# Supplementary material for: Single-cell transcriptomics reveal cellular diversity of aortic valve and the immunomodulation by PPARγ during hyperlipidemia
Source: Nat Commun. 2022 Sep 17;13:5461. doi: 10.1038/s41467-022-33202-2 (PMC9482653; doi:10.1038/s41467-022-33202-2)
Supplement: Supplementary file 4 — Supplementary dataset1 [file 41467_2022_33202_MOESM4_ESM.xlsx]

## Sheet: Genes
Supplementary Data 1. List of genes and significant (p<0.05) pathways specific to cell clusters of total valve cells, leukocytes, VECs, and VICs
Total valve cells								Leukoctyes								VECs								VICs
gene	avg_logFC	p_val	p_val_adj	pct.1	pct.2	cluster		gene	avg_logFC	p_val	p_val_adj	pct.1	pct.2	cluster		gene	avg_logFC	p_val	p_val_adj	pct.1	pct.2	cluster		gene	avg_logFC	p_val	p_val_adj	pct.1	pct.2	cluster
Bok	1.67227	0	0	0.719	0.089	All_C0		Sepp1	0.473888	1.34638e-73	2.47452e-69	0.954	0.831	LEC_C0		Cystm1	1.44872	1.01204e-54	1.86003e-50	0.792	0.144	VEC_C0		Mfap5	0.847354	5.96451e-70	1.09622e-65	0.763	0.361	VIC_C0
Dkk3	1.62787	0	0	0.945	0.23	All_C0		Ctss	0.436942	4.75761e-61	8.744e-57	0.967	0.93	LEC_C0		Cryab	1.72069	1.28501e-47	2.36172e-43	0.661	0.071	VEC_C0		Pdlim3	0.77946	4.05594e-64	7.45441e-60	0.748	0.41	VIC_C0
Wif1	1.5707	0	0	0.703	0.105	All_C0		Fcgr3	0.403369	7.32186e-50	1.34568e-45	0.922	0.814	LEC_C0		Hn1	1.51478	1.84596e-43	3.39268e-39	0.825	0.3	VEC_C0		Meox1	1.01504	2.26839e-60	4.16908e-56	0.692	0.354	VIC_C0
Meox1	1.56418	0	0	0.577	0.057	All_C0		Itm2b	0.339326	5.65051e-49	1.03851e-44	0.982	0.987	LEC_C0		Crip1	1.66338	9.39963e-43	1.72756e-38	0.978	0.807	VEC_C0		Ptp4a1	0.732835	2.93117e-43	5.3872e-39	0.756	0.542	VIC_C0
Ptn	1.55534	0	0	0.675	0.098	All_C0		Apoe	0.78351	2.02635e-47	3.72422e-43	0.8	0.736	LEC_C0		Gpx1	1.30671	1.88686e-39	3.46786e-35	0.978	0.623	VEC_C0		Lmo4	0.488106	2.3287e-41	4.27991e-37	0.914	0.784	VIC_C0
Dpt	1.52077	0	0	0.954	0.254	All_C0		Cd74	0.53157	2.32795e-43	4.27854e-39	0.945	0.902	LEC_C0		Pthlh	1.62432	1.27107e-38	2.3361e-34	0.557	0.062	VEC_C0		Ccdc80	0.409775	1.13588e-28	2.08762e-24	0.969	0.903	VIC_C0
Postn	1.46484	0	0	0.684	0.104	All_C0		Trf	0.448527	4.41471e-41	8.1138e-37	0.811	0.722	LEC_C0		Inhba	1.5183	6.78642e-37	1.24728e-32	0.437	0.014	VEC_C0		Dkk3	0.305013	3.88641e-28	7.14284e-24	0.98	0.939	VIC_C0
Fxyd6	1.38987	0	0	0.928	0.247	All_C0		H2-Eb1	0.520316	2.42041e-38	4.44846e-34	0.827	0.731	LEC_C0		Emp3	1.22897	2.52484e-36	4.6404e-32	0.699	0.164	VEC_C0		Ltbp4	0.354046	4.70891e-28	8.65451e-24	0.886	0.766	VIC_C0
Rbp1	1.32451	0	0	0.895	0.306	All_C0		Serinc3	0.381302	2.24618e-37	4.12825e-33	0.873	0.854	LEC_C0		Ptgis	1.02775	2.30947e-35	4.24458e-31	0.53	0.065	VEC_C0		Tbx20	0.429775	9.54257e-28	1.75383e-23	0.743	0.536	VIC_C0
Rspo3	1.28866	0	0	0.602	0.027	All_C0		Cd81	0.34832	1.23036e-36	2.26128e-32	0.911	0.815	LEC_C0		Mfap5	1.17653	7.7905e-35	1.43182e-30	0.579	0.091	VEC_C0		Rhob	0.447463	2.32596e-27	4.27488e-23	0.775	0.607	VIC_C0
Lmcd1	1.2698	0	0	0.733	0.114	All_C0		Fyb	0.50354	7.43549e-36	1.36657e-31	0.758	0.687	LEC_C0		Cdh11	1.02166	1.87242e-33	3.44132e-29	0.481	0.048	VEC_C0		Npy	0.753566	6.30369e-27	1.15855e-22	0.327	0.118	VIC_C0
Dbi	1.26912	0	0	0.94	0.671	All_C0		C1qa	0.294634	7.73805e-35	1.42218e-30	0.983	0.872	LEC_C0		Rbp1	1.1264	7.99373e-33	1.46917e-28	0.738	0.204	VEC_C0		Csrp1	0.363421	1.50583e-26	2.76757e-22	0.834	0.691	VIC_C0
Aldh1a1	1.21976	0	0	0.795	0.166	All_C0		H2-Aa	0.4873	2.50981e-34	4.61278e-30	0.834	0.774	LEC_C0		Ncam1	0.832184	2.52807e-32	4.64634e-28	0.399	0.017	VEC_C0		Rasl11b	0.458113	7.74442e-25	1.42335e-20	0.517	0.293	VIC_C0
Vcan	1.20086	0	0	0.611	0.075	All_C0		Sat1	0.339999	8.71848e-34	1.60237e-29	0.889	0.872	LEC_C0		Hapln1	1.02035	3.80448e-32	6.99225e-28	0.399	0.017	VEC_C0		Tnnt2	0.716804	1.95233e-24	3.58818e-20	0.281	0.097	VIC_C0
Dcn	1.17778	0	0	0.993	0.595	All_C0		Tmem176b	0.340726	1.41745e-33	2.60514e-29	0.861	0.801	LEC_C0		Sulf2	0.937306	9.82541e-32	1.80581e-27	0.481	0.059	VEC_C0		Zyx	0.398425	1.2306e-23	2.26172e-19	0.564	0.348	VIC_C0
Ccdc80	1.17035	0	0	0.929	0.291	All_C0		Unc93b1	0.36647	2.75285e-33	5.05946e-29	0.815	0.774	LEC_C0		Heg1	1.02764	2.07483e-31	3.81333e-27	0.847	0.38	VEC_C0		Arl4a	0.47429	1.82455e-22	3.35334e-18	0.598	0.403	VIC_C0
Clu	1.16628	0	0	0.817	0.272	All_C0		Lgmn	0.355646	6.58135e-33	1.20959e-28	0.875	0.783	LEC_C0		Nbl1	1.02773	6.58215e-31	1.20973e-26	0.667	0.167	VEC_C0		Art3	0.4049	3.34375e-22	6.14549e-18	0.278	0.104	VIC_C0
Csrp2	1.14298	0	0	0.872	0.244	All_C0		Psap	0.298237	1.74485e-32	3.20687e-28	0.955	0.945	LEC_C0		Oaf	0.881128	1.93234e-30	3.55145e-26	0.388	0.02	VEC_C0		Cystm1	0.358231	6.33345e-22	1.16403e-17	0.569	0.359	VIC_C0
Mgst1	1.13284	0	0	0.88	0.255	All_C0		Vcam1	0.834314	6.16028e-32	1.1322e-27	0.308	0.145	LEC_C0		Slco2a1	0.925412	4.57232e-30	8.40347e-26	0.514	0.082	VEC_C0		Tagln	0.504647	1.47596e-21	2.71267e-17	0.479	0.27	VIC_C0
Tbx20	1.11328	0	0	0.67	0.108	All_C0		Hpgd	0.568435	6.87366e-32	1.26331e-27	0.567	0.422	LEC_C0		Bace2	0.829587	6.53416e-30	1.20091e-25	0.486	0.065	VEC_C0		Pamr1	0.397602	2.77796e-21	5.10561e-17	0.372	0.179	VIC_C0
Lmo4	1.10809	0	0	0.834	0.331	All_C0		Rgs10	0.294261	7.895e-31	1.45102e-26	0.884	0.859	LEC_C0		Actn1	1.12559	1.11033e-29	2.04068e-25	0.781	0.377	VEC_C0		Loxl2	0.300387	4.0255e-21	7.39847e-17	0.345	0.153	VIC_C0
Lum	1.09006	0	0	0.922	0.33	All_C0		Pla2g7	0.55756	1.38447e-30	2.54452e-26	0.571	0.411	LEC_C0		Ccdc80	1.00594	2.96666e-28	5.45243e-24	0.601	0.142	VEC_C0		Jund	0.291773	4.91156e-21	9.02696e-17	0.954	0.894	VIC_C0
Lhfp	1.0854	0	0	0.88	0.252	All_C0		Malat1	0.399937	2.84421e-30	5.22737e-26	0.947	0.993	LEC_C0		Hey2	0.880968	3.20594e-28	5.89219e-24	0.372	0.023	VEC_C0		Sod3	0.316582	1.3575e-20	2.49495e-16	0.778	0.58	VIC_C0
Bgn	1.07012	0	0	0.988	0.411	All_C0		Lilra5	0.491772	7.72538e-30	1.41985e-25	0.53	0.37	LEC_C0		Prnp	1.43342	3.31716e-28	6.09661e-24	0.612	0.181	VEC_C0		Pcolce2	0.315045	1.53903e-20	2.82858e-16	0.542	0.313	VIC_C0
Timp3	1.06241	0	0	0.953	0.393	All_C0		Csf1r	0.312843	2.91545e-28	5.3583e-24	0.854	0.792	LEC_C0		Pi16	0.998945	1.09593e-27	2.01421e-23	0.519	0.091	VEC_C0		Myl12a	0.30229	2.31074e-20	4.24691e-16	0.969	0.938	VIC_C0
Igfbp7	1.05266	0	0	0.988	0.512	All_C0		H2-Ab1	0.440511	3.47375e-28	6.3844e-24	0.857	0.824	LEC_C0		Hand2	0.90662	7.90945e-27	1.45368e-22	0.721	0.238	VEC_C0		Sat1	0.376692	3.49889e-20	6.4306e-16	0.918	0.827	VIC_C0
Mxra8	1.02966	0	0	0.877	0.241	All_C0		C1qc	0.266809	5.38325e-26	9.89387e-22	0.978	0.85	LEC_C0		Dkk2	1.03536	1.88423e-26	3.46303e-22	0.388	0.037	VEC_C0		Pmp22	0.306386	4.69243e-20	8.62421e-16	0.867	0.742	VIC_C0
Thbs1	1.02843	0	0	0.595	0.107	All_C0		Itgb5	0.427582	6.25143e-26	1.14895e-21	0.639	0.546	LEC_C0		Phlda3	1.05518	1.01845e-25	1.8718e-21	0.678	0.258	VEC_C0		Tmsb4x	0.284645	5.34591e-20	9.82525e-16	0.996	0.986	VIC_C0
Smim3	1.02638	0	0	0.723	0.229	All_C0		Rsrp1	0.359779	8.9828e-26	1.65095e-21	0.859	0.895	LEC_C0		Gsn	1.22174	8.74333e-25	1.60694e-20	0.694	0.272	VEC_C0		Qpct	0.35598	2.15252e-19	3.95612e-15	0.513	0.318	VIC_C0
Hmgcs2	1.01264	0	0	0.56	0.07	All_C0		H2-DMb1	0.453397	1.73182e-25	3.1829e-21	0.689	0.584	LEC_C0		Sulf1	0.618478	1.37959e-24	2.53555e-20	0.328	0.02	VEC_C0		Sepp1	0.299994	2.20433e-19	4.05134e-15	0.969	0.932	VIC_C0
Ptgis	1.00244	0	0	0.827	0.229	All_C0		Ctsh	0.278896	1.93929e-25	3.56422e-21	0.905	0.852	LEC_C0		Rab27b	0.581801	1.55465e-24	2.85728e-20	0.29	0.006	VEC_C0		Olfml3	0.429497	3.9004e-19	7.16855e-15	0.823	0.702	VIC_C0
S100b	0.99952	0	0	0.492	0.06	All_C0		Aif1	0.321848	6.91948e-25	1.27173e-20	0.797	0.735	LEC_C0		Dcn	1.20346	2.1131e-24	3.88367e-20	0.88	0.516	VEC_C0		Ptx3	0.392727	3.98504e-19	7.3241e-15	0.394	0.211	VIC_C0
Shisa4	0.998845	0	0	0.645	0.092	All_C0		Hexb	0.299994	9.7143e-24	1.78539e-19	0.837	0.769	LEC_C0		Rprml	0.93582	2.7961e-24	5.13894e-20	0.284	0.006	VEC_C0		Fstl3	0.338467	1.73996e-18	3.19788e-14	0.415	0.226	VIC_C0
Cyp2e1	0.993622	0	0	0.416	0.045	All_C0		Ctsc	0.286596	2.6161e-21	4.80812e-17	0.856	0.84	LEC_C0		Vcam1	1.41206	2.92452e-24	5.37497e-20	0.617	0.207	VEC_C0		Dpt	0.267325	3.73131e-18	6.85778e-14	0.977	0.829	VIC_C0
Prelp	0.988824	0	0	0.928	0.29	All_C0		Fcgr4	0.408439	4.41029e-21	8.10568e-17	0.444	0.31	LEC_C0		Vim	0.734199	3.03767e-24	5.58293e-20	1	0.89	VEC_C0		Pmepa1	0.367671	4.16285e-18	7.6509e-14	0.657	0.503	VIC_C0
Pdlim3	0.975722	0	0	0.625	0.122	All_C0		P2ry6	0.371423	4.60692e-21	8.46705e-17	0.748	0.724	LEC_C0		Tmem108	0.869435	1.16463e-23	2.14047e-19	0.328	0.023	VEC_C0		Itih5	0.36566	1.25847e-17	2.31293e-13	0.499	0.312	VIC_C0
Tmem100	0.968364	0	0	0.599	0.101	All_C0		Ly86	0.299421	5.58547e-21	1.02655e-16	0.772	0.747	LEC_C0		Crip2	0.594385	1.57011e-23	2.8857e-19	1	0.918	VEC_C0		Nbl1	0.307994	1.64952e-17	3.03166e-13	0.557	0.372	VIC_C0
Mfap2	0.964298	0	0	0.636	0.12	All_C0		Vsir	0.369516	1.39193e-20	2.55822e-16	0.707	0.703	LEC_C0		Ehd3	0.682553	1.81477e-23	3.33537e-19	0.426	0.068	VEC_C0		Mif	0.333749	3.42133e-17	6.28807e-13	0.726	0.58	VIC_C0
Vim	0.962288	0	0	0.997	0.842	All_C0		H2-DMa	0.282477	6.05577e-20	1.11299e-15	0.763	0.67	LEC_C0		Ankrd33b	0.795568	2.08399e-23	3.83016e-19	0.432	0.074	VEC_C0		Postn	0.479964	3.59942e-17	6.61538e-13	0.701	0.532	VIC_C0
Scara3	0.932187	0	0	0.654	0.104	All_C0		Ypel3	0.345486	6.15245e-19	1.13076e-14	0.72	0.716	LEC_C0		5033428I22Rik	0.569499	2.30536e-23	4.23701e-19	0.295	0.011	VEC_C0		Lgals1	0.267162	1.21368e-16	2.23062e-12	0.975	0.934	VIC_C0
Il11ra1	0.919977	0	0	0.871	0.335	All_C0		Tmcc3	0.4505	1.42327e-18	2.61583e-14	0.427	0.315	LEC_C0		Icosl	0.767964	4.23448e-23	7.78255e-19	0.377	0.048	VEC_C0		Maff	0.264091	1.13175e-15	2.08005e-11	0.529	0.347	VIC_C0
Fxyd1	0.906076	0	0	0.903	0.272	All_C0		Tmem176a	0.324169	1.7655e-18	3.24481e-14	0.738	0.685	LEC_C0		Wnt9b	1.05816	6.66828e-23	1.22556e-18	0.301	0.017	VEC_C0		Syt11	0.280082	1.83475e-15	3.37208e-11	0.479	0.296	VIC_C0
Gstm1	0.900092	0	0	0.928	0.437	All_C0		Snx5	0.290655	1.7913e-18	3.29223e-14	0.76	0.777	LEC_C0		Card19	0.737323	7.35657e-23	1.35206e-18	0.776	0.346	VEC_C0		Gng11	0.368858	1.86702e-15	3.4314e-11	0.798	0.728	VIC_C0
Cnn3	0.869357	0	0	0.734	0.184	All_C0		Ntpcr	0.343401	3.80001e-17	6.98404e-13	0.573	0.493	LEC_C0		Ccdc141	0.837	1.17164e-22	2.15336e-18	0.519	0.133	VEC_C0		Ecm1	0.267886	2.62387e-15	4.82241e-11	0.833	0.712	VIC_C0
Crip2	0.862426	0	0	0.979	0.428	All_C0		Olfml3	0.467024	3.2472e-16	5.96802e-12	0.372	0.265	LEC_C0		Anxa1	0.944801	1.86179e-22	3.42178e-18	0.612	0.193	VEC_C0		Papss2	0.374196	3.33203e-15	6.12394e-11	0.489	0.326	VIC_C0
Sox9	0.839354	0	0	0.526	0.079	All_C0		AF251705	0.277234	1.71324e-15	3.14877e-11	0.725	0.706	LEC_C0		2010111I01Rik	0.798987	2.0102e-22	3.69455e-18	0.667	0.261	VEC_C0		Ddah2	0.288665	3.34699e-15	6.15143e-11	0.697	0.543	VIC_C0
Plat	0.831072	0	0	0.599	0.104	All_C0		Cx3cr1	0.383418	5.67349e-15	1.04273e-10	0.54	0.448	LEC_C0		Nrgn	0.756689	4.33249e-22	7.96268e-18	0.279	0.011	VEC_C0		Ndrg2	0.258559	4.78591e-15	8.79602e-11	0.714	0.556	VIC_C0
Csrp1	0.792046	0	0	0.799	0.305	All_C0		Txnip	0.325044	2.15719e-14	3.9647e-10	0.709	0.716	LEC_C0		Nek7	0.797255	5.02931e-22	9.24336e-18	0.596	0.195	VEC_C0		Cdkn1a	0.461418	1.29074e-14	2.37225e-10	0.689	0.545	VIC_C0
Fam19a5	0.784606	0	0	0.44	0.046	All_C0		Ms4a6c	0.260413	1.21734e-13	2.23735e-09	0.739	0.663	LEC_C0		Ttc9	0.790688	7.55452e-22	1.38845e-17	0.514	0.136	VEC_C0		Igfbp5	0.469356	9.385e-14	1.72487e-09	0.272	0.13	VIC_C0
Cpe	0.773443	0	0	0.753	0.19	All_C0		Lst1	0.335055	1.6623e-13	3.05514e-09	0.575	0.518	LEC_C0		Ptprr	1.30426	7.89219e-22	1.45051e-17	0.481	0.116	VEC_C0		Bmp4	0.278722	1.15936e-13	2.13078e-09	0.332	0.183	VIC_C0
Rgs5	0.749795	0	0	0.337	0.017	All_C0		Pid1	0.256699	3.72228e-13	6.84118e-09	0.72	0.682	LEC_C0		Meis2	0.902793	1.42225e-21	2.61394e-17	0.574	0.19	VEC_C0		F2r	0.25048	1.2201e-13	2.24243e-09	0.59	0.418	VIC_C0
Fbln1	0.727549	0	0	0.851	0.242	All_C0		Tgfbr1	0.443162	4.77885e-13	8.78305e-09	0.557	0.503	LEC_C0		Svil	0.579748	2.07282e-20	3.80964e-16	0.421	0.082	VEC_C0		Ywhah	0.265652	1.27538e-13	2.34402e-09	0.78	0.679	VIC_C0
6330403K07Rik	0.71227	0	0	0.367	0.02	All_C0		Mef2c	0.397244	2.93055e-12	5.38606e-08	0.528	0.486	LEC_C0		Cgnl1	0.853175	3.09651e-20	5.69108e-16	0.645	0.246	VEC_C0		Cryab	0.329108	1.35986e-13	2.49928e-09	0.613	0.48	VIC_C0
Tspan7	0.693315	0	0	0.555	0.097	All_C0		Stx16	0.399554	3.19202e-12	5.86661e-08	0.507	0.472	LEC_C0		Lum	1.0272	3.22173e-20	5.92122e-16	0.448	0.108	VEC_C0		Acta2	0.300258	1.80685e-13	3.3208e-09	0.554	0.398	VIC_C0
Unc5b	0.689199	6.52804e-305	1.19979e-300	0.452	0.06	All_C0		Tmem119	0.359397	2.64822e-11	4.86716e-07	0.418	0.327	LEC_C0		Fxyd5	0.767428	3.75318e-20	6.89797e-16	0.929	0.635	VEC_C0		Uchl1	0.271634	2.57608e-13	4.73457e-09	0.341	0.196	VIC_C0
Rhoc	0.891006	2.72818e-302	5.01412e-298	0.892	0.45	All_C0		Blvrb	0.307212	4.77979e-11	8.78477e-07	0.646	0.593	LEC_C0		Grina	0.766771	7.64847e-20	1.40571e-15	0.77	0.394	VEC_C0		Csrp2	0.295035	6.17452e-13	1.13482e-08	0.881	0.777	VIC_C0
Prkcdbp	0.726026	9.39399e-301	1.72652e-296	0.852	0.277	All_C0		Mpeg1	0.298166	8.77599e-11	1.61294e-06	0.607	0.56	LEC_C0		Pdlim3	0.846675	1.04859e-19	1.92721e-15	0.601	0.215	VEC_C0		Klf4	0.35346	4.96389e-12	9.12313e-08	0.368	0.228	VIC_C0
Atp1b1	0.67197	1.7997e-300	3.30766e-296	0.375	0.032	All_C0		Tmem86a	0.347498	1.64173e-10	3.01733e-06	0.368	0.296	LEC_C0		Myof	0.542864	1.54962e-19	2.84804e-15	0.322	0.04	VEC_C0		Sptbn1	0.261189	6.8784e-12	1.26418e-07	0.79	0.727	VIC_C0
Zbtb20	0.80838	3.64251e-299	6.69456e-295	0.936	0.448	All_C0		Adap2	0.371423	2.20211e-10	4.04726e-06	0.325	0.249	LEC_C0		Fam167a	0.575279	2.63292e-19	4.83905e-15	0.262	0.017	VEC_C0		Hn1	0.343777	2.02378e-11	3.71951e-07	0.513	0.376	VIC_C0
Etv1	0.669259	1.04736e-295	1.92494e-291	0.473	0.073	All_C0		Sult1a1	0.3579	4.50575e-10	8.28111e-06	0.387	0.301	LEC_C0		Wnt2	0.628027	3.52183e-19	6.47277e-15	0.35	0.054	VEC_C0		Hspb1	0.302912	3.41731e-11	6.28068e-07	0.889	0.806	VIC_C0
Ccl19	1.05274	9.18626e-295	1.68834e-290	0.552	0.109	All_C0		Adap2os	0.365847	1.09914e-09	2.0201e-05	0.306	0.238	LEC_C0		Mapkapk3	0.578545	4.71841e-19	8.67197e-15	0.311	0.037	VEC_C0		Tesc	0.290655	4.13969e-11	7.60834e-07	0.321	0.188	VIC_C0
Wnt16	0.583849	1.27472e-293	2.3428e-289	0.289	0.009	All_C0		Adgre1	0.257424	1.16565e-09	2.14234e-05	0.641	0.609	LEC_C0		Epdr1	0.620986	1.05054e-18	1.93079e-14	0.301	0.034	VEC_C0		Tnfrsf12a	0.278884	5.92977e-11	1.08983e-06	0.337	0.202	VIC_C0
Id4	1.18708	2.81884e-293	5.18074e-289	0.321	0.019	All_C0		Stab1	0.29537	2.65345e-09	4.87677e-05	0.557	0.487	LEC_C0		Ntn4	0.590445	1.74039e-18	3.19867e-14	0.301	0.037	VEC_C0		Igf1	0.33514	1.01874e-10	1.87234e-06	0.594	0.456	VIC_C0
Selm	0.772539	7.08282e-293	1.30175e-288	0.918	0.441	All_C0		Pld4	0.264576	2.90148e-09	5.33264e-05	0.662	0.654	LEC_C0		Arl4d	0.615476	1.77335e-18	3.25924e-14	0.366	0.065	VEC_C0		Actg1	0.252151	1.88268e-10	3.46017e-06	0.95	0.942	VIC_C0
Ptx3	0.683103	1.38304e-291	2.54189e-287	0.333	0.022	All_C0		Ddit4	0.438843	3.58939e-09	6.59694e-05	0.285	0.208	LEC_C0		Klhl5	0.594489	2.03857e-18	3.7467e-14	0.443	0.108	VEC_C0		Tgfbi	0.307049	5.98955e-10	1.10082e-05	0.527	0.4	VIC_C0
Olfml3	1.06805	5.47091e-289	1.0055e-284	0.789	0.328	All_C0		Lpar6	0.350365	5.39292e-09	9.91165e-05	0.264	0.193	LEC_C0		Pdlim2	0.670494	2.44346e-18	4.49084e-14	0.399	0.088	VEC_C0		Xpnpep1	0.254263	1.68975e-09	3.10559e-05	0.435	0.292	VIC_C0
Prss35	0.579008	4.32294e-288	7.94514e-284	0.276	0.007	All_C0		Hmha1	0.309715	1.43273e-08	0.000263321	0.665	0.708	LEC_C0		Bag1	0.601386	2.49927e-18	4.59341e-14	0.76	0.377	VEC_C0		Gm12840	0.322336	2.94007e-09	5.40355e-05	0.378	0.244	VIC_C0
Itih5	0.898764	2.19383e-287	4.03204e-283	0.427	0.057	All_C0		Marcks	0.34604	1.53746e-08	0.000282569	0.564	0.56	LEC_C0		Tmbim1	0.627925	2.71874e-18	4.99677e-14	0.699	0.309	VEC_C0		Crip1	0.311806	5.36723e-09	9.86443e-05	0.913	0.873	VIC_C0
Ak1	0.665476	4.52258e-283	8.31205e-279	0.466	0.074	All_C0		Slco2b1	0.289735	1.78731e-08	0.00032849	0.305	0.235	LEC_C0		Gata4	0.570607	3.58265e-18	6.58455e-14	0.377	0.074	VEC_C0		Ifi27l2a	0.262208	5.71394e-09	0.000105016	0.596	0.472	VIC_C0
C1qtnf7	0.693622	2.10993e-281	3.87783e-277	0.47	0.075	All_C0		Cyp4f18	0.353306	2.79928e-08	0.000514479	0.357	0.296	LEC_C0		H3f3b	0.46282	4.61951e-18	8.49019e-14	0.995	0.895	VEC_C0		Aqp1	0.356525	1.73654e-08	0.000319158	0.313	0.201	VIC_C0
Id3	0.890168	3.56541e-281	6.55286e-277	0.927	0.41	All_C0		Asah1	0.2696	3.06352e-08	0.000563044	0.596	0.609	LEC_C0		Klk8	1.0266	8.17243e-18	1.50201e-13	0.35	0.062	VEC_C0		Tppp3	0.311705	1.97295e-08	0.000362609	0.541	0.41	VIC_C0
Gstm5	0.708676	8.17157e-281	1.50185e-276	0.618	0.155	All_C0		Maf	0.297277	5.39602e-08	0.000991735	0.487	0.42	LEC_C0		Ptprb	0.584291	1.50899e-17	2.77337e-13	0.792	0.397	VEC_C0		Klf2	0.383196	2.56353e-08	0.000471151	0.722	0.629	VIC_C0
Gnb4	0.677743	2.081e-278	3.82467e-274	0.488	0.088	All_C0		Apobec1	0.306787	9.45041e-08	0.00173689	0.467	0.429	LEC_C0		Cdc42ep5	0.716112	2.20691e-17	4.05609e-13	0.53	0.19	VEC_C0		Sox4	0.355081	1.86537e-07	0.00342836	0.305	0.205	VIC_C0
Slc25a4	0.70229	1.65356e-277	3.03907e-273	0.944	0.596	All_C0		Nisch	0.452048	1.77889e-07	0.00326941	0.514	0.521	LEC_C0		Cytl1	0.691412	2.78022e-17	5.10977e-13	0.721	0.34	VEC_C0		S100a4	0.326198	2.50974e-07	0.00461265	0.538	0.434	VIC_C0
Rerg	0.453861	3.13908e-277	5.76932e-273	0.282	0.011	All_C0		Cyp27a1	0.339864	2.07804e-07	0.00381923	0.272	0.214	LEC_C0		Shf	0.527111	4.15983e-17	7.64535e-13	0.295	0.04	VEC_C0		Anxa1	0.253465	7.25841e-07	0.0133402	0.714	0.667	VIC_C0
Prnp	0.660262	1.1604e-273	2.13269e-269	0.695	0.196	All_C0		Lpcat2	0.314629	2.52168e-07	0.0046346	0.432	0.412	LEC_C0		Cd55	0.621356	4.16269e-17	7.65061e-13	0.448	0.122	VEC_C0		Mfap4	0.323072	6.38658e-06	0.117379	0.594	0.491	VIC_C0
Ltbp4	0.726211	5.02379e-273	9.23322e-269	0.823	0.294	All_C0		Gpr65	0.310029	3.27642e-07	0.00602173	0.376	0.326	LEC_C0		Nckap5	0.511039	4.64467e-17	8.53644e-13	0.301	0.042	VEC_C0		Atf5	0.276474	4.79701e-05	0.881642	0.367	0.295	VIC_C0
Gpx4	0.695325	5.10142e-273	9.37589e-269	0.963	0.789	All_C0		Rgs2	0.27252	5.61659e-07	0.0103227	0.564	0.562	LEC_C0		Net1	0.689326	7.20389e-17	1.324e-12	0.557	0.204	VEC_C0		Ptn	1.14022	2.92712e-101	5.37975e-97	0.902	0.517	VIC_C1
Txndc5	0.888928	7.12156e-273	1.30887e-268	0.666	0.221	All_C0		Bmyc	0.291422	8.16121e-07	0.0149995	0.497	0.503	LEC_C0		Sorbs2	0.679705	7.9726e-17	1.46528e-12	0.388	0.093	VEC_C0		Bok	0.99086	5.26753e-80	9.6812e-76	0.852	0.475	VIC_C1
Serpinf1	0.715686	1.45495e-271	2.67406e-267	0.826	0.313	All_C0		Fcrls	0.364452	2.96718e-06	0.0545338	0.4	0.353	LEC_C0		Fkbp1a	0.557922	8.12229e-17	1.49279e-12	0.951	0.751	VEC_C0		Itm2b	0.578405	3.65054e-79	6.70932e-75	0.998	0.994	VIC_C1
Fstl1	0.718826	6.93954e-271	1.27542e-266	0.749	0.234	All_C0		Gm26740	0.319829	7.21888e-06	0.132676	0.452	0.44	LEC_C0		Palmd	0.735686	1.97015e-16	3.62093e-12	0.546	0.193	VEC_C0		Dbi	0.787564	6.31326e-78	1.16031e-73	0.989	0.885	VIC_C1
Mmp23	0.711658	1.45238e-270	2.66933e-266	0.626	0.153	All_C0		Clec4a3	0.265451	8.12279e-06	0.149289	0.445	0.417	LEC_C0		Akap13	0.705054	3.50474e-16	6.44137e-12	0.738	0.422	VEC_C0		Tmem176b	0.79579	5.91621e-75	1.08734e-70	0.92	0.737	VIC_C1
Tm4sf1	0.649705	1.50897e-270	2.77333e-266	0.848	0.312	All_C0		Hfe	0.278592	1.00901e-05	0.185446	0.447	0.433	LEC_C0		Nkd1	0.685084	6.12053e-16	1.12489e-11	0.519	0.187	VEC_C0		Lgmn	0.908519	2.26208e-72	4.15747e-68	0.798	0.472	VIC_C1
4930523C07Rik	0.784317	4.91319e-270	9.02995e-266	0.769	0.269	All_C0		Ang	0.294201	1.39832e-05	0.256997	0.341	0.299	LEC_C0		Chmp4c	0.57428	6.21687e-16	1.1426e-11	0.279	0.04	VEC_C0		H2-Ab1	1.29635	4.61003e-72	8.47277e-68	0.774	0.463	VIC_C1
Nfib	0.672023	3.56545e-269	6.55294e-265	0.785	0.251	All_C0		Gpr34	0.270681	2.84033e-05	0.522024	0.253	0.205	LEC_C0		Klf4	0.779442	7.95176e-16	1.46145e-11	0.76	0.428	VEC_C0		H2-Eb1	1.19834	3.99549e-71	7.34331e-67	0.679	0.326	VIC_C1
Rarres2	0.699843	5.32773e-269	9.79184e-265	0.798	0.252	All_C0		Ssh2	0.356154	4.6551e-05	0.855561	0.377	0.359	LEC_C0		Bmp4	0.997149	8.98669e-16	1.65166e-11	0.464	0.142	VEC_C0		Tmem176a	0.907619	6.56555e-71	1.20668e-66	0.814	0.515	VIC_C1
Mmp2	0.689812	1.67537e-268	3.07917e-264	0.707	0.199	All_C0		Pmepa1	0.340261	7.32181e-05	1	0.348	0.326	LEC_C0		Rhoj	0.555036	1.96795e-15	3.61689e-11	0.781	0.453	VEC_C0		Id4	1.28546	4.24055e-66	7.79371e-62	0.514	0.152	VIC_C1
Mgp	0.519051	5.41467e-267	9.95163e-263	0.98	0.754	All_C0		Rtcb	0.259697	0.000102357	1	0.484	0.503	LEC_C0		Glul	0.477409	2.24616e-15	4.12821e-11	0.683	0.309	VEC_C0		Rspo3	0.846365	7.38626e-63	1.35752e-58	0.763	0.377	VIC_C1
Bambi	0.698067	3.08056e-266	5.66177e-262	0.514	0.102	All_C0		Hpgds	0.266225	0.000147011	1	0.417	0.402	LEC_C0		Jund	0.668054	2.27114e-15	4.17412e-11	0.852	0.527	VEC_C0		H2-Aa	1.24464	2.3591e-62	4.33579e-58	0.681	0.371	VIC_C1
Socs2	0.735233	2.78097e-263	5.11114e-259	0.715	0.225	All_C0		Ifnar1	0.31322	0.000195047	1	0.326	0.307	LEC_C0		Pecam1	0.496655	2.59148e-15	4.76288e-11	0.962	0.739	VEC_C0		Ifitm3	0.479777	2.6602e-58	4.88917e-54	0.993	0.865	VIC_C1
Npdc1	0.68961	2.35285e-262	4.3243e-258	0.758	0.245	All_C0		Dusp6	0.263195	0.000282622	1	0.405	0.387	LEC_C0		Itpr2	0.536316	7.07337e-15	1.30002e-10	0.399	0.11	VEC_C0		Abcc9	0.58577	4.92118e-56	9.04464e-52	0.447	0.117	VIC_C1
Gsn	0.447289	4.12891e-261	7.58853e-257	0.979	0.694	All_C0		Ppfia4	0.288176	0.000344773	1	0.345	0.336	LEC_C0		Htra1	0.503063	7.07585e-15	1.30047e-10	0.268	0.04	VEC_C0		CR974586.5	0.690309	7.6557e-54	1.40704e-49	0.336	0.057	VIC_C1
Me1	0.536562	1.00909e-260	1.85461e-256	0.379	0.046	All_C0		Pla2g15	0.260894	0.000792092	1	0.319	0.299	LEC_C0		Prr13	0.601664	7.37366e-15	1.3552e-10	0.831	0.516	VEC_C0		Trf	0.755047	3.02471e-51	5.55912e-47	0.827	0.554	VIC_C1
Ndn	0.627831	1.07911e-258	1.98329e-254	0.428	0.066	All_C0		Abi3	0.256413	0.00107305	1	0.329	0.317	LEC_C0		Dpysl3	0.508991	1.29733e-14	2.38436e-10	0.372	0.093	VEC_C0		Cxcl12	0.894185	5.02836e-51	9.24162e-47	0.668	0.372	VIC_C1
Ociad2	0.543711	3.85077e-255	7.07733e-251	0.292	0.019	All_C0		Pou2f2	0.295155	0.00362449	1	0.429	0.441	LEC_C0		Rfk	0.492959	1.65665e-14	3.04475e-10	0.645	0.289	VEC_C0		Atp1b1	0.602881	1.1556e-47	2.12388e-43	0.536	0.21	VIC_C1
Slc43a3	0.666897	7.44166e-255	1.3677e-250	0.745	0.239	All_C0		Cd9	0.848909	4.28499e-85	7.87539e-81	0.783	0.479	LEC_C1		Ecm1	0.621509	1.90795e-14	3.50662e-10	0.557	0.218	VEC_C0		Ccl19	0.86504	2.37158e-47	4.35872e-43	0.711	0.421	VIC_C1
Tesc	0.676698	1.82312e-254	3.35071e-250	0.29	0.019	All_C0		Anxa5	0.555784	4.0403e-84	7.42567e-80	0.924	0.762	LEC_C1		Mapt	0.467141	2.8209e-14	5.18454e-10	0.295	0.057	VEC_C0		C4b	0.621915	1.25284e-46	2.3026e-42	0.711	0.356	VIC_C1
Gata6	0.64069	2.00615e-253	3.6871e-249	0.534	0.117	All_C0		Fxyd5	0.451761	4.7443e-78	8.71955e-74	0.989	0.874	LEC_C1		Megf9	0.431679	3.90884e-14	7.18405e-10	0.273	0.045	VEC_C0		Cd74	1.62045	4.72556e-46	8.6851e-42	0.748	0.543	VIC_C1
Gpx8	0.606938	5.49102e-253	1.00919e-248	0.605	0.151	All_C0		Actg1	0.530508	8.01372e-76	1.47284e-71	0.991	0.897	LEC_C1		Tmem100	0.828131	4.82465e-14	8.86722e-10	0.317	0.071	VEC_C0		Serpina3n	0.827719	6.84124e-46	1.25735e-41	0.751	0.454	VIC_C1
Gpm6b	0.658731	3.30558e-251	6.07533e-247	0.547	0.12	All_C0		Cd14	0.637164	5.06946e-75	9.31715e-71	0.891	0.597	LEC_C1		Ppp1r15a	0.501774	6.34669e-14	1.16646e-09	0.454	0.153	VEC_C0		Mgst1	0.510693	1.25526e-45	2.30704e-41	0.948	0.739	VIC_C1
Olfml1	0.495292	1.48882e-248	2.73631e-244	0.344	0.036	All_C0		Pilra	0.604126	7.46463e-68	1.37192e-63	0.548	0.245	LEC_C1		Mical2	0.47705	6.36965e-14	1.17068e-09	0.339	0.079	VEC_C0		Efemp1	0.667682	1.5144e-42	2.78332e-38	0.501	0.196	VIC_C1
Tpbg	0.509378	4.4776e-247	8.22939e-243	0.333	0.034	All_C0		Slamf9	0.516158	3.89798e-65	7.16409e-61	0.838	0.538	LEC_C1		Stk38l	0.451229	6.68466e-14	1.22857e-09	0.262	0.042	VEC_C0		Fblim1	0.692189	8.76037e-42	1.61007e-37	0.633	0.333	VIC_C1
Nfix	0.675158	1.55391e-246	2.85593e-242	0.72	0.245	All_C0		Metrnl	0.585832	2.11978e-64	3.89594e-60	0.749	0.446	LEC_C1		Cyp26b1	0.516633	8.83088e-14	1.62303e-09	0.251	0.037	VEC_C0		Mfap2	0.593396	3.72695e-40	6.84975e-36	0.788	0.508	VIC_C1
F2r	0.636364	2.95698e-246	5.43464e-242	0.503	0.105	All_C0		Gpx1	0.475974	7.07595e-64	1.30049e-59	0.978	0.853	LEC_C1		Nfic	0.460072	1.65233e-13	3.03681e-09	0.563	0.235	VEC_C0		Ociad2	0.512849	4.91363e-40	9.03076e-36	0.443	0.159	VIC_C1
Efemp1	0.661339	3.70836e-246	6.8156e-242	0.357	0.042	All_C0		Dpep2	0.663912	2.53236e-63	4.65423e-59	0.531	0.242	LEC_C1		Socs2	0.758332	2.54095e-13	4.67002e-09	0.596	0.283	VEC_C0		Atp1b3	0.607799	7.78283e-40	1.43041e-35	0.74	0.511	VIC_C1
Ndrg2	0.658416	1.36353e-244	2.50603e-240	0.608	0.16	All_C0		Lsp1	0.515242	2.74103e-63	5.03774e-59	0.89	0.662	LEC_C1		Tbx20	0.610023	2.80396e-13	5.1534e-09	0.295	0.065	VEC_C0		Serping1	0.503699	9.68557e-40	1.78011e-35	0.853	0.62	VIC_C1
Ahnak2	0.627406	2.51857e-244	4.62887e-240	0.687	0.205	All_C0		Lgals3	0.505754	2.41115e-62	4.43146e-58	0.906	0.674	LEC_C1		Nupr1	0.274634	3.66188e-13	6.73017e-09	0.661	0.28	VEC_C0		Ifitm2	0.375654	4.11822e-39	7.56888e-35	0.991	0.951	VIC_C1
Npr1	0.570018	1.97594e-243	3.63158e-239	0.464	0.087	All_C0		AA467197	0.794329	3.60253e-61	6.6211e-57	0.534	0.244	LEC_C1		Slc48a1	0.379975	4.05254e-13	7.44816e-09	0.399	0.122	VEC_C0		Il11ra1	0.465215	1.27218e-38	2.33814e-34	0.948	0.868	VIC_C1
Ace	0.85265	4.6543e-241	8.55413e-237	0.55	0.139	All_C0		Pdlim7	0.454936	4.66543e-55	8.5746e-51	0.415	0.164	LEC_C1		Timp1	0.538665	5.2223e-13	9.59806e-09	0.333	0.088	VEC_C0		Sepw1	0.333438	2.29773e-38	4.22299e-34	0.989	0.951	VIC_C1
Gng11	0.576894	5.15717e-241	9.47837e-237	0.748	0.254	All_C0		Glipr1	0.613271	1.0569e-54	1.94248e-50	0.695	0.424	LEC_C1		Plpp3	0.346076	6.42754e-13	1.18132e-08	0.683	0.32	VEC_C0		Cygb	0.736766	8.15054e-38	1.49799e-33	0.774	0.556	VIC_C1
St3gal4	0.743847	3.07304e-239	5.64795e-235	0.589	0.174	All_C0		Cd72	0.515762	1.56903e-54	2.88371e-50	0.772	0.502	LEC_C1		Guk1	0.461443	6.59186e-13	1.21152e-08	0.623	0.286	VEC_C0		Wnt16	0.512191	1.66003e-37	3.05096e-33	0.423	0.148	VIC_C1
Lgals1	0.902343	3.34805e-237	6.15339e-233	0.961	0.692	All_C0		Cxcl16	0.429046	8.90253e-51	1.6362e-46	0.902	0.672	LEC_C1		Mxra8	0.42682	7.18317e-13	1.3202e-08	0.344	0.091	VEC_C0		Vcan	0.581746	2.18148e-37	4.00933e-33	0.714	0.433	VIC_C1
Col1a1	0.265141	1.65003e-234	3.03258e-230	0.741	0.229	All_C0		Spi1	0.356059	6.3498e-50	1.16703e-45	0.949	0.727	LEC_C1		Col5a2	0.365053	9.38923e-13	1.72565e-08	0.251	0.042	VEC_C0		Bmyc	0.703507	3.15054e-36	5.79037e-32	0.779	0.562	VIC_C1
Cox4i2	0.759962	1.01156e-232	1.85914e-228	0.443	0.082	All_C0		Cotl1	0.421434	1.38643e-49	2.54812e-45	0.938	0.835	LEC_C1		Angptl2	0.466553	9.55445e-13	1.75601e-08	0.284	0.059	VEC_C0		Sfrp1	0.694167	1.43266e-35	2.63309e-31	0.492	0.225	VIC_C1
Epdr1	0.578533	1.35605e-232	2.49228e-228	0.493	0.108	All_C0		Myl12a	0.393955	9.9382e-49	1.82654e-44	0.935	0.802	LEC_C1		Olfml2a	0.572864	1.08023e-12	1.98536e-08	0.355	0.102	VEC_C0		Tmem100	0.581735	2.07907e-35	3.82112e-31	0.707	0.413	VIC_C1
Serpina3n	0.938382	9.32562e-232	1.71396e-227	0.592	0.168	All_C0		Arpc2	0.319207	2.22574e-48	4.09069e-44	0.967	0.865	LEC_C1		Pdlim5	0.501916	1.34906e-12	2.47944e-08	0.383	0.119	VEC_C0		Stxbp6	0.469913	4.37508e-33	8.04096e-29	0.462	0.203	VIC_C1
Paqr6	0.568145	9.12398e-228	1.6769e-223	0.316	0.034	All_C0		Capg	0.508309	8.21716e-48	1.51023e-43	0.663	0.388	LEC_C1		Fndc3b	0.45313	1.35854e-12	2.49685e-08	0.415	0.142	VEC_C0		Il33	0.474367	4.39797e-33	8.08303e-29	0.481	0.203	VIC_C1
Rasl11b	0.674257	4.56087e-226	8.38243e-222	0.388	0.063	All_C0		C5ar1	0.421941	1.30464e-47	2.3978e-43	0.799	0.514	LEC_C1		Malat1	0.443851	1.43306e-12	2.63382e-08	0.989	0.972	VEC_C0		Enpp2	0.44649	6.35478e-33	1.16795e-28	0.417	0.16	VIC_C1
Sparc	0.330082	2.03691e-223	3.74363e-219	0.927	0.384	All_C0		Coro1a	0.371254	1.30977e-47	2.40723e-43	0.934	0.778	LEC_C1		Sfxn3	0.364545	1.45909e-12	2.68167e-08	0.421	0.139	VEC_C0		Plpp3	0.52171	7.35058e-33	1.35096e-28	0.766	0.578	VIC_C1
Loxl1	0.562075	5.77694e-223	1.06174e-218	0.56	0.138	All_C0		Nes	0.402139	6.86857e-47	1.26237e-42	0.289	0.091	LEC_C1		Fgfr3	0.521112	1.57054e-12	2.8865e-08	0.333	0.091	VEC_C0		Cx3cl1	0.46868	5.04461e-32	9.2715e-28	0.39	0.149	VIC_C1
Kank1	0.572202	1.09182e-221	2.00665e-217	0.435	0.084	All_C0		Lmna	0.612782	1.00133e-45	1.84034e-41	0.557	0.304	LEC_C1		Nos3	0.61629	1.63709e-12	3.00881e-08	0.541	0.241	VEC_C0		Tm4sf1	0.52094	8.71134e-32	1.60106e-27	0.922	0.845	VIC_C1
Ramp2	0.618481	4.39103e-221	8.07028e-217	0.762	0.267	All_C0		Ckb	0.431613	5.93278e-45	1.09039e-40	0.811	0.538	LEC_C1		Pmm1	0.471503	1.65477e-12	3.0413e-08	0.306	0.074	VEC_C0		Coch	0.830627	9.08814e-32	1.67031e-27	0.256	0.058	VIC_C1
Limch1	0.573189	1.06785e-220	1.96259e-216	0.442	0.085	All_C0		Lilrb4a	0.444077	3.31327e-44	6.08946e-40	0.665	0.392	LEC_C1		Lhfp	0.424459	1.97882e-12	3.63687e-08	0.333	0.085	VEC_C0		Nrp1	0.503312	9.58489e-32	1.76161e-27	0.603	0.336	VIC_C1
Fam3c	0.747004	6.62317e-220	1.21727e-215	0.647	0.253	All_C0		Cdc42	0.316278	3.94594e-44	7.25224e-40	0.969	0.841	LEC_C1		Igf2r	0.422618	2.25311e-12	4.14099e-08	0.328	0.085	VEC_C0		B2m	0.364639	3.11594e-31	5.72679e-27	0.987	0.972	VIC_C1
Timp1	0.702478	8.96314e-220	1.64734e-215	0.591	0.171	All_C0		Ywhah	0.413176	9.64274e-44	1.77224e-39	0.892	0.736	LEC_C1		Ywhaz	0.422567	2.63224e-12	4.83779e-08	0.546	0.241	VEC_C0		Cyp2e1	0.608361	9.50325e-31	1.7466e-26	0.542	0.276	VIC_C1
Hspb1	0.704841	5.76119e-219	1.05885e-214	0.805	0.332	All_C0		Vim	0.541229	1.55487e-43	2.8577e-39	0.894	0.729	LEC_C1		Minos1	0.475375	3.941e-12	7.24317e-08	0.814	0.507	VEC_C0		H2-D1	0.511942	3.19396e-30	5.87018e-26	0.904	0.82	VIC_C1
Plpp3	0.57558	2.60031e-217	4.77911e-213	0.646	0.196	All_C0		Emp3	0.412894	3.88448e-43	7.13929e-39	0.899	0.719	LEC_C1		Gem	0.540553	4.01978e-12	7.38795e-08	0.273	0.059	VEC_C0		Ahsg	0.74248	7.74278e-30	1.42304e-25	0.538	0.277	VIC_C1
Sdc2	0.54531	2.68339e-217	4.93181e-213	0.562	0.147	All_C0		Tnfsf13b	0.420324	6.99949e-43	1.28644e-38	0.533	0.276	LEC_C1		Cpe	0.73828	5.81983e-12	1.06963e-07	0.437	0.159	VEC_C0		Ace	0.661668	1.22734e-27	2.25573e-23	0.662	0.478	VIC_C1
Htra3	0.724492	3.58566e-216	6.59009e-212	0.723	0.259	All_C0		Hexb	0.40927	3.67793e-41	6.75967e-37	0.917	0.738	LEC_C1		Ppp3ca	0.439898	7.11096e-12	1.30692e-07	0.749	0.442	VEC_C0		Lmcd1	0.378455	8.45221e-27	1.55343e-22	0.846	0.66	VIC_C1
Nupr1	0.793101	3.89353e-216	7.15593e-212	0.845	0.411	All_C0		Ctsz	0.32417	9.27473e-41	1.7046e-36	0.956	0.819	LEC_C1		Plec	0.45587	7.75195e-12	1.42473e-07	0.596	0.272	VEC_C0		Igfbp4	0.592943	1.08861e-26	2.00075e-22	0.737	0.541	VIC_C1
Tcf12	0.610172	6.73081e-216	1.23705e-211	0.535	0.146	All_C0		Rtn4	0.37328	1.26133e-40	2.31821e-36	0.841	0.633	LEC_C1		Atpif1	0.487324	7.88887e-12	1.4499e-07	0.798	0.504	VEC_C0		Fam3c	0.393194	1.42428e-26	2.61768e-22	0.738	0.548	VIC_C1
Fhl1	0.533294	3.10078e-212	5.69892e-208	0.666	0.202	All_C0		Lcp1	0.413218	9.56082e-40	1.75718e-35	0.91	0.765	LEC_C1		Snx18	0.397872	1.13386e-11	2.08393e-07	0.317	0.088	VEC_C0		Mal	0.355483	2.52582e-26	4.64221e-22	0.263	0.08	VIC_C1
Pebp1	0.671898	3.10866e-212	5.7134e-208	0.855	0.534	All_C0		Calm1	0.301233	1.54892e-39	2.84677e-35	0.971	0.897	LEC_C1		Fabp5	0.3302	1.20526e-11	2.21515e-07	0.65	0.306	VEC_C0		Golga7	0.419143	4.16354e-26	7.65217e-22	0.718	0.516	VIC_C1
Nudt4	0.714654	1.4494e-211	2.66385e-207	0.64	0.229	All_C0		Ctsh	0.290484	4.99973e-39	9.189e-35	0.971	0.827	LEC_C1		Ddah2	0.419147	1.3038e-11	2.39625e-07	0.617	0.286	VEC_C0		Prss35	0.480859	5.53981e-26	1.01816e-21	0.373	0.154	VIC_C1
Ltbp3	0.552274	1.67648e-210	3.08121e-206	0.535	0.144	All_C0		Lat2	0.361104	2.13966e-38	3.93249e-34	0.636	0.384	LEC_C1		Snx21	0.400775	1.60775e-11	2.95488e-07	0.399	0.136	VEC_C0		Cox6c	0.500895	6.58828e-26	1.21086e-21	0.931	0.894	VIC_C1
Pcolce	0.58046	1.99303e-210	3.663e-206	0.643	0.196	All_C0		Anxa3	0.350284	7.76252e-38	1.42667e-33	0.549	0.3	LEC_C1		Mrpl33	0.479965	1.91906e-11	3.52704e-07	0.628	0.334	VEC_C0		Rgs5	0.473721	8.54991e-26	1.57139e-21	0.438	0.199	VIC_C1
Rab34	0.558452	2.99975e-210	5.51325e-206	0.572	0.162	All_C0		Pfn1	0.288041	9.04547e-38	1.66247e-33	0.994	0.967	LEC_C1		Pqlc1	0.448741	2.37092e-11	4.35751e-07	0.41	0.147	VEC_C0		Gata3	0.413454	9.18289e-25	1.68772e-20	0.31	0.115	VIC_C1
Emp2	0.5634	5.58545e-210	1.02655e-205	0.522	0.134	All_C0		Basp1	0.389115	3.49426e-37	6.4221e-33	0.605	0.371	LEC_C1		Marveld1	0.43945	2.40908e-11	4.42765e-07	0.404	0.144	VEC_C0		Tnfsf12	0.389395	1.76453e-24	3.24303e-20	0.688	0.462	VIC_C1
Slc16a2	0.520083	3.18621e-208	5.85593e-204	0.462	0.103	All_C0		Pdlim1	0.427998	3.73898e-37	6.87188e-33	0.445	0.224	LEC_C1		F2r	0.441219	3.3836e-11	6.21872e-07	0.437	0.167	VEC_C0		Rbp1	0.436253	1.91834e-24	3.52572e-20	0.931	0.851	VIC_C1
Pam	0.680571	7.44627e-207	1.36855e-202	0.666	0.219	All_C0		Tgfbi	0.325402	3.95748e-36	7.27345e-32	0.881	0.652	LEC_C1		Entpd1	0.327277	3.39117e-11	6.23264e-07	0.399	0.133	VEC_C0		Por	0.396266	2.66092e-24	4.8905e-20	0.497	0.27	VIC_C1
Tspan3	0.630831	4.33064e-205	7.95928e-201	0.751	0.321	All_C0		Rhoc	0.420918	6.30743e-36	1.15924e-31	0.509	0.281	LEC_C1		Tspan9	0.479774	3.4445e-11	6.33066e-07	0.514	0.227	VEC_C0		Psmb8	0.328944	3.51813e-24	6.46597e-20	0.529	0.288	VIC_C1
P3h3	0.552006	5.81089e-203	1.06798e-198	0.552	0.157	All_C0		Arpc1b	0.260032	5.07706e-35	9.33113e-31	0.983	0.909	LEC_C1		Mesdc1	0.445299	3.71123e-11	6.82087e-07	0.503	0.218	VEC_C0		Tcf4	0.318661	1.07928e-23	1.98361e-19	0.898	0.775	VIC_C1
Pde1a	0.502419	6.79322e-202	1.24853e-197	0.397	0.074	All_C0		Dstn	0.331696	1.41234e-34	2.59574e-30	0.732	0.498	LEC_C1		S100a10	0.565483	3.91961e-11	7.20386e-07	0.918	0.717	VEC_C0		Kcnj8	0.376153	1.76419e-23	3.24241e-19	0.323	0.125	VIC_C1
Dclk1	0.48089	1.49479e-201	2.74728e-197	0.293	0.034	All_C0		Gapdh	0.327849	7.67792e-34	1.41113e-29	0.933	0.79	LEC_C1		Ramp3	0.528894	4.27051e-11	7.84878e-07	0.344	0.105	VEC_C0		St3gal4	0.384439	1.78169e-23	3.27457e-19	0.718	0.5	VIC_C1
Angptl2	0.498127	3.28581e-200	6.03898e-196	0.402	0.079	All_C0		Ccdc109b	0.30486	1.21834e-33	2.23919e-29	0.616	0.39	LEC_C1		Dlgap4	0.450846	5.36357e-11	9.8577e-07	0.492	0.215	VEC_C0		H2-DMb1	0.375278	3.74697e-23	6.88655e-19	0.356	0.162	VIC_C1
Msx1	0.607529	1.64498e-199	3.02331e-195	0.419	0.087	All_C0		Flna	0.395421	1.40132e-33	2.57549e-29	0.54	0.324	LEC_C1		Cenpt	0.450149	5.38236e-11	9.89224e-07	0.355	0.113	VEC_C0		H2-K1	0.504419	1.36251e-22	2.50416e-18	0.685	0.516	VIC_C1
Aldh1a3	0.451307	8.60397e-198	1.58132e-193	0.267	0.026	All_C0		Trim47	0.350095	2.49928e-33	4.59343e-29	0.566	0.34	LEC_C1		S100a1	0.475059	6.0286e-11	1.108e-06	0.656	0.363	VEC_C0		Emp3	0.304848	2.21749e-22	4.07553e-18	0.928	0.853	VIC_C1
Cd9	0.64642	1.98813e-196	3.65399e-192	0.929	0.66	All_C0		Cd44	0.34985	2.15461e-32	3.95996e-28	0.53	0.31	LEC_C1		Ppp1r14b	0.493932	6.3283e-11	1.16308e-06	0.497	0.218	VEC_C0		Tnfrsf1a	0.388782	2.52123e-22	4.63377e-18	0.662	0.488	VIC_C1
Gem	0.537571	4.43878e-196	8.15803e-192	0.425	0.09	All_C0		Rhoa	0.297626	6.43108e-32	1.18197e-27	0.924	0.78	LEC_C1		Polb	0.356096	6.65943e-11	1.22394e-06	0.361	0.116	VEC_C0		Pdzrn4	0.399735	7.43283e-22	1.36608e-17	0.406	0.195	VIC_C1
Abi3bp	0.51556	4.69755e-196	8.63362e-192	0.613	0.182	All_C0		Myl6	0.261259	1.74682e-31	3.21048e-27	0.972	0.893	LEC_C1		Slc43a3	0.276755	7.52004e-11	1.38211e-06	0.667	0.331	VEC_C0		Plxdc1	0.278411	3.06466e-21	5.63254e-17	0.263	0.093	VIC_C1
Map1b	0.547524	1.83771e-195	3.37752e-191	0.436	0.094	All_C0		Msn	0.312572	4.05661e-31	7.45565e-27	0.837	0.654	LEC_C1		Gnaq	0.30116	8.91946e-11	1.63931e-06	0.437	0.164	VEC_C0		Gas6	0.752164	3.404e-21	6.25621e-17	0.712	0.573	VIC_C1
S100a6	0.623109	6.30924e-195	1.15958e-190	0.972	0.641	All_C0		Scimp	0.367766	6.68122e-31	1.22794e-26	0.635	0.408	LEC_C1		Pkd1	0.36934	9.31669e-11	1.71232e-06	0.399	0.144	VEC_C0		Aldh2	0.290763	4.50635e-21	8.28223e-17	0.872	0.785	VIC_C1
Fbln5	0.485781	1.58285e-194	2.90912e-190	0.64	0.198	All_C0		Actb	0.305885	9.11427e-31	1.67511e-26	0.997	0.981	LEC_C1		Capn5	0.424079	9.46553e-11	1.73967e-06	0.262	0.065	VEC_C0		Scarb2	0.384717	1.07649e-20	1.97848e-16	0.649	0.48	VIC_C1
Cd34	0.481854	3.19831e-194	5.87817e-190	0.738	0.263	All_C0		Pea15a	0.324609	1.85916e-30	3.41696e-26	0.684	0.472	LEC_C1		Nts	1.15537	1.01107e-10	1.85824e-06	0.284	0.076	VEC_C0		Slc25a34	0.40032	2.40293e-20	4.41635e-16	0.347	0.153	VIC_C1
Mpzl1	0.449384	6.81504e-194	1.25254e-189	0.4	0.079	All_C0		Tagln2	0.342548	1.05286e-29	1.93505e-25	0.864	0.697	LEC_C1		Ehd4	0.501111	1.051e-10	1.93164e-06	0.743	0.428	VEC_C0		Asph	0.37163	3.12591e-20	5.74512e-16	0.534	0.329	VIC_C1
Mxra7	0.538272	2.05152e-192	3.77048e-188	0.554	0.162	All_C0		Tpm4	0.334164	1.27644e-29	2.34597e-25	0.649	0.446	LEC_C1		Mtus1	0.456653	1.23836e-10	2.27599e-06	0.519	0.244	VEC_C0		Cxcl16	0.355575	3.96274e-20	7.28313e-16	0.497	0.293	VIC_C1
Oaf	0.509165	4.00305e-191	7.35721e-187	0.476	0.119	All_C0		F11r	0.296066	1.33116e-29	2.44654e-25	0.604	0.378	LEC_C1		Nfatc1	0.373203	1.58896e-10	2.92034e-06	0.317	0.093	VEC_C0		Itm2a	0.366407	6.18568e-20	1.13687e-15	0.484	0.285	VIC_C1
Cystm1	0.488391	2.68269e-189	4.93051e-185	0.49	0.125	All_C0		Hcls1	0.290635	2.1808e-29	4.00809e-25	0.806	0.602	LEC_C1		Dmtn	0.470418	1.83822e-10	3.37846e-06	0.301	0.091	VEC_C0		Ctsb	0.254449	7.24153e-20	1.33092e-15	0.955	0.91	VIC_C1
Ahsg	0.568975	4.15095e-188	7.62903e-184	0.413	0.088	All_C0		Adgre1	0.265532	5.74003e-29	1.05496e-24	0.793	0.549	LEC_C1		Tspo	0.545101	2.04417e-10	3.75698e-06	0.863	0.629	VEC_C0		Igf1	0.302373	1.10316e-19	2.0275e-15	0.694	0.435	VIC_C1
Fam213a	0.538721	2.73088e-186	5.01908e-182	0.37	0.073	All_C0		C1qb	0.262214	6.78581e-29	1.24716e-24	0.996	0.878	LEC_C1		Calcrl	0.350475	2.20605e-10	4.0545e-06	0.421	0.15	VEC_C0		Hes1	0.532368	1.46723e-19	2.69662e-15	0.471	0.272	VIC_C1
Dpysl3	0.534505	5.05012e-186	9.28161e-182	0.494	0.137	All_C0		Rhob	0.318627	7.67707e-29	1.41097e-24	0.536	0.308	LEC_C1		Hmgn1	0.374625	2.40168e-10	4.41404e-06	0.667	0.374	VEC_C0		2700046A07Rik	0.409165	1.65621e-19	3.04395e-15	0.314	0.137	VIC_C1
Nenf	0.578613	1.59786e-185	2.93671e-181	0.877	0.531	All_C0		BC028528	0.273962	1.0146e-28	1.86474e-24	0.711	0.49	LEC_C1		Mlec	0.443662	2.41257e-10	4.43405e-06	0.322	0.105	VEC_C0		Prdx1	0.259561	2.83286e-19	5.20652e-15	0.922	0.868	VIC_C1
Gata4	0.443226	2.11033e-185	3.87857e-181	0.357	0.065	All_C0		Atox1	0.295689	1.23973e-28	2.27849e-24	0.937	0.817	LEC_C1		Add1	0.350827	2.6941e-10	4.95148e-06	0.503	0.224	VEC_C0		Camk2d	0.340101	3.18179e-19	5.84781e-15	0.59	0.412	VIC_C1
Hand2	0.441591	2.66865e-185	4.90472e-181	0.52	0.141	All_C0		Actr3	0.281907	1.76391e-28	3.24188e-24	0.912	0.778	LEC_C1		Sgk3	0.403403	2.8578e-10	5.25236e-06	0.366	0.133	VEC_C0		Gadd45a	0.34949	3.94832e-19	7.25662e-15	0.39	0.193	VIC_C1
Phlda3	0.677841	2.75444e-184	5.06239e-180	0.642	0.24	All_C0		Cfl1	0.258024	1.88403e-28	3.46266e-24	0.979	0.924	LEC_C1		Itgav	0.313328	3.02397e-10	5.55776e-06	0.262	0.065	VEC_C0		Nt5dc2	0.499577	4.83661e-19	8.88921e-15	0.327	0.15	VIC_C1
Gstt1	0.498423	4.56831e-184	8.3961e-180	0.506	0.138	All_C0		Prdx1	0.340377	3.2461e-28	5.96601e-24	0.933	0.807	LEC_C1		Tmem238	0.390138	3.61934e-10	6.65199e-06	0.443	0.181	VEC_C0		Slc50a1	0.330758	8.50316e-19	1.5628e-14	0.605	0.425	VIC_C1
Rhoj	0.537209	1.78877e-182	3.28757e-178	0.655	0.227	All_C0		Tmem119	0.342148	7.22612e-28	1.32809e-23	0.508	0.294	LEC_C1		Rora	0.34571	3.97049e-10	7.29737e-06	0.333	0.108	VEC_C0		Dpt	0.259119	9.88836e-19	1.81738e-14	0.976	0.856	VIC_C1
Htra1	0.583315	5.52416e-181	1.01529e-176	0.449	0.112	All_C0		Mmp12	0.640223	9.13986e-28	1.67981e-23	0.369	0.193	LEC_C1		Cmip	0.331488	4.0807e-10	7.49992e-06	0.536	0.235	VEC_C0		Hmgcs2	0.452856	1.13192e-18	2.08035e-14	0.631	0.437	VIC_C1
Cygb	0.427572	1.03416e-180	1.90067e-176	0.644	0.199	All_C0		Cd81	0.259501	1.30802e-27	2.40401e-23	0.955	0.8	LEC_C1		Camta1	0.391306	4.25577e-10	7.82168e-06	0.497	0.218	VEC_C0		Myoc	0.770683	1.21696e-18	2.23666e-14	0.458	0.276	VIC_C1
Fzd1	0.522526	1.84024e-180	3.38218e-176	0.374	0.076	All_C0		Acer3	0.279051	1.46186e-27	2.68675e-23	0.429	0.24	LEC_C1		Hdgf	0.362359	4.88249e-10	8.97353e-06	0.689	0.374	VEC_C0		Alad	0.320756	2.13284e-18	3.91995e-14	0.33	0.157	VIC_C1
Twsg1	0.49792	7.91593e-180	1.45487e-175	0.461	0.121	All_C0		Cyth4	0.262526	2.57494e-27	4.73248e-23	0.75	0.544	LEC_C1		Slmap	0.490989	4.92073e-10	9.0438e-06	0.322	0.105	VEC_C0		Vcam1	0.529389	2.33589e-18	4.29313e-14	0.616	0.438	VIC_C1
Ddah2	0.555357	4.01185e-179	7.37338e-175	0.627	0.217	All_C0		Gngt2	0.253583	1.02307e-26	1.8803e-22	0.731	0.504	LEC_C1		Ptp4a2	0.403784	4.92468e-10	9.05107e-06	0.639	0.337	VEC_C0		Ndn	0.410179	2.7539e-18	5.0614e-14	0.518	0.334	VIC_C1
Tst	0.543451	7.0448e-177	1.29476e-172	0.341	0.062	All_C0		Pkm	0.311846	1.14084e-26	2.09676e-22	0.785	0.604	LEC_C1		Cox6c	0.347979	5.03543e-10	9.25462e-06	0.918	0.666	VEC_C0		Tuba1a	0.346637	2.92688e-18	5.37931e-14	0.822	0.714	VIC_C1
Serpinh1	0.511645	1.13666e-176	2.08907e-172	0.705	0.267	All_C0		2010111I01Rik	0.325177	2.28309e-26	4.19609e-22	0.437	0.251	LEC_C1		Calm2	0.492457	5.93301e-10	1.09043e-05	0.896	0.66	VEC_C0		Slc27a1	0.288841	3.16172e-18	5.81093e-14	0.388	0.199	VIC_C1
Prg4	0.869316	3.15787e-176	5.80385e-172	0.524	0.161	All_C0		Eif4a1	0.284253	2.91655e-26	5.36032e-22	0.896	0.736	LEC_C1		Baiap2	0.383039	6.47203e-10	1.18949e-05	0.372	0.13	VEC_C0		Rerg	0.34234	3.32262e-18	6.10664e-14	0.36	0.184	VIC_C1
Cyb561	0.464155	7.40741e-176	1.36141e-171	0.399	0.089	All_C0		Hspa8	0.293456	1.2051e-25	2.21485e-21	0.993	0.957	LEC_C1		Wls	0.333094	6.75349e-10	1.24122e-05	0.333	0.108	VEC_C0		Fkbp1a	0.390777	4.51689e-18	8.30159e-14	0.931	0.881	VIC_C1
Mfap4	0.818187	1.09748e-175	2.01706e-171	0.548	0.17	All_C0		Csf2ra	0.2843	1.84662e-25	3.39391e-21	0.74	0.539	LEC_C1		Golph3	0.365625	6.81579e-10	1.25267e-05	0.41	0.161	VEC_C0		Igsf3	0.325641	7.79173e-18	1.43204e-13	0.462	0.272	VIC_C1
Sgce	0.47022	3.61873e-175	6.65086e-171	0.477	0.128	All_C0		Tkt	0.284475	1.90944e-25	3.50936e-21	0.61	0.415	LEC_C1		mt-Co1	0.404966	6.98283e-10	1.28337e-05	0.989	0.938	VEC_C0		Txndc5	0.379166	9.93666e-18	1.82626e-13	0.744	0.619	VIC_C1
Fblim1	0.63009	1.37246e-174	2.52244e-170	0.482	0.139	All_C0		Clic4	0.271965	2.09425e-25	3.84902e-21	0.404	0.222	LEC_C1		Plpp1	0.413697	7.15031e-10	1.31416e-05	0.787	0.507	VEC_C0		Tuba1b	0.332372	1.33818e-17	2.45944e-13	0.705	0.566	VIC_C1
Clmp	0.54894	1.6055e-174	2.95076e-170	0.517	0.158	All_C0		Zmynd15	0.427512	3.89784e-25	7.16384e-21	0.352	0.182	LEC_C1		Gng5	0.365388	7.80455e-10	1.4344e-05	0.951	0.725	VEC_C0		Msx1	0.394302	2.69212e-17	4.94785e-13	0.549	0.354	VIC_C1
Frzb	0.455439	1.44047e-171	2.64743e-167	0.49	0.132	All_C0		Bcl2a1a	0.340862	4.74845e-25	8.72718e-21	0.434	0.242	LEC_C1		Cd34	0.383084	7.84529e-10	1.44189e-05	0.776	0.439	VEC_C0		Anpep	0.282983	3.22858e-17	5.93381e-13	0.336	0.162	VIC_C1
Dap	0.621942	1.01902e-170	1.87286e-166	0.758	0.401	All_C0		Bcl2a1b	0.291329	6.35824e-25	1.16858e-20	0.8	0.589	LEC_C1		Ptgfrn	0.258005	9.29783e-10	1.70885e-05	0.268	0.074	VEC_C0		Timp1	0.387251	4.04176e-17	7.42835e-13	0.686	0.532	VIC_C1
Cdkn2b	0.459249	1.73055e-170	3.18057e-166	0.266	0.035	All_C0		Ch25h	0.376164	7.51147e-25	1.38053e-20	0.287	0.134	LEC_C1		Map1lc3a	0.314836	1.00898e-09	1.85441e-05	0.694	0.397	VEC_C0		Angptl4	0.310028	9.67665e-17	1.77847e-12	0.492	0.293	VIC_C1
Tcf4	0.543659	5.61067e-170	1.03119e-165	0.814	0.436	All_C0		Gusb	0.28484	1.49747e-24	2.7522e-20	0.738	0.533	LEC_C1		Clic4	0.483545	1.06282e-09	1.95337e-05	0.683	0.391	VEC_C0		Sec14l1	0.288296	2.20675e-16	4.05578e-12	0.365	0.192	VIC_C1
Ghr	0.510293	1.34163e-169	2.46578e-165	0.494	0.142	All_C0		Alox5ap	0.268781	3.98063e-24	7.31599e-20	0.931	0.756	LEC_C1		Gatad1	0.489691	1.18587e-09	2.17951e-05	0.432	0.181	VEC_C0		Eva1c	0.295169	2.53958e-16	4.6675e-12	0.306	0.146	VIC_C1
Acyp2	0.454072	1.47176e-168	2.70494e-164	0.364	0.078	All_C0		Tppp3	0.614979	4.61856e-24	8.48844e-20	0.418	0.249	LEC_C1		Dnlz	0.286274	1.19579e-09	2.19774e-05	0.339	0.113	VEC_C0		Sri	0.284189	4.44611e-16	8.17151e-12	0.776	0.641	VIC_C1
Hmgn1	0.572732	3.69495e-168	6.79095e-164	0.843	0.505	All_C0		Irf5	0.251409	1.15182e-23	2.11693e-19	0.668	0.46	LEC_C1		Ppp1r11	0.44797	1.22448e-09	2.25046e-05	0.667	0.385	VEC_C0		Edf1	0.252375	6.05727e-16	1.11327e-11	0.898	0.817	VIC_C1
Ecm1	0.497493	1.05293e-167	1.93517e-163	0.783	0.369	All_C0		Twf2	0.270371	2.02359e-23	3.71915e-19	0.572	0.391	LEC_C1		Dbndd2	0.33298	1.25704e-09	2.31031e-05	0.284	0.082	VEC_C0		Tubb3	0.379913	6.68131e-16	1.22796e-11	0.302	0.143	VIC_C1
Rsph9	0.412965	1.92589e-167	3.5396e-163	0.299	0.049	All_C0		Eno1	0.273701	3.66226e-23	6.73087e-19	0.768	0.585	LEC_C1		Plat	0.801676	1.28481e-09	2.36135e-05	0.601	0.354	VEC_C0		Mrps18a	0.300146	7.88684e-16	1.44952e-11	0.622	0.457	VIC_C1
Camk2n1	0.471732	8.07113e-166	1.48339e-161	0.663	0.243	All_C0		Plp2	0.287069	1.79144e-22	3.29249e-18	0.516	0.324	LEC_C1		Pdgfrl	0.372089	1.38383e-09	2.54335e-05	0.372	0.133	VEC_C0		Adipor2	0.274558	1.0787e-15	1.98255e-11	0.314	0.152	VIC_C1
Prrx1	0.493411	2.18534e-165	4.01643e-161	0.399	0.096	All_C0		Srgn	0.288297	1.88598e-22	3.46624e-18	0.891	0.754	LEC_C1		Uap1	0.381291	1.64056e-09	3.01519e-05	0.366	0.136	VEC_C0		Slc43a3	0.267231	1.10075e-15	2.02307e-11	0.814	0.631	VIC_C1
Acot1	0.474018	1.55446e-164	2.85695e-160	0.349	0.071	All_C0		Arpc4	0.259727	2.36711e-22	4.35051e-18	0.796	0.629	LEC_C1		Cdkn1a	0.503678	1.77231e-09	3.25733e-05	0.836	0.592	VEC_C0		Kank1	0.306672	2.60355e-15	4.78506e-11	0.547	0.374	VIC_C1
Slc29a1	0.645191	1.93862e-162	3.56298e-158	0.695	0.344	All_C0		Acvrl1	0.252207	4.00273e-22	7.35662e-18	0.377	0.21	LEC_C1		Fam174b	0.535185	1.79197e-09	3.29346e-05	0.284	0.088	VEC_C0		Gstm1	0.296468	3.61819e-15	6.64987e-11	0.97	0.875	VIC_C1
Ifi27	0.600789	1.48105e-161	2.72202e-157	0.814	0.499	All_C0		Tuba1c	0.275558	4.61356e-22	8.47925e-18	0.359	0.197	LEC_C1		Eln	0.331741	1.95028e-09	3.58442e-05	0.492	0.215	VEC_C0		Smim3	0.328691	4.55091e-15	8.36412e-11	0.796	0.673	VIC_C1
Abcc9	0.411159	1.02546e-160	1.88469e-156	0.271	0.038	All_C0		Iqgap1	0.283641	6.64253e-22	1.22083e-17	0.637	0.46	LEC_C1		Tspan6	0.256294	2.08022e-09	3.82323e-05	0.41	0.153	VEC_C0		Htra3	0.414738	5.79567e-15	1.06519e-10	0.788	0.666	VIC_C1
Thra	0.492892	1.16233e-160	2.13624e-156	0.573	0.196	All_C0		Herpud1	0.294468	8.03104e-22	1.47603e-17	0.524	0.345	LEC_C1		Dap	0.404797	2.26605e-09	4.16476e-05	0.503	0.244	VEC_C0		Ifi27	0.254446	5.84302e-15	1.07389e-10	0.868	0.783	VIC_C1
Gpx7	0.458754	1.45241e-160	2.66939e-156	0.452	0.124	All_C0		Crip1	0.352822	1.19834e-21	2.20243e-17	0.954	0.858	LEC_C1		Zfp91	0.346632	2.39014e-09	4.39283e-05	0.383	0.15	VEC_C0		Sdc3	0.32145	6.60067e-15	1.21314e-10	0.646	0.486	VIC_C1
Mageh1	0.402633	1.39637e-159	2.56639e-155	0.307	0.055	All_C0		Plin2	0.275929	1.37887e-21	2.53422e-17	0.797	0.612	LEC_C1		Hyal2	0.482193	2.62079e-09	4.81675e-05	0.59	0.312	VEC_C0		H2-T23	0.285759	6.83433e-15	1.25608e-10	0.406	0.236	VIC_C1
Crispld2	0.531081	2.86255e-159	5.26109e-155	0.456	0.125	All_C0		Dpysl2	0.27586	3.94904e-21	7.25794e-17	0.542	0.365	LEC_C1		Tacc2	0.252646	2.62532e-09	4.82507e-05	0.306	0.093	VEC_C0		Plat	0.279331	1.15759e-14	2.12754e-10	0.668	0.477	VIC_C1
Igsf3	0.426765	1.20851e-157	2.22112e-153	0.338	0.068	All_C0		Lilr4b	0.313883	4.7732e-21	8.77266e-17	0.348	0.19	LEC_C1		Fam129b	0.39456	2.90089e-09	5.33155e-05	0.328	0.116	VEC_C0		Bmper	0.255712	2.74941e-14	5.05314e-10	0.332	0.174	VIC_C1
Serpinb6a	0.553985	2.14308e-157	3.93877e-153	0.847	0.495	All_C0		Slc15a3	0.267448	5.3152e-21	9.7688e-17	0.352	0.194	LEC_C1		Ptms	0.339391	3.01529e-09	5.54181e-05	0.885	0.64	VEC_C0		Ier2	0.360993	3.605e-14	6.62562e-10	0.757	0.623	VIC_C1
Ppic	0.425585	7.73861e-157	1.42228e-152	0.465	0.131	All_C0		Ms4a7	0.317269	8.25826e-21	1.51779e-16	0.806	0.631	LEC_C1		Serp1	0.391817	3.02618e-09	5.56181e-05	0.464	0.215	VEC_C0		Csf1	0.293927	6.83312e-14	1.25586e-09	0.44	0.274	VIC_C1
Wwtr1	0.454562	1.34201e-156	2.46647e-152	0.485	0.143	All_C0		Ccdc12	0.256971	2.83429e-20	5.20914e-16	0.828	0.68	LEC_C1		Fosl2	0.352267	3.03204e-09	5.57259e-05	0.306	0.099	VEC_C0		Cdkn2b	0.375821	1.31652e-13	2.41963e-09	0.34	0.191	VIC_C1
Uchl1	0.444374	1.35965e-156	2.4989e-152	0.279	0.045	All_C0		Ubc	0.301558	3.09511e-20	5.6885e-16	0.928	0.814	LEC_C1		Dapk1	0.471638	3.28355e-09	6.03484e-05	0.426	0.187	VEC_C0		Dynll1	0.264023	1.73076e-13	3.18096e-09	0.944	0.92	VIC_C1
Nedd4	0.441566	2.27337e-156	4.17823e-152	0.666	0.25	All_C0		Dusp1	0.431019	5.99109e-20	1.1011e-15	0.588	0.4	LEC_C1		Pkn3	0.368635	3.57176e-09	6.56454e-05	0.366	0.144	VEC_C0		Tcf12	0.297225	1.94539e-13	3.57544e-09	0.601	0.452	VIC_C1
Tmem45a	0.488759	2.11457e-155	3.88636e-151	0.407	0.105	All_C0		Tlr2	0.27058	1.28448e-19	2.36075e-15	0.354	0.2	LEC_C1		Enho	0.504569	3.63218e-09	6.67558e-05	0.404	0.17	VEC_C0		Isyna1	0.337793	2.16094e-13	3.97159e-09	0.362	0.208	VIC_C1
Adamtsl5	0.433013	2.82473e-155	5.19157e-151	0.336	0.069	All_C0		Anxa1	0.332813	1.61942e-19	2.97633e-15	0.491	0.318	LEC_C1		Ltbp3	0.320201	3.6425e-09	6.69455e-05	0.262	0.076	VEC_C0		Arl6ip1	0.282282	2.89098e-13	5.31333e-09	0.616	0.464	VIC_C1
Ptp4a1	0.78265	3.58338e-155	6.5859e-151	0.635	0.288	All_C0		Vma21	0.253275	2.03979e-19	3.74894e-15	0.381	0.232	LEC_C1		Parl	0.29038	3.71663e-09	6.8308e-05	0.328	0.113	VEC_C0		6330403K07Rik	0.281277	4.77344e-13	8.77311e-09	0.442	0.269	VIC_C1
Tuba1a	0.633735	1.48703e-154	2.73301e-150	0.774	0.436	All_C0		Hsp90ab1	0.255525	6.81609e-19	1.25273e-14	0.951	0.882	LEC_C1		Arrb1	0.39045	3.75966e-09	6.90988e-05	0.372	0.144	VEC_C0		Mthfd2	0.335307	9.21935e-13	1.69442e-08	0.384	0.225	VIC_C1
Ldhb	0.408188	8.12193e-154	1.49273e-149	0.386	0.095	All_C0		Cd86	0.270785	9.42475e-19	1.73217e-14	0.582	0.403	LEC_C1		Oaz1	0.286465	3.88241e-09	7.13548e-05	0.989	0.85	VEC_C0		Gnb4	0.26621	1.30347e-12	2.39565e-08	0.584	0.415	VIC_C1
Selk	0.440697	1.66133e-152	3.05336e-148	0.952	0.809	All_C0		Atp6ap2	0.250003	1.78031e-18	3.27202e-14	0.649	0.475	LEC_C1		Emp1	0.448843	4.26425e-09	7.83727e-05	0.552	0.278	VEC_C0		Stbd1	0.298428	1.51654e-12	2.78724e-08	0.327	0.185	VIC_C1
Pmm1	0.479769	1.70432e-152	3.13237e-148	0.474	0.15	All_C0		Hspa1a	0.426643	1.06534e-17	1.95799e-13	0.321	0.183	LEC_C1		Tgfbr2	0.335256	4.42536e-09	8.13336e-05	0.448	0.19	VEC_C0		Cracr2b	0.277914	1.59753e-12	2.93611e-08	0.505	0.338	VIC_C1
Rps6	0.361059	2.32409e-151	4.27144e-147	0.999	0.978	All_C0		Cdkn1a	0.403181	2.13689e-17	3.92738e-13	0.505	0.346	LEC_C1		Ccdc50	0.325836	4.47224e-09	8.21953e-05	0.41	0.167	VEC_C0		Tst	0.352972	2.13492e-12	3.92376e-08	0.419	0.272	VIC_C1
Kazald1	0.437739	8.29284e-151	1.52414e-146	0.413	0.109	All_C0		Ccl4	0.647121	7.99335e-17	1.4691e-12	0.255	0.135	LEC_C1		Synpo	0.384042	4.60979e-09	8.47233e-05	0.404	0.17	VEC_C0		Nde1	0.312306	2.50367e-12	4.6015e-08	0.417	0.277	VIC_C1
Map1lc3a	0.507792	1.1763e-150	2.16192e-146	0.802	0.432	All_C0		Tubb2a	0.26771	3.9207e-16	7.20585e-12	0.375	0.236	LEC_C1		Tmem167	0.387515	4.6556e-09	8.55653e-05	0.503	0.232	VEC_C0		Olfml1	0.255746	2.61438e-12	4.80498e-08	0.404	0.249	VIC_C1
Col6a1	0.356696	2.20602e-150	4.05444e-146	0.499	0.15	All_C0		Cd83	0.326893	4.84512e-16	8.90484e-12	0.37	0.226	LEC_C1		Slc1a5	0.307314	5.5123e-09	0.000101311	0.273	0.085	VEC_C0		Vmp1	0.334902	3.09025e-12	5.67957e-08	0.458	0.315	VIC_C1
Calu	0.533427	5.02617e-150	9.2376e-146	0.567	0.226	All_C0		Sqstm1	0.271251	1.36387e-14	2.50666e-10	0.469	0.322	LEC_C1		Dph3	0.388591	5.78419e-09	0.000106308	0.497	0.238	VEC_C0		Mageh1	0.283695	4.41349e-12	8.11155e-08	0.399	0.247	VIC_C1
Meg3	0.38544	5.14442e-150	9.45493e-146	0.674	0.242	All_C0		Ecm1	0.353645	1.60691e-06	0.0295334	0.298	0.221	LEC_C1		Map3k6	0.323995	6.39599e-09	0.000117552	0.47	0.215	VEC_C0		Pid1	0.315636	5.28883e-12	9.72034e-08	0.568	0.422	VIC_C1
Sfrp1	0.520605	3.36264e-149	6.1802e-145	0.349	0.078	All_C0		Fos	0.337082	2.45914e-06	0.0451965	0.449	0.367	LEC_C1		Kank1	0.381736	6.41047e-09	0.000117818	0.279	0.085	VEC_C0		Apoe	0.469718	7.78546e-12	1.43089e-07	0.744	0.786	VIC_C1
Jam3	0.364798	5.84271e-149	1.07383e-144	0.335	0.072	All_C0		Folr2	2.19956	0	0	0.91	0.098	LEC_C2		mt-Nd2	0.300844	6.53323e-09	0.000120074	0.923	0.759	VEC_C0		Man2a1	0.294898	1.18858e-11	2.1845e-07	0.388	0.246	VIC_C1
S100a16	0.355462	7.31512e-149	1.34445e-144	0.677	0.256	All_C0		Lyve1	2.19851	0	0	0.754	0.036	LEC_C2		Nckap1	0.312773	6.68953e-09	0.000122947	0.41	0.17	VEC_C0		Gstm2	0.27123	1.23736e-11	2.27415e-07	0.262	0.134	VIC_C1
Fstl3	0.413373	2.17495e-147	3.99734e-143	0.312	0.062	All_C0		F13a1	2.1973	9.37785e-307	1.72356e-302	0.967	0.13	LEC_C2		Nenf	0.387249	6.9957e-09	0.000128574	0.699	0.436	VEC_C0		Nsg1	0.255263	1.18681e-10	2.18124e-06	0.468	0.327	VIC_C1
Angptl4	0.457202	1.7613e-145	3.23709e-141	0.404	0.107	All_C0		Cbr2	1.98868	9.13713e-257	1.67931e-252	0.907	0.143	LEC_C2		Lrrk1	0.354753	7.09709e-09	0.000130437	0.333	0.122	VEC_C0		Aldh1a3	0.284004	1.64442e-10	3.02227e-06	0.325	0.194	VIC_C1
Pdzrn3	0.32949	2.98825e-144	5.49211e-140	0.268	0.045	All_C0		Ninj1	2.0594	1.11449e-182	2.04833e-178	0.949	0.354	LEC_C2		Dynlrb1	0.300208	7.15468e-09	0.000131496	0.809	0.518	VEC_C0		Dclk1	0.300065	2.1221e-10	3.90021e-06	0.349	0.215	VIC_C1
Col6a2	0.362001	1.11899e-143	2.05658e-139	0.443	0.125	All_C0		Gas6	1.42235	3.24308e-180	5.96046e-176	0.877	0.213	LEC_C2		Aes	0.334805	7.25939e-09	0.00013342	0.754	0.476	VEC_C0		Pdgfra	0.25239	2.63644e-10	4.84551e-06	0.408	0.265	VIC_C1
Cxcl12	0.312927	2.42233e-143	4.452e-139	0.493	0.155	All_C0		Fcna	1.10927	2.96983e-172	5.45825e-168	0.387	0.017	LEC_C2		Lmo7	0.360807	7.27704e-09	0.000133745	0.355	0.133	VEC_C0		Emb	0.26897	4.08464e-10	7.50716e-06	0.263	0.145	VIC_C1
Msi2	0.386523	2.17204e-142	3.992e-138	0.339	0.078	All_C0		Mrc1	1.44676	8.72374e-163	1.60334e-158	0.958	0.335	LEC_C2		Polr2k	0.386148	7.84681e-09	0.000144217	0.536	0.269	VEC_C0		Arhgap31	0.298472	1.37889e-09	2.53425e-05	0.61	0.504	VIC_C1
Klf9	0.471237	4.31878e-142	7.93748e-138	0.822	0.406	All_C0		Cd163	1.69102	2.03321e-156	3.73683e-152	0.556	0.067	LEC_C2		1110008F13Rik	0.388049	8.08583e-09	0.000148609	0.503	0.252	VEC_C0		Paqr6	0.286834	2.684e-09	4.93291e-05	0.369	0.241	VIC_C1
Ccser2	0.423162	8.45953e-142	1.55478e-137	0.573	0.209	All_C0		Pf4	1.69383	2.65428e-155	4.87831e-151	0.994	0.498	LEC_C2		Timm13	0.319883	8.11764e-09	0.000149194	0.656	0.36	VEC_C0		Junb	0.288332	8.29033e-09	0.000152368	0.74	0.656	VIC_C1
Gpnmb	0.409677	1.3145e-141	2.41592e-137	0.302	0.059	All_C0		Ltc4s	1.56512	2.73485e-154	5.02638e-150	0.811	0.214	LEC_C2		Ssna1	0.299814	9.7304e-09	0.000178835	0.552	0.269	VEC_C0		Wnt5a	0.268576	8.9511e-09	0.000164512	0.301	0.186	VIC_C1
Lysmd2	0.356232	1.92633e-141	3.5404e-137	0.406	0.109	All_C0		Vsig4	1.43367	2.22125e-145	4.08243e-141	0.36	0.02	LEC_C2		Cdh13	0.418256	1.06456e-08	0.000195655	0.705	0.459	VEC_C0		Tubb4b	0.258466	1.12839e-08	0.000207388	0.462	0.345	VIC_C1
Cfh	0.422679	3.21826e-140	5.91484e-136	0.884	0.502	All_C0		Ccl8	2.58897	7.06407e-141	1.2983e-136	0.613	0.111	LEC_C2		Ccdc12	0.382243	1.07206e-08	0.000197034	0.721	0.467	VEC_C0		Bambi	0.254443	2.38723e-08	0.000438748	0.588	0.478	VIC_C1
Aebp1	0.412452	3.54539e-140	6.51607e-136	0.497	0.161	All_C0		Ccl6	1.99257	4.87068e-139	8.95183e-135	0.967	0.552	LEC_C2		Gata6	0.366652	1.25871e-08	0.000231339	0.333	0.125	VEC_C0		Phlda3	0.264244	2.77526e-08	0.000510065	0.701	0.586	VIC_C1
Lrrc58	0.492231	6.12219e-140	1.1252e-135	0.566	0.225	All_C0		Ccl24	1.2137	7.37945e-135	1.35627e-130	0.351	0.022	LEC_C2		Mrpl14	0.290733	1.82167e-08	0.000334805	0.514	0.255	VEC_C0		1110008P14Rik	0.25194	5.87373e-07	0.0107953	0.525	0.443	VIC_C1
Sod3	0.452037	3.11707e-139	5.72886e-135	0.583	0.206	All_C0		Ifitm2	1.37359	1.24626e-132	2.2905e-128	0.988	0.596	LEC_C2		Tppp3	0.62793	2.05953e-08	0.000378521	0.617	0.371	VEC_C0		Chad	3.51078	1.65174e-214	3.03574e-210	0.853	0.106	VIC_C2
Rab6a	0.495376	8.0687e-139	1.48295e-134	0.692	0.345	All_C0		C4b	1.3779	5.12336e-132	9.41622e-128	0.529	0.079	LEC_C2		Tek	0.375909	2.07149e-08	0.000380718	0.508	0.263	VEC_C0		Fn1	3.0764	1.17163e-169	2.15335e-165	0.707	0.086	VIC_C2
P3h4	0.381318	1.05062e-138	1.93094e-134	0.365	0.091	All_C0		Ccl9	1.53669	1.94327e-129	3.57153e-125	0.964	0.513	LEC_C2		H1f0	0.374459	2.10461e-08	0.000386806	0.568	0.303	VEC_C0		Comp	2.4752	1.87566e-156	3.44727e-152	0.915	0.334	VIC_C2
Snap47	0.371125	4.32856e-138	7.95545e-134	0.336	0.08	All_C0		Fcgrt	1.39124	5.87986e-129	1.08066e-124	0.937	0.498	LEC_C2		Fblim1	0.417662	2.16417e-08	0.000397752	0.301	0.108	VEC_C0		1500015O10Rik	2.22986	9.39788e-144	1.72724e-139	0.974	0.609	VIC_C2
Aldh2	0.494066	6.51443e-138	1.19729e-133	0.799	0.481	All_C0		Sepp1	1.21447	2.09218e-124	3.84521e-120	1	0.853	LEC_C2		1810058I24Rik	0.435427	2.30099e-08	0.000422898	0.563	0.317	VEC_C0		Cytl1	2.87493	2.73733e-138	5.03094e-134	0.92	0.465	VIC_C2
Snrpn	0.342139	1.12937e-137	2.07566e-133	0.303	0.063	All_C0		Cfh	1.24301	8.98357e-122	1.65109e-117	0.793	0.259	LEC_C2		Ucp2	0.541851	2.31147e-08	0.000424825	0.727	0.527	VEC_C0		Ogn	1.27192	2.84832e-125	5.23494e-121	0.607	0.075	VIC_C2
Efemp2	0.412052	5.16865e-137	9.49947e-133	0.43	0.133	All_C0		Fxyd2	1.10761	2.85322e-115	5.24393e-111	0.553	0.103	LEC_C2		Klf2	0.399023	2.54066e-08	0.000466948	0.929	0.816	VEC_C0		Angptl7	2.58867	3.15769e-123	5.80352e-119	0.841	0.316	VIC_C2
Pdgfrb	0.380678	1.34498e-136	2.47194e-132	0.436	0.128	All_C0		Tns1	0.993015	1.08307e-114	1.99057e-110	0.489	0.076	LEC_C2		Plk2	0.416372	3.06201e-08	0.000562766	0.393	0.167	VEC_C0		Fmod	1.91539	9.83854e-110	1.80823e-105	0.787	0.267	VIC_C2
Xpnpep1	0.598261	2.68473e-136	4.93426e-132	0.389	0.114	All_C0		Maf	1.10323	1.94903e-113	3.58213e-109	0.895	0.387	LEC_C2		Fam174a	0.373713	3.3469e-08	0.000615128	0.519	0.283	VEC_C0		Spp1	3.76029	7.42858e-98	1.3653e-93	0.584	0.13	VIC_C2
Gm12840	0.760054	3.96545e-136	7.2881e-132	0.377	0.103	All_C0		Stab1	1.16618	1.02731e-95	1.88809e-91	0.883	0.464	LEC_C2		Mxra7	0.34515	3.6073e-08	0.000662986	0.361	0.147	VEC_C0		Cd200	1.3328	2.61897e-95	4.81341e-91	0.761	0.269	VIC_C2
Ctsl	0.41959	5.56791e-136	1.02333e-131	0.849	0.534	All_C0		Npl	0.746738	2.01827e-94	3.70938e-90	0.375	0.05	LEC_C2		Cox8a	0.272939	4.08873e-08	0.000751468	0.951	0.734	VEC_C0		Cilp2	0.961306	8.43825e-95	1.55087e-90	0.398	0.029	VIC_C2
Sesn3	0.363538	6.58095e-136	1.20951e-131	0.324	0.074	All_C0		Stard8	0.849554	9.58036e-92	1.76077e-87	0.541	0.126	LEC_C2		Igfbp5	0.604848	4.26277e-08	0.000783454	0.366	0.153	VEC_C0		Mt2	1.69832	5.80893e-87	1.06762e-82	0.92	0.557	VIC_C2
Scn1b	0.464618	1.21025e-135	2.22433e-131	0.438	0.139	All_C0		Wwp1	0.848175	4.58826e-90	8.43277e-86	0.471	0.091	LEC_C2		Drap1	0.407058	4.46544e-08	0.000820702	0.536	0.289	VEC_C0		Cst3	1.04839	8.7978e-84	1.61695e-79	1	0.997	VIC_C2
Rpl21	0.321132	1.80011e-134	3.30843e-130	0.998	0.983	All_C0		Lyz2	0.893891	9.90969e-87	1.8213e-82	1	0.882	LEC_C2		Cdk2ap2	0.25459	4.5476e-08	0.000835803	0.519	0.246	VEC_C0		Col11a1	0.711553	4.26589e-82	7.84028e-78	0.314	0.013	VIC_C2
Snhg18	0.404059	1.9885e-134	3.65467e-130	0.48	0.154	All_C0		Ifi27l2a	1.22606	3.29798e-84	6.06135e-80	0.979	0.802	LEC_C2		Polr2m	0.304862	5.22349e-08	0.000960025	0.645	0.36	VEC_C0		Eps8l2	0.474034	1.12458e-79	2.06687e-75	0.339	0.023	VIC_C2
Rcn3	0.411007	4.88032e-134	8.96953e-130	0.621	0.248	All_C0		Igfbp4	0.960384	5.44299e-81	1.00037e-76	0.664	0.224	LEC_C2		Rab22a	0.298904	5.61668e-08	0.00103229	0.366	0.153	VEC_C0		Chrdl1	0.774875	3.76281e-77	6.91567e-73	0.347	0.029	VIC_C2
Tceal8	0.450182	3.38293e-133	6.21748e-129	0.564	0.225	All_C0		Timp2	0.866928	3.05043e-80	5.60639e-76	0.931	0.662	LEC_C2		Ptgs1	0.323008	5.77751e-08	0.00106185	0.568	0.275	VEC_C0		Mall	0.474749	2.76467e-75	5.08118e-71	0.298	0.014	VIC_C2
Sep15	0.433969	1.46602e-132	2.6944e-128	0.918	0.753	All_C0		Wfdc17	1.51869	2.14203e-78	3.93684e-74	0.907	0.642	LEC_C2		Azin1	0.264588	6.75959e-08	0.00124235	0.339	0.13	VEC_C0		Col1a2	1.34282	1.80112e-74	3.31028e-70	0.936	0.789	VIC_C2
Fkbp7	0.411287	6.29337e-132	1.15666e-127	0.532	0.191	All_C0		Ftl1	0.596928	4.23452e-78	7.78263e-74	1	0.994	LEC_C2		Tnfaip2	0.37311	6.94522e-08	0.00127646	0.251	0.082	VEC_C0		Acan	0.695438	1.96099e-74	3.60411e-70	0.254	0.004	VIC_C2
Iigp1	0.415103	2.25363e-131	4.14195e-127	0.267	0.049	All_C0		Cp	0.646386	5.63213e-78	1.03513e-73	0.27	0.028	LEC_C2		Pqlc3	0.385116	7.25574e-08	0.00133353	0.268	0.091	VEC_C0		Mgp	1.27981	3.91207e-73	7.18999e-69	0.995	0.991	VIC_C2
Fgfr1	0.376636	4.15729e-131	7.64068e-127	0.534	0.189	All_C0		Pmp22	0.87337	4.16191e-77	7.64918e-73	0.691	0.248	LEC_C2		Ece1	0.375707	7.37169e-08	0.00135484	0.842	0.615	VEC_C0		Aspn	0.970613	7.0112e-72	1.28859e-67	0.424	0.065	VIC_C2
Maob	0.326903	1.33682e-130	2.45694e-126	0.273	0.052	All_C0		Pltp	0.967646	5.09928e-75	9.37196e-71	0.754	0.309	LEC_C2		Tmem2	0.318248	7.41754e-08	0.00136327	0.279	0.096	VEC_C0		Epyc	1.55443	2.79943e-68	5.14508e-64	0.267	0.013	VIC_C2
B3gnt9	0.343732	9.37085e-130	1.72227e-125	0.299	0.065	All_C0		Ifitm3	0.918215	2.32782e-74	4.27829e-70	0.973	0.669	LEC_C2		Snx7	0.253844	7.82481e-08	0.00143812	0.279	0.093	VEC_C0		Nrtn	0.630615	7.73472e-68	1.42156e-63	0.326	0.031	VIC_C2
Itm2a	0.369503	3.68106e-129	6.76541e-125	0.325	0.077	All_C0		Blvrb	0.8384	1.06553e-73	1.95834e-69	0.892	0.576	LEC_C2		Serf2	0.266356	8.71679e-08	0.00160206	0.956	0.802	VEC_C0		Ctgf	1.37209	8.58552e-67	1.57793e-62	0.748	0.369	VIC_C2
Scarf2	0.330177	4.42489e-128	8.13251e-124	0.295	0.063	All_C0		Cd38	0.676944	3.50077e-71	6.43407e-67	0.345	0.057	LEC_C2		Pin1	0.288778	8.88934e-08	0.00163377	0.464	0.227	VEC_C0		Galr2	0.439826	1.34569e-62	2.47324e-58	0.275	0.019	VIC_C2
Emilin1	0.41621	4.62059e-128	8.49219e-124	0.459	0.154	All_C0		Gda	0.746886	4.92331e-69	9.04855e-65	0.393	0.081	LEC_C2		Pcmtd1	0.255461	8.9943e-08	0.00165306	0.503	0.252	VEC_C0		Sparc	1.27329	4.87381e-62	8.95757e-58	0.987	0.951	VIC_C2
Sepw1	0.404938	5.16169e-128	9.48667e-124	0.965	0.829	All_C0		Dab2	0.890993	6.43742e-69	1.18313e-64	0.886	0.599	LEC_C2		Wdr26	0.284014	8.99817e-08	0.00165377	0.41	0.19	VEC_C0		Mt1	1.34352	2.2655e-61	4.16377e-57	0.961	0.811	VIC_C2
Chpf	0.374092	1.52011e-127	2.79382e-123	0.389	0.113	All_C0		Rnase4	0.827403	2.03416e-68	3.73859e-64	0.901	0.548	LEC_C2		Rps27l	0.417567	9.56532e-08	0.00175801	0.798	0.595	VEC_C0		Ltbp2	1.0512	1.76349e-60	3.24111e-56	0.54	0.163	VIC_C2
Rcn2	0.479891	2.11157e-127	3.88086e-123	0.589	0.263	All_C0		Ms4a6c	0.765535	1.01814e-66	1.87124e-62	0.955	0.654	LEC_C2		Slk	0.266264	9.98079e-08	0.00183437	0.311	0.119	VEC_C0		Omd	0.687896	1.40896e-55	2.58953e-51	0.285	0.031	VIC_C2
Map1lc3b	0.441369	4.36784e-127	8.02766e-123	0.935	0.754	All_C0		Ap2a2	0.859697	2.52863e-66	4.64738e-62	0.631	0.244	LEC_C2		Hbegf	0.599197	1.02919e-07	0.00189154	0.279	0.099	VEC_C0		Fibin	1.00828	1.54611e-55	2.84159e-51	0.802	0.428	VIC_C2
Plscr4	0.333187	8.18734e-126	1.50475e-121	0.35	0.092	All_C0		Fgfr1	0.710371	7.96573e-66	1.46402e-61	0.294	0.045	LEC_C2		Usf2	0.32877	1.0631e-07	0.00195387	0.443	0.21	VEC_C0		Gpx3	1.63951	2.05102e-54	3.76957e-50	0.555	0.188	VIC_C2
Igf1	0.629619	2.32573e-125	4.27446e-121	0.634	0.29	All_C0		Tcn2	0.846706	2.02855e-64	3.72827e-60	0.709	0.322	LEC_C2		Mta1	0.278911	1.06322e-07	0.00195409	0.317	0.119	VEC_C0		Gas1	1.21733	8.4674e-51	1.55622e-46	0.776	0.478	VIC_C2
Nfic	0.497784	3.89439e-125	7.15749e-121	0.637	0.305	All_C0		Xdh	0.668082	1.29225e-63	2.37502e-59	0.402	0.092	LEC_C2		Jtb	0.300488	1.18837e-07	0.0021841	0.508	0.252	VEC_C0		Prelp	0.778928	9.94543e-49	1.82787e-44	0.972	0.958	VIC_C2
C4b	0.436729	5.88943e-125	1.08242e-120	0.501	0.18	All_C0		Hmox1	0.899355	6.16039e-62	1.13222e-57	0.67	0.306	LEC_C2		Ncoa7	0.313742	1.26251e-07	0.00232036	0.273	0.096	VEC_C0		Frzb	0.860496	1.63273e-48	3.00079e-44	0.81	0.528	VIC_C2
Rbms3	0.366686	1.59423e-124	2.93004e-120	0.396	0.114	All_C0		Tmcc1	0.7139	1.21684e-61	2.23644e-57	0.658	0.258	LEC_C2		Tspan3	0.359062	1.28501e-07	0.00236172	0.475	0.235	VEC_C0		Ecm2	0.557398	1.9197e-48	3.52821e-44	0.501	0.15	VIC_C2
Mdk	0.432853	2.15818e-124	3.96652e-120	0.361	0.098	All_C0		Selenbp1	0.662179	2.70193e-61	4.96587e-57	0.333	0.065	LEC_C2		Mcfd2	0.362664	1.32783e-07	0.00244042	0.486	0.255	VEC_C0		Tsc22d3	0.736803	2.89242e-47	5.31598e-43	0.956	0.813	VIC_C2
Pkd2	0.392289	2.7963e-123	5.13933e-119	0.465	0.159	All_C0		Rcn3	0.732279	6.17618e-61	1.13512e-56	0.312	0.057	LEC_C2		Mall	0.492533	1.46991e-07	0.00270155	0.377	0.173	VEC_C0		Meg3	0.754993	2.02292e-45	3.71793e-41	0.892	0.712	VIC_C2
Gadd45a	0.422596	4.60376e-123	8.46126e-119	0.267	0.055	All_C0		Cltc	0.751199	8.43931e-57	1.55106e-52	0.769	0.433	LEC_C2		Hist1h2bc	0.414375	1.52431e-07	0.00280153	0.661	0.436	VEC_C0		Prg4	0.795426	8.40871e-45	1.54544e-40	0.879	0.559	VIC_C2
Malat1	0.422674	3.84307e-122	7.06317e-118	0.993	0.981	All_C0		C1qc	0.452849	3.97397e-56	7.30376e-52	1	0.877	LEC_C2		Tspan2	0.293141	1.64895e-07	0.00303061	0.257	0.085	VEC_C0		Abi3bp	0.851305	7.07393e-43	1.30012e-38	0.853	0.65	VIC_C2
Eef1d	0.443786	1.05156e-121	1.93267e-117	0.945	0.747	All_C0		Nrp1	0.782836	1.9797e-54	3.6385e-50	0.709	0.365	LEC_C2		Mtpn	0.31807	1.7743e-07	0.00326098	0.432	0.215	VEC_C0		Pam	0.912003	7.2998e-43	1.34163e-38	0.895	0.666	VIC_C2
Plce1	0.328286	1.29045e-121	2.37171e-117	0.269	0.054	All_C0		Lrp6	0.65182	2.61564e-54	4.80729e-50	0.357	0.082	LEC_C2		St3gal4	0.30556	1.98419e-07	0.00364675	0.295	0.11	VEC_C0		Ivns1abp	0.686452	9.97073e-42	1.83252e-37	0.63	0.307	VIC_C2
Cttn	0.314164	2.22859e-120	4.09593e-116	0.345	0.092	All_C0		Fam213b	0.73038	5.5439e-51	1.01891e-46	0.435	0.134	LEC_C2		Ddit3	0.282364	2.33448e-07	0.00429055	0.279	0.102	VEC_C0		Stk32b	0.431993	1.99154e-40	3.66025e-36	0.355	0.083	VIC_C2
Golim4	0.406528	5.74301e-120	1.05551e-115	0.438	0.149	All_C0		Bin1	0.84674	2.02155e-50	3.7154e-46	0.715	0.418	LEC_C2		Ndufa1	0.273013	2.40536e-07	0.00442082	0.503	0.255	VEC_C0		Adamts5	0.53548	1.1603e-39	2.13252e-35	0.337	0.079	VIC_C2
Maff	0.405522	6.10653e-120	1.12232e-115	0.407	0.127	All_C0		Glul	0.656048	2.9029e-50	5.33524e-46	0.895	0.628	LEC_C2		Agap1	0.263474	2.41912e-07	0.00444611	0.262	0.093	VEC_C0		Col8a2	0.399972	2.61285e-39	4.80216e-35	0.272	0.049	VIC_C2
Rcn1	0.333744	8.70764e-120	1.60038e-115	0.381	0.112	All_C0		Gpx3	0.676268	1.52775e-49	2.80785e-45	0.303	0.064	LEC_C2		Atp8a1	0.293446	2.48134e-07	0.00456046	0.306	0.119	VEC_C0		Lox	0.470472	2.89554e-39	5.32172e-35	0.257	0.042	VIC_C2
Hs3st1	0.388204	1.21148e-119	2.22658e-115	0.295	0.068	All_C0		Pdgfc	0.4534	1.41507e-47	2.60077e-43	0.276	0.055	LEC_C2		Lmna	0.363093	2.75803e-07	0.00506898	0.639	0.391	VEC_C0		Cyr61	0.857864	3.53158e-39	6.49069e-35	0.576	0.245	VIC_C2
Sdc3	0.513208	2.51956e-119	4.63069e-115	0.569	0.266	All_C0		Igf1	0.604562	1.43295e-47	2.63361e-43	0.709	0.318	LEC_C2		Wsb2	0.267543	2.88727e-07	0.00530651	0.35	0.153	VEC_C0		Enpp1	0.372578	2.90342e-38	5.33619e-34	0.314	0.071	VIC_C2
Pink1	0.477161	3.0023e-119	5.51792e-115	0.631	0.301	All_C0		Smagp	0.707735	2.17301e-47	3.99378e-43	0.682	0.346	LEC_C2		Prrt4	0.280201	2.97508e-07	0.0054679	0.333	0.139	VEC_C0		Penk	0.992787	6.12947e-38	1.12654e-33	0.357	0.099	VIC_C2
Il33	0.346969	6.03978e-119	1.11005e-114	0.337	0.086	All_C0		Mt1	0.68415	3.55006e-47	6.52465e-43	0.94	0.736	LEC_C2		Pla2g12a	0.357809	3.22238e-07	0.00592241	0.459	0.229	VEC_C0		Cdc42ep3	0.745708	7.33682e-38	1.34843e-33	0.74	0.465	VIC_C2
Clip3	0.283076	1.2704e-118	2.33486e-114	0.298	0.069	All_C0		Lgals1	0.643922	1.02575e-45	1.88523e-41	0.907	0.674	LEC_C2		Mob2	0.398109	3.69461e-07	0.00679033	0.459	0.229	VEC_C0		Bgn	0.362284	1.84605e-36	3.39286e-32	1	0.999	VIC_C2
Cd151	0.486303	1.48211e-118	2.72396e-114	0.639	0.325	All_C0		Rab11fip5	0.588156	1.05106e-45	1.93174e-41	0.393	0.117	LEC_C2		Tmod3	0.262558	3.8058e-07	0.00699467	0.536	0.286	VEC_C0		Chil1	2.96993	5.12565e-35	9.42043e-31	0.45	0.188	VIC_C2
Papss2	0.44443	3.16807e-118	5.8226e-114	0.364	0.105	All_C0		Itsn1	0.48317	9.30282e-44	1.70977e-39	0.309	0.074	LEC_C2		Cltb	0.306789	4.08494e-07	0.00750771	0.628	0.385	VEC_C0		Dab2	0.439265	1.52715e-34	2.80675e-30	0.409	0.137	VIC_C2
Rhou	0.305541	8.0887e-118	1.48662e-113	0.271	0.057	All_C0		Ahnak	0.718437	1.37304e-43	2.52351e-39	0.679	0.349	LEC_C2		Serpina3n	0.645662	4.215e-07	0.00774675	0.366	0.17	VEC_C0		Wwp2	0.56557	4.43792e-34	8.15646e-30	0.452	0.176	VIC_C2
Vgll4	0.484931	1.19192e-116	2.19064e-112	0.575	0.258	All_C0		Grn	0.566637	1.61942e-43	2.97634e-39	0.952	0.811	LEC_C2		Nt5c3	0.291328	4.2522e-07	0.00781512	0.273	0.102	VEC_C0		Fzd9	0.579631	1.7487e-33	3.21394e-29	0.344	0.1	VIC_C2
Raph1	0.420003	1.3241e-116	2.43356e-112	0.494	0.186	All_C0		Klf2	0.919903	1.65149e-43	3.03527e-39	0.634	0.313	LEC_C2		Endod1	0.271424	4.49706e-07	0.00826515	0.29	0.113	VEC_C0		Ucma	1.20048	2.82703e-33	5.1958e-29	0.352	0.112	VIC_C2
Gabarapl1	0.433959	1.35033e-116	2.48177e-112	0.636	0.296	All_C0		Snx3	0.623388	4.61413e-43	8.48031e-39	0.856	0.699	LEC_C2		Uqcr10	0.308421	4.52553e-07	0.00831747	0.716	0.453	VEC_C0		Col8a1	0.649254	2.34067e-29	4.30192e-25	0.398	0.149	VIC_C2
Tpt1	0.264889	1.37138e-116	2.52046e-112	0.997	0.984	All_C0		Csf1r	0.565157	5.84469e-43	1.0742e-38	0.97	0.792	LEC_C2		Foxp1	0.305285	4.63364e-07	0.00851616	0.792	0.513	VEC_C0		Col1a1	1.27642	5.04883e-29	9.27924e-25	0.861	0.777	VIC_C2
Zeb1	0.323322	1.6629e-116	3.05625e-112	0.316	0.081	All_C0		Clec4a1	0.538641	1.41214e-41	2.59538e-37	0.595	0.253	LEC_C2		Sox4	0.450171	5.43106e-07	0.00998174	0.415	0.204	VEC_C0		Galnt15	0.428636	5.94882e-27	1.09333e-22	0.27	0.071	VIC_C2
Antxr1	0.348913	1.75198e-116	3.21997e-112	0.322	0.083	All_C0		Ms4a6d	0.614133	1.70627e-41	3.13596e-37	0.835	0.573	LEC_C2		Bmpr2	0.326861	5.65907e-07	0.0104008	0.415	0.201	VEC_C0		Mfge8	0.883957	1.99952e-26	3.67492e-22	0.763	0.595	VIC_C2
Lmna	0.419251	1.36355e-115	2.50606e-111	0.758	0.426	All_C0		Sult1a1	0.638338	1.74584e-41	3.20868e-37	0.631	0.292	LEC_C2		Cmas	0.306913	5.75938e-07	0.0105852	0.503	0.269	VEC_C0		Tcea3	0.326298	1.28669e-25	2.3648e-21	0.321	0.105	VIC_C2
Mecom	0.329792	3.35209e-115	6.1608e-111	0.31	0.078	All_C0		Ms4a6b	0.582728	2.10318e-41	3.86543e-37	0.886	0.629	LEC_C2		Swi5	0.252005	5.77162e-07	0.0106077	0.754	0.499	VEC_C0		Sparcl1	0.573284	2.31731e-25	4.25898e-21	0.398	0.162	VIC_C2
Nkd1	0.298015	4.11286e-115	7.55902e-111	0.271	0.058	All_C0		Ctsb	0.394166	9.18977e-41	1.68899e-36	0.994	0.925	LEC_C2		1500011K16Rik	0.298863	6.02376e-07	0.0110711	0.388	0.181	VEC_C0		Nox4	0.451689	8.12158e-25	1.49267e-20	0.303	0.101	VIC_C2
Sash1	0.414628	8.30671e-115	1.52669e-110	0.5	0.194	All_C0		Ehd1	0.728317	2.3748e-40	4.36464e-36	0.462	0.178	LEC_C2		Smdt1	0.253461	6.0288e-07	0.0110803	0.792	0.567	VEC_C0		Sod3	0.506956	2.47457e-24	4.54801e-20	0.799	0.626	VIC_C2
Lix1l	0.358254	1.70567e-114	3.13485e-110	0.359	0.106	All_C0		Cfp	0.706678	2.87642e-40	5.28658e-36	0.607	0.291	LEC_C2		Fstl1	0.271472	6.43338e-07	0.0118239	0.481	0.246	VEC_C0		Fry	0.329875	2.54319e-24	4.67412e-20	0.296	0.095	VIC_C2
Abhd8	0.370542	2.3245e-114	4.27219e-110	0.362	0.109	All_C0		Fcgr2b	0.62859	8.20278e-40	1.50759e-35	0.865	0.65	LEC_C2		Bod1	0.29147	6.50574e-07	0.0119569	0.257	0.093	VEC_C0		Hapln1	0.478631	4.30118e-24	7.90513e-20	0.344	0.13	VIC_C2
Colec12	0.364983	2.06637e-113	3.79778e-109	0.422	0.139	All_C0		Card19	0.679018	9.6373e-40	1.77124e-35	0.751	0.483	LEC_C2		Capn2	0.27378	6.79476e-07	0.0124881	0.568	0.329	VEC_C0		Phlda1	0.558852	5.16319e-24	9.48943e-20	0.314	0.109	VIC_C2
Tgfb3	0.327758	3.6539e-113	6.7155e-109	0.36	0.104	All_C0		Serpinb6a	0.656575	1.17444e-39	2.1585e-35	0.682	0.365	LEC_C2		Mid1ip1	0.287728	6.79647e-07	0.0124912	0.366	0.167	VEC_C0		Col5a2	0.674966	4.99088e-23	9.17275e-19	0.638	0.436	VIC_C2
2010111I01Rik	0.48623	7.51002e-113	1.38027e-108	0.664	0.335	All_C0		Ap1b1	0.577897	2.12044e-38	3.89716e-34	0.465	0.188	LEC_C2		Anxa7	0.27607	7.06316e-07	0.0129814	0.59	0.34	VEC_C0		Srpx2	0.416432	5.18931e-23	9.53743e-19	0.393	0.171	VIC_C2
Dtx3	0.408697	2.65211e-112	4.87431e-108	0.488	0.189	All_C0		Frmd4b	0.724065	8.33124e-38	1.5312e-33	0.619	0.33	LEC_C2		Dnajc10	0.267078	8.00226e-07	0.0147073	0.322	0.139	VEC_C0		Lcn2	1.42662	7.55545e-23	1.38862e-18	0.316	0.123	VIC_C2
Csf1	0.353768	4.34953e-112	7.994e-108	0.348	0.099	All_C0		Clec10a	0.782721	9.85434e-38	1.81113e-33	0.267	0.065	LEC_C2		Zfp706	0.256355	8.26255e-07	0.0151857	0.689	0.419	VEC_C0		Znhit6	0.483171	1.10861e-22	2.03751e-18	0.355	0.15	VIC_C2
Maged1	0.380083	5.78274e-112	1.06281e-107	0.431	0.155	All_C0		Clta	0.461433	1.42465e-36	2.61836e-32	0.925	0.861	LEC_C2		BC005537	0.252237	8.4615e-07	0.0155514	0.41	0.195	VEC_C0		4931406P16Rik	0.430582	3.96017e-22	7.2784e-18	0.337	0.136	VIC_C2
Gnas	0.383409	5.38788e-111	9.90238e-107	0.943	0.815	All_C0		C1qa	0.365569	2.20265e-36	4.04825e-32	1	0.895	LEC_C2		Pdlim4	0.3101	8.59084e-07	0.0157891	0.47	0.241	VEC_C0		Cdkn1c	0.457493	7.77008e-22	1.42806e-17	0.296	0.103	VIC_C2
Mast4	0.337253	1.95447e-110	3.59212e-106	0.327	0.09	All_C0		Ecm1	0.572768	2.3328e-35	4.28746e-31	0.514	0.212	LEC_C2		Malsu1	0.270828	9.05845e-07	0.0166485	0.29	0.116	VEC_C0		Atp1a2	0.328197	1.13905e-21	2.09346e-17	0.352	0.136	VIC_C2
Tgfb1i1	0.309105	3.29575e-110	6.05725e-106	0.376	0.114	All_C0		Eps15	0.571455	1.4754e-34	2.71163e-30	0.489	0.218	LEC_C2		Dpy30	0.252382	9.54797e-07	0.0175482	0.443	0.218	VEC_C0		Reck	0.395352	4.03213e-21	7.41065e-17	0.319	0.125	VIC_C2
Spats2l	0.312651	5.40432e-110	9.9326e-106	0.296	0.075	All_C0		Nupr1	0.728168	1.55812e-34	2.86367e-30	0.489	0.22	LEC_C2		Zbtb38	0.321599	1.01305e-06	0.0186189	0.29	0.119	VEC_C0		Cpne8	0.355955	4.91454e-21	9.03244e-17	0.378	0.167	VIC_C2
Pfn2	0.275982	6.82157e-110	1.25374e-105	0.258	0.056	All_C0		Hsbp1	0.631068	2.40904e-34	4.42757e-30	0.784	0.636	LEC_C2		Dst	0.32248	1.07097e-06	0.0196834	0.536	0.309	VEC_C0		Itgbl1	0.49589	7.19276e-21	1.32196e-16	0.45	0.233	VIC_C2
Bmp1	0.266578	3.57117e-109	6.56344e-105	0.296	0.074	All_C0		Mafb	0.587403	4.2882e-34	7.88128e-30	0.868	0.645	LEC_C2		Cenpb	0.292793	1.07683e-06	0.0197911	0.383	0.184	VEC_C0		Higd1a	0.776424	8.94629e-21	1.64424e-16	0.733	0.567	VIC_C2
Ugdh	0.345018	5.17619e-109	9.51333e-105	0.462	0.177	All_C0		Ndufa4	0.513941	2.26966e-33	4.17141e-29	0.799	0.601	LEC_C2		Nfat5	0.256662	1.20246e-06	0.0221	0.41	0.198	VEC_C0		Gxylt2	0.312248	2.21572e-20	4.07227e-16	0.35	0.141	VIC_C2
Fam26e	0.269422	1.06673e-108	1.96055e-104	0.254	0.055	All_C0		Klf4	0.666138	6.00334e-33	1.10335e-28	0.36	0.131	LEC_C2		Mien1	0.298292	1.22589e-06	0.0225307	0.464	0.244	VEC_C0		C3	0.974399	2.38508e-20	4.38353e-16	0.383	0.185	VIC_C2
Vcam1	0.84096	3.57417e-108	6.56897e-104	0.532	0.241	All_C0		Fcrls	0.643613	9.48898e-33	1.74398e-28	0.646	0.335	LEC_C2		Bgn	0.818363	1.33837e-06	0.0245978	0.464	0.283	VEC_C0		Cdo1	0.534647	2.63903e-20	4.85028e-16	0.504	0.258	VIC_C2
Cys1	0.297625	5.73419e-108	1.05389e-103	0.312	0.082	All_C0		Snx2	0.669101	1.17594e-32	2.16127e-28	0.652	0.407	LEC_C2		Arhgef3	0.258023	1.43341e-06	0.0263446	0.366	0.167	VEC_C0		1190002N15Rik	0.251599	1.24346e-19	2.28535e-15	0.254	0.084	VIC_C2
Maged2	0.361022	1.6529e-107	3.03787e-103	0.336	0.099	All_C0		Rnasel	0.467683	7.6007e-32	1.39693e-27	0.285	0.083	LEC_C2		Pkig	0.267075	1.5977e-06	0.0293641	0.563	0.331	VEC_C0		Ahnak	0.395075	2.22409e-19	4.08765e-15	0.861	0.723	VIC_C2
Wls	0.428263	1.67155e-106	3.07214e-102	0.492	0.208	All_C0		Gabarap	0.370059	2.61374e-31	4.80379e-27	0.961	0.898	LEC_C2		Pdlim7	0.380946	1.63812e-06	0.030107	0.366	0.176	VEC_C0		Tsc22d1	0.620633	2.72215e-19	5.00304e-15	0.404	0.206	VIC_C2
Casp12	0.297506	2.82782e-106	5.19726e-102	0.301	0.079	All_C0		Marcksl1	0.669201	3.66649e-31	6.73863e-27	0.556	0.282	LEC_C2		Mef2a	0.251538	1.68833e-06	0.0310299	0.492	0.266	VEC_C0		Marveld1	0.383826	2.83718e-19	5.21446e-15	0.496	0.264	VIC_C2
Cdc42ep5	0.334335	5.0042e-106	9.19721e-102	0.362	0.111	All_C0		Ctla2b	0.565995	1.0227e-30	1.87962e-26	0.462	0.202	LEC_C2		Npc2	0.41774	1.70128e-06	0.0312678	0.803	0.606	VEC_C0		Metrnl	0.31099	4.72935e-19	8.69207e-15	0.332	0.138	VIC_C2
Pdgfrl	0.316107	5.02485e-105	9.23517e-101	0.391	0.126	All_C0		Bri3	0.547028	2.65685e-30	4.88303e-26	0.82	0.663	LEC_C2		Vamp5	0.293762	1.8078e-06	0.0332256	0.568	0.326	VEC_C0		Slc9a3r2	0.271661	4.8368e-19	8.88956e-15	0.36	0.153	VIC_C2
Syt11	0.421509	5.0743e-105	9.32605e-101	0.419	0.155	All_C0		Tsc22d3	0.484542	1.27593e-29	2.34503e-25	0.94	0.775	LEC_C2		Smad6	0.38952	1.85056e-06	0.0340114	0.372	0.181	VEC_C0		Lgals3	0.692961	8.60246e-19	1.58105e-14	0.301	0.127	VIC_C2
Copz2	0.379784	5.46302e-105	1.00405e-100	0.504	0.209	All_C0		Rin2	0.627307	2.62535e-29	4.82513e-25	0.432	0.194	LEC_C2		Clu	0.312759	2.59285e-06	0.0476539	0.727	0.482	VEC_C0		Lrp1	0.359247	1.52342e-18	2.79989e-14	0.928	0.867	VIC_C2
Ifitm3	0.439108	5.98815e-105	1.10056e-100	0.956	0.766	All_C0		Ccl7	0.69073	9.6491e-29	1.77341e-24	0.303	0.097	LEC_C2		Golim4	0.325818	2.7176e-06	0.0499467	0.322	0.15	VEC_C0		Pkd1	0.416819	1.57066e-18	2.88672e-14	0.612	0.38	VIC_C2
Thbs2	0.25568	1.45835e-104	2.6803e-100	0.294	0.075	All_C0		Ly6e	0.529289	5.66578e-28	1.04131e-23	0.919	0.824	LEC_C2		4833439L19Rik	0.287817	2.76867e-06	0.0508853	0.355	0.167	VEC_C0		Myo1d	0.280255	2.24533e-18	4.12669e-14	0.308	0.123	VIC_C2
Prdx2	0.45396	1.2997e-102	2.38871e-98	0.785	0.542	All_C0		S100a1	0.535373	6.75252e-28	1.24105e-23	0.622	0.381	LEC_C2		Nedd4	0.265605	2.79913e-06	0.0514453	0.607	0.365	VEC_C0		Clu	0.936836	4.59465e-18	8.4445e-14	0.918	0.844	VIC_C2
Akr1b8	0.279645	3.61655e-102	6.64686e-98	0.252	0.057	All_C0		Hist1h2bc	0.588349	2.36881e-27	4.35363e-23	0.619	0.367	LEC_C2		Chp1	0.265063	2.83406e-06	0.0520871	0.415	0.207	VEC_C0		Pik3r1	0.450511	5.23553e-18	9.62238e-14	0.383	0.186	VIC_C2
Hmgn3	0.303727	4.96988e-101	9.13414e-97	0.434	0.155	All_C0		Cebpb	0.561042	2.54941e-27	4.68557e-23	0.787	0.576	LEC_C2		Clic1	0.352331	2.966e-06	0.0545122	0.896	0.745	VEC_C0		Dok1	0.34067	5.4549e-18	1.00256e-13	0.352	0.158	VIC_C2
Dact3	0.302027	1.51703e-100	2.78816e-96	0.253	0.059	All_C0		Gpx4	0.418405	4.60762e-27	8.46834e-23	0.88	0.74	LEC_C2		Cxcl16	0.262731	2.98739e-06	0.0549053	0.541	0.3	VEC_C0		Kcnj15	0.337828	9.95276e-18	1.82922e-13	0.35	0.154	VIC_C2
Snx18	0.421695	2.19579e-100	4.03565e-96	0.498	0.214	All_C0		Tcf4	0.530449	5.12906e-27	9.4267e-23	0.568	0.321	LEC_C2		Ccni	0.253618	3.13589e-06	0.0576345	0.437	0.232	VEC_C0		Ctdspl	0.311131	1.01282e-17	1.86147e-13	0.326	0.138	VIC_C2
Hspb8	0.258583	2.61531e-100	4.80668e-96	0.269	0.065	All_C0		Itm2b	0.308334	6.14808e-27	1.12996e-22	0.991	0.984	LEC_C2		Limch1	0.299736	3.34928e-06	0.0615565	0.563	0.337	VEC_C0		Trps1	0.361461	3.62501e-17	6.66241e-13	0.666	0.49	VIC_C2
Col5a2	0.268482	4.71155e-100	8.65936e-96	0.407	0.138	All_C0		Tspan3	0.486039	7.12866e-27	1.31018e-22	0.414	0.185	LEC_C2		Hmgn3	0.26009	3.85303e-06	0.0708149	0.415	0.215	VEC_C0		Thbs1	0.742294	1.80808e-16	3.32306e-12	0.753	0.62	VIC_C2
Fam92a	0.331343	1.45627e-99	2.67648e-95	0.366	0.121	All_C0		Neat1	0.546614	1.61528e-26	2.96872e-22	0.631	0.375	LEC_C2		Raph1	0.28225	3.87539e-06	0.0712258	0.295	0.127	VEC_C0		Pcolce2	0.504665	8.10165e-16	1.489e-11	0.563	0.368	VIC_C2
Jund	0.441255	2.20636e-99	4.05506e-95	0.921	0.725	All_C0		Gng5	0.354339	2.21204e-26	4.06552e-22	0.94	0.895	LEC_C2		Tshz1	0.26626	4.23651e-06	0.0778628	0.251	0.099	VEC_C0		Itgb5	0.433561	1.57439e-15	2.89358e-11	0.632	0.449	VIC_C2
Sspn	0.2829	3.64973e-99	6.70783e-95	0.278	0.072	All_C0		Sbf2	0.496314	3.07648e-26	5.65426e-22	0.312	0.114	LEC_C2		Fmo1	0.410581	4.29187e-06	0.0788802	0.656	0.453	VEC_C0		Gadd45g	0.603347	2.02952e-15	3.73006e-11	0.483	0.288	VIC_C2
Pcbp4	0.291683	3.89513e-99	7.15887e-95	0.293	0.08	All_C0		Eps8	0.523596	7.21419e-26	1.3259e-21	0.381	0.166	LEC_C2		Erg	0.304664	4.34423e-06	0.0798427	0.421	0.227	VEC_C0		Fam46a	0.257386	3.1657e-15	5.81824e-11	0.278	0.111	VIC_C2
Cryab	0.316606	2.29689e-98	4.22145e-94	0.507	0.207	All_C0		S100a10	0.450539	6.7313e-25	1.23715e-20	0.886	0.625	LEC_C2		9430020K01Rik	0.293144	5.81152e-06	0.10681	0.415	0.224	VEC_C0		Gsn	0.437368	1.17349e-14	2.15676e-10	0.992	0.993	VIC_C2
Wbp5	0.376641	2.83253e-98	5.2059e-94	0.731	0.419	All_C0		Aldh2	0.541052	1.29738e-24	2.38445e-20	0.595	0.371	LEC_C2		Fam162a	0.260327	5.81237e-06	0.106826	0.47	0.252	VEC_C0		Zfp503	0.255693	1.93225e-14	3.55128e-10	0.265	0.112	VIC_C2
Fermt2	0.283254	3.19509e-98	5.87226e-94	0.425	0.151	All_C0		Adam15	0.618321	2.20729e-24	4.05679e-20	0.483	0.269	LEC_C2		Ifi27l2a	0.326561	5.94028e-06	0.109176	0.541	0.343	VEC_C0		Vkorc1	0.369893	4.84218e-14	8.89944e-10	0.712	0.62	VIC_C2
Fkbp9	0.2991	4.90665e-98	9.01794e-94	0.447	0.166	All_C0		Ctnnd1	0.397576	2.61667e-24	4.80918e-20	0.282	0.1	LEC_C2		Ndufb4	0.275732	6.06288e-06	0.11143	0.634	0.414	VEC_C0		Snhg18	0.329399	6.63668e-14	1.21976e-09	0.671	0.506	VIC_C2
Qpct	0.397932	8.75599e-98	1.60926e-93	0.465	0.188	All_C0		C5ar1	0.425809	4.80491e-24	8.83095e-20	0.847	0.567	LEC_C2		4930523C07Rik	0.342542	6.14474e-06	0.112934	0.459	0.269	VEC_C0		Col3a1	0.834173	1.45193e-13	2.6685e-09	0.699	0.594	VIC_C2
Rab18	0.392875	1.52083e-97	2.79513e-93	0.655	0.362	All_C0		Ptpn18	0.388459	7.54585e-24	1.38685e-19	0.91	0.814	LEC_C2		Crem	0.303086	7.72018e-06	0.141889	0.333	0.161	VEC_C0		Rpl22l1	0.277159	2.08095e-13	3.82459e-09	0.979	0.952	VIC_C2
1110008P14Rik	0.451432	1.60783e-97	2.95503e-93	0.48	0.214	All_C0		Lifr	0.442019	4.04332e-23	7.43121e-19	0.471	0.239	LEC_C2		Ybx3	0.337633	8.53778e-06	0.156916	0.437	0.246	VEC_C0		Plod2	0.346959	2.8194e-13	5.18177e-09	0.432	0.256	VIC_C2
Tmed1	0.349343	2.54184e-97	4.67164e-93	0.399	0.148	All_C0		Ap2s1	0.491383	7.06614e-23	1.29869e-18	0.76	0.58	LEC_C2		Slc9a3r2	0.303352	8.57231e-06	0.15755	0.836	0.64	VEC_C0		Tnfrsf11b	0.912839	4.19687e-13	7.71343e-09	0.332	0.188	VIC_C2
Rps3a1	0.281221	4.38238e-97	8.05438e-93	0.994	0.971	All_C0		Klf9	0.509039	8.03135e-23	1.47608e-18	0.357	0.154	LEC_C2		Wbp5	0.386817	1.02983e-05	0.189272	0.705	0.467	VEC_C0		Dusp1	0.549635	1.38256e-12	2.54101e-08	0.614	0.47	VIC_C2
Fibin	0.504062	1.11188e-96	2.04353e-92	0.4	0.142	All_C0		Zeb2	0.42757	1.08026e-22	1.98542e-18	0.754	0.528	LEC_C2		Pxdc1	0.256943	1.15032e-05	0.211417	0.448	0.246	VEC_C0		Crispld1	0.477564	1.85347e-12	3.40648e-08	0.344	0.197	VIC_C2
Klf7	0.375061	2.53948e-96	4.66731e-92	0.542	0.243	All_C0		Pepd	0.54438	1.18108e-22	2.1707e-18	0.562	0.356	LEC_C2		Hist1h1c	0.318405	1.17144e-05	0.215299	0.519	0.303	VEC_C0		Smoc1	0.410149	2.66607e-12	4.89998e-08	0.262	0.126	VIC_C2
Creb3l2	0.340292	3.11145e-96	5.71854e-92	0.357	0.119	All_C0		Apoe	0.502627	1.25178e-22	2.30064e-18	0.844	0.745	LEC_C2		Rcan1	0.33815	1.47026e-05	0.27022	0.333	0.164	VEC_C0		Mettl7a1	0.350447	1.92351e-11	3.53523e-07	0.476	0.311	VIC_C2
Aktip	0.345235	6.08683e-96	1.1187e-91	0.387	0.14	All_C0		Trf	0.430233	1.59126e-21	2.92457e-17	0.892	0.732	LEC_C2		Kcnq1ot1	0.26726	1.48074e-05	0.272145	0.399	0.207	VEC_C0		Vamp8	0.295342	1.92551e-11	3.5389e-07	0.776	0.635	VIC_C2
Skp1a	0.434054	1.47653e-95	2.71371e-91	0.626	0.349	All_C0		Lamp1	0.329631	2.21562e-21	4.0721e-17	0.928	0.819	LEC_C2		Mknk2	0.295872	1.50268e-05	0.276177	0.377	0.195	VEC_C0		Cd59a	0.292831	2.35876e-11	4.33516e-07	0.414	0.249	VIC_C2
Slc27a1	0.312422	3.48395e-95	6.40315e-91	0.296	0.086	All_C0		Ctsd	0.330177	2.7504e-21	5.05497e-17	0.82	0.661	LEC_C2		Mgp	0.353767	1.68305e-05	0.309327	0.77	0.569	VEC_C0		Mbnl1	0.306553	2.5702e-11	4.72376e-07	0.65	0.497	VIC_C2
Ginm1	0.373641	4.98452e-95	9.16105e-91	0.53	0.249	All_C0		Mpp1	0.450323	3.0607e-21	5.62525e-17	0.468	0.255	LEC_C2		Arf2	0.261742	1.79453e-05	0.329817	0.262	0.116	VEC_C0		Dut	0.36661	2.60358e-11	4.78513e-07	0.391	0.235	VIC_C2
Polr2m	0.385158	7.56851e-95	1.39102e-90	0.641	0.339	All_C0		Sulf2	0.516786	3.56108e-21	6.54491e-17	0.354	0.165	LEC_C2		Pmp22	0.310061	1.94209e-05	0.356937	0.519	0.312	VEC_C0		Col16a1	0.332607	3.35692e-11	6.16969e-07	0.334	0.189	VIC_C2
Insig2	0.363321	1.45554e-94	2.67513e-90	0.533	0.244	All_C0		Sash1	0.330405	3.83775e-21	7.05341e-17	0.258	0.092	LEC_C2		Lage3	0.250538	2.06191e-05	0.378959	0.361	0.187	VEC_C0		Auts2	0.295206	4.00358e-11	7.35818e-07	0.445	0.273	VIC_C2
Laptm4a	0.38275	3.94665e-94	7.25354e-90	0.904	0.783	All_C0		Emp1	0.532423	4.83982e-21	8.8951e-17	0.261	0.098	LEC_C2		Prelp	0.254464	2.31527e-05	0.425524	0.459	0.246	VEC_C0		Bnip3	0.279808	5.90474e-11	1.08523e-06	0.432	0.262	VIC_C2
Aig1	0.362391	4.25311e-94	7.8168e-90	0.408	0.153	All_C0		Snx8	0.417475	4.99406e-21	9.17859e-17	0.342	0.154	LEC_C2		Id2	0.426629	2.49232e-05	0.458064	0.437	0.252	VEC_C0		Icam1	0.338649	1.57048e-10	2.88639e-06	0.314	0.176	VIC_C2
Rtn1	0.38926	8.39378e-94	1.54269e-89	0.272	0.076	All_C0		Dse	0.436922	5.37941e-21	9.88682e-17	0.342	0.153	LEC_C2		Rhoc	0.307973	2.89582e-05	0.532222	0.705	0.467	VEC_C0		Ank	0.391494	1.83274e-10	3.36839e-06	0.422	0.279	VIC_C2
Pik3ip1	0.316339	5.76664e-93	1.05985e-88	0.385	0.134	All_C0		Ophn1	0.339961	7.23067e-21	1.32893e-16	0.315	0.128	LEC_C2		Snx3	0.269813	3.02735e-05	0.556396	0.792	0.606	VEC_C0		Cpxm2	0.26898	1.90103e-10	3.49391e-06	0.321	0.177	VIC_C2
Mtch1	0.367703	6.87038e-93	1.26271e-88	0.659	0.354	All_C0		Sh3bp5	0.377854	7.619e-21	1.4003e-16	0.264	0.098	LEC_C2		Flna	0.253112	3.40825e-05	0.626402	0.361	0.19	VEC_C0		Serpine2	0.682697	3.25763e-10	5.98719e-06	0.542	0.398	VIC_C2
Fkbp1a	0.396461	1.03677e-92	1.90547e-88	0.893	0.687	All_C0		Selk	0.360273	1.95587e-20	3.59469e-16	0.859	0.769	LEC_C2		Vwf	0.496092	4.69069e-05	0.862103	0.279	0.139	VEC_C0		Ifi30	0.254587	3.5649e-10	6.55193e-06	0.267	0.136	VIC_C2
Stxbp6	0.320862	1.22738e-92	2.2558e-88	0.322	0.101	All_C0		Tmem37	0.432773	2.16639e-20	3.9816e-16	0.679	0.454	LEC_C2		Carhsp1	0.261186	5.16613e-05	0.949482	0.508	0.303	VEC_C0		Fxyd5	0.432764	4.50497e-10	8.27968e-06	0.699	0.625	VIC_C2
Nfia	0.33389	1.27536e-92	2.34398e-88	0.521	0.217	All_C0		Fez2	0.428636	2.20042e-20	4.04416e-16	0.399	0.199	LEC_C2		Ptp4a1	0.253058	5.17931e-05	0.951904	0.399	0.221	VEC_C0		Nampt	0.28369	4.74458e-10	8.72007e-06	0.316	0.178	VIC_C2
Synpo	0.285596	1.45784e-92	2.67937e-88	0.316	0.098	All_C0		Hist3h2a	0.466182	3.17329e-20	5.83219e-16	0.444	0.237	LEC_C2		Bmyc	0.284546	5.46421e-05	1	0.475	0.289	VEC_C0		Meis2	0.281294	5.95664e-10	1.09477e-05	0.509	0.353	VIC_C2
9530068E07Rik	0.413208	4.85205e-92	8.91758e-88	0.624	0.349	All_C0		Scoc	0.426596	4.76664e-20	8.76061e-16	0.384	0.187	LEC_C2		Capg	0.278699	5.63493e-05	1	0.393	0.215	VEC_C0		Ctsk	0.299788	1.05266e-09	1.93468e-05	0.422	0.271	VIC_C2
Pmp22	0.33149	3.73884e-90	6.87162e-86	0.76	0.425	All_C0		Snx6	0.475953	5.19654e-20	9.55072e-16	0.535	0.34	LEC_C2		Eif5a	0.268552	5.6675e-05	1	0.798	0.615	VEC_C0		Aplp2	0.281389	1.08579e-09	1.99558e-05	0.766	0.674	VIC_C2
Myoc	0.67621	5.68156e-90	1.04421e-85	0.302	0.095	All_C0		Alox5	0.385134	5.50562e-20	1.01188e-15	0.315	0.132	LEC_C2		Crim1	0.257153	5.82014e-05	1	0.448	0.275	VEC_C0		Fat1	0.251811	1.60107e-09	2.94261e-05	0.257	0.132	VIC_C2
Lamb2	0.253722	1.67141e-89	3.07189e-85	0.47	0.186	All_C0		C1qb	0.277547	9.48969e-20	1.74411e-15	0.997	0.902	LEC_C2		S100a6	0.426776	6.46449e-05	1	0.907	0.725	VEC_C0		Cox4i2	0.319763	2.24584e-08	0.000412762	0.602	0.476	VIC_C2
Man2a2	0.285596	3.33604e-89	6.13131e-85	0.302	0.093	All_C0		Man2a1	0.386736	1.1073e-19	2.03511e-15	0.39	0.191	LEC_C2		Sh2b3	0.27915	6.88261e-05	1	0.372	0.215	VEC_C0		Fbln5	0.423141	3.75672e-08	0.000690448	0.748	0.685	VIC_C2
BC029722	0.331003	3.8999e-89	7.16763e-85	0.366	0.134	All_C0		Adam9	0.445972	1.20018e-19	2.20582e-15	0.345	0.166	LEC_C2		Cnot6	0.284242	7.52089e-05	1	0.35	0.19	VEC_C0		Ddit4	0.312352	3.87855e-08	0.000712839	0.316	0.19	VIC_C2
Gstp1	0.436544	3.58232e-88	6.58395e-84	0.486	0.236	All_C0		Serinc3	0.332647	1.23326e-19	2.26662e-15	0.94	0.85	LEC_C2		Sat1	0.25064	7.65723e-05	1	0.645	0.414	VEC_C0		Fmo1	0.531469	6.32645e-08	0.00116274	0.306	0.197	VIC_C2
Rhoq	0.334687	1.25311e-87	2.30309e-83	0.365	0.134	All_C0		Hfe	0.504096	1.37174e-19	2.52112e-15	0.613	0.417	LEC_C2		Pigp	0.289163	7.99748e-05	1	0.383	0.215	VEC_C0		Fgfr1	0.32248	2.86646e-07	0.00526827	0.638	0.564	VIC_C2
Trip6	0.273434	1.33357e-87	2.45097e-83	0.294	0.088	All_C0		Zcchc6	0.392208	1.41334e-19	2.59758e-15	0.288	0.119	LEC_C2		Evi5	0.255352	9.99854e-05	1	0.311	0.167	VEC_C0		Rin2	0.250307	3.7331e-07	0.00686106	0.589	0.479	VIC_C2
Cfl2	0.331104	1.41655e-87	2.60347e-83	0.512	0.231	All_C0		Myo5a	0.484626	2.10245e-19	3.86408e-15	0.402	0.209	LEC_C2		Tgfb1	0.301593	0.000179498	1	0.541	0.368	VEC_C0		Pkd2	0.2545	8.40656e-07	0.0154504	0.602	0.48	VIC_C2
Flot1	0.38004	2.48254e-87	4.56266e-83	0.462	0.205	All_C0		Mertk	0.353986	4.66027e-19	8.56512e-15	0.312	0.135	LEC_C2		Cisd1	0.252196	0.000274299	1	0.333	0.19	VEC_C0		Sdc4	0.374318	1.35438e-06	0.0248921	0.594	0.516	VIC_C2
Add3	0.284873	4.26219e-87	7.83349e-83	0.373	0.133	All_C0		mt-Nd1	0.287703	4.8968e-19	8.99983e-15	0.991	0.977	LEC_C2		Dpysl2	0.29308	0.000275159	1	0.525	0.337	VEC_C0		Sfrp2	0.595813	3.16338e-05	0.581398	0.26	0.176	VIC_C2
Arl4a	0.438586	6.97228e-87	1.28143e-82	0.5	0.232	All_C0		Dbi	0.358111	5.68695e-19	1.0452e-14	0.826	0.706	LEC_C2		Cd24a	0.260418	0.000414053	1	0.557	0.377	VEC_C0		Cebpb	0.271004	5.17082e-05	0.950345	0.779	0.726	VIC_C2
Cox6c	0.522263	8.01282e-87	1.47268e-82	0.891	0.786	All_C0		Rbms1	0.426572	7.29385e-19	1.34054e-14	0.595	0.412	LEC_C2		Prdx2	0.300092	0.000636504	1	0.574	0.411	VEC_C0		Txnip	0.299518	6.74825e-05	1	0.748	0.696	VIC_C2
Cldnd1	0.36214	8.07843e-87	1.48474e-82	0.506	0.237	All_C0		Gng12	0.316274	1.76873e-18	3.25076e-14	0.285	0.119	LEC_C2		Pam	0.256742	0.00102044	1	0.317	0.176	VEC_C0		Col6a3	0.383881	7.29812e-05	1	0.344	0.263	VIC_C2
Fundc2	0.375434	1.0827e-86	1.98989e-82	0.652	0.37	All_C0		Nisch	0.437276	2.1876e-18	4.0206e-14	0.679	0.5	LEC_C2		Il6st	0.303276	0.00126429	1	0.47	0.329	VEC_C0		Col6a2	0.393769	0.000301591	1	0.535	0.477	VIC_C2
Ndrg1	0.265205	2.22195e-86	4.08372e-82	0.461	0.19	All_C0		Marcks	0.403903	2.63301e-18	4.83922e-14	0.709	0.544	LEC_C2		Fmo2	0.302651	0.00150394	1	0.361	0.235	VEC_C0		Wif1	0.365167	0.000607951	1	0.776	0.733	VIC_C2
Eef1g	0.324278	2.89386e-86	5.31863e-82	0.94	0.786	All_C0		Mrfap1	0.397902	3.24161e-18	5.95775e-14	0.796	0.7	LEC_C2		Itpripl2	0.277769	0.00533075	1	0.262	0.167	VEC_C0		Lum	0.532493	0.00382864	1	0.931	0.956	VIC_C2
Tmem9	0.294668	1.23235e-85	2.26493e-81	0.323	0.108	All_C0		Ehd4	0.390038	4.3744e-18	8.03971e-14	0.712	0.551	LEC_C2		Fabp4	3.30293	1.52958e-71	2.81121e-67	0.919	0.196	VEC_C1		Col6a1	0.382975	0.00515941	1	0.563	0.531	VIC_C2
Oaz2	0.347911	2.31455e-85	4.25392e-81	0.6	0.318	All_C0		Rnf130	0.414674	4.94472e-18	9.0879e-14	0.643	0.477	LEC_C2		Gpihbp1	2.9921	1.82889e-65	3.36132e-61	0.784	0.085	VEC_C1		Rsad2	1.67223	7.01095e-127	1.28854e-122	0.579	0.014	VIC_C3
Fkbp3	0.373316	1.35509e-84	2.49053e-80	0.606	0.33	All_C0		Fkbp15	0.401606	1.16484e-17	2.14086e-13	0.348	0.172	LEC_C2		Rgcc	2.67183	3.88743e-62	7.1447e-58	0.73	0.062	VEC_C1		Ifi44	0.909532	4.70276e-78	8.6432e-74	0.544	0.028	VIC_C3
Myh10	0.26579	3.4507e-84	6.34204e-80	0.251	0.068	All_C0		Osbpl9	0.470031	1.27422e-17	2.34188e-13	0.432	0.249	LEC_C2		Cd36	2.44441	1.19062e-58	2.18824e-54	0.831	0.17	VEC_C1		Igtp	1.1541	1.03133e-77	1.89548e-73	0.737	0.061	VIC_C3
Golga7	0.456192	1.23527e-83	2.2703e-79	0.602	0.345	All_C0		Man1c1	0.308213	2.0604e-17	3.7868e-13	0.297	0.13	LEC_C2		Sparcl1	2.39386	1.41361e-58	2.59807e-54	0.716	0.075	VEC_C1		Cmpk2	1.30226	1.6237e-73	2.98419e-69	0.561	0.033	VIC_C3
Tmed10	0.363369	1.72016e-83	3.16148e-79	0.848	0.655	All_C0		Slc9a9	0.364617	2.20537e-17	4.05325e-13	0.294	0.129	LEC_C2		Ly6c1	2.44829	4.28915e-55	7.88303e-51	0.885	0.322	VEC_C1		Ifit3b	2.11854	2.52802e-69	4.64625e-65	0.93	0.141	VIC_C3
Rabac1	0.320555	4.47462e-83	8.22391e-79	0.936	0.811	All_C0		Txndc17	0.378562	2.86146e-17	5.25908e-13	0.73	0.604	LEC_C2		AW112010	2.22951	4.04713e-54	7.43821e-50	0.676	0.07	VEC_C1		Ifit1	2.6509	1.64842e-68	3.02964e-64	0.912	0.134	VIC_C3
Arhgef40	0.274283	5.93807e-83	1.09136e-78	0.3	0.097	All_C0		mt-Co1	0.267318	3.24548e-17	5.96487e-13	1	0.993	LEC_C2		C1qtnf9	2.0734	5.27311e-50	9.69146e-46	0.608	0.049	VEC_C1		Isg15	2.62932	1.41627e-67	2.60297e-63	1	0.19	VIC_C3
Lzts2	0.294273	8.87881e-83	1.63184e-78	0.334	0.116	All_C0		Gltp	0.370077	5.21361e-17	9.5821e-13	0.772	0.659	LEC_C2		Thrsp	1.97468	3.1812e-45	5.84674e-41	0.568	0.044	VEC_C1		Irf7	1.76905	8.07619e-67	1.48432e-62	0.895	0.128	VIC_C3
Cnrip1	0.253369	1.61028e-82	2.95954e-78	0.314	0.102	All_C0		Zfp36l1	0.48848	6.09151e-17	1.11956e-12	0.607	0.43	LEC_C2		Ly6a	1.4902	1.54528e-40	2.84007e-36	0.885	0.379	VEC_C1		Usp18	1.21692	2.38057e-65	4.37525e-61	0.684	0.065	VIC_C3
Swi5	0.340399	2.46269e-82	4.52618e-78	0.85	0.632	All_C0		Rab11a	0.417262	6.31971e-17	1.1615e-12	0.655	0.508	LEC_C2		8430408G22Rik	2.10816	8.03034e-40	1.4759e-35	0.568	0.067	VEC_C1		Ifit3	2.69607	6.63656e-55	1.21973e-50	1	0.27	VIC_C3
Ormdl3	0.330868	2.46696e-82	4.53403e-78	0.357	0.134	All_C0		Tlr7	0.376731	9.86503e-17	1.81309e-12	0.309	0.142	LEC_C2		Igfbp7	1.70121	1.44435e-38	2.65457e-34	0.939	0.709	VEC_C1		Oasl2	1.2814	7.6462e-54	1.40529e-49	0.86	0.15	VIC_C3
Eif4a2	0.359243	8.98522e-82	1.65139e-77	0.848	0.62	All_C0		Fam234a	0.304587	3.49032e-16	6.41486e-12	0.303	0.14	LEC_C2		Ly6e	1.39047	1.86257e-37	3.42322e-33	0.899	0.552	VEC_C1		Rtp4	1.46013	1.13137e-51	2.07934e-47	0.877	0.165	VIC_C3
Arl3	0.347809	1.42408e-80	2.61731e-76	0.509	0.251	All_C0		Clec4n	0.470066	6.75033e-16	1.24064e-11	0.483	0.298	LEC_C2		Timp4	2.00181	4.27413e-36	7.85542e-32	0.466	0.036	VEC_C1		Gbp7	1.11393	1.72886e-49	3.17748e-45	0.754	0.116	VIC_C3
Hilpda	0.364847	1.9989e-80	3.67378e-76	0.304	0.103	All_C0		Msr1	0.398502	1.12953e-15	2.07597e-11	0.336	0.169	LEC_C2		Tcf15	1.63587	8.39253e-36	1.54246e-31	0.48	0.044	VEC_C1		Stat1	1.09962	9.678e-49	1.77872e-44	0.719	0.104	VIC_C3
Pttg1	0.339327	2.2386e-80	4.11433e-76	0.622	0.346	All_C0		Dok2	0.414661	1.48421e-15	2.72783e-11	0.33	0.165	LEC_C2		Cxcl12	2.36886	5.08101e-34	9.33839e-30	0.601	0.147	VEC_C1		Gm4951	1.32658	9.52334e-48	1.7503e-43	0.684	0.095	VIC_C3
Praf2	0.30446	2.6934e-80	4.9502e-76	0.4	0.165	All_C0		Sumo3	0.463624	1.8415e-15	3.3845e-11	0.58	0.421	LEC_C2		Mcf2l	1.44199	9.26916e-33	1.70358e-28	0.439	0.036	VEC_C1		Zbp1	1.06698	1.0034e-46	1.84415e-42	0.491	0.045	VIC_C3
Cxx1a	0.317234	3.23778e-80	5.95072e-76	0.483	0.22	All_C0		Fcgr3	0.257459	2.1312e-15	3.91694e-11	0.976	0.832	LEC_C2		Rsad2	1.65199	1.20251e-29	2.2101e-25	0.378	0.023	VEC_C1		Iigp1	1.71943	7.93773e-46	1.45888e-41	0.895	0.207	VIC_C3
Morf4l2	0.371253	4.97655e-80	9.14641e-76	0.643	0.382	All_C0		Gmfg	0.338119	2.83287e-15	5.20654e-11	0.784	0.669	LEC_C2		Sparc	1.59285	1.55937e-27	2.86597e-23	0.777	0.528	VEC_C1		Ifi47	0.737319	1.46958e-45	2.70094e-41	0.386	0.026	VIC_C3
Pfdn5	0.302698	5.30479e-80	9.74967e-76	0.983	0.929	All_C0		Mt2	0.467781	3.09286e-15	5.68437e-11	0.342	0.177	LEC_C2		Adgrg1	1.29452	2.29682e-27	4.22133e-23	0.439	0.062	VEC_C1		Gbp6.1	0.630399	9.32068e-45	1.71305e-40	0.439	0.036	VIC_C3
Hist1h2bc	0.429646	5.62141e-80	1.03316e-75	0.726	0.47	All_C0		Gas7	0.403191	3.84121e-15	7.05975e-11	0.348	0.187	LEC_C2		Esam	1.37302	6.67641e-26	1.22706e-21	0.75	0.456	VEC_C1		Irgm1	0.845549	7.73054e-44	1.4208e-39	0.614	0.081	VIC_C3
Ap3s1	0.385818	1.09626e-79	2.01482e-75	0.587	0.325	All_C0		mt-Nd2	0.362348	4.34238e-15	7.98086e-11	0.886	0.83	LEC_C2		Mgll	1.4718	8.1569e-26	1.49916e-21	0.73	0.407	VEC_C1		Phf11d	1.24037	4.70235e-42	8.64245e-38	0.702	0.122	VIC_C3
Bag3	0.305818	1.32827e-79	2.44123e-75	0.354	0.134	All_C0		Vamp8	0.298725	4.88399e-15	8.97629e-11	0.859	0.8	LEC_C2		Tspan13	1.27538	2.78731e-24	5.12279e-20	0.77	0.557	VEC_C1		Phf11b	0.888089	7.35038e-39	1.35093e-34	0.456	0.048	VIC_C3
Cbx5	0.299406	1.74242e-79	3.2024e-75	0.341	0.125	All_C0		Ctsl	0.338009	8.19126e-15	1.50547e-10	0.595	0.414	LEC_C2		Tmem88	1.28444	6.90809e-24	1.26964e-19	0.439	0.082	VEC_C1		Xaf1	1.22867	3.05032e-38	5.60618e-34	0.842	0.214	VIC_C3
Chpt1	0.274933	3.54627e-79	6.51769e-75	0.341	0.122	All_C0		Abca1	0.386926	9.30981e-15	1.71105e-10	0.369	0.205	LEC_C2		Fam101b	1.25676	1.523e-23	2.79911e-19	0.405	0.067	VEC_C1		Gbp9	0.589564	9.13593e-37	1.67909e-32	0.333	0.024	VIC_C3
Gabarap	0.284957	5.34492e-79	9.82343e-75	0.981	0.903	All_C0		Ang	0.420148	1.05141e-14	1.93238e-10	0.468	0.294	LEC_C2		B2m	0.867006	2.09815e-23	3.85619e-19	0.946	0.951	VEC_C1		Gbp2	1.32472	9.35148e-37	1.71871e-32	0.754	0.168	VIC_C3
Abhd14a	0.265715	5.69874e-79	1.04737e-74	0.314	0.106	All_C0		Pkig	0.370363	1.12476e-14	2.0672e-10	0.586	0.422	LEC_C2		Lims2	1.35616	1.53418e-22	2.81967e-18	0.615	0.265	VEC_C1		Gbp3	0.907458	7.48955e-36	1.3765e-31	0.596	0.092	VIC_C3
Rarg	0.316758	5.96838e-79	1.09693e-74	0.352	0.132	All_C0		Cd164	0.373316	1.2628e-14	2.32089e-10	0.384	0.216	LEC_C2		Adgrl4	1.15291	7.96199e-22	1.46333e-17	0.635	0.291	VEC_C1		Slfn8	0.645471	9.0821e-34	1.6692e-29	0.281	0.019	VIC_C3
Sec62	0.360263	6.96895e-79	1.28082e-74	0.813	0.605	All_C0		0610012G03Rik	0.384428	1.30604e-14	2.40036e-10	0.532	0.381	LEC_C2		Xdh	1.40058	1.3288e-21	2.44221e-17	0.514	0.162	VEC_C1		Bst2	1.71146	2.25783e-33	4.14966e-29	0.965	0.415	VIC_C3
Use1	0.371869	8.81928e-79	1.6209e-74	0.868	0.63	All_C0		Tmem106a	0.367392	1.56364e-14	2.87381e-10	0.574	0.41	LEC_C2		Aqp7	1.02326	2.08343e-21	3.82914e-17	0.264	0.013	VEC_C1		Ly6e	1.84251	2.89948e-32	5.32896e-28	0.982	0.537	VIC_C3
Cirbp	0.371755	9.10341e-78	1.67312e-73	0.572	0.298	All_C0		Cox6a1	0.274128	1.90018e-14	3.49234e-10	0.895	0.814	LEC_C2		Plscr2	1.19551	3.13388e-21	5.75975e-17	0.331	0.041	VEC_C1		Apol9b	0.433463	2.44653e-30	4.49647e-26	0.351	0.035	VIC_C3
Cpq	0.378666	1.89644e-77	3.48548e-73	0.546	0.289	All_C0		Sep15	0.328143	2.15453e-14	3.95981e-10	0.808	0.725	LEC_C2		Tmsb4x	0.515828	1.33794e-20	2.459e-16	1	1	VEC_C1		Ifit2	1.30115	8.4656e-30	1.55589e-25	0.509	0.081	VIC_C3
Pfdn1	0.34206	2.34668e-77	4.31297e-73	0.622	0.35	All_C0		2610001J05Rik	0.359248	2.16052e-14	3.97083e-10	0.628	0.473	LEC_C2		Cav1	0.980325	2.39518e-20	4.4021e-16	0.804	0.711	VEC_C1		Eif2ak2	0.642958	2.20515e-29	4.05285e-25	0.526	0.084	VIC_C3
Gypc	0.255441	7.30349e-77	1.34231e-72	0.289	0.093	All_C0		Cyb5a	0.361976	2.22541e-14	4.09008e-10	0.682	0.544	LEC_C2		Nrp1	1.0844	2.91255e-20	5.35298e-16	0.682	0.338	VEC_C1		Ifitm3	1.37755	2.37635e-29	4.36749e-25	1	0.901	VIC_C3
Vat1	0.314073	7.35644e-77	1.35204e-72	0.49	0.228	All_C0		Klhl9	0.309945	2.32609e-14	4.27513e-10	0.261	0.117	LEC_C2		Cd300lg	1.08926	1.95949e-19	3.60135e-15	0.608	0.247	VEC_C1		Irgm2	0.468974	4.6694e-29	8.58188e-25	0.368	0.041	VIC_C3
Crtap	0.268724	8.81514e-77	1.62014e-72	0.34	0.127	All_C0		Hint1	0.323347	4.43764e-14	8.15593e-10	0.859	0.797	LEC_C2		Hspb1	1.26373	4.33603e-19	7.96918e-15	0.818	0.662	VEC_C1		Psmb8	1.26875	2.59178e-28	4.76344e-24	0.877	0.346	VIC_C3
Smim10l1	0.341023	9.16561e-77	1.68455e-72	0.553	0.286	All_C0		Shfm1	0.27799	5.08576e-14	9.34712e-10	0.883	0.834	LEC_C2		Igfbp3	1.35309	5.14054e-19	9.44779e-15	0.311	0.041	VEC_C1		Ifi35	1.13559	4.02667e-28	7.40062e-24	0.877	0.31	VIC_C3
Klhdc2	0.285975	1.0415e-76	1.91417e-72	0.4	0.167	All_C0		AI607873	0.345477	9.94423e-14	1.82765e-09	0.526	0.34	LEC_C2		Ushbp1	1.12963	1.67619e-18	3.08066e-14	0.385	0.082	VEC_C1		Trim30d	0.302732	8.9045e-28	1.63656e-23	0.263	0.02	VIC_C3
Arid5b	0.275276	2.31549e-76	4.25564e-72	0.429	0.179	All_C0		Tpp1	0.327373	1.25742e-13	2.311e-09	0.529	0.358	LEC_C2		Ifi203	1.4922	2.73979e-18	5.03546e-14	0.351	0.067	VEC_C1		Rnf213	0.595546	1.76766e-27	3.24879e-23	0.474	0.074	VIC_C3
Tusc3	0.320959	5.22556e-76	9.60406e-72	0.389	0.164	All_C0		Dazap2	0.320251	2.52097e-13	4.6333e-09	0.742	0.628	LEC_C2		Scarb1	1.13531	8.12694e-18	1.49365e-13	0.345	0.067	VEC_C1		Lgals9	1.05214	2.75419e-27	5.06192e-23	0.807	0.261	VIC_C3
Plxdc2	0.32145	5.47297e-76	1.00588e-71	0.443	0.197	All_C0		Ap2m1	0.411559	3.87609e-13	7.12387e-09	0.682	0.578	LEC_C2		Cd200	1.1737	2.07505e-17	3.81373e-13	0.642	0.358	VEC_C1		Sp100	0.770127	6.68123e-26	1.22794e-21	0.526	0.094	VIC_C3
Hmgb1	0.301217	6.85556e-76	1.25998e-71	0.927	0.802	All_C0		Il4ra	0.387425	6.48694e-13	1.19224e-08	0.369	0.218	LEC_C2		Vwa1	1.16014	4.98356e-17	9.15928e-13	0.338	0.072	VEC_C1		Ifi27l2a	1.75775	9.29369e-26	1.70809e-21	0.947	0.511	VIC_C3
Dph3	0.348401	1.12625e-75	2.06994e-71	0.562	0.301	All_C0		Alox5ap	0.295926	6.88654e-13	1.26568e-08	0.898	0.795	LEC_C2		Cdh5	1.20249	5.65988e-17	1.04023e-12	0.669	0.474	VEC_C1		Trim30a	0.81892	9.70166e-26	1.78307e-21	0.509	0.096	VIC_C3
Cyb5a	0.267831	1.83667e-75	3.37562e-71	0.863	0.633	All_C0		Dhrs3	0.324984	7.93572e-13	1.45851e-08	0.688	0.557	LEC_C2		Ablim3	1.08207	9.80137e-17	1.80139e-12	0.27	0.036	VEC_C1		Herc6	0.799932	1.67459e-25	3.07774e-21	0.474	0.079	VIC_C3
Erf	0.306587	3.7885e-75	6.96288e-71	0.285	0.096	All_C0		Txnip	0.295314	8.28487e-13	1.52268e-08	0.811	0.702	LEC_C2		Flt1	1.05344	2.27161e-16	4.17499e-12	0.77	0.611	VEC_C1		Slfn2	0.629876	2.99405e-25	5.50277e-21	0.404	0.059	VIC_C3
Bhlhe40	0.276103	6.09378e-75	1.11998e-70	0.297	0.104	All_C0		Nrros	0.337069	9.26495e-13	1.7028e-08	0.495	0.345	LEC_C2		Cd38	0.837882	2.46341e-16	4.5275e-12	0.264	0.034	VEC_C1		Tor3a	0.899357	1.12751e-24	2.07225e-20	0.702	0.195	VIC_C3
Ift43	0.25203	8.00506e-75	1.47125e-70	0.349	0.134	All_C0		Fkbp2	0.342854	9.40711e-13	1.72893e-08	0.625	0.476	LEC_C2		Btnl9	0.951746	3.87532e-16	7.12246e-12	0.264	0.034	VEC_C1		Ly6a	2.23077	8.77221e-24	1.61224e-19	0.825	0.345	VIC_C3
Cuedc1	0.270856	1.68194e-74	3.09124e-70	0.364	0.142	All_C0		Tbc1d14	0.339381	1.06938e-12	1.96541e-08	0.318	0.171	LEC_C2		Abcg2	1.0596	5.39113e-16	9.90836e-12	0.493	0.18	VEC_C1		Parp14	0.502998	1.46897e-22	2.69981e-18	0.421	0.069	VIC_C3
Tm7sf3	0.310062	5.43538e-74	9.98968e-70	0.366	0.148	All_C0		Lrp1	0.357742	1.35632e-12	2.49277e-08	0.517	0.35	LEC_C2		Mndal	1.10423	6.53839e-16	1.20169e-11	0.358	0.088	VEC_C1		B2m	1.02082	4.4087e-22	8.10275e-18	1	0.976	VIC_C3
Rab13	0.283645	9.28151e-74	1.70585e-69	0.291	0.1	All_C0		Wbp5	0.43013	1.44967e-12	2.66434e-08	0.447	0.292	LEC_C2		Cyyr1	1.04122	6.92832e-16	1.27336e-11	0.514	0.216	VEC_C1		H2-Q4	0.893244	2.94075e-21	5.4048e-17	0.667	0.2	VIC_C3
Ptov1	0.341978	1.12755e-73	2.07233e-69	0.558	0.303	All_C0		Lyl1	0.407946	2.1801e-12	4.0068e-08	0.45	0.29	LEC_C2		Lpl	1.17583	2.19389e-15	4.03216e-11	0.669	0.387	VEC_C1		Stat2	0.574425	3.14468e-20	5.7796e-16	0.351	0.054	VIC_C3
Cyb5r3	0.328642	1.2536e-73	2.30399e-69	0.641	0.376	All_C0		Mapkapk2	0.332366	3.27449e-12	6.01819e-08	0.318	0.174	LEC_C2		Rbp7	1.69788	6.36159e-15	1.1692e-10	0.378	0.106	VEC_C1		Aftph	0.580979	9.26486e-20	1.70279e-15	0.491	0.108	VIC_C3
Glo1	0.332981	6.71657e-73	1.23444e-68	0.535	0.286	All_C0		Spred1	0.338884	3.43113e-12	6.30607e-08	0.3	0.162	LEC_C2		1810011O10Rik	1.32142	1.0126e-14	1.86105e-10	0.378	0.116	VEC_C1		Tap1	0.495031	1.79998e-19	3.30818e-15	0.439	0.086	VIC_C3
Stk11	0.336257	6.90918e-73	1.26984e-68	0.537	0.28	All_C0		Idh2	0.348865	3.54264e-12	6.51103e-08	0.369	0.222	LEC_C2		Lipe	1.0058	1.53935e-14	2.82917e-10	0.324	0.077	VEC_C1		Ube2l6	0.884839	1.98201e-19	3.64275e-15	0.754	0.29	VIC_C3
Sqstm1	0.319356	2.96309e-72	5.44586e-68	0.67	0.404	All_C0		Mtss1	0.344359	3.9141e-12	7.19373e-08	0.264	0.136	LEC_C2		Srgn	0.95889	1.66709e-14	3.06394e-10	0.622	0.343	VEC_C1		Psmb9	0.664108	1.89507e-18	3.48296e-14	0.491	0.115	VIC_C3
Mrps6	0.284284	3.06712e-72	5.63706e-68	0.351	0.141	All_C0		Tnfsf12	0.366296	3.91619e-12	7.19756e-08	0.435	0.268	LEC_C2		Clec1a	1.04753	6.63948e-14	1.22027e-09	0.426	0.157	VEC_C1		Psmb10	0.910661	7.61692e-18	1.39991e-13	0.719	0.273	VIC_C3
Abhd14b	0.282587	3.94419e-72	7.24903e-68	0.339	0.13	All_C0		Qk	0.384778	4.36571e-12	8.02374e-08	0.414	0.271	LEC_C2		Robo4	0.942599	1.13925e-13	2.09383e-09	0.318	0.077	VEC_C1		Tmsb10	1.17084	5.34697e-17	9.82719e-13	0.982	0.885	VIC_C3
Ikbip	0.272487	5.11613e-72	9.40293e-68	0.319	0.118	All_C0		Rab31	0.28489	4.44956e-12	8.17785e-08	0.261	0.131	LEC_C2		Kdr	1.12799	2.85179e-13	5.24131e-09	0.52	0.276	VEC_C1		Parp9	0.423409	2.87331e-16	5.28086e-12	0.351	0.067	VIC_C3
Asph	0.311003	5.79508e-72	1.06508e-67	0.386	0.163	All_C0		Man1a	0.369125	4.54236e-12	8.34841e-08	0.396	0.244	LEC_C2		Ctnnbip1	1.07424	4.84321e-13	8.90134e-09	0.466	0.211	VEC_C1		Apol9a	0.455892	9.60046e-16	1.76447e-11	0.263	0.039	VIC_C3
Klf15	0.287835	6.71515e-72	1.23418e-67	0.289	0.097	All_C0		Ly96	0.389878	1.07998e-11	1.9849e-07	0.384	0.241	LEC_C2		Col4a1	1.28259	1.67102e-12	3.07116e-08	0.547	0.338	VEC_C1		Samhd1	0.579905	1.18684e-15	2.1813e-11	0.474	0.125	VIC_C3
Ngfrap1	0.341213	8.9329e-72	1.64178e-67	0.465	0.224	All_C0		App	0.379205	1.09281e-11	2.00847e-07	0.631	0.508	LEC_C2		Kcna5	0.915072	4.60639e-12	8.46609e-08	0.345	0.111	VEC_C1		Ifih1	0.413931	4.47766e-15	8.2295e-11	0.298	0.052	VIC_C3
Tnfsf12	0.342705	1.09723e-71	2.01661e-67	0.57	0.305	All_C0		D8Ertd738e	0.28755	1.22344e-11	2.24855e-07	0.859	0.769	LEC_C2		H2-K1	0.801868	5.80807e-12	1.06747e-07	0.743	0.691	VEC_C1		Trim34a	0.302929	5.60426e-15	1.03001e-10	0.263	0.041	VIC_C3
Mical2	0.285608	1.14316e-71	2.10102e-67	0.267	0.087	All_C0		Aplp2	0.321059	1.33072e-11	2.44574e-07	0.435	0.289	LEC_C2		Bst2	0.931397	2.42174e-11	4.45092e-07	0.669	0.505	VEC_C1		Xdh	0.838498	2.40038e-14	4.41166e-10	0.474	0.136	VIC_C3
Dynll2	0.363875	2.78162e-71	5.11234e-67	0.508	0.266	All_C0		Vat1	0.359816	1.40604e-11	2.58417e-07	0.273	0.144	LEC_C2		Kitl	0.959983	2.76195e-11	5.07619e-07	0.351	0.126	VEC_C1		Dtx3l	0.414147	3.90802e-14	7.18254e-10	0.263	0.043	VIC_C3
Tsen34	0.320645	3.78414e-71	6.95486e-67	0.612	0.351	All_C0		Camk1	0.29695	1.83759e-11	3.37731e-07	0.718	0.579	LEC_C2		Sgk1	1.15904	2.79964e-11	5.14546e-07	0.581	0.394	VEC_C1		H2-T22	1.15681	4.03241e-14	7.41117e-10	0.702	0.349	VIC_C3
Yaf2	0.267098	5.33146e-71	9.7987e-67	0.382	0.161	All_C0		Higd2a	0.338191	1.86613e-11	3.42976e-07	0.634	0.514	LEC_C2		Cd81	0.621524	3.18703e-11	5.85744e-07	0.824	0.866	VEC_C1		H2-Q7	0.561278	5.21176e-14	9.5787e-10	0.281	0.05	VIC_C3
St6galnac6	0.264053	5.457e-71	1.00294e-66	0.276	0.093	All_C0		Tppp3	0.302348	1.95965e-11	3.60164e-07	0.444	0.281	LEC_C2		Grrp1	0.884654	4.8531e-11	8.91952e-07	0.378	0.144	VEC_C1		Lgals3bp	0.797413	1.15528e-13	2.1233e-09	0.684	0.309	VIC_C3
Ndel1	0.322806	6.5872e-71	1.21066e-66	0.455	0.219	All_C0		Fkbp1a	0.331901	2.41595e-11	4.44028e-07	0.721	0.625	LEC_C2		Tspan7	1.01691	5.51138e-11	1.01294e-06	0.493	0.281	VEC_C1		Sp110	0.635468	1.8017e-13	3.31134e-09	0.298	0.06	VIC_C3
Serpine2	0.611526	1.09429e-70	2.01119e-66	0.379	0.163	All_C0		Necap2	0.326569	3.40329e-11	6.2549e-07	0.586	0.456	LEC_C2		Itpkb	0.997908	1.0866e-10	1.99706e-06	0.405	0.188	VEC_C1		Irf9	0.54866	8.78008e-13	1.61369e-08	0.509	0.162	VIC_C3
Ppp1r14b	0.330142	1.14161e-70	2.09816e-66	0.546	0.29	All_C0		Mfsd11	0.256464	3.90101e-11	7.16967e-07	0.285	0.151	LEC_C2		Epas1	0.766914	1.6937e-10	3.11285e-06	0.635	0.479	VEC_C1		H2-T23	0.791222	1.8963e-12	3.4852e-08	0.649	0.277	VIC_C3
Gna11	0.263356	1.16378e-70	2.1389e-66	0.423	0.187	All_C0		Rab5c	0.375724	4.16138e-11	7.64821e-07	0.637	0.539	LEC_C2		Serinc3	0.773426	4.62579e-10	8.50174e-06	0.703	0.657	VEC_C1		H2-K1	1.11195	2.06619e-12	3.79745e-08	0.842	0.559	VIC_C3
Irf2bpl	0.304784	1.78431e-70	3.27938e-66	0.439	0.202	All_C0		Vcam1	0.412553	4.2929e-11	7.88992e-07	0.327	0.18	LEC_C2		Snrk	1.13495	5.33184e-10	9.79938e-06	0.486	0.307	VEC_C1		Uba7	0.33457	4.60341e-12	8.4606e-08	0.263	0.049	VIC_C3
Smim11	0.34433	1.94368e-69	3.57228e-65	0.638	0.389	All_C0		Acp2	0.290659	4.46735e-11	8.21055e-07	0.297	0.162	LEC_C2		Serpinh1	1.00405	5.77764e-10	1.06187e-05	0.635	0.582	VEC_C1		Gm12216	0.52644	2.04774e-11	3.76354e-07	0.368	0.096	VIC_C3
Naca	0.301364	1.97193e-69	3.62421e-65	0.983	0.929	All_C0		Cnpy2	0.306847	5.02008e-11	9.22641e-07	0.502	0.366	LEC_C2		Sept4	0.806219	1.00121e-09	1.84013e-05	0.365	0.152	VEC_C1		Vcam1	1.24416	2.21035e-11	4.06241e-07	0.807	0.482	VIC_C3
Mrps18a	0.373329	3.4635e-69	6.36557e-65	0.541	0.3	All_C0		Atp6v0b	0.264224	5.84239e-11	1.07377e-06	0.856	0.779	LEC_C2		Lrrc8c	0.966536	1.88231e-09	3.4595e-05	0.392	0.186	VEC_C1		H2-M3	0.480728	2.65226e-11	4.8746e-07	0.439	0.133	VIC_C3
Atxn10	0.332271	3.46657e-69	6.37121e-65	0.462	0.23	All_C0		Tmem141	0.387783	6.44105e-11	1.1838e-06	0.345	0.214	LEC_C2		Cav2	0.885579	2.06361e-09	3.79271e-05	0.554	0.394	VEC_C1		Fam46a	0.476979	4.44818e-11	8.17532e-07	0.456	0.138	VIC_C3
Aamdc	0.282715	6.57172e-69	1.20782e-64	0.422	0.191	All_C0		Gns	0.322111	6.68386e-11	1.22843e-06	0.492	0.354	LEC_C2		H2-D1	0.505109	5.05235e-09	9.28572e-05	0.878	0.943	VEC_C1		Tspo	0.540084	4.5903e-11	8.43652e-07	1	0.925	VIC_C3
Pgrmc1	0.328737	1.5522e-68	2.8528e-64	0.592	0.336	All_C0		Gpr34	0.330734	7.24693e-11	1.33191e-06	0.354	0.204	LEC_C2		Smco4	0.83087	6.26278e-09	0.000115104	0.412	0.216	VEC_C1		Psme2	0.700243	8.49771e-11	1.56179e-06	0.842	0.535	VIC_C3
Atp1b3	0.413328	2.38272e-68	4.37919e-64	0.606	0.374	All_C0		P2ry12	0.308843	7.45738e-11	1.37059e-06	0.276	0.146	LEC_C2		Jam2	0.829483	9.61564e-09	0.000176726	0.486	0.296	VEC_C1		Mitd1	0.423192	2.88992e-10	5.31138e-06	0.421	0.136	VIC_C3
Cd63	0.300153	3.17673e-68	5.83852e-64	0.949	0.774	All_C0		Rab1a	0.348176	1.83024e-10	3.3638e-06	0.562	0.439	LEC_C2		Gng11	0.527272	1.01556e-08	0.000186651	0.784	0.796	VEC_C1		Baiap2	0.495662	3.79665e-10	6.97786e-06	0.439	0.15	VIC_C3
Mpst	0.274171	2.11635e-67	3.88963e-63	0.325	0.128	All_C0		Atp2b1	0.292297	2.0243e-10	3.72046e-06	0.664	0.52	LEC_C2		Pltp	0.917657	1.05114e-08	0.000193189	0.351	0.16	VEC_C1		Trim25	0.301322	5.80298e-10	1.06653e-05	0.263	0.059	VIC_C3
Arl2bp	0.294229	2.68498e-67	4.93473e-63	0.413	0.189	All_C0		Fam46a	0.345451	2.91914e-10	5.36508e-06	0.498	0.363	LEC_C2		Ptp4a3	1.06116	1.75271e-08	0.000322131	0.52	0.387	VEC_C1		Parp12	0.508298	1.01288e-09	1.86158e-05	0.368	0.115	VIC_C3
Rora	0.260742	3.34305e-67	6.1442e-63	0.396	0.171	All_C0		Ptprj	0.298414	3.06282e-10	5.62917e-06	0.297	0.17	LEC_C2		Pdgfb	0.928918	1.80498e-08	0.000331737	0.318	0.131	VEC_C1		H2-D1	0.863508	2.58501e-09	4.75098e-05	0.895	0.844	VIC_C3
Psip1	0.288704	4.82968e-67	8.87647e-63	0.391	0.174	All_C0		Cd302	0.292928	3.39084e-10	6.23203e-06	0.586	0.446	LEC_C2		Kank3	0.832022	2.17994e-08	0.00040065	0.615	0.492	VEC_C1		Tapbp	0.617893	3.3213e-09	6.10421e-05	0.772	0.51	VIC_C3
Gm10600	0.270633	6.47187e-67	1.18946e-62	0.277	0.095	All_C0		Comt	0.302109	3.55266e-10	6.52943e-06	0.601	0.47	LEC_C2		Psme1	0.727168	2.19156e-08	0.000402787	0.541	0.376	VEC_C1		Ddx58	0.312564	3.97429e-09	7.30435e-05	0.316	0.087	VIC_C3
Pqlc3	0.331912	8.55394e-67	1.57213e-62	0.42	0.2	All_C0		Oxct1	0.307491	4.38002e-10	8.05004e-06	0.255	0.138	LEC_C2		Rps29	0.35758	2.46103e-08	0.000452312	0.953	0.99	VEC_C1		Elf1	0.449237	1.02939e-08	0.000189191	0.509	0.207	VIC_C3
BC031181	0.32217	7.32431e-66	1.34614e-61	0.657	0.412	All_C0		Zfp706	0.305319	5.06056e-10	9.3008e-06	0.673	0.586	LEC_C2		Myct1	0.792696	3.3381e-08	0.000613509	0.493	0.332	VEC_C1		Ogfr	0.313489	1.70036e-08	0.000312509	0.421	0.149	VIC_C3
Sgcb	0.257536	8.19663e-66	1.50646e-61	0.312	0.12	All_C0		Picalm	0.357659	6.49591e-10	1.19388e-05	0.538	0.414	LEC_C2		Col4a2	0.993308	5.55697e-08	0.00102132	0.439	0.263	VEC_C1		Isg20	0.443704	1.87524e-08	0.00034465	0.386	0.132	VIC_C3
Gabarapl2	0.312236	1.46445e-65	2.6915e-61	0.804	0.596	All_C0		Slc43a2	0.311187	6.6388e-10	1.22015e-05	0.318	0.189	LEC_C2		Sox17	0.571713	7.38871e-08	0.00135797	0.311	0.121	VEC_C1		Lysmd2	0.373102	2.04956e-08	0.000376689	0.719	0.363	VIC_C3
Myl12a	0.319847	1.84118e-65	3.38391e-61	0.934	0.838	All_C0		Tspan4	0.280005	7.99598e-10	1.46958e-05	0.39	0.25	LEC_C2		Actb	0.413123	1.02611e-07	0.00188588	0.865	0.869	VEC_C1		Socs1	0.475776	2.16051e-08	0.000397079	0.386	0.133	VIC_C3
Hes1	0.448431	6.67167e-65	1.22619e-60	0.361	0.158	All_C0		Plod1	0.29828	8.17304e-10	1.50212e-05	0.288	0.166	LEC_C2		Calm1	0.412205	1.19885e-07	0.00220337	0.885	0.915	VEC_C1		Psme1	0.606195	2.20685e-08	0.000405596	0.684	0.413	VIC_C3
Cbr1	0.264873	8.62936e-65	1.58599e-60	0.36	0.153	All_C0		Ppp1r9b	0.280783	9.00569e-10	1.65516e-05	0.279	0.158	LEC_C2		Abcb1a	0.718877	1.24364e-07	0.00228568	0.257	0.093	VEC_C1		Tifa	0.419331	2.62828e-08	0.000483052	0.368	0.118	VIC_C3
Mthfd2	0.417829	1.15713e-64	2.12669e-60	0.312	0.127	All_C0		Smdt1	0.253	1.01444e-09	1.86443e-05	0.769	0.649	LEC_C2		Mef2c	0.918938	1.64299e-07	0.00301964	0.358	0.183	VEC_C1		Tmem106a	0.271488	3.46876e-08	0.000637523	0.263	0.07	VIC_C3
Arf4	0.354062	1.25116e-64	2.29951e-60	0.673	0.443	All_C0		Dstn	0.296194	1.28394e-09	2.35976e-05	0.661	0.554	LEC_C2		Tsc22d1	0.875633	2.63203e-07	0.0048374	0.595	0.482	VEC_C1		Rhoc	0.475925	1.00915e-07	0.00185472	0.965	0.883	VIC_C3
Bsg	0.286962	1.41304e-64	2.59703e-60	0.861	0.719	All_C0		Uqcr11	0.283063	1.58451e-09	2.91217e-05	0.712	0.655	LEC_C2		Gnas	0.418512	2.64044e-07	0.00485286	0.824	0.936	VEC_C1		Samd9l	0.36102	2.41863e-07	0.0044452	0.263	0.079	VIC_C3
Eef2	0.271851	4.26961e-64	7.84712e-60	0.976	0.917	All_C0		Idh1	0.297507	1.97919e-09	3.63755e-05	0.261	0.148	LEC_C2		Mfge8	0.772913	3.26206e-07	0.00599535	0.5	0.361	VEC_C1		Manf	0.596001	2.46696e-07	0.00453402	0.86	0.646	VIC_C3
Bmyc	0.556357	4.92566e-64	9.05287e-60	0.667	0.461	All_C0		Dnajc19	0.296444	2.73423e-09	5.02524e-05	0.453	0.328	LEC_C2		Lpar6	0.820437	4.46173e-07	0.00820022	0.27	0.111	VEC_C1		Serping1	0.622239	2.63187e-07	0.00483711	0.912	0.685	VIC_C3
Sdc4	0.349875	5.14044e-64	9.44762e-60	0.518	0.271	All_C0		Stx12	0.254839	3.12689e-09	5.74691e-05	0.306	0.184	LEC_C2		Ptrf	0.723664	8.34536e-07	0.0153379	0.628	0.572	VEC_C1		Trim12a	0.436775	3.02041e-07	0.00555121	0.386	0.152	VIC_C3
Aes	0.31495	5.92391e-64	1.08875e-59	0.765	0.537	All_C0		Wdr26	0.304731	4.37754e-09	8.04549e-05	0.348	0.224	LEC_C2		Hsp90ab1	0.562815	9.58357e-07	0.0176137	0.824	0.905	VEC_C1		Rbm43	0.396778	3.05735e-07	0.0056191	0.368	0.13	VIC_C3
Vamp2	0.267217	5.74937e-63	1.05668e-58	0.382	0.17	All_C0		Cd33	0.266214	4.7017e-09	8.64126e-05	0.444	0.313	LEC_C2		Fas	0.72403	1.28562e-06	0.0236284	0.345	0.178	VEC_C1		Cxcl16	0.586571	3.08245e-07	0.00566524	0.632	0.347	VIC_C3
Chp1	0.305449	9.36032e-63	1.72033e-58	0.516	0.278	All_C0		Srp14	0.258747	6.76777e-09	0.000124385	0.733	0.655	LEC_C2		Hspa8	0.475322	1.42724e-06	0.0262313	0.865	0.941	VEC_C1		Irf2	0.534875	3.6621e-07	0.00673056	0.491	0.235	VIC_C3
Oat	0.286511	1.09683e-62	2.01586e-58	0.58	0.334	All_C0		Rab7	0.257082	8.83092e-09	0.000162304	0.685	0.615	LEC_C2		Itga6	0.808195	1.60531e-06	0.029504	0.358	0.198	VEC_C1		Grina	0.473849	5.0775e-07	0.00933194	0.807	0.586	VIC_C3
H2afv	0.260403	5.68338e-62	1.04455e-57	0.766	0.497	All_C0		Rassf2	0.318447	9.90115e-09	0.000181973	0.426	0.299	LEC_C2		Ifitm3	0.378955	1.69866e-06	0.0312196	0.946	0.974	VEC_C1		Zc3hav1	0.531956	6.40379e-07	0.0117695	0.404	0.162	VIC_C3
Slc48a1	0.318852	9.46135e-62	1.7389e-57	0.502	0.276	All_C0		Ethe1	0.258659	1.00983e-08	0.000185597	0.276	0.162	LEC_C2		Psmb8	0.911864	1.89187e-06	0.0347707	0.446	0.299	VEC_C1		Myd88	0.290073	2.16136e-06	0.0397237	0.386	0.155	VIC_C3
Ttc3	0.263242	1.22808e-61	2.2571e-57	0.367	0.161	All_C0		Lamtor1	0.304263	1.07631e-08	0.000197814	0.607	0.511	LEC_C2		Hspa1a	1.4994	2.27677e-06	0.0418448	0.304	0.155	VEC_C1		Cd47	0.503827	2.33883e-06	0.0429853	0.895	0.759	VIC_C3
Ccdc34	0.284808	3.08772e-61	5.67492e-57	0.364	0.161	All_C0		Fam174a	0.280311	1.35045e-08	0.0002482	0.568	0.454	LEC_C2		Rasgrp2	0.738369	2.61871e-06	0.0481293	0.291	0.134	VEC_C1		Tap2	0.401063	3.12546e-06	0.0574429	0.474	0.227	VIC_C3
Morf4l1	0.283652	1.20646e-60	2.21735e-56	0.884	0.758	All_C0		Atp6v1e1	0.313157	1.48234e-08	0.000272439	0.55	0.449	LEC_C2		Dnaja1	0.914482	3.01441e-06	0.0554018	0.547	0.466	VEC_C1		Asb13	0.338753	3.47971e-06	0.0639535	0.263	0.085	VIC_C3
Cyhr1	0.274978	1.77092e-60	3.25478e-56	0.393	0.184	All_C0		Cd300ld	0.260649	1.48615e-08	0.000273139	0.357	0.235	LEC_C2		Tinagl1	0.667883	3.5532e-06	0.0653043	0.655	0.639	VEC_C1		Slc43a3	0.45596	5.48988e-06	0.100899	0.895	0.681	VIC_C3
Pnrc1	0.321187	2.04817e-60	3.76434e-56	0.8	0.552	All_C0		Gstm1	0.318345	1.50581e-08	0.000276753	0.345	0.225	LEC_C2		Plcb4	0.798275	4.45354e-06	0.0818516	0.284	0.137	VEC_C1		Ubc	0.329554	5.92121e-06	0.108826	0.947	0.912	VIC_C3
Agpat4	0.305803	2.17675e-60	4.00065e-56	0.437	0.219	All_C0		Tnfrsf1a	0.324236	1.64766e-08	0.000302824	0.495	0.387	LEC_C2		Mylip	0.644926	4.62916e-06	0.0850794	0.324	0.168	VEC_C1		Shisa5	0.446979	6.79383e-06	0.124864	0.877	0.738	VIC_C3
Stbd1	0.25639	2.8829e-60	5.29848e-56	0.26	0.092	All_C0		Gapvd1	0.27777	1.6994e-08	0.000312332	0.282	0.17	LEC_C2		Tmem140	0.826717	8.8693e-06	0.163009	0.426	0.289	VEC_C1		Slco3a1	0.347442	1.43674e-05	0.264059	0.386	0.17	VIC_C3
Eif3h	0.311052	3.56774e-60	6.55715e-56	0.929	0.786	All_C0		Ppp1r14b	0.329369	2.02391e-08	0.000371974	0.354	0.236	LEC_C2		Clec14a	0.727201	9.13911e-06	0.167968	0.345	0.188	VEC_C1		Nmi	0.317987	1.99993e-05	0.367568	0.386	0.176	VIC_C3
Ccnd2	0.318498	6.84135e-60	1.25737e-55	0.578	0.334	All_C0		Tmem256	0.289595	2.7699e-08	0.00050908	0.607	0.521	LEC_C2		Fabp5	0.756338	9.31834e-06	0.171262	0.52	0.387	VEC_C1		CR974586.5	1.08282	2.01744e-05	0.370785	0.333	0.137	VIC_C3
Tmem140	0.272664	1.30071e-59	2.39058e-55	0.456	0.225	All_C0		Fkbp5	0.290747	3.17717e-08	0.000583933	0.441	0.314	LEC_C2		Aqp1	1.10737	1.4411e-05	0.26486	0.601	0.505	VEC_C1		Matn2	0.383151	2.20908e-05	0.406006	0.509	0.27	VIC_C3
Cracr2b	0.342623	1.32542e-59	2.43598e-55	0.393	0.184	All_C0		Slco2b1	0.3518	4.14815e-08	0.000762388	0.363	0.244	LEC_C2		Dusp1	0.76801	2.25994e-05	0.415355	0.507	0.41	VEC_C1		Tnfaip6	0.581649	2.43821e-05	0.448118	0.439	0.213	VIC_C3
Ier3	0.32031	8.09634e-59	1.48803e-54	0.29	0.116	All_C0		Sdhaf4	0.287215	5.50328e-08	0.00101145	0.318	0.205	LEC_C2		Tcf4	0.517833	2.49644e-05	0.45882	0.703	0.722	VEC_C1		Ccl19	0.902765	2.73861e-05	0.50333	0.754	0.503	VIC_C3
Mid1ip1	0.287321	1.28442e-58	2.36063e-54	0.443	0.223	All_C0		Ntpcr	0.264761	7.52296e-08	0.00138264	0.625	0.505	LEC_C2		Itm2b	0.402566	2.50687e-05	0.460738	0.892	0.969	VEC_C1		Etnk1	0.340531	2.85434e-05	0.524599	0.351	0.159	VIC_C3
Por	0.253791	8.8496e-58	1.62647e-53	0.381	0.176	All_C0		Tgfbr2	0.293781	7.67199e-08	0.00141003	0.414	0.296	LEC_C2		Rpl41	0.28938	2.52698e-05	0.464433	0.932	0.985	VEC_C1		Trafd1	0.325243	2.94898e-05	0.541992	0.491	0.263	VIC_C3
Arl2	0.250679	1.10649e-57	2.03362e-53	0.382	0.178	All_C0		Stard3nl	0.297621	1.01562e-07	0.0018666	0.508	0.41	LEC_C2		Gimap6	0.498728	2.70731e-05	0.497577	0.615	0.595	VEC_C1		Clec2d	0.371692	3.04575e-05	0.559778	0.263	0.097	VIC_C3
Rab28	0.252621	1.17323e-57	2.15629e-53	0.368	0.168	All_C0		Uqcr10	0.259712	1.60106e-07	0.00294258	0.694	0.626	LEC_C2		Ifngr1	0.71304	2.72377e-05	0.500601	0.446	0.335	VEC_C1		Aida	0.391265	3.55535e-05	0.653438	0.544	0.324	VIC_C3
Dynll1	0.339383	2.30411e-57	4.23472e-53	0.924	0.82	All_C0		Ogfrl1	0.255732	3.27266e-07	0.00601482	0.48	0.37	LEC_C2		Cst3	0.448752	3.36815e-05	0.619032	0.899	0.925	VEC_C1		Ifitm2	0.31419	4.09766e-05	0.753109	0.965	0.964	VIC_C3
Cisd1	0.263236	3.13544e-57	5.76262e-53	0.439	0.224	All_C0		Rnf7	0.259412	3.78058e-07	0.00694833	0.514	0.413	LEC_C2		Irf7	0.820645	3.42742e-05	0.629926	0.27	0.137	VEC_C1		Tmem140	0.611725	5.59187e-05	1	0.667	0.469	VIC_C3
Adk	0.256376	3.64037e-57	6.69063e-53	0.304	0.126	All_C0		Zeb2os	0.296556	4.4014e-07	0.00808934	0.357	0.252	LEC_C2		Plod1	0.641472	3.54063e-05	0.650733	0.291	0.155	VEC_C1		Mgst1	0.276635	5.84103e-05	1	0.965	0.799	VIC_C3
Ift20	0.274401	4.10476e-57	7.54414e-53	0.605	0.36	All_C0		Sec14l1	0.263044	4.81297e-07	0.00884576	0.36	0.253	LEC_C2		Sp100	0.718798	3.62682e-05	0.666573	0.297	0.16	VEC_C1		C1ra	0.275443	6.83821e-05	1	0.456	0.227	VIC_C3
Tbc1d10a	0.250781	6.82221e-57	1.25385e-52	0.312	0.131	All_C0		Stom	0.257373	5.83495e-07	0.0107241	0.27	0.173	LEC_C2		Prkch	0.584396	3.9417e-05	0.724445	0.304	0.173	VEC_C1		P2rx4	0.319451	8.25556e-05	1	0.509	0.279	VIC_C3
Eva1b	0.264327	8.05905e-57	1.48117e-52	0.512	0.28	All_C0		Itgam	0.289108	7.22752e-07	0.0132835	0.417	0.313	LEC_C2		Id1	0.570814	4.22348e-05	0.776234	0.628	0.567	VEC_C1		Scarb2	0.350374	0.000105507	1	0.772	0.525	VIC_C3
Yif1a	0.267591	2.19886e-56	4.04128e-52	0.438	0.226	All_C0		Pcbd2	0.309511	1.35834e-06	0.024965	0.393	0.305	LEC_C2		Rpl27	0.552121	4.92151e-05	0.904524	0.642	0.649	VEC_C1		Efemp1	0.302344	0.000112395	1	0.526	0.283	VIC_C3
Acadl	0.283293	2.92549e-56	5.37676e-52	0.432	0.224	All_C0		Mafg	0.256336	2.60561e-06	0.0478884	0.354	0.258	LEC_C2		Rhob	0.632105	5.26499e-05	0.967653	0.601	0.564	VEC_C1		Dnaja1	0.508534	0.000123017	1	0.754	0.567	VIC_C3
Fam162a	0.25944	3.42701e-56	6.29851e-52	0.517	0.287	All_C0		Ncf1	0.310989	3.57217e-06	0.0656529	0.471	0.394	LEC_C2		H2-Q4	0.675125	6.7608e-05	1	0.392	0.273	VEC_C1		Serpinh1	0.469269	0.000154993	1	0.807	0.731	VIC_C3
Ndufb11	0.285904	3.68232e-56	6.76774e-52	0.837	0.625	All_C0		Fli1	0.267069	5.85589e-06	0.107625	0.312	0.22	LEC_C2		Dynll1	0.33875	8.58663e-05	1	0.757	0.75	VEC_C1		Add3	0.259631	0.000157414	1	0.561	0.322	VIC_C3
Bccip	0.338825	6.44118e-56	1.18383e-51	0.509	0.29	All_C0		Map1lc3a	0.263834	6.67247e-06	0.122633	0.369	0.276	LEC_C2		Rtp4	0.734884	0.000104767	1	0.264	0.139	VEC_C1		Sarnp	0.297822	0.000160459	1	0.789	0.523	VIC_C3
Lrrc8a	0.307272	1.17425e-55	2.15816e-51	0.382	0.18	All_C0		Dnase2a	0.251488	7.5194e-06	0.138199	0.393	0.303	LEC_C2		Hspg2	0.780124	0.000129129	1	0.547	0.523	VEC_C1		Pttg1	0.282276	0.000228699	1	0.825	0.619	VIC_C3
Pcnp	0.30979	1.82605e-55	3.3561e-51	0.566	0.339	All_C0		Cox14	0.259218	7.7006e-06	0.141529	0.574	0.502	LEC_C2		Gm26917	0.77908	0.000132811	1	0.338	0.216	VEC_C1		B4galt5	0.3324	0.000262367	1	0.333	0.161	VIC_C3
Smim14	0.264451	3.77891e-55	6.94525e-51	0.857	0.665	All_C0		Ralbp1	0.250416	8.3075e-06	0.152684	0.562	0.488	LEC_C2		Sec14l1	0.664088	0.000171499	1	0.324	0.206	VEC_C1		Tor1aip2	0.269788	0.000341221	1	0.386	0.198	VIC_C3
Spin1	0.25226	1.00096e-54	1.83967e-50	0.296	0.123	All_C0		Gtf2a2	0.268046	1.02784e-05	0.188906	0.432	0.352	LEC_C2		Sox18	0.810627	0.000185181	1	0.257	0.142	VEC_C1		Tmbim6	0.289865	0.000377597	1	0.86	0.692	VIC_C3
Nde1	0.303019	1.10199e-54	2.02535e-50	0.339	0.158	All_C0		Ctnnb1	0.254736	1.93734e-05	0.356063	0.336	0.252	LEC_C2		H2-Q7	0.525368	0.000193537	1	0.311	0.18	VEC_C1		Trim26	0.311432	0.000409507	1	0.298	0.141	VIC_C3
Jkamp	0.250352	2.25457e-54	4.14367e-50	0.399	0.198	All_C0		Mcl1	0.252268	2.408e-05	0.442566	0.523	0.466	LEC_C2		Gimap4	0.736853	0.000205499	1	0.399	0.296	VEC_C1		Sepw1	0.265521	0.000425571	1	0.982	0.962	VIC_C3
Cnpy2	0.280099	4.21228e-54	7.74174e-50	0.657	0.433	All_C0		Ski	0.258134	2.45827e-05	0.451806	0.33	0.248	LEC_C2		Fez2	0.560851	0.000207758	1	0.338	0.219	VEC_C1		Axl	0.363345	0.000426115	1	0.702	0.483	VIC_C3
Rin2	0.27976	8.25373e-54	1.51695e-49	0.454	0.235	All_C0		Lmo2	0.27423	2.54638e-05	0.467999	0.45	0.376	LEC_C2		Uba52	0.631576	0.000210014	1	0.5	0.428	VEC_C1		Pnp	0.454467	0.000448593	1	0.719	0.53	VIC_C3
Tsn	0.274403	4.68359e-53	8.60797e-49	0.618	0.385	All_C0		Mocs2	0.253746	0.000227246	1	0.276	0.212	LEC_C2		Unc45b	0.656583	0.00021561	1	0.365	0.255	VEC_C1		Hspa8	0.322964	0.000533759	1	0.965	0.965	VIC_C3
Ifit3	0.34816	7.31697e-53	1.34479e-48	0.327	0.14	All_C0		Cd209a	2.19876	0	0	0.63	0.011	LEC_C3		Ptprg	0.66293	0.000218369	1	0.277	0.157	VEC_C1		Snx10	0.395779	0.000579394	1	0.474	0.273	VIC_C3
Eci2	0.260932	2.22299e-52	4.08564e-48	0.429	0.223	All_C0		Mcemp1	1.04936	0	0	0.604	0.011	LEC_C3		Sptbn1	0.347448	0.000235093	1	0.838	0.825	VEC_C1		Erp44	0.268193	0.000607907	1	0.561	0.381	VIC_C3
Lrrk1	0.264264	3.06245e-52	5.62848e-48	0.442	0.231	All_C0		Epcam	1.30086	1.95429e-241	3.59178e-237	0.615	0.026	LEC_C3		Lipa	0.66736	0.000307088	1	0.304	0.193	VEC_C1		Ecm1	0.262273	0.000657106	1	0.877	0.76	VIC_C3
Rhob	0.28103	3.29599e-52	6.0577e-48	0.693	0.447	All_C0		Klrd1	1.1781	1.40475e-183	2.58179e-179	0.594	0.038	LEC_C3		Psap	0.437323	0.000325322	1	0.696	0.732	VEC_C1		Atp1b1	0.363981	0.000712884	1	0.509	0.305	VIC_C3
Ier2	0.365711	3.50925e-52	6.44966e-48	0.659	0.446	All_C0		H2-DMb2	1.63277	2.34787e-181	4.31514e-177	0.698	0.065	LEC_C3		Ccdc85b	0.622106	0.000367661	1	0.392	0.286	VEC_C1		Fez2	0.259411	0.000858108	1	0.439	0.255	VIC_C3
Ywhaq	0.285923	3.71297e-52	6.82406e-48	0.742	0.535	All_C0		Ccl17	3.2229	2.28862e-171	4.20625e-167	0.599	0.048	LEC_C3		Sh3glb1	0.493044	0.000387076	1	0.608	0.616	VEC_C1		Csf1	0.311927	0.000955384	1	0.509	0.319	VIC_C3
Egr1	0.280336	4.18201e-52	7.68612e-48	0.332	0.15	All_C0		Olfm1	0.889359	5.39932e-165	9.92342e-161	0.724	0.076	LEC_C3		Dennd5b	0.616362	0.000403337	1	0.291	0.183	VEC_C1		Mydgf	0.270881	0.000963024	1	0.684	0.463	VIC_C3
Tnfrsf12a	0.351909	9.65822e-52	1.77508e-47	0.256	0.104	All_C0		Napsa	1.5999	9.66983e-161	1.77722e-156	0.896	0.155	LEC_C3		Acvrl1	0.543532	0.000411292	1	0.318	0.198	VEC_C1		Srsf11	0.284137	0.000983916	1	0.632	0.466	VIC_C3
Dhrs7	0.27119	1.02757e-51	1.88857e-47	0.483	0.268	All_C0		Plet1	1.13159	1.05522e-150	1.93938e-146	0.286	0.004	LEC_C3		Slc9a3r2	0.31355	0.000428815	1	0.736	0.696	VEC_C1		Marcks	0.294706	0.00104569	1	0.526	0.331	VIC_C3
Ergic3	0.265253	1.03904e-51	1.90966e-47	0.711	0.502	All_C0		Kmo	0.51094	5.45434e-136	1.00245e-131	0.417	0.023	LEC_C3		Hbb-bs	2.76839	0.000509091	1	0.277	0.178	VEC_C1		Tuba1b	0.420061	0.00109427	1	0.737	0.605	VIC_C3
Ctso	0.26687	4.92416e-51	9.05011e-47	0.393	0.2	All_C0		Cbfa2t3	0.728772	6.47943e-136	1.19086e-131	0.667	0.076	LEC_C3		Dhrs3	0.662364	0.000723858	1	0.358	0.265	VEC_C1		Ctso	0.257632	0.00120152	1	0.579	0.385	VIC_C3
Ccni	0.301457	5.72365e-51	1.05195e-46	0.592	0.373	All_C0		Cdh1	0.510589	4.28915e-135	7.88303e-131	0.38	0.018	LEC_C3		Ets1	0.563173	0.000757325	1	0.365	0.263	VEC_C1		Gas7	0.293181	0.00134243	1	0.404	0.224	VIC_C3
Mesdc2	0.251698	1.0554e-50	1.93971e-46	0.463	0.252	All_C0		Siglecg	0.442234	6.2298e-131	1.14498e-126	0.38	0.019	LEC_C3		Ubc	0.338261	0.00079084	1	0.743	0.827	VEC_C1		Serpinb9	0.253174	0.00134275	1	0.298	0.148	VIC_C3
Krtcap2	0.269674	3.1182e-50	5.73094e-46	0.794	0.622	All_C0		Cd24a	0.691001	2.48462e-130	4.56649e-126	0.484	0.036	LEC_C3		Lgals3bp	0.512513	0.000959846	1	0.264	0.157	VEC_C1		Pdia4	0.252289	0.00138544	1	0.509	0.34	VIC_C3
Psmd7	0.256394	3.27763e-50	6.02396e-46	0.616	0.389	All_C0		Ear2	1.15653	2.57724e-128	4.73671e-124	0.297	0.009	LEC_C3		Fzd4	0.601991	0.00100152	1	0.257	0.149	VEC_C1		Ndufb9	0.260707	0.00148814	1	0.877	0.733	VIC_C3
Sox4	0.324139	3.70428e-50	6.80809e-46	0.258	0.102	All_C0		H2-Oa	1.14661	1.30644e-124	2.40111e-120	0.641	0.084	LEC_C3		Ehd2	0.522543	0.00110959	1	0.547	0.497	VEC_C1		Serpina3n	0.280017	0.00152163	1	0.737	0.54	VIC_C3
Mrfap1	0.262565	4.58008e-50	8.41773e-46	0.866	0.712	All_C0		S100a4	1.55459	5.3259e-120	9.78847e-116	0.979	0.281	LEC_C3		Fmo2	0.544523	0.00118055	1	0.372	0.242	VEC_C1		Hsp90aa1	0.355728	0.00157878	1	0.789	0.638	VIC_C3
Cnih1	0.256348	7.70662e-50	1.4164e-45	0.512	0.295	All_C0		Lmo1	0.57316	8.08577e-116	1.48608e-111	0.411	0.03	LEC_C3		Ndufc2	0.526839	0.00126698	1	0.547	0.528	VEC_C1		Mfap2	0.366502	0.00176065	1	0.754	0.59	VIC_C3
Golph3	0.253807	8.44391e-50	1.55191e-45	0.401	0.204	All_C0		Gpr171	0.635945	4.37435e-109	8.03962e-105	0.5	0.051	LEC_C3		Ybx1	0.305099	0.00161811	1	0.872	0.956	VEC_C1		Hsp90ab1	0.287032	0.00180792	1	0.965	0.969	VIC_C3
Pttg1ip	0.25693	1.52887e-49	2.80991e-45	0.555	0.336	All_C0		Ffar4	0.29982	3.54974e-95	6.52407e-91	0.302	0.018	LEC_C3		Tmbim6	0.48657	0.00165032	1	0.622	0.696	VEC_C1		Hspa5	0.485358	0.00184911	1	0.754	0.618	VIC_C3
Nudt9	0.278896	1.74573e-49	3.20848e-45	0.504	0.293	All_C0		Tnip3	0.597063	3.73909e-95	6.87208e-91	0.406	0.038	LEC_C3		Tie1	0.740626	0.00166788	1	0.466	0.412	VEC_C1		Cd74	0.570494	0.00200482	1	0.772	0.601	VIC_C3
Tprgl	0.283623	3.25765e-49	5.98724e-45	0.716	0.504	All_C0		Fgr	0.534814	2.42968e-92	4.46551e-88	0.51	0.067	LEC_C3		Gngt2	0.517848	0.00221846	1	0.568	0.608	VEC_C1		H2-Eb1	0.403877	0.00201929	1	0.596	0.43	VIC_C3
Imp3	0.25776	6.0885e-49	1.119e-44	0.575	0.358	All_C0		Ctnnd2	0.28375	8.55378e-89	1.5721e-84	0.271	0.015	LEC_C3		Myl6	0.284663	0.00249175	1	0.818	0.905	VEC_C1		Hsph1	0.289502	0.00215284	1	0.263	0.122	VIC_C3
Rnft1	0.251816	6.79049e-49	1.24802e-44	0.402	0.205	All_C0		Klrb1b	0.573775	2.91601e-88	5.35933e-84	0.464	0.056	LEC_C3		Ercc1	0.646708	0.00250403	1	0.264	0.178	VEC_C1		Dctn3	0.276211	0.0021775	1	0.702	0.516	VIC_C3
Saraf	0.266528	4.52802e-48	8.32205e-44	0.774	0.569	All_C0		Emb	0.707671	1.97203e-87	3.62439e-83	0.724	0.145	LEC_C3		Laptm4a	0.35094	0.00307999	1	0.703	0.763	VEC_C1		Gm12840	0.603287	0.0022534	1	0.474	0.296	VIC_C3
Ndufa6	0.256865	5.67654e-48	1.04329e-43	0.904	0.761	All_C0		Bhlhe40	0.465312	3.85853e-87	7.09158e-83	0.406	0.042	LEC_C3		Hpcal1	0.66025	0.00326632	1	0.365	0.296	VEC_C1		H2-Aa	0.538651	0.00235559	1	0.614	0.463	VIC_C3
Anapc11	0.251811	1.45015e-46	2.66523e-42	0.763	0.562	All_C0		Amica1	0.636971	8.68485e-86	1.59619e-81	0.63	0.108	LEC_C3		Bcl2l1	0.537241	0.00329471	1	0.351	0.273	VEC_C1		Capza2	0.320131	0.00253068	1	0.684	0.524	VIC_C3
H1f0	0.25461	3.16429e-45	5.81565e-41	0.506	0.298	All_C0		S100a11	1.24027	3.70511e-85	6.80962e-81	0.984	0.645	LEC_C3		Tubb2a	0.641669	0.00355969	1	0.372	0.304	VEC_C1		Timp1	0.370644	0.00254385	1	0.737	0.575	VIC_C3
Arl6ip5	0.276795	3.52313e-44	6.47517e-40	0.751	0.576	All_C0		S100a6	1.30826	3.32227e-84	6.10599e-80	0.984	0.461	LEC_C3		Fli1	0.568061	0.00368353	1	0.297	0.222	VEC_C1		Arf4	0.289176	0.00256203	1	0.789	0.682	VIC_C3
Tpm4	0.25226	6.20855e-44	1.14107e-39	0.721	0.512	All_C0		Ltb4r1	0.564018	3.24481e-83	5.96363e-79	0.385	0.039	LEC_C3		App	0.4281	0.0040179	1	0.608	0.657	VEC_C1		Znfx1	0.255134	0.00261387	1	0.263	0.128	VIC_C3
Rab11b	0.25187	6.26287e-44	1.15105e-39	0.674	0.475	All_C0		Itgb7	0.570015	8.83056e-81	1.62297e-76	0.547	0.083	LEC_C3		Cyp4b1	0.581175	0.00526167	1	0.257	0.173	VEC_C1		Tubb3	0.27323	0.00270675	1	0.351	0.187	VIC_C3
Hcfc1r1	0.262934	1.41311e-43	2.59715e-39	0.699	0.501	All_C0		Hepacam2	0.480744	2.32584e-80	4.27466e-76	0.453	0.058	LEC_C3		Apobec3	0.608112	0.00545719	1	0.351	0.271	VEC_C1		Spats2l	0.273308	0.00276332	1	0.474	0.301	VIC_C3
Scarb2	0.281119	3.88706e-43	7.14403e-39	0.56	0.369	All_C0		Spint1	0.664137	1.49722e-79	2.75174e-75	0.589	0.106	LEC_C3		BC028528	0.564448	0.00555384	1	0.351	0.276	VEC_C1		Stk39	0.270373	0.00286704	1	0.281	0.138	VIC_C3
Arl1	0.254853	1.85654e-42	3.41214e-38	0.548	0.35	All_C0		Kctd14	0.339656	3.6799e-72	6.76329e-68	0.255	0.018	LEC_C3		Nck1	0.566085	0.00575823	1	0.351	0.289	VEC_C1		Dclk1	0.278405	0.00294941	1	0.421	0.251	VIC_C3
Pdgfa	0.264278	1.23542e-41	2.27059e-37	0.35	0.181	All_C0		Tmsb10	0.913617	6.3496e-71	1.16699e-66	0.99	0.603	LEC_C3		Apbb2	0.578101	0.00617671	1	0.311	0.235	VEC_C1		Tcf12	0.301087	0.00322986	1	0.684	0.492	VIC_C3
Slc39a1	0.37023	2.40593e-40	4.42186e-36	0.337	0.175	All_C0		Cd244	0.477235	8.63059e-71	1.58622e-66	0.484	0.076	LEC_C3		Pkp4	0.625043	0.00621976	1	0.291	0.219	VEC_C1		Ctsz	0.251177	0.00336407	1	0.807	0.69	VIC_C3
Ppib	0.250998	3.07547e-40	5.65241e-36	0.841	0.713	All_C0		Dpp4	0.316607	4.39042e-70	8.06914e-66	0.286	0.025	LEC_C3		Clec2d	0.443997	0.00750195	1	0.351	0.263	VEC_C1		Fstl1	0.292165	0.00341275	1	0.877	0.758	VIC_C3
Ssr3	0.257577	3.88872e-40	7.14708e-36	0.548	0.358	All_C0		Anxa2	1.10667	2.07127e-66	3.80679e-62	0.958	0.467	LEC_C3		Cdc42ep3	0.555407	0.00789598	1	0.277	0.193	VEC_C1		H2-Ab1	0.379119	0.00386384	1	0.702	0.555	VIC_C3
Ralbp1	0.256097	1.41956e-38	2.60901e-34	0.717	0.522	All_C0		Ppp1r1a	0.466553	6.56799e-66	1.20713e-61	0.318	0.034	LEC_C3		Pnpla2	0.744596	0.00798072	1	0.297	0.232	VEC_C1		Islr	0.262236	0.0044599	1	0.632	0.483	VIC_C3
Cbx3	0.295016	2.08541e-38	3.83277e-34	0.439	0.261	All_C0		Map4k1	0.306329	3.25692e-65	5.9859e-61	0.302	0.031	LEC_C3		Son	0.436466	0.00890552	1	0.615	0.688	VEC_C1		Grn	0.397776	0.00514273	1	0.667	0.563	VIC_C3
Romo1	0.267431	1.90225e-35	3.49614e-31	0.614	0.459	All_C0		Ltb	0.376523	3.53802e-65	6.50253e-61	0.51	0.086	LEC_C3		Prex2	0.54823	0.00933083	1	0.27	0.186	VEC_C1		Hsp90b1	0.374635	0.00625703	1	0.789	0.644	VIC_C3
Tspan4	0.259048	1.66709e-33	3.06394e-29	0.479	0.305	All_C0		Id2	1.19571	7.52329e-65	1.38271e-60	0.87	0.33	LEC_C3		Arid5b	0.555682	0.00977536	1	0.331	0.255	VEC_C1		Ube2l3	0.250466	0.0068315	1	0.614	0.425	VIC_C3
Manf	0.269649	8.24146e-32	1.5147e-27	0.655	0.501	All_C0		Spint2	0.423568	7.91773e-65	1.4552e-60	0.339	0.039	LEC_C3		Psmb10	0.547771	0.00984639	1	0.297	0.229	VEC_C1		Tor1aip1	0.25654	0.00684596	1	0.596	0.433	VIC_C3
Cdkn1a	0.376141	1.69625e-26	3.11753e-22	0.604	0.466	All_C0		Ifi30	1.09823	2.35398e-63	4.32638e-59	0.958	0.627	LEC_C3		Myl12b	0.446615	0.00988223	1	0.608	0.665	VEC_C1		Psme3	0.314011	0.00703754	1	0.281	0.153	VIC_C3
Trf	0.288134	1.17131e-24	2.15275e-20	0.715	0.559	All_C0		Cfp	0.909501	1.89494e-62	3.4827e-58	0.839	0.291	LEC_C3		Tgm2	0.560934	0.00994667	1	0.446	0.418	VEC_C1		Pdpn	0.311502	0.00884102	1	0.386	0.239	VIC_C3
Lyz2	2.46821	0	0	0.975	0.561	All_C1		Il1r2	0.441965	3.98148e-59	7.31757e-55	0.286	0.031	LEC_C3		Hnrnpf	0.402012	0.00996725	1	0.588	0.626	VEC_C1		Tssc4	0.251635	0.00957652	1	0.368	0.229	VIC_C3
Pf4	2.37985	0	0	0.804	0.178	All_C1		Tnfrsf18	0.353487	1.87805e-58	3.45166e-54	0.349	0.046	LEC_C3		Ahsg	3.12828	4.20265e-81	7.72405e-77	0.93	0.088	VEC_C2
Ccl6	2.24868	0	0	0.727	0.216	All_C1		Actn1	0.534898	5.72398e-57	1.05201e-52	0.5	0.104	LEC_C3		Ephx2	1.98996	2.69046e-62	4.9448e-58	0.748	0.057	VEC_C2
Ccl9	2.03047	0	0	0.748	0.182	All_C1		Mgl2	1.35256	7.83929e-56	1.44078e-51	0.786	0.349	LEC_C3		Coch	1.87033	4.52102e-60	8.30918e-56	0.626	0.017	VEC_C2
F13a1	1.90576	0	0	0.457	0.041	All_C1		Agpat4	0.449691	4.23494e-54	7.7834e-50	0.609	0.148	LEC_C3		Lsamp	1.58661	4.13258e-59	7.59526e-55	0.757	0.069	VEC_C2
Wfdc17	1.73174	0	0	0.749	0.258	All_C1		Vrk1	0.596793	4.94779e-54	9.09354e-50	0.578	0.145	LEC_C3		Enpp2	2.08033	9.74763e-59	1.79152e-54	0.748	0.071	VEC_C2
Cbr2	1.69899	0	0	0.448	0.038	All_C1		Bcl2a1d	0.987865	5.75165e-54	1.0571e-49	0.797	0.318	LEC_C3		Gm14964	1.52435	1.0556e-56	1.94008e-52	0.757	0.071	VEC_C2
Folr2	1.57588	0	0	0.385	0.019	All_C1		Gm2a	0.942125	2.1498e-52	3.95112e-48	0.922	0.534	LEC_C3		Postn	1.67336	6.92016e-44	1.27186e-39	0.739	0.133	VEC_C2
Mrc1	1.57584	0	0	0.644	0.09	All_C1		Trp53i11	0.399709	5.06151e-52	9.30255e-48	0.354	0.054	LEC_C3		Sepp1	1.70364	1.17301e-43	2.15588e-39	1	0.827	VEC_C2
Stab1	1.423	0	0	0.692	0.168	All_C1		Rpsa	0.642019	8.80218e-52	1.61775e-47	0.995	0.93	LEC_C3		Fn1	1.58644	1.83962e-42	3.38104e-38	0.887	0.261	VEC_C2
C1qc	1.3548	0	0	0.977	0.431	All_C1		Bri3bp	0.391824	1.26024e-51	2.31619e-47	0.438	0.084	LEC_C3		Foxc2	1.58074	7.10998e-41	1.30674e-36	0.722	0.162	VEC_C2
Fcrls	1.32945	0	0	0.571	0.085	All_C1		Glipr2	0.459728	1.44105e-51	2.6485e-47	0.406	0.072	LEC_C3		Rnase1	1.70007	1.29499e-40	2.38007e-36	0.47	0.019	VEC_C2
Ms4a6c	1.30831	0	0	0.786	0.23	All_C1		Rplp0	0.541674	9.21197e-50	1.69307e-45	1	0.974	LEC_C3		Ctsk	1.35037	6.95005e-40	1.27735e-35	0.574	0.064	VEC_C2
Trem2	1.25609	0	0	0.755	0.179	All_C1		Gpr35	0.288869	5.64475e-48	1.03745e-43	0.333	0.052	LEC_C3		Cfh	1.25802	1.00446e-35	1.84609e-31	0.913	0.344	VEC_C2
C1qb	1.24559	0	0	0.978	0.48	All_C1		Gpr141	0.300451	1.03198e-45	1.89667e-41	0.292	0.043	LEC_C3		Rpl10	0.641319	2.54269e-35	4.6732e-31	1	0.969	VEC_C2
Maf	1.244	0	0	0.632	0.139	All_C1		H2-DMa	0.840588	2.22425e-45	4.08795e-41	0.922	0.684	LEC_C3		Adm	1.42721	1.48296e-32	2.72553e-28	0.591	0.095	VEC_C2
C1qa	1.22448	0	0	0.98	0.47	All_C1		Lsp1	0.720937	3.19611e-45	5.87413e-41	0.99	0.711	LEC_C3		Mfap2	1.11106	5.48932e-32	1.00888e-27	0.591	0.109	VEC_C2
Dab2	1.21159	0	0	0.776	0.301	All_C1		Rgs18	0.36808	4.83337e-45	8.88325e-41	0.396	0.077	LEC_C3		Aqp8	1.22242	5.29129e-31	9.72486e-27	0.33	0.007	VEC_C2
Csf1r	1.20268	0	0	0.904	0.287	All_C1		Ncbp3	0.358222	3.43715e-44	6.31714e-40	0.411	0.086	LEC_C3		Pdgfra	0.886471	5.84755e-30	1.07472e-25	0.461	0.05	VEC_C2
Fcer1g	1.19074	0	0	0.986	0.437	All_C1		Qpct	0.677365	4.04583e-44	7.43584e-40	0.583	0.171	LEC_C3		Rps4x	0.553003	6.45145e-29	1.18571e-24	1	0.967	VEC_C2
Fcgr2b	1.17753	0	0	0.773	0.23	All_C1		Rnase6	0.465992	4.71383e-44	8.66356e-40	0.62	0.177	LEC_C3		Cldn5	1.00682	1.08393e-26	1.99216e-22	0.852	0.306	VEC_C2
Ctsb	1.14343	0	0	0.977	0.831	All_C1		Rps6	0.461418	6.20769e-44	1.14091e-39	1	0.973	LEC_C3		Ltbp1	1.0688	1.24605e-25	2.29012e-21	0.617	0.162	VEC_C2
Alox5ap	1.1397	0	0	0.87	0.308	All_C1		AA467197	0.912787	1.69524e-43	3.11568e-39	0.766	0.299	LEC_C3		Rpl3	0.616117	1.93046e-25	3.54799e-21	1	0.945	VEC_C2
Tyrobp	1.1327	0	0	0.983	0.426	All_C1		H2-Ob	0.38368	4.57038e-42	8.3999e-38	0.375	0.074	LEC_C3		Kif21a	0.806691	5.6251e-24	1.03384e-19	0.374	0.038	VEC_C2
Fcgr3	1.12378	0	0	0.934	0.315	All_C1		Cd52	0.604698	5.27502e-42	9.69495e-38	0.984	0.903	LEC_C3		Gja4	1.09048	1.43293e-23	2.63359e-19	0.6	0.162	VEC_C2
Ms4a6d	1.10209	0	0	0.71	0.195	All_C1		Plbd1	0.600369	1.30854e-41	2.40496e-37	0.797	0.325	LEC_C3		Col23a1	0.92846	2.05062e-23	3.76884e-19	0.4	0.055	VEC_C2
Ftl1	1.07702	0	0	0.996	0.991	All_C1		Anxa1	0.700487	1.49356e-41	2.74502e-37	0.818	0.339	LEC_C3		Procr	1.00667	2.27249e-23	4.17661e-19	0.626	0.197	VEC_C2
C5ar1	1.06558	0	0	0.738	0.184	All_C1		Acot7	0.279297	2.84846e-41	5.23518e-37	0.464	0.108	LEC_C3		Rps3	0.523281	3.95469e-23	7.26833e-19	1	0.967	VEC_C2
Grn	1.04413	0	0	0.912	0.593	All_C1		Syngr2	0.886068	3.03835e-41	5.58418e-37	0.906	0.594	LEC_C3		Rasd1	0.817107	1.06137e-22	1.95069e-18	0.47	0.088	VEC_C2
Ucp2	1.01067	0	0	0.949	0.464	All_C1		Rpl41	0.486863	8.36091e-41	1.53665e-36	1	0.985	LEC_C3		Rps6	0.527193	1.54665e-22	2.84259e-18	1	0.969	VEC_C2
Clec4a1	0.958679	0	0	0.469	0.058	All_C1		Rps7	0.494889	2.39036e-40	4.39324e-36	0.995	0.956	LEC_C3		Rpl9	0.48016	8.78881e-22	1.6153e-17	1	0.967	VEC_C2
Ms4a6b	1.07039	2.3415e-303	4.30344e-299	0.723	0.227	All_C1		H2-Ab1	0.800413	3.55735e-40	6.53805e-36	0.969	0.826	LEC_C3		Ctsl	1.11594	9.12902e-22	1.67782e-17	0.852	0.496	VEC_C2
Tmem37	0.962369	1.1545e-299	2.12185e-295	0.624	0.153	All_C1		Pkib	0.576357	7.79732e-40	1.43307e-35	0.719	0.253	LEC_C3		Rps27a	0.455565	1.30879e-21	2.40542e-17	1	0.981	VEC_C2
Ctsc	0.987581	3.43621e-295	6.31541e-291	0.869	0.346	All_C1		Ciita	0.266001	3.90669e-39	7.1801e-35	0.328	0.061	LEC_C3		Cd63	0.825534	1.45397e-21	2.67225e-17	0.904	0.501	VEC_C2
Tmsb4x	0.770519	2.03439e-288	3.739e-284	0.998	0.987	All_C1		Sept9	0.339485	1.00487e-38	1.84684e-34	0.474	0.119	LEC_C3		Rpl17	0.462486	1.53036e-21	2.81265e-17	1	0.964	VEC_C2
Spi1	0.869122	7.72407e-281	1.41961e-276	0.819	0.29	All_C1		Alcam	0.449158	9.66868e-38	1.77701e-33	0.552	0.165	LEC_C3		Egfl7	0.604302	4.75759e-21	8.74397e-17	0.983	0.881	VEC_C2
Rgs10	0.8955	1.38456e-277	2.54469e-273	0.896	0.427	All_C1		H2afy	0.595101	3.92914e-37	7.22136e-33	0.833	0.396	LEC_C3		Nsg1	0.862043	1.21274e-20	2.22889e-16	0.861	0.399	VEC_C2
Ms4a7	0.977034	3.27798e-270	6.0246e-266	0.76	0.25	All_C1		Ass1	0.605297	6.6719e-37	1.22623e-32	0.432	0.113	LEC_C3		Rps5	0.442659	4.77607e-20	8.77793e-16	1	0.976	VEC_C2
Cd68	1.00045	1.2756e-267	2.34442e-263	0.763	0.279	All_C1		Rps8	0.360157	2.71263e-35	4.98554e-31	1	0.986	LEC_C3		Slc25a4	0.732628	6.16878e-20	1.13376e-15	0.939	0.665	VEC_C2
P2ry6	0.869702	3.42202e-264	6.28934e-260	0.783	0.302	All_C1		Fh1	0.408425	9.37874e-35	1.72372e-30	0.5	0.147	LEC_C3		Lrg1	0.656955	4.2923e-19	7.88882e-15	0.791	0.283	VEC_C2
Ptpn18	0.83557	1.59673e-259	2.93463e-255	0.823	0.328	All_C1		Rpl28	0.383736	1.1171e-34	2.05312e-30	1	0.964	LEC_C3		Rpl13	0.41097	4.40135e-19	8.08925e-15	1	0.993	VEC_C2
Pltp	1.089	1.74466e-256	3.20652e-252	0.585	0.169	All_C1		Rpl13	0.371507	4.67576e-34	8.59357e-30	1	0.994	LEC_C3		Tle1	1.06361	7.19526e-19	1.32242e-14	0.609	0.228	VEC_C2
Laptm5	0.807467	3.30372e-255	6.07191e-251	0.902	0.363	All_C1		S100a10	0.656882	7.34947e-34	1.35076e-29	0.943	0.634	LEC_C3		Sept1	0.712951	8.46096e-19	1.55504e-14	0.348	0.052	VEC_C2
Pla2g7	0.893839	8.87857e-251	1.63179e-246	0.576	0.148	All_C1		Cytip	0.543904	1.00009e-33	1.83807e-29	0.615	0.218	LEC_C3		Itm2c	0.934946	1.38936e-18	2.5535e-14	0.852	0.534	VEC_C2
Sh3bgrl3	0.754011	1.03234e-246	1.89733e-242	0.971	0.798	All_C1		Cyp4f16	0.287076	1.24865e-33	2.29489e-29	0.359	0.081	LEC_C3		Rpl32	0.376749	7.08324e-18	1.30183e-13	1	0.981	VEC_C2
C3ar1	0.831389	1.22333e-243	2.24837e-239	0.59	0.16	All_C1		Sub1	0.532618	1.35202e-33	2.48487e-29	0.969	0.76	LEC_C3		Blvrb	0.73259	7.28224e-18	1.3384e-13	0.722	0.333	VEC_C2
Clec4a3	0.810356	2.58128e-238	4.74414e-234	0.527	0.127	All_C1		Plscr1	0.388043	1.71296e-33	3.14826e-29	0.38	0.093	LEC_C3		Rps23	0.334499	2.85076e-17	5.23941e-13	1	0.993	VEC_C2
Ctss	0.676139	1.17437e-236	2.15837e-232	0.96	0.429	All_C1		Rps3a1	0.38296	6.45391e-33	1.18616e-28	1	0.971	LEC_C3		Id3	0.611918	3.96724e-17	7.29139e-13	0.991	0.843	VEC_C2
Adgre1	0.777224	1.53484e-236	2.82088e-232	0.681	0.214	All_C1		Tes	0.340648	7.60057e-33	1.39691e-28	0.453	0.127	LEC_C3		Rps3a1	0.406739	8.14165e-17	1.49635e-12	1	0.948	VEC_C2
Cyba	0.74306	1.15804e-231	2.12836e-227	0.946	0.776	All_C1		Rps18	0.365718	1.00338e-32	1.8441e-28	0.99	0.991	LEC_C3		Rpl6	0.393302	1.51529e-16	2.78495e-12	1	0.938	VEC_C2
Ltc4s	1.24104	1.27185e-226	2.33754e-222	0.411	0.08	All_C1		Rpl8	0.36994	1.05932e-32	1.94693e-28	1	0.958	LEC_C3		Rps7	0.446383	2.82472e-16	5.19156e-12	0.991	0.96	VEC_C2
Tnfaip8l2	0.761328	3.08762e-219	5.67474e-215	0.676	0.244	All_C1		Vasp	0.618253	2.09289e-32	3.84651e-28	0.859	0.469	LEC_C3		Rpl11	0.403455	3.55884e-16	6.5408e-12	1	0.938	VEC_C2
Cfp	0.870866	1.4234e-218	2.61608e-214	0.443	0.095	All_C1		Bloc1s2	0.375757	2.9075e-32	5.3437e-28	0.682	0.249	LEC_C3		Tpt1	0.371003	3.67408e-16	6.75259e-12	1	0.983	VEC_C2
Lgmn	0.820851	1.05199e-217	1.93346e-213	0.88	0.537	All_C1		Pak1	0.427373	2.92641e-32	5.37845e-28	0.552	0.184	LEC_C3		Rps14	0.327873	3.89749e-16	7.1632e-12	1	0.995	VEC_C2
Plin2	0.987611	1.55848e-215	2.86434e-211	0.736	0.369	All_C1		Rpl15	0.490528	8.15319e-32	1.49848e-27	0.99	0.874	LEC_C3		Fth1	0.395128	7.87432e-16	1.44722e-11	1	0.974	VEC_C2
Clec4n	1.00174	2.51979e-210	4.63112e-206	0.425	0.091	All_C1		Rps27a	0.349146	1.1196e-31	2.0577e-27	1	0.986	LEC_C3		Igf1r	0.841382	1.28577e-15	2.36312e-11	0.487	0.162	VEC_C2
Fxyd2	0.723366	2.59911e-210	4.7769e-206	0.29	0.031	All_C1		Wdfy4	0.361894	1.22699e-31	2.25509e-27	0.375	0.094	LEC_C3		Gstm1	0.751043	1.54182e-15	2.83371e-11	0.8	0.525	VEC_C2
Itgam	0.678744	1.72175e-208	3.16441e-204	0.429	0.093	All_C1		Rin3	0.269607	1.27259e-31	2.33888e-27	0.516	0.152	LEC_C3		Sult1a1	0.759424	3.17793e-15	5.84072e-11	0.783	0.413	VEC_C2
Clec4a2	0.814949	2.37907e-205	4.37249e-201	0.52	0.143	All_C1		Rpl9	0.341072	1.3048e-31	2.39809e-27	1	0.967	LEC_C3		Rpl13a	0.336217	4.08502e-15	7.50786e-11	1	0.988	VEC_C2
Cotl1	0.777618	1.1818e-203	2.17203e-199	0.835	0.408	All_C1		Akr7a5	0.323586	1.56226e-31	2.87128e-27	0.526	0.164	LEC_C3		Ebf1	0.836535	4.45946e-15	8.19603e-11	0.817	0.556	VEC_C2
Aif1	0.741051	3.53727e-203	6.50115e-199	0.754	0.292	All_C1		Rpl35	0.392428	3.37945e-31	6.21109e-27	1	0.963	LEC_C3		Lsr	0.834214	5.31851e-15	9.77489e-11	0.591	0.249	VEC_C2
Cd14	0.759391	3.13829e-198	5.76787e-194	0.709	0.263	All_C1		AI662270	0.381804	5.7236e-31	1.05194e-26	0.672	0.246	LEC_C3		Rps13	0.414223	6.12191e-15	1.12515e-10	1	0.926	VEC_C2
Hmox1	0.857734	5.01702e-197	9.22077e-193	0.488	0.142	All_C1		Avpi1	0.313207	1.36806e-30	2.51436e-26	0.354	0.086	LEC_C3		Rps19	0.345044	1.33082e-14	2.44592e-10	1	0.983	VEC_C2
AF251705	0.712545	1.02365e-196	1.88136e-192	0.704	0.268	All_C1		Actg1	0.556475	2.15449e-30	3.95975e-26	1	0.919	LEC_C3		Cd24a	0.652637	1.62093e-14	2.97911e-10	0.739	0.356	VEC_C2
Mafb	0.888715	1.27324e-196	2.34009e-192	0.778	0.394	All_C1		Mthfd2	0.349899	3.44735e-30	6.33589e-26	0.391	0.105	LEC_C3		Timp3	0.558329	1.83612e-14	3.37461e-10	0.965	0.748	VEC_C2
Lilrb4a	0.785466	1.55514e-196	2.85819e-192	0.534	0.158	All_C1		Ccr1	0.387453	4.79191e-30	8.80705e-26	0.51	0.159	LEC_C3		Rplp0	0.352556	1.97367e-14	3.6274e-10	1	0.96	VEC_C2
Pfn1	0.610196	4.98838e-195	9.16814e-191	0.969	0.89	All_C1		Naaa	0.601699	6.83316e-30	1.25587e-25	0.651	0.273	LEC_C3		Eng	0.557044	2.79484e-14	5.13664e-10	0.974	0.758	VEC_C2
Unc93b1	0.672405	3.9832e-194	7.32073e-190	0.791	0.35	All_C1		Clec10a	0.480421	1.03632e-29	1.90466e-25	0.312	0.071	LEC_C3		Cd59a	0.729731	2.97964e-14	5.47628e-10	0.809	0.506	VEC_C2
Cd300ld	0.613635	6.23013e-192	1.14504e-187	0.352	0.063	All_C1		Prdx6	0.437886	1.31025e-29	2.40811e-25	0.75	0.334	LEC_C3		Rpl12	0.506715	6.64442e-14	1.22118e-09	0.965	0.822	VEC_C2
Cd53	0.672522	1.26514e-191	2.3252e-187	0.753	0.312	All_C1		Smdt1	0.49134	4.49353e-29	8.25865e-25	0.927	0.644	LEC_C3		Aig1	0.708843	6.97102e-14	1.2812e-09	0.461	0.152	VEC_C2
Tm6sf1	0.718241	7.55771e-190	1.38903e-185	0.667	0.256	All_C1		Dna2	0.258423	7.74341e-29	1.42316e-24	0.281	0.06	LEC_C3		Eef1a1	0.313788	8.094e-14	1.4876e-09	1	0.986	VEC_C2
Gmfg	0.740242	1.7303e-189	3.18012e-185	0.678	0.265	All_C1		St3gal4	0.269375	1.15551e-28	2.1237e-24	0.411	0.115	LEC_C3		Rpl18	0.373308	1.01052e-13	1.85724e-09	1	0.945	VEC_C2
Cd84	0.680375	5.77356e-189	1.06112e-184	0.541	0.167	All_C1		Btf3	0.395417	1.17379e-28	2.15731e-24	0.984	0.885	LEC_C3		Nr1h3	0.545501	1.06859e-13	1.96396e-09	0.287	0.052	VEC_C2
Blvrb	0.933953	6.44242e-188	1.18405e-183	0.762	0.44	All_C1		Sec61b	0.503667	1.22979e-28	2.26024e-24	0.964	0.712	LEC_C3		Rpl23	0.330565	1.10503e-13	2.03093e-09	1	0.976	VEC_C2
Ly86	0.71414	4.36339e-183	8.01948e-179	0.73	0.283	All_C1		Lsr	0.298353	1.5069e-28	2.76953e-24	0.349	0.088	LEC_C3		Rps18	0.35399	1.68923e-13	3.10463e-09	1	0.969	VEC_C2
Ctsa	0.729425	8.65605e-182	1.5909e-177	0.801	0.48	All_C1		Clec4n	0.642119	1.70025e-28	3.12489e-24	0.677	0.294	LEC_C3		Rps9	0.389502	1.91759e-13	3.52434e-09	1	0.96	VEC_C2
Vsir	0.699369	1.78663e-178	3.28365e-174	0.726	0.337	All_C1		Clec4b1	0.617445	2.18372e-28	4.01346e-24	0.359	0.101	LEC_C3		Rpl4	0.373027	2.64671e-13	4.86439e-09	1	0.914	VEC_C2
Psap	0.573152	6.92773e-177	1.27325e-172	0.959	0.829	All_C1		Rps11	0.339529	2.37081e-28	4.35731e-24	0.995	0.993	LEC_C3		Rps8	0.34027	2.69525e-13	4.95359e-09	1	0.976	VEC_C2
Hexa	0.71326	1.96268e-176	3.60722e-172	0.836	0.571	All_C1		Eef1g	0.457516	2.57979e-28	4.7414e-24	0.974	0.764	LEC_C3		Rpl14	0.354085	2.84687e-13	5.23227e-09	1	0.957	VEC_C2
Fyb	0.635737	1.48908e-175	2.73678e-171	0.699	0.269	All_C1		Zyx	0.491512	3.12838e-28	5.74965e-24	0.823	0.389	LEC_C3		Rpl18a	0.309036	3.06609e-13	5.63517e-09	1	0.988	VEC_C2
Ncf1	0.651979	1.90453e-175	3.50034e-171	0.463	0.13	All_C1		Nabp1	0.266449	3.20498e-28	5.89043e-24	0.339	0.084	LEC_C3		Rps2	0.328005	3.12279e-13	5.73938e-09	1	0.948	VEC_C2
Tmem106a	0.697335	4.25479e-174	7.81988e-170	0.51	0.169	All_C1		Atox1	0.508253	5.51731e-28	1.01403e-23	0.984	0.843	LEC_C3		Rpl7	0.350478	3.40362e-13	6.25551e-09	1	0.952	VEC_C2
Serinc3	0.720703	2.91692e-173	5.36101e-169	0.887	0.641	All_C1		Mpc1	0.481607	6.97148e-28	1.28129e-23	0.88	0.503	LEC_C3		Apoe	0.447392	3.88663e-13	7.14324e-09	0.887	0.677	VEC_C2
Lcp1	0.639238	4.78614e-171	8.79645e-167	0.754	0.314	All_C1		Htra3	0.270037	2.0816e-27	3.82577e-23	0.307	0.074	LEC_C3		Rps24	0.328196	3.91371e-13	7.19302e-09	1	0.988	VEC_C2
Mpeg1	0.70667	2.40052e-167	4.41191e-163	0.588	0.213	All_C1		H2-DMb1	0.609558	3.00628e-27	5.52525e-23	0.906	0.598	LEC_C3		Rpl19	0.337836	4.27097e-13	7.84961e-09	1	0.967	VEC_C2
Clta	0.631768	1.71839e-166	3.15823e-162	0.889	0.781	All_C1		H2-Eb1	0.605591	7.91226e-27	1.45419e-22	0.958	0.748	LEC_C3		Rps16	0.322405	6.14789e-13	1.12992e-08	1	0.957	VEC_C2
Msr1	0.491876	5.93598e-161	1.09097e-156	0.279	0.043	All_C1		Pim1	0.288996	9.12105e-27	1.67636e-22	0.5	0.162	LEC_C3		Rpl27a	0.324395	6.44836e-13	1.18514e-08	0.991	0.967	VEC_C2
Snx5	0.644282	2.1374e-159	3.92834e-155	0.786	0.448	All_C1		Trappc5	0.339661	1.13413e-26	2.08442e-22	0.542	0.192	LEC_C3		Dstn	0.637119	1.08292e-12	1.9903e-08	0.93	0.696	VEC_C2
Pid1	0.796508	8.02938e-156	1.47572e-151	0.781	0.485	All_C1		Rpl14	0.334987	1.68326e-26	3.09367e-22	0.995	0.977	LEC_C3		Lpl	0.471617	1.4768e-12	2.71422e-08	0.774	0.38	VEC_C2
Nrros	0.559383	1.02603e-154	1.88573e-150	0.419	0.117	All_C1		Exosc5	0.276753	2.44549e-26	4.49457e-22	0.51	0.17	LEC_C3		Lyl1	0.617093	1.91409e-12	3.5179e-08	0.365	0.105	VEC_C2
Cd33	0.602918	2.30275e-153	4.23222e-149	0.391	0.102	All_C1		Ldha	0.521222	2.60392e-26	4.78575e-22	0.891	0.609	LEC_C3		Rpl22l1	0.489445	2.21048e-12	4.06264e-08	0.957	0.729	VEC_C2
Rassf4	0.600173	9.39773e-153	1.72721e-148	0.469	0.148	All_C1		Rps15a	0.281564	7.00473e-26	1.2874e-21	0.99	0.982	LEC_C3		Rpl26	0.298456	3.22775e-12	5.93228e-08	1	0.971	VEC_C2
Gpr34	0.579879	3.76613e-152	6.92177e-148	0.306	0.059	All_C1		Crip1	0.715907	7.99152e-26	1.46876e-21	0.984	0.879	LEC_C3		Hacd3	0.565197	4.06234e-12	7.46617e-08	0.296	0.069	VEC_C2
Ctsh	0.579252	6.50841e-150	1.19618e-145	0.881	0.578	All_C1		H2-Aa	0.587962	8.78e-26	1.61368e-21	0.979	0.78	LEC_C3		Stt3b	0.719051	6.93312e-12	1.27424e-07	0.591	0.29	VEC_C2
Gng2	0.609032	2.68048e-148	4.92645e-144	0.571	0.225	All_C1		Dbnl	0.401463	9.55241e-26	1.75564e-21	0.724	0.328	LEC_C3		Trf	0.5836	8.98859e-12	1.65201e-07	0.443	0.152	VEC_C2
Pirb	0.571372	2.71962e-148	4.99838e-144	0.45	0.138	All_C1		Rps9	0.338	1.61136e-25	2.96151e-21	1	0.989	LEC_C3		Npm1	0.531222	1.11498e-11	2.04923e-07	0.87	0.667	VEC_C2
Pld4	0.62339	7.04507e-148	1.29481e-143	0.63	0.253	All_C1		Rala	0.368426	2.92296e-25	5.37211e-21	0.719	0.306	LEC_C3		Prox1	0.603744	1.25042e-11	2.29814e-07	0.383	0.119	VEC_C2
Npc2	0.506528	1.13742e-147	2.09047e-143	0.932	0.84	All_C1		Rps19	0.301415	4.24166e-25	7.79574e-21	0.995	0.99	LEC_C3		Rpl10a	0.322806	1.5756e-11	2.8958e-07	0.991	0.91	VEC_C2
Cybb	0.544609	1.45227e-147	2.66912e-143	0.626	0.242	All_C1		Rps2	0.308478	4.97977e-25	9.15232e-21	1	0.968	LEC_C3		Rpsa	0.405258	1.89686e-11	3.48624e-07	0.965	0.85	VEC_C2
Ccl8	2.36639	5.26393e-147	9.67458e-143	0.272	0.05	All_C1		Rps26	0.37975	1.44357e-24	2.65313e-20	0.99	0.923	LEC_C3		Degs1	0.627044	1.97256e-11	3.62537e-07	0.652	0.34	VEC_C2
Gltp	0.662369	5.99503e-146	1.10183e-141	0.718	0.403	All_C1		Rpl18	0.337731	3.38166e-24	6.21516e-20	0.984	0.964	LEC_C3		2700046A07Rik	0.538139	1.98773e-11	3.65325e-07	0.296	0.071	VEC_C2
Dpep2	0.767521	5.09539e-145	9.36482e-141	0.381	0.104	All_C1		Rpl5	0.369929	3.66703e-24	6.73964e-20	0.995	0.87	LEC_C3		Eif3e	0.569609	3.51248e-11	6.45558e-07	0.809	0.575	VEC_C2
Dhrs3	0.664369	1.01056e-144	1.8573e-140	0.682	0.364	All_C1		Rpl23a	0.314743	3.71011e-24	6.8188e-20	0.995	0.982	LEC_C3		Ctsh	0.668561	3.71885e-11	6.83488e-07	0.652	0.349	VEC_C2
Cebpa	0.592975	5.42199e-144	9.96508e-140	0.514	0.189	All_C1		Rplp2	0.269322	3.95509e-24	7.26906e-20	1	0.983	LEC_C3		Smagp	0.56614	3.77801e-11	6.9436e-07	0.8	0.561	VEC_C2
Cfl1	0.554894	8.70653e-144	1.60017e-139	0.924	0.827	All_C1		Mmp12	0.599115	6.61952e-24	1.2166e-19	0.562	0.223	LEC_C3		Csrp2	0.62697	5.83903e-11	1.07316e-06	0.443	0.171	VEC_C2
Zeb2	0.749923	1.83591e-143	3.37422e-139	0.664	0.338	All_C1		Pfkp	0.271775	7.11083e-24	1.3069e-19	0.443	0.146	LEC_C3		Mat2a	0.622237	6.47539e-11	1.19011e-06	0.791	0.599	VEC_C2
Tmcc1	0.7442	1.88819e-142	3.4703e-138	0.452	0.157	All_C1		Rps16	0.261799	8.08086e-24	1.48518e-19	0.995	0.989	LEC_C3		Ninj1	0.527371	1.04262e-10	1.91623e-06	0.713	0.444	VEC_C2
Lgals3	1.13414	2.15049e-142	3.95238e-138	0.703	0.367	All_C1		Gnb2l1	0.357225	9.94118e-24	1.82709e-19	0.99	0.887	LEC_C3		Ndrg3	0.684657	1.05273e-10	1.93481e-06	0.435	0.181	VEC_C2
Tpd52	0.576507	2.90811e-141	5.34481e-137	0.619	0.272	All_C1		Cycs	0.452231	1.10574e-23	2.03225e-19	0.839	0.452	LEC_C3		Tfdp2	0.536684	1.19534e-10	2.19691e-06	0.348	0.105	VEC_C2
Hpgd	0.692669	1.29094e-140	2.37262e-136	0.503	0.178	All_C1		Rpl4	0.367194	1.46784e-23	2.69774e-19	0.984	0.942	LEC_C3		Rnase4	0.617416	1.2651e-10	2.32512e-06	0.591	0.304	VEC_C2
Ntpcr	0.651249	2.56862e-140	4.72086e-136	0.576	0.244	All_C1		Itgax	0.303488	1.66286e-23	3.05617e-19	0.562	0.211	LEC_C3		Spsb1	0.469223	2.27761e-10	4.18602e-06	0.313	0.088	VEC_C2
Cndp2	0.613235	3.24062e-140	5.95594e-136	0.498	0.19	All_C1		Lactb	0.33126	2.58491e-23	4.7508e-19	0.443	0.153	LEC_C3		Ptpn14	0.654676	2.42412e-10	4.45528e-06	0.522	0.261	VEC_C2
Dok2	0.500356	4.79234e-139	8.80783e-135	0.262	0.046	All_C1		Rpl39	0.346399	2.91564e-23	5.35866e-19	0.995	0.973	LEC_C3		Rpl30	0.350267	3.82226e-10	7.02493e-06	0.991	0.893	VEC_C2
Bin1	0.742375	8.55321e-139	1.57199e-134	0.537	0.233	All_C1		Cd200r1	0.258776	5.60566e-23	1.03026e-18	0.26	0.062	LEC_C3		Spint2	0.490097	3.93658e-10	7.23504e-06	0.47	0.188	VEC_C2
Lamp1	0.531954	1.37685e-138	2.53052e-134	0.902	0.785	All_C1		Rpl19	0.258554	7.42966e-23	1.3655e-18	1	0.986	LEC_C3		Pgrmc1	0.554203	4.15479e-10	7.63609e-06	0.652	0.39	VEC_C2
Cd300a	0.556727	1.13877e-137	2.09295e-133	0.486	0.167	All_C1		Slc25a5	0.390439	8.03442e-23	1.47665e-18	0.953	0.745	LEC_C3		Eif4a2	0.502477	4.78129e-10	8.78753e-06	0.887	0.653	VEC_C2
Man2b1	0.617616	4.08301e-137	7.50416e-133	0.645	0.302	All_C1		Eva1b	0.272769	1.06338e-22	1.95439e-18	0.526	0.19	LEC_C3		Rpl24	0.324071	5.01488e-10	9.21685e-06	1	0.926	VEC_C2
Itgb2	0.564354	7.16957e-136	1.3177e-131	0.506	0.186	All_C1		Nhp2	0.296209	1.35123e-22	2.48342e-18	0.651	0.273	LEC_C3		mt-Co3	0.268612	6.71961e-10	1.235e-05	0.991	0.974	VEC_C2
Cyth4	0.575867	3.87724e-132	7.12598e-128	0.568	0.235	All_C1		Casp6	0.32909	2.40685e-22	4.42355e-18	0.375	0.119	LEC_C3		Rps20	0.286622	7.03546e-10	1.29305e-05	1	0.945	VEC_C2
Lilr4b	0.556978	8.65217e-131	1.59018e-126	0.303	0.069	All_C1		Rps24	0.273104	2.739e-22	5.03401e-18	1	0.988	LEC_C3		Angptl4	0.591884	9.14802e-10	1.68132e-05	0.296	0.083	VEC_C2
Arrb2	0.552903	5.02958e-130	9.24387e-126	0.631	0.28	All_C1		H2afz	0.400461	3.08616e-22	5.67206e-18	0.979	0.869	LEC_C3		G0s2	0.629021	1.16179e-09	2.13525e-05	0.322	0.102	VEC_C2
Metrnl	0.694645	3.96341e-129	7.28436e-125	0.589	0.281	All_C1		Hspe1	0.435243	4.65286e-22	8.55148e-18	0.922	0.693	LEC_C3		Wnt4	0.609732	2.21059e-09	4.06283e-05	0.409	0.162	VEC_C2
Inpp5d	0.56889	2.67528e-128	4.91689e-124	0.459	0.16	All_C1		Rogdi	0.388206	5.16644e-22	9.49539e-18	0.552	0.218	LEC_C3		Lmo4	0.583869	2.3015e-09	4.22993e-05	0.522	0.252	VEC_C2
Hmha1	0.571869	4.07301e-128	7.48579e-124	0.631	0.271	All_C1		Rpl34	0.266916	5.67517e-22	1.04304e-17	1	0.97	LEC_C3		Selenbp1	0.42692	3.0333e-09	5.5749e-05	0.261	0.067	VEC_C2
Evi2a	0.565086	1.28425e-127	2.36032e-123	0.505	0.193	All_C1		Ccnd1	0.404628	6.70697e-22	1.23267e-17	0.635	0.278	LEC_C3		Cebpb	0.659204	3.13945e-09	5.77e-05	0.496	0.228	VEC_C2
Ifi27l2a	0.81206	1.01798e-126	1.87094e-122	0.87	0.594	All_C1		Ccr2	0.452034	8.28252e-22	1.52225e-17	0.458	0.168	LEC_C3		Tm4sf1	0.594529	4.75772e-09	8.74421e-05	0.922	0.798	VEC_C2
Ehd4	0.570991	2.24414e-124	4.12451e-120	0.631	0.31	All_C1		Rps10	0.275918	8.35583e-22	1.53572e-17	0.984	0.957	LEC_C3		Gata2	0.673337	5.36953e-09	9.86865e-05	0.574	0.354	VEC_C2
Ncf2	0.550025	1.04239e-123	1.91581e-119	0.527	0.209	All_C1		Csf2rb	0.286862	1.36382e-21	2.50656e-17	0.391	0.128	LEC_C3		Fxyd1	0.625185	6.95928e-09	0.000127905	0.322	0.112	VEC_C2
Atp6v0b	0.529689	4.38563e-123	8.06036e-119	0.823	0.646	All_C1		Rps15	0.287562	1.37863e-21	2.53378e-17	1	0.974	LEC_C3		Casp6	0.78249	7.21152e-09	0.000132541	0.409	0.169	VEC_C2
Clec12a	0.545931	1.6646e-121	3.05938e-117	0.322	0.085	All_C1		Rps3	0.252464	1.40216e-21	2.57703e-17	1	0.974	LEC_C3		Cox7a2l	0.382787	8.23112e-09	0.00015128	0.939	0.796	VEC_C2
Slfn2	0.53526	8.97354e-121	1.64925e-116	0.579	0.253	All_C1		Snrpf	0.403927	3.0298e-21	5.56848e-17	0.859	0.533	LEC_C3		Atp1b3	0.525313	1.38952e-08	0.000255379	0.739	0.513	VEC_C2
Rps29	0.376561	2.32408e-120	4.27142e-116	0.994	0.991	All_C1		Hnrnpa1	0.346491	5.69286e-21	1.04629e-16	0.792	0.4	LEC_C3		Tshz2	0.491171	1.54151e-08	0.000283314	0.809	0.575	VEC_C2
Ifi30	0.52649	2.34262e-120	4.3055e-116	0.644	0.309	All_C1		Rpl36al	0.344122	6.24931e-21	1.14856e-16	0.979	0.845	LEC_C3		Thsd7a	0.504978	2.03571e-08	0.000374143	0.27	0.081	VEC_C2
Tbxas1	0.452273	5.84041e-120	1.07341e-115	0.311	0.079	All_C1		Naca	0.333038	9.71717e-21	1.78592e-16	0.984	0.925	LEC_C3		Nfkbia	0.475574	2.20169e-08	0.000404649	0.861	0.729	VEC_C2
Abhd12	0.601382	9.83966e-120	1.80843e-115	0.588	0.292	All_C1		Cst3	0.630296	1.09408e-20	2.01082e-16	1	0.975	LEC_C3		Rps12	0.327057	2.65136e-08	0.000487294	0.965	0.933	VEC_C2
Lyl1	0.541609	2.5937e-119	4.76697e-115	0.371	0.112	All_C1		Rps5	0.274319	1.38155e-20	2.53915e-16	1	0.982	LEC_C3		Eef1d	0.354931	2.98145e-08	0.00054796	0.835	0.641	VEC_C2
Lrrc25	0.489996	1.90222e-118	3.4961e-114	0.454	0.162	All_C1		Fbl	0.351667	1.42256e-20	2.61453e-16	0.714	0.338	LEC_C3		Rpl5	0.368845	3.07996e-08	0.000566066	0.939	0.803	VEC_C2
Tgfbi	0.588259	1.24912e-117	2.29576e-113	0.775	0.471	All_C1		Rpl22	0.287282	2.23757e-20	4.11243e-16	0.99	0.917	LEC_C3		Junb	0.609375	3.11413e-08	0.000572346	0.626	0.385	VEC_C2
Ctsz	0.5187	6.84166e-117	1.25743e-112	0.856	0.687	All_C1		Slamf7	0.258199	4.4535e-20	8.1851e-16	0.531	0.207	LEC_C3		Kctd12	0.503066	3.53937e-08	0.000650501	0.426	0.197	VEC_C2
Cltc	0.676129	1.98741e-116	3.65265e-112	0.606	0.334	All_C1		Eif3i	0.374943	6.98924e-20	1.28455e-15	0.839	0.5	LEC_C3		Ccnd1	0.607819	5.43039e-08	0.000998051	0.513	0.28	VEC_C2
Sepp1	0.653424	2.21793e-116	4.07632e-112	0.951	0.883	All_C1		Psma4	0.376628	1.59597e-19	2.93323e-15	0.828	0.471	LEC_C3		Gnb2l1	0.373528	9.24371e-08	0.0016989	0.896	0.796	VEC_C2
Actb	0.544407	1.2143e-115	2.23176e-111	0.976	0.908	All_C1		Med30	0.290562	3.2928e-19	6.05184e-15	0.448	0.167	LEC_C3		Ncl	0.485045	1.1558e-07	0.00212425	0.661	0.454	VEC_C2
Lyn	0.48932	1.66718e-115	3.0641e-111	0.514	0.205	All_C1		Pgam1	0.394471	4.78502e-19	8.79439e-15	0.719	0.375	LEC_C3		Msx1	0.502327	1.41897e-07	0.00260792	0.313	0.119	VEC_C2
Ctla2b	0.539317	2.18613e-115	4.01789e-111	0.316	0.086	All_C1		Rpl11	0.252032	5.45671e-19	1.00289e-14	1	0.987	LEC_C3		Tspan17	0.484616	1.48843e-07	0.00273559	0.47	0.245	VEC_C2
Lst1	0.608856	2.85129e-115	5.24039e-111	0.523	0.215	All_C1		Baz1a	0.310417	6.2932e-19	1.15663e-14	0.495	0.196	LEC_C3		Arl4a	0.367713	2.09315e-07	0.003847	0.643	0.385	VEC_C2
Efhd2	0.527123	1.93175e-113	3.55036e-109	0.66	0.359	All_C1		Atp5f1	0.373189	7.20092e-19	1.32346e-14	0.917	0.662	LEC_C3		Pla2g12a	0.398048	2.54094e-07	0.00467	0.496	0.257	VEC_C2
Smagp	0.529674	9.1863e-113	1.68835e-108	0.472	0.18	All_C1		Orai1	0.289456	1.03674e-18	1.90542e-14	0.698	0.338	LEC_C3		Ap5s1	0.489543	4.09103e-07	0.0075189	0.261	0.093	VEC_C2
Hpgds	0.528354	1.59244e-112	2.92675e-108	0.418	0.146	All_C1		Fam96a	0.325918	1.60459e-18	2.94908e-14	0.792	0.429	LEC_C3		Slc29a1	0.493012	4.43179e-07	0.00814519	0.565	0.352	VEC_C2
Arpc3	0.48411	6.53208e-111	1.20053e-106	0.867	0.75	All_C1		Rps27	0.258744	1.88383e-18	3.46229e-14	1	0.982	LEC_C3		Jun	0.493285	6.34223e-07	0.0116564	0.739	0.551	VEC_C2
Sirpa	0.552787	2.47335e-110	4.54576e-106	0.505	0.226	All_C1		Eno1	0.444802	2.8273e-18	5.19629e-14	0.917	0.62	LEC_C3		Emcn	0.29298	9.43477e-07	0.0173402	0.817	0.601	VEC_C2
B2m	0.360075	1.02133e-109	1.87709e-105	0.99	0.969	All_C1		H13	0.317203	4.38314e-18	8.05577e-14	0.781	0.414	LEC_C3		Aldh2	0.382353	1.00926e-06	0.0185492	0.635	0.409	VEC_C2
Itm2b	0.41854	1.51367e-109	2.78198e-105	0.983	0.977	All_C1		Cox7b	0.354484	6.48222e-18	1.19137e-13	0.922	0.597	LEC_C3		Stmn1	0.419554	1.04701e-06	0.019243	0.365	0.162	VEC_C2
Cd48	0.477471	8.70443e-109	1.59979e-104	0.586	0.257	All_C1		Bak1	0.27577	6.79703e-18	1.24923e-13	0.531	0.223	LEC_C3		Ahnak2	0.381767	1.0501e-06	0.0192998	0.513	0.276	VEC_C2
Sdcbp	0.551306	3.25461e-108	5.98164e-104	0.81	0.64	All_C1		Rpl32	0.25091	6.84023e-18	1.25717e-13	0.995	0.991	LEC_C3		Aplp2	0.379507	1.13987e-06	0.0209496	0.835	0.646	VEC_C2
Pepd	0.584465	1.10605e-107	2.0328e-103	0.445	0.186	All_C1		Nfkb1	0.45468	8.2625e-18	1.51856e-13	0.568	0.258	LEC_C3		Ech1	0.391416	1.49158e-06	0.0274137	0.652	0.404	VEC_C2
Cd52	0.343321	1.11532e-107	2.04985e-103	0.823	0.392	All_C1		Rpl17	0.25068	8.76147e-18	1.61027e-13	1	0.987	LEC_C3		Mdh2	0.373888	1.79763e-06	0.0330387	0.626	0.394	VEC_C2
Arhgdib	0.520033	3.68925e-107	6.78048e-103	0.784	0.549	All_C1		Taldo1	0.423736	3.58388e-17	6.58681e-13	0.917	0.683	LEC_C3		Fbxo22	0.505225	1.8604e-06	0.0341923	0.339	0.159	VEC_C2
Bcl2a1b	0.585745	4.12959e-107	7.58977e-103	0.579	0.262	All_C1		Bcl2a1a	0.582629	4.02111e-17	7.3904e-13	0.552	0.281	LEC_C3		Eef2	0.250133	1.90879e-06	0.0350817	0.991	0.905	VEC_C2
Lair1	0.482436	4.94495e-107	9.08832e-103	0.497	0.196	All_C1		Plp2	0.329216	4.40604e-17	8.09786e-13	0.724	0.356	LEC_C3		Tanc1	0.347615	2.20223e-06	0.0404748	0.513	0.302	VEC_C2
Marcks	0.665029	5.01975e-107	9.22579e-103	0.644	0.371	All_C1		Gyg	0.489438	4.58373e-17	8.42443e-13	0.432	0.173	LEC_C3		Naca	0.273911	2.29808e-06	0.0422364	0.974	0.876	VEC_C2
Gng5	0.420652	1.83562e-106	3.37368e-102	0.917	0.857	All_C1		Atp5e	0.324561	5.41534e-17	9.95286e-13	0.958	0.779	LEC_C3		Bik	0.429898	2.44885e-06	0.0450074	0.322	0.143	VEC_C2
Atp2b1	0.577467	2.63413e-106	4.84127e-102	0.614	0.335	All_C1		Relb	0.33168	5.60714e-17	1.03054e-12	0.307	0.1	LEC_C3		Pdgfrl	0.480233	2.87683e-06	0.0528732	0.365	0.173	VEC_C2
Frmd4b	0.627148	7.64393e-105	1.40488e-100	0.458	0.191	All_C1		Sec61g	0.381233	6.11233e-17	1.12339e-12	0.958	0.769	LEC_C3		Eif3f	0.292065	2.99273e-06	0.0550033	0.922	0.805	VEC_C2
Arl11	0.419526	8.4917e-105	1.56069e-100	0.319	0.093	All_C1		Cox5a	0.364426	8.98037e-17	1.6505e-12	0.927	0.672	LEC_C3		Pbx1	0.394629	3.37189e-06	0.061972	0.339	0.162	VEC_C2
Fcgr1	0.435384	1.27541e-104	2.34407e-100	0.448	0.167	All_C1		Mrpl52	0.378222	9.01149e-17	1.65622e-12	0.896	0.64	LEC_C3		Pim3	0.299859	3.99884e-06	0.0734947	0.635	0.392	VEC_C2
Trf	0.53222	1.3629e-104	2.50487e-100	0.816	0.534	All_C1		Serf2	0.267866	1.16559e-16	2.14223e-12	0.995	0.935	LEC_C3		Tfpi	0.445672	4.16338e-06	0.0765188	0.296	0.128	VEC_C2
Slc11a1	0.418519	3.24682e-104	5.96732e-100	0.349	0.107	All_C1		Rpl27	0.351438	1.33082e-16	2.44592e-12	0.979	0.85	LEC_C3		Ostf1	0.368613	5.34957e-06	0.0983197	0.748	0.596	VEC_C2
AI607873	0.469767	1.06108e-103	1.95015e-99	0.408	0.146	All_C1		Psma7	0.331606	1.55867e-16	2.86468e-12	0.927	0.648	LEC_C3		Ptgs1	0.543009	5.60102e-06	0.102941	0.504	0.34	VEC_C2
H2-D1	0.403144	1.43398e-102	2.63551e-98	0.964	0.876	All_C1		Batf3	0.297994	1.66142e-16	3.05352e-12	0.49	0.205	LEC_C3		Rpl23a-ps3	0.488951	6.41104e-06	0.117829	0.583	0.413	VEC_C2
Vamp8	0.478491	2.04449e-102	3.75757e-98	0.817	0.657	All_C1		Timm10b	0.343208	1.86485e-16	3.42741e-12	0.771	0.455	LEC_C3		Ghr	0.372031	8.04414e-06	0.147843	0.409	0.211	VEC_C2
Hcls1	0.440419	2.11562e-101	3.88831e-97	0.59	0.264	All_C1		Unc119	0.274892	3.41782e-16	6.28162e-12	0.521	0.231	LEC_C3		Ablim1	0.309239	8.31938e-06	0.152902	0.6	0.385	VEC_C2
Coro1a	0.432623	9.35268e-101	1.71893e-96	0.721	0.342	All_C1		Mrpl33	0.318265	3.49738e-16	6.42783e-12	0.865	0.511	LEC_C3		Ngfrap1	0.349849	9.42147e-06	0.173157	0.409	0.223	VEC_C2
Capzb	0.477194	7.58213e-100	1.39352e-95	0.824	0.685	All_C1		Cox17	0.404042	3.76697e-16	6.92331e-12	0.74	0.437	LEC_C3		Klf9	0.310824	1.24389e-05	0.228614	0.843	0.689	VEC_C2
Rac2	0.307134	2.59843e-99	4.77566e-95	0.615	0.277	All_C1		Cnn2	0.367853	4.00842e-16	7.36708e-12	0.802	0.461	LEC_C3		Cyp4b1	0.390803	1.32187e-05	0.242946	0.348	0.154	VEC_C2
Susd3	0.438453	2.70623e-99	4.97378e-95	0.408	0.151	All_C1		Rpl37	0.266084	5.93619e-16	1.09101e-11	1	0.985	LEC_C3		P3h3	0.414762	1.44754e-05	0.266043	0.287	0.128	VEC_C2
Gpsm3	0.471116	2.90429e-99	5.3378e-95	0.577	0.273	All_C1		Rps4x	0.254447	9.92857e-16	1.82477e-11	0.995	0.983	LEC_C3		Insig2	0.356163	1.62983e-05	0.299547	0.435	0.242	VEC_C2
Hacd4	0.50153	3.10498e-97	5.70664e-93	0.389	0.147	All_C1		Atp5l	0.280876	1.22364e-15	2.24893e-11	0.958	0.853	LEC_C3		Add3	0.32174	1.69625e-05	0.311754	0.391	0.209	VEC_C2
Stard8	0.475919	8.3669e-96	1.53775e-91	0.281	0.08	All_C1		Vim	0.380208	1.29794e-15	2.38548e-11	0.953	0.765	LEC_C3		Creb3l2	0.503818	1.91488e-05	0.351936	0.339	0.178	VEC_C2
Cd37	0.405853	1.48125e-95	2.72239e-91	0.426	0.164	All_C1		Ccnd2	0.324761	1.44465e-15	2.65512e-11	0.495	0.219	LEC_C3		2700060E02Rik	0.293679	2.09142e-05	0.384383	0.73	0.551	VEC_C2
Il10rb	0.495448	2.99482e-95	5.50417e-91	0.647	0.379	All_C1		Snx20	0.310944	2.63058e-15	4.83474e-11	0.703	0.368	LEC_C3		Slc7a1	0.33927	2.3267e-05	0.427625	0.252	0.105	VEC_C2
Hfe	0.586495	5.84631e-94	1.07449e-89	0.497	0.244	All_C1		Psmb5	0.305136	3.95805e-15	7.27451e-11	0.885	0.503	LEC_C3		Use1	0.267208	2.38746e-05	0.438791	0.774	0.565	VEC_C2
Dok3	0.444637	1.40738e-93	2.58663e-89	0.449	0.178	All_C1		Set	0.280577	6.2631e-15	1.15109e-10	0.797	0.447	LEC_C3		Fam53a	0.466188	2.38884e-05	0.439046	0.365	0.204	VEC_C2
Arpc2	0.445248	2.21693e-93	4.07449e-89	0.866	0.771	All_C1		Ppp1r11	0.27511	6.77455e-15	1.24509e-10	0.703	0.371	LEC_C3		Cdk4	0.301584	2.43963e-05	0.44838	0.539	0.354	VEC_C2
Dusp6	0.509154	3.30931e-93	6.08218e-89	0.435	0.182	All_C1		Pitpna	0.353374	7.37342e-15	1.35516e-10	0.859	0.605	LEC_C3		Palm	0.330384	2.58408e-05	0.474927	0.557	0.354	VEC_C2
Pitpna	0.529103	1.22877e-92	2.25836e-88	0.648	0.404	All_C1		Prelid1	0.302352	8.80723e-15	1.61868e-10	0.844	0.514	LEC_C3		Tpcn1	0.366545	2.6172e-05	0.481016	0.357	0.188	VEC_C2
Ctsd	0.942877	1.84026e-91	3.38222e-87	0.791	0.652	All_C1		Cd74	0.355718	1.04797e-14	1.92607e-10	0.995	0.91	LEC_C3		Stab1	0.338829	2.75609e-05	0.506541	0.383	0.204	VEC_C2
Syk	0.375895	1.86139e-90	3.42106e-86	0.272	0.077	All_C1		Pabpc1	0.294354	1.20251e-14	2.21008e-10	0.948	0.748	LEC_C3		Frmd4b	0.401778	2.85808e-05	0.525286	0.417	0.245	VEC_C2
Fam49b	0.436463	1.88912e-90	3.47201e-86	0.602	0.3	All_C1		Traf1	0.321635	2.2227e-14	4.0851e-10	0.323	0.12	LEC_C3		Hhex	0.383353	3.0696e-05	0.564161	0.348	0.181	VEC_C2
Plekho1	0.441945	4.63197e-90	8.5131e-86	0.511	0.234	All_C1		H2afj	0.254931	4.3927e-14	8.07334e-10	0.839	0.499	LEC_C3		Ece1	0.309836	3.19933e-05	0.588004	0.835	0.653	VEC_C2
Rassf2	0.487052	2.86412e-89	5.26396e-85	0.354	0.129	All_C1		Mfge8	0.298344	6.67384e-14	1.22658e-09	0.365	0.148	LEC_C3		H2-Q6	0.408011	3.41179e-05	0.627052	0.27	0.119	VEC_C2
Ptpn6	0.424504	7.99943e-89	1.47022e-84	0.512	0.227	All_C1		Gm10076	0.286498	7.80579e-14	1.43463e-09	0.802	0.476	LEC_C3		Sin3b	0.294981	3.56861e-05	0.655876	0.47	0.283	VEC_C2
Ncf4	0.419169	8.73582e-89	1.60556e-84	0.422	0.17	All_C1		Rps21	0.272719	8.74329e-14	1.60693e-09	0.995	0.902	LEC_C3		Efnb2	0.317977	4.12659e-05	0.758427	0.357	0.183	VEC_C2
Nckap1l	0.409848	1.66664e-88	3.06313e-84	0.358	0.13	All_C1		Gsn	0.339954	1.23053e-13	2.2616e-09	0.849	0.602	LEC_C3		Tcn2	0.419709	4.15573e-05	0.763782	0.6	0.432	VEC_C2
Srgn	0.480707	5.60221e-88	1.02963e-83	0.721	0.408	All_C1		Dnajc7	0.30038	1.23484e-13	2.26951e-09	0.63	0.33	LEC_C3		Eef1g	0.279968	4.21709e-05	0.77506	0.878	0.748	VEC_C2
Ap1b1	0.447445	4.09349e-87	7.52343e-83	0.287	0.092	All_C1		Actb	0.352093	1.42439e-13	2.61789e-09	1	0.985	LEC_C3		Tubb5	0.326912	4.60881e-05	0.847053	0.783	0.66	VEC_C2
Pilra	0.468239	6.44739e-87	1.18497e-82	0.34	0.12	All_C1		Eef1b2	0.296044	1.71834e-13	3.15813e-09	0.943	0.765	LEC_C3		Ssr4	0.387079	4.93678e-05	0.907331	0.617	0.473	VEC_C2
Ccl12	0.631164	2.82034e-86	5.1835e-82	0.324	0.112	All_C1		Nme1	0.27967	2.27231e-13	4.17628e-09	0.797	0.448	LEC_C3		Hmgn2	0.375128	4.98163e-05	0.915573	0.365	0.204	VEC_C2
Cd83	0.489853	4.02341e-86	7.39462e-82	0.301	0.096	All_C1		Smpdl3a	0.285786	2.99087e-13	5.49692e-09	0.573	0.28	LEC_C3		Snx5	0.355341	5.32424e-05	0.978542	0.426	0.252	VEC_C2
Snx8	0.387628	4.12626e-86	7.58365e-82	0.251	0.07	All_C1		Psmb1	0.280459	3.05333e-13	5.61172e-09	0.927	0.689	LEC_C3		Rdx	0.311613	6.1057e-05	1	0.722	0.582	VEC_C2
Arhgap30	0.453326	7.88725e-85	1.4496e-80	0.403	0.164	All_C1		Ccdc12	0.298417	3.73084e-13	6.85691e-09	0.932	0.709	LEC_C3		Glrx5	0.505206	6.14053e-05	1	0.409	0.266	VEC_C2
Gpx1	0.511857	9.59304e-85	1.7631e-80	0.906	0.832	All_C1		Atp5c1	0.282498	4.20569e-13	7.72964e-09	0.922	0.658	LEC_C3		Grap	0.383301	6.26508e-05	1	0.27	0.124	VEC_C2
Ninj1	1.15534	1.27772e-84	2.34831e-80	0.628	0.428	All_C1		Eif3f	0.27284	5.79073e-13	1.06428e-08	0.974	0.852	LEC_C3		Tm6sf1	0.382057	6.82239e-05	1	0.313	0.157	VEC_C2
Ptprc	0.43531	1.22696e-82	2.25503e-78	0.52	0.238	All_C1		Ccdc88a	0.332267	6.96777e-13	1.28061e-08	0.427	0.189	LEC_C3		Chic2	0.310376	6.86392e-05	1	0.53	0.361	VEC_C2
Irf8	0.367295	1.52955e-82	2.81116e-78	0.526	0.247	All_C1		Hnrnpa2b1	0.284591	7.49443e-13	1.3774e-08	0.917	0.659	LEC_C3		Rps12-ps3	0.325474	6.86525e-05	1	0.313	0.157	VEC_C2
Cdc42	0.429156	4.96567e-82	9.1264e-78	0.854	0.73	All_C1		Eif3e	0.27808	9.73821e-13	1.78978e-08	0.891	0.59	LEC_C3		Mgst1	0.434079	7.22262e-05	1	0.4	0.23	VEC_C2
Cx3cr1	0.529855	7.90488e-82	1.45284e-77	0.44	0.191	All_C1		Ssr2	0.263264	1.04112e-12	1.91347e-08	0.714	0.384	LEC_C3		Shc1	0.332435	7.47954e-05	1	0.33	0.178	VEC_C2
Ifi204	0.399398	9.75301e-82	1.79251e-77	0.402	0.163	All_C1		Eif3k	0.255109	1.82478e-12	3.35376e-08	0.964	0.778	LEC_C3		Wbp2	0.403379	7.75763e-05	1	0.487	0.323	VEC_C2
Fermt3	0.402553	2.63458e-81	4.8421e-77	0.388	0.156	All_C1		Srgn	0.461515	2.41401e-12	4.4367e-08	0.948	0.783	LEC_C3		Rit1	0.329385	7.79742e-05	1	0.504	0.34	VEC_C2
Abca1	0.443391	3.44214e-81	6.3263e-77	0.322	0.116	All_C1		Tuba1a	0.404113	4.44488e-12	8.16924e-08	0.599	0.32	LEC_C3		Ifngr2	0.337815	8.17947e-05	1	0.304	0.154	VEC_C2
Pycard	0.470414	1.01542e-80	1.86623e-76	0.494	0.244	All_C1		Ywhah	0.25489	1.1436e-11	2.10182e-07	0.958	0.77	LEC_C3		Ppp2r5a	0.276182	8.37842e-05	1	0.383	0.216	VEC_C2
Ostf1	0.436374	9.0442e-80	1.66223e-75	0.747	0.548	All_C1		Rnh1	0.301169	1.21062e-11	2.22499e-07	0.75	0.438	LEC_C3		Cmas	0.338424	8.43619e-05	1	0.487	0.311	VEC_C2
Plek	0.409037	1.06719e-79	1.96138e-75	0.345	0.132	All_C1		Mdh2	0.331719	1.87243e-11	3.44135e-07	0.776	0.492	LEC_C3		Cd302	0.307658	8.927e-05	1	0.296	0.147	VEC_C2
Adap2	0.438674	3.33951e-79	6.13768e-75	0.288	0.095	All_C1		Ndufa6	0.278798	2.0186e-11	3.70999e-07	0.922	0.732	LEC_C3		Serbp1	0.293965	0.000102127	1	0.748	0.577	VEC_C2
Igsf6	0.407591	4.02435e-79	7.39635e-75	0.339	0.126	All_C1		Tmem14c	0.274993	3.69429e-11	6.78974e-07	0.854	0.583	LEC_C3		Acadl	0.3764	0.000116066	1	0.383	0.228	VEC_C2
Ccr5	0.461428	2.96255e-78	5.44486e-74	0.345	0.131	All_C1		Eif5a	0.275166	4.89233e-11	8.99162e-07	0.943	0.778	LEC_C3		Derl1	0.511424	0.000117707	1	0.409	0.266	VEC_C2
Gm26740	0.426876	9.67869e-77	1.77885e-72	0.403	0.17	All_C1		Msrb1	0.358357	7.44498e-11	1.36831e-06	0.729	0.43	LEC_C3		Gm10073	0.35846	0.000134022	1	0.287	0.145	VEC_C2
Akr1a1	0.421378	5.61857e-76	1.03264e-71	0.848	0.772	All_C1		Limd2	0.293204	8.72808e-11	1.60413e-06	0.609	0.372	LEC_C3		Sh3glb2	0.295996	0.000139866	1	0.357	0.195	VEC_C2
Blnk	0.358361	1.02974e-74	1.89257e-70	0.354	0.137	All_C1		Gapdh	0.277355	8.97858e-11	1.65017e-06	0.974	0.822	LEC_C3		Abhd16a	0.3202	0.000141473	1	0.383	0.221	VEC_C2
Snap23	0.46652	1.28601e-74	2.36356e-70	0.538	0.307	All_C1		Psme2	0.399576	2.66421e-10	4.89655e-06	0.823	0.551	LEC_C3		Scand1	0.285222	0.000142327	1	0.496	0.325	VEC_C2
Rab7b	0.425166	8.05942e-74	1.48124e-69	0.387	0.167	All_C1		Alox5ap	0.26326	3.87629e-10	7.12424e-06	0.938	0.798	LEC_C3		Aff4	0.321983	0.000151267	1	0.304	0.159	VEC_C2
Adap2os	0.36363	3.01519e-73	5.54162e-69	0.272	0.088	All_C1		Ssr4	0.255477	4.03763e-10	7.42076e-06	0.901	0.658	LEC_C3		Pold4	0.353194	0.000152722	1	0.47	0.299	VEC_C2
Slc43a2	0.417729	6.94992e-73	1.27733e-68	0.253	0.082	All_C1		Ms4a4c	0.487449	4.48127e-10	8.23613e-06	0.339	0.162	LEC_C3		Cirbp	0.386202	0.000175627	1	0.496	0.335	VEC_C2
Fam105a	0.37561	9.83158e-73	1.80695e-68	0.476	0.224	All_C1		Rps27l	0.352898	9.83766e-10	1.80806e-05	0.938	0.766	LEC_C3		Ogt	0.382564	0.000214446	1	0.539	0.392	VEC_C2
Slco2b1	0.423369	1.33686e-72	2.45702e-68	0.298	0.108	All_C1		Slc25a3	0.269907	1.18204e-09	2.17247e-05	0.911	0.679	LEC_C3		Eif3h	0.321918	0.000216548	1	0.826	0.691	VEC_C2
Necap2	0.448314	4.50614e-72	8.28184e-68	0.518	0.292	All_C1		Tppp3	0.286548	3.03199e-09	5.57249e-05	0.516	0.284	LEC_C3		Cytl1	0.537438	0.000226666	1	0.617	0.43	VEC_C2
Lamtor4	0.477889	4.98905e-72	9.16938e-68	0.668	0.465	All_C1		Il1b	0.284092	8.70674e-09	0.000160021	0.333	0.157	LEC_C3		Zyx	0.383715	0.000245205	1	0.443	0.285	VEC_C2
Myo5a	0.444846	5.488e-72	1.00864e-67	0.299	0.112	All_C1		Uba52	0.256973	1.74274e-08	0.000320299	0.865	0.69	LEC_C3		Dapk1	0.311792	0.000246327	1	0.4	0.233	VEC_C2
Kctd12	0.447998	3.45595e-71	6.35169e-67	0.441	0.21	All_C1		Creld2	0.251728	3.35101e-08	0.000615883	0.302	0.149	LEC_C3		Rnf7	0.261632	0.000294779	1	0.678	0.546	VEC_C2
Erp29	0.43378	5.63167e-71	1.03504e-66	0.714	0.519	All_C1		Pycard	0.256629	4.90908e-08	0.000902241	0.75	0.491	LEC_C3		Cct5	0.354843	0.000318682	1	0.513	0.371	VEC_C2
Slamf9	0.360974	5.79017e-71	1.06418e-66	0.536	0.26	All_C1		Ckb	0.259703	5.00045e-08	0.000919032	0.823	0.603	LEC_C3		Eif3k	0.270482	0.000351128	1	0.765	0.656	VEC_C2
Cstb	0.637546	8.28975e-71	1.52357e-66	0.729	0.611	All_C1		Ifitm3	0.305179	5.9049e-07	0.0108526	0.88	0.689	LEC_C3		Maff	0.301961	0.000356148	1	0.374	0.226	VEC_C2
Ap2a2	0.593851	1.29947e-70	2.3883e-66	0.398	0.197	All_C1		Tspo	0.260239	7.71888e-07	0.0141865	0.943	0.827	LEC_C3		Tspan4	0.321407	0.000360999	1	0.452	0.295	VEC_C2
Camk1	0.457114	2.71452e-70	4.98901e-66	0.67	0.462	All_C1		Sdf2l1	0.398081	3.79422e-06	0.069734	0.625	0.44	LEC_C3		Id2	0.380807	0.000384949	1	0.443	0.28	VEC_C2
Clec5a	0.361496	4.65723e-70	8.55953e-66	0.285	0.101	All_C1		Tmem123	0.37139	3.81177e-05	0.700566	0.458	0.285	LEC_C3		Gltp	0.383819	0.000419004	1	0.539	0.387	VEC_C2
Rab3il1	0.435371	5.1596e-70	9.48283e-66	0.444	0.22	All_C1		Manf	0.250974	0.000192679	1	0.688	0.5	LEC_C3		Btg2	0.502969	0.000430884	1	0.487	0.361	VEC_C2
Tpp1	0.450534	9.00577e-70	1.65517e-65	0.484	0.264	All_C1		Bcl2a1b	0.322672	0.000344669	1	0.75	0.644	LEC_C3		Tpst2	0.27863	0.000507864	1	0.6	0.439	VEC_C2
Irf5	0.363743	1.81451e-69	3.33489e-65	0.46	0.216	All_C1		Birc5	1.83855	0	0	0.736	0.018	LEC_C4		Arl2	0.387054	0.000537642	1	0.313	0.181	VEC_C2
Rhog	0.418573	5.13091e-69	9.4301e-65	0.575	0.346	All_C1		2810417H13Rik	1.72524	0	0	0.753	0.011	LEC_C4		Gabarapl1	0.310712	0.000565483	1	0.496	0.363	VEC_C2
Atox1	0.396389	1.40712e-68	2.58615e-64	0.847	0.727	All_C1		Top2a	1.53447	0	0	0.709	0.015	LEC_C4		Commd8	0.461074	0.000591527	1	0.4	0.273	VEC_C2
Sat1	0.353188	3.04646e-68	5.59908e-64	0.901	0.784	All_C1		Mki67	1.1876	0	0	0.681	0.013	LEC_C4		Klf13	0.273348	0.000614953	1	0.661	0.546	VEC_C2
Pdlim4	0.339193	4.4529e-68	8.18399e-64	0.341	0.136	All_C1		Tk1	1.08246	0	0	0.626	0.01	LEC_C4		Eif1b	0.37927	0.000653865	1	0.478	0.347	VEC_C2
Anxa3	0.34145	5.50915e-68	1.01253e-63	0.455	0.219	All_C1		Spc24	1.04871	0	0	0.654	0.008	LEC_C4		Evl	0.266846	0.000657047	1	0.252	0.128	VEC_C2
Epsti1	0.353554	7.06548e-68	1.29856e-63	0.397	0.172	All_C1		Ccna2	0.99688	0	0	0.593	0.003	LEC_C4		Smad6	0.262933	0.000667928	1	0.374	0.211	VEC_C2
Fcgrt	0.740303	2.30432e-67	4.23512e-63	0.668	0.517	All_C1		Ckap2l	0.720066	0	0	0.538	0.005	LEC_C4		Echs1	0.340762	0.000702723	1	0.278	0.154	VEC_C2
Pla2g15	0.387888	2.47188e-67	4.54308e-63	0.35	0.15	All_C1		Cdca3	1.08506	1.17125e-301	2.15264e-297	0.588	0.01	LEC_C4		Rtcb	0.328192	0.000703701	1	0.409	0.271	VEC_C2
Zeb2os	0.392252	3.24793e-67	5.96938e-63	0.295	0.113	All_C1		Tpx2	0.764315	9.83518e-295	1.80761e-290	0.56	0.009	LEC_C4		Chst15	0.313584	0.000708215	1	0.27	0.143	VEC_C2
Arpc5	0.414083	1.79473e-66	3.29854e-62	0.743	0.591	All_C1		Nusap1	0.921027	1.44059e-286	2.64766e-282	0.511	0.006	LEC_C4		Stap2	0.30854	0.000794716	1	0.304	0.176	VEC_C2
Apoe	0.969938	2.5095e-66	4.61221e-62	0.791	0.764	All_C1		Rrm2	1.03539	2.78182e-285	5.11272e-281	0.582	0.012	LEC_C4		Kcnq1ot1	0.317599	0.000847638	1	0.383	0.242	VEC_C2
D1Ertd622e	0.349672	2.94368e-66	5.41019e-62	0.301	0.118	All_C1		Pbk	0.717984	2.48987e-276	4.57613e-272	0.451	0.002	LEC_C4		Slc50a1	0.373461	0.000867368	1	0.504	0.361	VEC_C2
Pgd	0.40625	3.82211e-66	7.02465e-62	0.4	0.194	All_C1		Cdk1	1.21144	6.72939e-275	1.2368e-270	0.67	0.025	LEC_C4		Galnt1	0.334562	0.00090766	1	0.374	0.238	VEC_C2
Entpd1	0.324653	4.18923e-66	7.69939e-62	0.286	0.104	All_C1		Cdca8	1.15564	6.43672e-274	1.183e-269	0.72	0.032	LEC_C4		Pim1	0.254989	0.000946431	1	0.278	0.15	VEC_C2
Il6ra	0.401315	4.63556e-66	8.5197e-62	0.329	0.136	All_C1		Fam64a	0.662657	2.00483e-267	3.68468e-263	0.412	0.001	LEC_C4		Leprot	0.274989	0.00102745	1	0.557	0.416	VEC_C2
AB124611	0.351212	4.98323e-66	9.15869e-62	0.301	0.116	All_C1		Ube2c	1.71043	1.60484e-266	2.94953e-262	0.56	0.013	LEC_C4		Copz1	0.251196	0.00106827	1	0.348	0.211	VEC_C2
Igf1	0.463648	5.92822e-66	1.08955e-61	0.551	0.316	All_C1		Prc1	0.873075	3.62831e-260	6.66848e-256	0.489	0.007	LEC_C4		Trim47	0.292603	0.00107341	1	0.643	0.525	VEC_C2
Snx2	0.507946	6.4833e-66	1.19157e-61	0.5	0.291	All_C1		Cks1b	1.60819	3.62154e-259	6.65603e-255	0.852	0.065	LEC_C4		Sdf2	0.274005	0.00111463	1	0.4	0.264	VEC_C2
Gusb	0.440238	8.66949e-66	1.59336e-61	0.577	0.358	All_C1		Ccnb2	1.0905	6.21781e-254	1.14277e-249	0.511	0.01	LEC_C4		Rpn2	0.262018	0.00111619	1	0.461	0.309	VEC_C2
Ogfrl1	0.396193	1.03605e-65	1.90416e-61	0.394	0.182	All_C1		Aurkb	0.737584	2.26792e-252	4.16821e-248	0.511	0.01	LEC_C4		Pnrc1	0.264878	0.00115032	1	0.67	0.563	VEC_C2
Ap2s1	0.494189	1.03846e-65	1.90859e-61	0.657	0.482	All_C1		Asf1b	1.08057	3.75673e-252	6.90449e-248	0.709	0.035	LEC_C4		Trp53	0.262814	0.00131015	1	0.348	0.226	VEC_C2
Atp13a2	0.382936	1.79645e-65	3.30169e-61	0.292	0.111	All_C1		Cenpf	0.951659	1.26526e-249	2.32542e-245	0.495	0.009	LEC_C4		Ostc	0.370045	0.0013616	1	0.47	0.347	VEC_C2
Arpc4	0.416093	1.20773e-64	2.21969e-60	0.647	0.457	All_C1		Ccnb1	0.745314	6.24198e-246	1.14721e-241	0.407	0.002	LEC_C4		Fdx1	0.398515	0.00144758	1	0.339	0.221	VEC_C2
Arl4c	0.387555	1.80024e-64	3.30866e-60	0.373	0.168	All_C1		Cenpm	0.596182	2.42749e-241	4.46148e-237	0.473	0.008	LEC_C4		Rpl6l	0.282749	0.00146887	1	0.322	0.188	VEC_C2
Gdi2	0.37803	1.93129e-64	3.54951e-60	0.833	0.713	All_C1		Kif22	0.542572	7.02998e-239	1.29204e-234	0.401	0.003	LEC_C4		Ctla2b	0.313185	0.00151659	1	0.322	0.197	VEC_C2
Actr3	0.35229	2.14188e-64	3.93655e-60	0.756	0.533	All_C1		Spc25	0.706565	3.04846e-238	5.60277e-234	0.495	0.011	LEC_C4		Foxc1	0.321984	0.00156518	1	0.313	0.192	VEC_C2
Capza2	0.395515	4.9091e-64	9.02243e-60	0.74	0.568	All_C1		Mxd3	0.547175	2.3737e-235	4.36262e-231	0.396	0.003	LEC_C4		Emg1	0.302812	0.00165195	1	0.461	0.34	VEC_C2
Myo1f	0.319842	2.14734e-63	3.94659e-59	0.314	0.125	All_C1		Uhrf1	0.618167	1.48754e-224	2.73395e-220	0.434	0.007	LEC_C4		Ppp6c	0.289558	0.00167399	1	0.287	0.169	VEC_C2
Lpxn	0.332603	2.45603e-63	4.51393e-59	0.355	0.152	All_C1		Hmmr	0.505974	8.80784e-223	1.61879e-218	0.352	0.001	LEC_C4		Ddah1	0.27029	0.00168227	1	0.261	0.14	VEC_C2
Prcp	0.432137	1.00473e-62	1.8466e-58	0.516	0.293	All_C1		Neil3	0.558439	3.53396e-219	6.49506e-215	0.357	0.002	LEC_C4		Phf5a	0.292361	0.00169022	1	0.357	0.233	VEC_C2
Mpp1	0.45607	2.04117e-62	3.75146e-58	0.382	0.189	All_C1		Rad51	0.52454	3.16098e-218	5.80956e-214	0.418	0.006	LEC_C4		Bnip3l	0.25067	0.00183664	1	0.67	0.553	VEC_C2
Capg	0.685795	3.02185e-62	5.55385e-58	0.573	0.414	All_C1		Ska1	0.409385	2.2711e-215	4.17406e-211	0.335	0.001	LEC_C4		Serpina3n	0.446001	0.00200474	1	0.348	0.207	VEC_C2
Snx20	0.319005	1.22335e-60	2.24839e-56	0.35	0.151	All_C1		Kif23	0.694334	1.1461e-213	2.10642e-209	0.462	0.011	LEC_C4		BC005561	0.274843	0.00214021	1	0.313	0.195	VEC_C2
Cxcl16	0.361922	1.25648e-60	2.30929e-56	0.694	0.465	All_C1		Racgap1	0.860064	1.20117e-212	2.20762e-208	0.604	0.03	LEC_C4		Fam173a	0.326868	0.00219702	1	0.322	0.204	VEC_C2
AI662270	0.300057	3.36482e-60	6.1842e-56	0.267	0.099	All_C1		Melk	0.444077	3.77123e-212	6.93115e-208	0.346	0.002	LEC_C4		Wdr45b	0.386669	0.00228387	1	0.261	0.15	VEC_C2
Rnf130	0.462524	7.89226e-60	1.45052e-55	0.56	0.362	All_C1		Cit	0.555823	2.384e-209	4.38155e-205	0.456	0.011	LEC_C4		H2-Q7	0.335161	0.00229095	1	0.313	0.19	VEC_C2
Asah1	0.419403	8.88532e-60	1.63303e-55	0.621	0.421	All_C1		Nuf2	0.47025	2.21441e-208	4.06986e-204	0.341	0.002	LEC_C4		Pabpn1	0.299764	0.00274901	1	0.304	0.192	VEC_C2
H2-K1	0.269097	1.09076e-59	2.00471e-55	0.875	0.681	All_C1		Smc2	0.96668	7.68152e-207	1.41179e-202	0.725	0.054	LEC_C4		Neat1	0.258631	0.00280384	1	0.6	0.456	VEC_C2
Fkbp15	0.362851	1.16827e-59	2.14716e-55	0.252	0.093	All_C1		Ndc80	0.486329	1.78905e-203	3.2881e-199	0.396	0.006	LEC_C4		Aamp	0.339422	0.00285307	1	0.391	0.278	VEC_C2
Atpif1	0.39949	2.20859e-59	4.05917e-55	0.799	0.696	All_C1		Lockd	0.898013	5.22075e-202	9.59523e-198	0.544	0.023	LEC_C4		Zfos1	0.278423	0.00293094	1	0.504	0.385	VEC_C2
Sh3glb1	0.379063	2.75105e-59	5.05616e-55	0.777	0.636	All_C1		Rad51ap1	0.44047	7.2999e-201	1.34165e-196	0.407	0.008	LEC_C4		Gde1	0.286002	0.00296638	1	0.304	0.197	VEC_C2
Tmem86a	0.34064	4.31015e-59	7.92162e-55	0.35	0.156	All_C1		Shcbp1	0.414842	2.25323e-199	4.14122e-195	0.374	0.005	LEC_C4		Faap20	0.304919	0.00304375	1	0.27	0.159	VEC_C2
Calm1	0.32376	4.58858e-59	8.43336e-55	0.902	0.847	All_C1		Kif20a	0.47077	5.90471e-199	1.08523e-194	0.341	0.003	LEC_C4		Zfp644	0.285799	0.00308435	1	0.33	0.211	VEC_C2
Sdf2l1	0.430996	2.357e-58	4.33193e-54	0.487	0.276	All_C1		Plk1	0.484309	1.10219e-197	2.02572e-193	0.335	0.002	LEC_C4		Atxn7l3b	0.259604	0.00319749	1	0.513	0.404	VEC_C2
Lmo2	0.315098	1.36503e-57	2.50878e-53	0.419	0.206	All_C1		Esco2	0.419192	6.14892e-197	1.13011e-192	0.313	0.001	LEC_C4		Eci1	0.269615	0.00347124	1	0.278	0.169	VEC_C2
Skap2	0.375147	3.40596e-57	6.25982e-53	0.431	0.227	All_C1		Cdca5	0.457054	3.5077e-195	6.44681e-191	0.357	0.004	LEC_C4		Ube2e3	0.27203	0.0035816	1	0.374	0.261	VEC_C2
Ly96	0.402468	7.36816e-57	1.3542e-52	0.312	0.141	All_C1		Bub1b	0.472687	8.47967e-193	1.55848e-188	0.379	0.006	LEC_C4		Vps72	0.281644	0.00361524	1	0.322	0.207	VEC_C2
Brk1	0.349083	1.71833e-56	3.15813e-52	0.797	0.689	All_C1		Cdc20	0.912911	3.08272e-192	5.66572e-188	0.418	0.01	LEC_C4		Tnfsf12	0.332029	0.00375193	1	0.339	0.228	VEC_C2
Scamp2	0.367859	2.14783e-56	3.9475e-52	0.399	0.205	All_C1		Cdkn3	0.593619	4.52949e-192	8.32476e-188	0.374	0.006	LEC_C4		Galnt18	0.282181	0.0037988	1	0.435	0.311	VEC_C2
Tep1	0.352807	5.20611e-56	9.56831e-52	0.272	0.111	All_C1		Cenpe	0.645111	3.42701e-189	6.2985e-185	0.418	0.011	LEC_C4		Npdc1	0.263739	0.00404894	1	0.6	0.482	VEC_C2
Snx3	0.399899	1.94308e-55	3.57119e-51	0.762	0.649	All_C1		Stmn1	2.69101	5.95534e-189	1.09453e-184	0.989	0.189	LEC_C4		Zfr	0.389512	0.00497485	1	0.261	0.164	VEC_C2
Hexb	0.275719	3.84045e-55	7.05837e-51	0.747	0.54	All_C1		Casc5	0.36685	7.43461e-188	1.36641e-183	0.33	0.003	LEC_C4		Vimp	0.266664	0.00552143	1	0.365	0.257	VEC_C2
Cd86	0.272387	2.24481e-54	4.12574e-50	0.388	0.183	All_C1		Ncapd2	0.534048	1.07815e-186	1.98153e-182	0.451	0.014	LEC_C4		Eif3m	0.294564	0.00558901	1	0.461	0.352	VEC_C2
Ptpro	0.315083	6.52453e-54	1.19914e-49	0.256	0.1	All_C1		Kif11	0.424565	3.41347e-185	6.27361e-181	0.33	0.003	LEC_C4		Manbal	0.261819	0.00623684	1	0.357	0.242	VEC_C2
Mgl2	0.484962	7.32863e-54	1.34693e-49	0.336	0.151	All_C1		Pkmyt1	0.536117	4.50186e-183	8.27396e-179	0.44	0.014	LEC_C4		Setd3	0.310126	0.00653798	1	0.365	0.261	VEC_C2
Gnpda1	0.320819	8.75474e-54	1.60903e-49	0.261	0.104	All_C1		Lmnb1	0.8489	6.19177e-183	1.13799e-178	0.72	0.061	LEC_C4		Gpr182	0.349398	0.00667344	1	0.287	0.178	VEC_C2
Pou2f2	0.365483	9.26867e-54	1.70349e-49	0.373	0.175	All_C1		Ube2t	0.552647	3.59124e-181	6.60034e-177	0.451	0.016	LEC_C4		Flot1	0.252067	0.00731495	1	0.313	0.204	VEC_C2
Tcn2	0.421871	1.42759e-53	2.62378e-49	0.489	0.291	All_C1		Tcf19	0.563009	6.83149e-181	1.25556e-176	0.434	0.014	LEC_C4		Mmrn1	2.72968	8.39653e-87	1.5432e-82	0.75	0	VEC_C3
Fxyd5	0.351309	1.8182e-53	3.34167e-49	0.848	0.702	All_C1		Aurka	0.518578	6.86707e-180	1.2621e-175	0.374	0.008	LEC_C4		Fgl2	2.03338	5.25899e-57	9.6655e-53	0.654	0.023	VEC_C3
Crlf2	0.377184	2.11548e-53	3.88805e-49	0.501	0.303	All_C1		Fbxo5	0.58312	3.15207e-177	5.7932e-173	0.44	0.015	LEC_C4		Reln	1.59974	1.18555e-52	2.17892e-48	0.462	0	VEC_C3
Sgpl1	0.345354	2.97875e-53	5.47465e-49	0.259	0.106	All_C1		Kifc1	0.447498	5.00987e-177	9.20764e-173	0.346	0.006	LEC_C4		Thy1	1.7784	1.57438e-50	2.89355e-46	0.654	0.033	VEC_C3
Rab5c	0.401744	9.79529e-53	1.80028e-48	0.597	0.425	All_C1		Sgol1	0.422821	3.44262e-176	6.32719e-172	0.324	0.004	LEC_C4		Pdpn	1.23575	4.80192e-44	8.82546e-40	0.423	0.004	VEC_C3
Milr1	0.30127	7.14196e-52	1.31262e-47	0.321	0.144	All_C1		Cenpk	0.370233	3.7396e-176	6.873e-172	0.357	0.007	LEC_C4		Ccl21a	5.22584	5.15108e-40	9.46717e-36	0.404	0.006	VEC_C3
Dnase2a	0.355916	7.32813e-52	1.34684e-47	0.34	0.162	All_C1		Clspn	0.363904	2.02694e-167	3.72531e-163	0.302	0.003	LEC_C4		Lbp	1.80856	9.34309e-38	1.71717e-33	0.712	0.087	VEC_C3
Ly6e	0.432032	8.62385e-52	1.58498e-47	0.8	0.649	All_C1		Tacc3	0.527434	5.58762e-167	1.02695e-162	0.478	0.022	LEC_C4		Maf	1.55675	2.31679e-37	4.25804e-33	0.558	0.039	VEC_C3
Ccdc109b	0.381735	1.09205e-51	2.00708e-47	0.48	0.287	All_C1		Dlgap5	0.412431	2.19833e-163	4.0403e-159	0.324	0.006	LEC_C4		Tbx1	1.50694	5.28815e-36	9.71909e-32	0.481	0.025	VEC_C3
Rap1b	0.36679	2.21181e-51	4.06508e-47	0.733	0.615	All_C1		Kif2c	0.35706	1.26175e-161	2.31896e-157	0.28	0.002	LEC_C4		Prss23	1.83975	3.73096e-34	6.85713e-30	0.635	0.07	VEC_C3
Lat2	0.333302	3.06835e-51	5.63932e-47	0.384	0.189	All_C1		Mcm5	0.735766	4.72676e-161	8.68731e-157	0.571	0.041	LEC_C4		Clca3a1	1.45441	1.14245e-33	2.0997e-29	0.538	0.043	VEC_C3
Csf2ra	0.349248	3.20555e-51	5.89149e-47	0.531	0.319	All_C1		Cep55	0.364832	3.00548e-158	5.52378e-154	0.275	0.002	LEC_C4		Fxyd6	1.98508	1.17599e-31	2.16136e-27	0.942	0.306	VEC_C3
Vav1	0.304436	1.25225e-50	2.30152e-46	0.28	0.118	All_C1		Cdca2	0.334849	1.42744e-157	2.62349e-153	0.269	0.002	LEC_C4		Lcn2	2.57796	2.66037e-31	4.88949e-27	0.731	0.128	VEC_C3
Slc25a5	0.378875	1.52193e-50	2.79716e-46	0.752	0.6	All_C1		Rrm1	0.684995	1.72946e-156	3.17858e-152	0.555	0.039	LEC_C4		Lyve1	2.22961	2.93779e-31	5.39937e-27	0.423	0.023	VEC_C3
Sult1a1	0.383263	1.60752e-50	2.95446e-46	0.407	0.215	All_C1		Tyms	0.844814	1.57936e-154	2.90271e-150	0.604	0.051	LEC_C4		Cp	1.83779	2.35912e-30	4.33582e-26	0.827	0.202	VEC_C3
Lpcat2	0.301498	2.32652e-50	4.27591e-46	0.362	0.174	All_C1		Mis18bp1	0.343012	1.82482e-154	3.35384e-150	0.308	0.005	LEC_C4		Sdc1	1.43239	2.19585e-29	4.03576e-25	0.385	0.019	VEC_C3
Gpr65	0.276514	3.93232e-50	7.22721e-46	0.308	0.133	All_C1		Ckap2	0.371883	5.5499e-150	1.02002e-145	0.28	0.004	LEC_C4		Gpm6a	1.36389	6.22998e-27	1.14501e-22	0.615	0.093	VEC_C3
Cd72	0.289057	4.28427e-50	7.87407e-46	0.473	0.245	All_C1		Ncaph	0.315008	1.37515e-149	2.52739e-145	0.308	0.006	LEC_C4		Prkcz	0.937439	2.14943e-24	3.95044e-20	0.442	0.043	VEC_C3
Basp1	0.325791	1.46734e-49	2.69682e-45	0.369	0.18	All_C1		Ccnf	0.334805	3.64087e-148	6.69156e-144	0.286	0.004	LEC_C4		Igfbp5	1.91572	3.04925e-24	5.60422e-20	0.75	0.169	VEC_C3
Dazap2	0.375323	1.51463e-49	2.78374e-45	0.67	0.503	All_C1		Incenp	0.728346	7.42487e-147	1.36462e-142	0.615	0.055	LEC_C4		Hoxd9	0.911042	2.09777e-23	3.85548e-19	0.308	0.014	VEC_C3
Apobec1	0.352165	1.16137e-48	2.13448e-44	0.407	0.215	All_C1		Mad2l1	0.47945	2.51612e-146	4.62437e-142	0.456	0.025	LEC_C4		Sdpr	1.46705	4.24956e-21	7.81027e-17	0.962	0.661	VEC_C3
BC028528	0.296532	1.31343e-48	2.41394e-44	0.492	0.273	All_C1		Ncapg	0.320825	7.56687e-144	1.39071e-139	0.253	0.002	LEC_C4		Fth1	0.966452	5.61889e-21	1.03269e-16	1	0.977	VEC_C3
Mcl1	0.38847	6.47327e-48	1.18972e-43	0.51	0.327	All_C1		Hmgb3	0.376371	2.07247e-141	3.80899e-137	0.352	0.012	LEC_C4		Cldn5	1.42354	2.29572e-20	4.2193e-16	0.942	0.368	VEC_C3
P2rx4	0.365496	6.9318e-48	1.27399e-43	0.458	0.274	All_C1		Ezh2	0.66313	1.30791e-140	2.4038e-136	0.56	0.047	LEC_C4		Pard6g	1.55233	3.89417e-20	7.1571e-16	0.692	0.205	VEC_C3
Gnai2	0.30412	7.60164e-48	1.39711e-43	0.828	0.738	All_C1		Chaf1a	0.344203	3.81094e-136	7.00413e-132	0.324	0.01	LEC_C4		Serpine2	1.21212	1.39152e-19	2.55747e-15	0.538	0.099	VEC_C3
Ang	0.375979	3.21331e-47	5.90574e-43	0.392	0.214	All_C1		Knstrn	0.667192	5.23815e-135	9.62719e-131	0.473	0.032	LEC_C4		Ptn	1.9569	3.595e-19	6.60725e-15	0.462	0.074	VEC_C3
Il10ra	0.281143	4.28096e-47	7.86798e-43	0.277	0.119	All_C1		Gmnn	0.897996	1.8391e-133	3.38009e-129	0.72	0.097	LEC_C4		Dapk2	0.755855	5.02435e-19	9.23426e-15	0.288	0.019	VEC_C3
Sft2d1	0.358575	7.20523e-47	1.32425e-42	0.419	0.244	All_C1		Dut	0.900264	2.61293e-129	4.8023e-125	0.698	0.093	LEC_C4		Tgfbi	1.65799	5.38461e-18	9.89637e-14	0.481	0.089	VEC_C3
Fes	0.306657	7.55671e-46	1.38885e-41	0.282	0.127	All_C1		Kif20b	0.403565	8.26725e-129	1.51944e-124	0.33	0.012	LEC_C4		Serping1	1.26984	4.83389e-17	8.8842e-13	0.481	0.093	VEC_C3
Creg1	0.397449	2.01802e-45	3.70891e-41	0.599	0.439	All_C1		Hist1h1b	0.514486	4.23772e-127	7.78851e-123	0.368	0.017	LEC_C4		Pglyrp1	1.53801	5.88514e-17	1.08163e-12	0.519	0.112	VEC_C3
5031439G07Rik	0.297337	6.10554e-45	1.12214e-40	0.257	0.113	All_C1		Lig1	0.71437	6.91358e-124	1.27065e-119	0.599	0.065	LEC_C4		Sema3d	0.692147	1.10934e-16	2.03885e-12	0.269	0.021	VEC_C3
Cmtm7	0.342624	9.33619e-45	1.7159e-40	0.575	0.407	All_C1		Cenph	0.270353	2.04918e-122	3.76619e-118	0.253	0.005	LEC_C4		Nr2f2	0.965613	3.61434e-16	6.6428e-12	0.404	0.062	VEC_C3
Ppp1r18	0.357542	1.2041e-44	2.21301e-40	0.5	0.316	All_C1		Dtl	0.384156	9.98171e-120	1.83454e-115	0.313	0.012	LEC_C4		Cd9	0.95049	5.67497e-16	1.043e-11	0.981	0.814	VEC_C3
Taldo1	0.373784	2.83626e-44	5.21276e-40	0.643	0.486	All_C1		Cenpw	0.424866	1.55053e-118	2.84972e-114	0.368	0.02	LEC_C4		Ntn1	1.01333	3.78616e-14	6.95859e-10	0.423	0.083	VEC_C3
Rnaset2a	0.330698	5.85125e-44	1.0754e-39	0.464	0.285	All_C1		Tmpo	1.06864	3.76707e-117	6.9235e-113	0.802	0.15	LEC_C4		Lrg1	1.35042	4.62119e-14	8.49328e-10	0.808	0.347	VEC_C3
Prkcd	0.321703	6.08144e-44	1.11771e-39	0.471	0.281	All_C1		Hist1h2ap	1.8089	8.09672e-117	1.4881e-112	0.555	0.064	LEC_C4		Fcgrt	1.27177	1.51769e-13	2.78936e-09	0.673	0.262	VEC_C3
Zfp36l2	0.381593	6.33498e-44	1.16431e-39	0.548	0.362	All_C1		H2afx	1.28768	1.61572e-116	2.96954e-112	0.687	0.11	LEC_C4		Dtx1	0.956013	7.55788e-13	1.38906e-08	0.385	0.079	VEC_C3
Man1a	0.345818	7.56529e-44	1.39042e-39	0.332	0.172	All_C1		Fignl1	0.28453	1.0137e-110	1.86308e-106	0.269	0.009	LEC_C4		Comt	1.02548	1.14333e-12	2.10132e-08	0.712	0.318	VEC_C3
Glipr1	0.34805	1.47681e-43	2.71423e-39	0.408	0.225	All_C1		Cks2	1.39092	4.3083e-110	7.91823e-106	0.758	0.145	LEC_C4		Slc45a3	0.644	2.35039e-12	4.31979e-08	0.269	0.035	VEC_C3
Tmem141	0.319587	6.51165e-43	1.19678e-38	0.266	0.124	All_C1		Dnajc9	0.709255	1.48156e-107	2.72297e-103	0.709	0.109	LEC_C4		Cd47	0.887496	7.3129e-12	1.34404e-07	0.827	0.55	VEC_C3
Marcksl1	0.547613	7.4039e-43	1.36076e-38	0.359	0.199	All_C1		Rad54l	0.252095	1.77931e-107	3.2702e-103	0.258	0.008	LEC_C4		B3gnt8	0.793339	1.23965e-11	2.27835e-07	0.365	0.079	VEC_C3
Rgs2	0.28243	1.10497e-42	2.03083e-38	0.479	0.274	All_C1		Dhfr	0.378246	1.03826e-104	1.90823e-100	0.324	0.017	LEC_C4		Map1lc3b	0.739342	2.09625e-11	3.8527e-07	0.904	0.696	VEC_C3
Blvra	0.33283	1.3843e-42	2.54421e-38	0.337	0.18	All_C1		Arhgef39	0.363358	2.53421e-104	4.65762e-100	0.264	0.009	LEC_C4		Timp2	1.1988	4.45856e-11	8.19438e-07	0.769	0.45	VEC_C3
Gpr137b	0.339024	1.40589e-42	2.58389e-38	0.283	0.138	All_C1		Hmgb2	1.92745	3.2449e-104	5.9638e-100	0.984	0.45	LEC_C4		Abi3bp	0.991776	1.35083e-10	2.4827e-06	0.404	0.099	VEC_C3
Cebpb	0.415496	2.35704e-42	4.33201e-38	0.741	0.591	All_C1		Fen1	0.620697	1.54531e-103	2.84012e-99	0.538	0.063	LEC_C4		Ppia	0.509779	1.50654e-10	2.76888e-06	1	0.973	VEC_C3
Il4ra	0.31202	3.57261e-42	6.5661e-38	0.257	0.117	All_C1		Apitd1	0.36985	5.71432e-103	1.05023e-98	0.357	0.023	LEC_C4		Prelp	0.97527	1.6459e-10	3.025e-06	0.654	0.283	VEC_C3
Ap1s2	0.287066	3.79265e-42	6.97051e-38	0.442	0.259	All_C1		Atad2	0.490357	6.0383e-103	1.10978e-98	0.462	0.043	LEC_C4		Gng11	0.904303	3.84763e-10	7.07157e-06	0.923	0.779	VEC_C3
Samhd1	0.326555	6.10355e-42	1.12177e-37	0.416	0.239	All_C1		Prim1	0.496494	3.5121e-102	6.45489e-98	0.407	0.033	LEC_C4		Prkcdbp	0.847022	4.30173e-10	7.90615e-06	0.846	0.568	VEC_C3
Pip4k2a	0.292034	7.96339e-42	1.46359e-37	0.271	0.127	All_C1		Hmgn2	1.23655	4.13106e-101	7.59247e-97	0.896	0.251	LEC_C4		Nxn	1.00612	7.72981e-10	1.42066e-05	0.404	0.118	VEC_C3
Fam111a	0.276137	1.10034e-41	2.02231e-37	0.285	0.134	All_C1		Ska2	0.366097	5.35016e-101	9.83307e-97	0.346	0.022	LEC_C4		Meox1	0.903263	8.59257e-10	1.57923e-05	0.365	0.089	VEC_C3
Lifr	0.33094	2.72698e-41	5.01191e-37	0.305	0.153	All_C1		Pmf1	0.808313	8.95748e-101	1.64629e-96	0.764	0.143	LEC_C4		Bcr	0.995879	1.10548e-09	2.03176e-05	0.423	0.128	VEC_C3
Cmtm3	0.321674	3.2396e-41	5.95406e-37	0.474	0.301	All_C1		Gins2	0.493496	5.87652e-100	1.08005e-95	0.44	0.041	LEC_C4		Tmod2	0.668351	1.66057e-09	3.05195e-05	0.308	0.066	VEC_C3
Shfm1	0.281948	1.18555e-40	2.17892e-36	0.857	0.808	All_C1		Cenpa	1.1761	2.42257e-99	4.45244e-95	0.566	0.081	LEC_C4		Ppp1r2	0.915552	2.19515e-09	4.03447e-05	0.885	0.655	VEC_C3
Rac1	0.276634	5.42888e-40	9.97774e-36	0.796	0.718	All_C1		Mcm7	0.623497	3.30125e-99	6.06736e-95	0.516	0.061	LEC_C4		S100a10	0.663849	2.60834e-09	4.79387e-05	0.981	0.764	VEC_C3
Cox5a	0.325898	8.84485e-40	1.6256e-35	0.697	0.588	All_C1		Ccdc34	0.689005	4.48788e-99	8.24828e-95	0.665	0.105	LEC_C4		Pgm5	0.72682	2.8593e-09	5.25511e-05	0.269	0.052	VEC_C3
Picalm	0.37262	2.75381e-39	5.06123e-35	0.463	0.3	All_C1		Mcm2	0.399134	2.55937e-96	4.70387e-92	0.418	0.038	LEC_C4		Cnn3	0.955087	2.9441e-09	5.41097e-05	0.635	0.326	VEC_C3
Apbb1ip	0.28488	4.5026e-39	8.27533e-35	0.352	0.188	All_C1		Hells	0.350898	2.91938e-96	5.36553e-92	0.324	0.02	LEC_C4		Cyb5r3	0.956727	3.21046e-09	5.9005e-05	0.827	0.591	VEC_C3
Grb2	0.336549	6.08995e-39	1.11927e-34	0.416	0.253	All_C1		Rfc5	0.411388	6.29768e-95	1.15745e-90	0.462	0.048	LEC_C4		Ly6e	0.590231	4.53873e-09	8.34173e-05	0.962	0.614	VEC_C3
Tifa	0.292935	1.07195e-38	1.97014e-34	0.335	0.178	All_C1		Tuba1b	1.84203	3.54709e-94	6.51919e-90	0.978	0.57	LEC_C4		Arl4a	0.931779	9.25923e-09	0.000170175	0.692	0.413	VEC_C3
Emp3	0.366455	2.26321e-38	4.15956e-34	0.802	0.723	All_C1		Tipin	0.576743	2.76523e-93	5.08221e-89	0.56	0.076	LEC_C4		Serpinb6b	0.699736	9.81607e-09	0.00018041	0.269	0.054	VEC_C3
Ptbp3	0.290046	4.75659e-38	8.74213e-34	0.435	0.265	All_C1		Haus4	0.477756	2.1447e-92	3.94174e-88	0.505	0.06	LEC_C4		Klhl4	0.523486	1.14077e-08	0.000209663	0.308	0.07	VEC_C3
Dcxr	0.320861	1.61076e-37	2.96041e-33	0.266	0.131	All_C1		Chaf1b	0.302354	3.38482e-92	6.22096e-88	0.28	0.014	LEC_C4		Grina	0.735871	1.31286e-08	0.000241291	0.808	0.492	VEC_C3
Serp1	0.341954	2.22896e-37	4.0966e-33	0.642	0.491	All_C1		Smc4	1.06852	6.33552e-92	1.1644e-87	0.813	0.202	LEC_C4		Ecscr	0.693568	1.47775e-08	0.000271596	0.846	0.671	VEC_C3
Mfsd1	0.274786	2.7976e-37	5.14171e-33	0.319	0.171	All_C1		Nrm	0.775395	1.91651e-91	3.52235e-87	0.676	0.122	LEC_C4		Rbp7	0.334741	3.12508e-08	0.000574358	0.481	0.149	VEC_C3
Rhoa	0.287758	3.95781e-37	7.27407e-33	0.826	0.761	All_C1		Tubb4b	1.09469	3.5728e-91	6.56645e-87	0.747	0.164	LEC_C4		Pvrl2	0.64514	5.32528e-08	0.000978734	0.308	0.079	VEC_C3
Prdx1	0.440511	9.80409e-37	1.80189e-32	0.851	0.811	All_C1		Cenpq	0.317237	1.1665e-90	2.14391e-86	0.39	0.034	LEC_C4		Tnfaip8l1	0.710533	5.37406e-08	0.000987698	0.288	0.07	VEC_C3
Tln1	0.336159	2.75308e-36	5.05989e-32	0.514	0.357	All_C1		Mcm6	0.675043	9.60248e-87	1.76484e-82	0.566	0.087	LEC_C4		Txnip	0.596295	6.98497e-08	0.00128377	0.923	0.767	VEC_C3
Gns	0.332312	2.83611e-36	5.21249e-32	0.408	0.254	All_C1		Tubb5	1.72005	5.39911e-86	9.92303e-82	0.989	0.655	LEC_C4		Laptm4a	0.675543	7.20653e-08	0.00132449	0.885	0.731	VEC_C3
Abracl	0.320538	2.9574e-36	5.43541e-32	0.578	0.421	All_C1		4930579G24Rik	0.251488	1.70185e-85	3.12784e-81	0.28	0.016	LEC_C4		Rnase4	0.925489	8.73549e-08	0.0016055	0.615	0.339	VEC_C3
Ssh2	0.360753	3.067e-36	5.63683e-32	0.404	0.246	All_C1		Tubg1	0.43593	2.6423e-85	4.85629e-81	0.44	0.049	LEC_C4		Olfm1	0.862348	9.161e-08	0.0016837	0.346	0.101	VEC_C3
Adam15	0.321285	3.41084e-36	6.26879e-32	0.402	0.244	All_C1		Cdkn2c	0.799475	3.53016e-85	6.48807e-81	0.648	0.118	LEC_C4		Aph1b	0.686366	1.1791e-07	0.00216706	0.269	0.064	VEC_C3
M6pr	0.288764	7.75124e-36	1.4246e-31	0.512	0.352	All_C1		H2afz	1.34824	5.8995e-85	1.08427e-80	0.995	0.869	LEC_C4		Sult1a1	0.646099	1.20235e-07	0.00220979	0.788	0.461	VEC_C3
Hpcal1	0.272285	8.10471e-36	1.48956e-31	0.418	0.257	All_C1		Hjurp	0.551017	1.34762e-84	2.47679e-80	0.489	0.062	LEC_C4		S100a16	0.581594	1.6986e-07	0.00312186	0.885	0.775	VEC_C3
Fgd2	0.257563	9.44907e-36	1.73664e-31	0.275	0.133	All_C1		Poc1a	0.258652	1.75233e-84	3.22061e-80	0.253	0.013	LEC_C4		Ndrg1	0.811575	1.88352e-07	0.00346173	0.788	0.517	VEC_C3
Plxnb2	0.318368	1.23492e-35	2.26966e-31	0.31	0.17	All_C1		Hirip3	0.321496	5.36514e-84	9.86059e-80	0.357	0.031	LEC_C4		Flt4	1.08209	2.14608e-07	0.00394429	0.462	0.2	VEC_C3
Scp2	0.321289	1.48855e-35	2.7358e-31	0.669	0.549	All_C1		Mcm3	0.561077	8.11e-83	1.49054e-78	0.527	0.075	LEC_C4		Aebp1	0.647028	2.78915e-07	0.00512618	0.269	0.066	VEC_C3
Gngt2	0.296843	2.65474e-35	4.87914e-31	0.488	0.307	All_C1		Whsc1	0.434981	6.04107e-82	1.11029e-77	0.451	0.054	LEC_C4		Prox1	0.560206	4.70448e-07	0.00864636	0.423	0.149	VEC_C3
Dram2	0.293275	1.06328e-34	1.95419e-30	0.451	0.29	All_C1		Dbf4	0.302705	1.43563e-81	2.63855e-77	0.319	0.025	LEC_C4		Nts	0.557257	4.75062e-07	0.00873117	0.385	0.122	VEC_C3
Cox6b1	0.257563	3.68085e-34	6.76504e-30	0.836	0.781	All_C1		Ube2s	1.22063	2.04213e-81	3.75323e-77	0.912	0.337	LEC_C4		Tmsb10	0.574978	5.41961e-07	0.0099607	0.865	0.814	VEC_C3
Stk17b	0.358665	4.60019e-34	8.45468e-30	0.468	0.309	All_C1		Ptma	0.988905	9.68613e-81	1.78021e-76	1	0.964	LEC_C4		Foxp2	0.628162	7.16413e-07	0.013167	0.269	0.07	VEC_C3
Sh3kbp1	0.274139	5.00015e-34	9.18978e-30	0.257	0.127	All_C1		Trim59	0.339011	3.1445e-78	5.77928e-74	0.33	0.028	LEC_C4		Cald1	0.68969	8.03801e-07	0.0147731	0.558	0.298	VEC_C3
Mef2c	0.352821	8.40825e-34	1.54535e-29	0.517	0.37	All_C1		Cbx5	0.401121	4.72302e-75	8.68043e-71	0.412	0.049	LEC_C4		Tgm2	0.65387	9.35167e-07	0.0171874	0.654	0.401	VEC_C3
Mkrn1	0.317835	1.26277e-33	2.32085e-29	0.442	0.288	All_C1		Rnaseh2b	0.471125	1.78501e-74	3.28067e-70	0.522	0.082	LEC_C4		Stmn2	0.829913	1.13639e-06	0.0208857	0.423	0.161	VEC_C3
Card19	0.397425	2.56407e-33	4.71251e-29	0.594	0.475	All_C1		Ran	1.04231	7.15394e-72	1.31482e-67	0.945	0.564	LEC_C4		Tcn2	0.73663	1.2864e-06	0.0236428	0.692	0.444	VEC_C3
Akr1b3	0.334076	3.38214e-33	6.21604e-29	0.521	0.378	All_C1		H2afv	1.17735	4.64659e-71	8.53996e-67	0.918	0.391	LEC_C4		Arhgdib	0.705085	1.42977e-06	0.0262778	0.577	0.341	VEC_C3
Rbpj	0.309832	3.84976e-33	7.07548e-29	0.318	0.181	All_C1		Anln	0.336123	1.23666e-70	2.27286e-66	0.308	0.027	LEC_C4		Ddit4	0.824903	2.46249e-06	0.0452581	0.596	0.295	VEC_C3
Rnf149	0.280829	3.87965e-33	7.13041e-29	0.34	0.195	All_C1		Cmc2	0.587076	9.16196e-70	1.68388e-65	0.61	0.123	LEC_C4		Rcn3	0.81931	2.57243e-06	0.0472788	0.385	0.151	VEC_C3
Wnk1	0.353564	4.8394e-33	8.89434e-29	0.612	0.482	All_C1		Cenpl	0.261001	4.9529e-68	9.10293e-64	0.319	0.031	LEC_C4		Sh3glb2	0.679441	2.67521e-06	0.0491678	0.462	0.205	VEC_C3
Triap1	0.2801	6.63478e-33	1.21941e-28	0.402	0.256	All_C1		Rfc4	0.367691	5.02989e-68	9.24444e-64	0.385	0.047	LEC_C4		S100a11	0.634722	6.72404e-06	0.123581	0.846	0.781	VEC_C3
Epn1	0.289994	7.82787e-33	1.43868e-28	0.488	0.331	All_C1		Kpna2	0.488761	3.16243e-67	5.81223e-63	0.341	0.038	LEC_C4		Ahnak2	0.699176	7.19842e-06	0.1323	0.558	0.302	VEC_C3
Atp6v1f	0.262766	1.22872e-32	2.25826e-28	0.822	0.754	All_C1		Rcc1	0.272919	3.56778e-67	6.55722e-63	0.324	0.033	LEC_C4		Gngt2	0.523643	7.43815e-06	0.136706	0.769	0.579	VEC_C3
Tubb6	0.266719	2.06873e-32	3.80212e-28	0.301	0.164	All_C1		Ppia	0.673888	2.3159e-66	4.25638e-62	0.995	0.985	LEC_C4		Galnt18	0.713418	7.58917e-06	0.139481	0.558	0.314	VEC_C3
Crip1	0.314863	6.89029e-32	1.26637e-27	0.894	0.861	All_C1		Nasp	0.41272	3.86783e-66	7.10869e-62	0.516	0.088	LEC_C4		Abhd17b	0.58781	8.73185e-06	0.160483	0.288	0.093	VEC_C3
Gas7	0.302025	1.36906e-31	2.5162e-27	0.299	0.167	All_C1		2700094K13Rik	0.825543	5.29344e-66	9.72882e-62	0.852	0.287	LEC_C4		Ppfibp1	1.01044	1.17246e-05	0.215486	0.481	0.26	VEC_C3
Rgs19	0.294513	1.4247e-31	2.61845e-27	0.36	0.219	All_C1		Pcna	0.884625	1.58253e-64	2.90853e-60	0.67	0.174	LEC_C4		S100a6	0.259797	1.32202e-05	0.242975	0.981	0.767	VEC_C3
Msrb1	0.397291	1.52097e-31	2.79539e-27	0.483	0.344	All_C1		Lsm2	0.719359	2.71696e-64	4.99351e-60	0.775	0.23	LEC_C4		Timp3	0.462812	1.33794e-05	0.2459	0.962	0.777	VEC_C3
Lsp1	0.382458	3.04627e-31	5.59873e-27	0.628	0.509	All_C1		Csrp1	0.665789	2.0387e-63	3.74692e-59	0.731	0.196	LEC_C4		Reep5	0.627941	1.34301e-05	0.246833	0.692	0.457	VEC_C3
Atp6v1a	0.309787	1.52525e-30	2.80326e-26	0.298	0.173	All_C1		Syce2	0.478408	3.99516e-63	7.3427e-59	0.495	0.086	LEC_C4		Cd63	0.533401	1.44721e-05	0.265983	0.827	0.562	VEC_C3
Cebpg	0.285017	3.37905e-30	6.21035e-26	0.467	0.318	All_C1		Hmgb1	0.984429	1.15625e-61	2.12508e-57	0.978	0.801	LEC_C4		Rab11a	0.491452	2.21265e-05	0.406663	0.808	0.692	VEC_C3
Cmpk1	0.279537	3.54742e-30	6.5198e-26	0.493	0.347	All_C1		Dnmt1	0.387807	5.08001e-61	9.33655e-57	0.385	0.052	LEC_C4		Sncg	0.874348	2.46273e-05	0.452626	0.288	0.101	VEC_C3
Fam46a	0.341082	5.94162e-30	1.09201e-25	0.399	0.252	All_C1		Orc6	0.411859	3.60782e-60	6.63082e-56	0.396	0.058	LEC_C4		Zfp512	0.621751	2.75937e-05	0.507145	0.346	0.143	VEC_C3
Slc3a2	0.313545	1.34221e-29	2.46686e-25	0.555	0.412	All_C1		Ncapd3	0.350463	1.27404e-59	2.34157e-55	0.341	0.042	LEC_C4		Wipf3	0.871506	2.93945e-05	0.540241	0.308	0.124	VEC_C3
Ubl3	0.289864	4.05941e-29	7.46079e-25	0.522	0.395	All_C1		Topbp1	0.288029	2.29574e-59	4.21933e-55	0.357	0.046	LEC_C4		App	0.515374	4.32644e-05	0.795157	0.75	0.632	VEC_C3
Atp6v0d1	0.299931	4.54469e-29	8.35268e-25	0.468	0.334	All_C1		Ppil1	0.396855	3.16629e-59	5.81933e-55	0.5	0.092	LEC_C4		Sptssa	0.800795	5.03683e-05	0.925718	0.615	0.446	VEC_C3
Fam213b	0.314868	5.16624e-29	9.49503e-25	0.251	0.134	All_C1		Nucks1	0.704742	1.13481e-57	2.08566e-53	0.736	0.223	LEC_C4		Ecm2	0.635314	7.21796e-05	1	0.308	0.122	VEC_C3
Tpm3	0.279223	8.03181e-29	1.47617e-24	0.694	0.608	All_C1		E2f1	0.483093	1.23504e-57	2.26987e-53	0.434	0.073	LEC_C4		Marcks	0.661362	7.50989e-05	1	0.5	0.285	VEC_C3
Bax	0.316558	1.47967e-28	2.71949e-24	0.659	0.55	All_C1		Pold1	0.255985	1.86254e-56	3.42317e-52	0.308	0.036	LEC_C4		Smad1	0.693064	8.29675e-05	1	0.481	0.275	VEC_C3
Ptpn1	0.287096	2.63257e-28	4.8384e-24	0.434	0.292	All_C1		Slbp	0.763678	3.85746e-56	7.08963e-52	0.758	0.259	LEC_C4		Ifitm2	0.357606	8.49167e-05	1	0.962	0.944	VEC_C3
Ndufb8	0.277147	6.43916e-28	1.18345e-23	0.655	0.567	All_C1		Mcm4	0.318026	6.3103e-56	1.15977e-51	0.324	0.04	LEC_C4		Agtrap	0.52734	0.000110925	1	0.288	0.11	VEC_C3
Sh3bgrl	0.272805	8.99515e-28	1.65322e-23	0.58	0.464	All_C1		Rangap1	0.41262	9.98807e-56	1.83571e-51	0.538	0.111	LEC_C4		Rhoj	0.59284	0.000130001	1	0.75	0.545	VEC_C3
Rab11a	0.260545	9.82575e-28	1.80587e-23	0.594	0.468	All_C1		Dtymk	0.509555	4.39516e-55	8.07787e-51	0.615	0.146	LEC_C4		Mustn1	0.88647	0.000174645	1	0.481	0.273	VEC_C3
Hprt	0.287464	1.2788e-27	2.3503e-23	0.534	0.403	All_C1		Wdr76	0.311101	6.34999e-55	1.16707e-50	0.275	0.029	LEC_C4		Gmfg	0.738642	0.000193899	1	0.269	0.105	VEC_C3
Eno1	0.315205	1.34425e-27	2.4706e-23	0.612	0.503	All_C1		Dek	0.88756	1.11105e-54	2.042e-50	0.896	0.407	LEC_C4		Psap	0.371577	0.000198283	1	0.865	0.707	VEC_C3
Coro1b	0.269511	1.3738e-27	2.5249e-23	0.505	0.367	All_C1		Anp32b	0.929147	1.27524e-54	2.34376e-50	0.912	0.535	LEC_C4		Cst3	0.297015	0.000199808	1	0.923	0.917	VEC_C3
Fam96a	0.264809	3.34149e-27	6.14133e-23	0.463	0.332	All_C1		Rbbp7	0.569129	1.92121e-54	3.53099e-50	0.731	0.205	LEC_C4		Ephx1	0.70414	0.00022211	1	0.365	0.169	VEC_C3
Lamtor1	0.296588	1.59779e-26	2.93657e-22	0.554	0.443	All_C1		Anp32e	0.68197	2.20691e-53	4.05608e-49	0.764	0.248	LEC_C4		Fam102b	0.50915	0.000236084	1	0.269	0.103	VEC_C3
Bcl10	0.305975	3.15016e-25	5.78969e-21	0.419	0.292	All_C1		Rpa2	0.416695	4.35967e-53	8.01263e-49	0.478	0.091	LEC_C4		Trf	0.77634	0.000242226	1	0.385	0.196	VEC_C3
Tmem14c	0.253649	4.06757e-25	7.47578e-21	0.593	0.488	All_C1		Snrpd1	0.692391	5.24231e-53	9.63484e-49	0.863	0.341	LEC_C4		Dab2	0.690701	0.000242454	1	0.346	0.163	VEC_C3
Rnpep	0.285791	1.09044e-24	2.00412e-20	0.455	0.325	All_C1		Usp1	0.348308	2.62916e-52	4.83213e-48	0.478	0.091	LEC_C4		Lama4	0.34987	0.000242886	1	0.385	0.178	VEC_C3
Lamtor2	0.258751	1.73701e-24	3.19245e-20	0.623	0.523	All_C1		Rfc3	0.334984	3.96749e-52	7.29185e-48	0.385	0.061	LEC_C4		Myl12a	0.254168	0.000291588	1	0.923	0.895	VEC_C3
Adgre5	0.30093	2.73808e-24	5.03232e-20	0.282	0.168	All_C1		Banf1	0.644198	1.98219e-51	3.64306e-47	0.835	0.3	LEC_C4		Nrp2	0.41005	0.000295641	1	0.308	0.128	VEC_C3
Ppp4c	0.254972	3.34274e-24	6.14362e-20	0.493	0.369	All_C1		Alyref	0.501041	5.00464e-51	9.19802e-47	0.637	0.169	LEC_C4		Sptlc2	0.594845	0.000318375	1	0.365	0.18	VEC_C3
Rap1a	0.257258	5.88045e-24	1.08077e-19	0.631	0.523	All_C1		Rdm1	0.437122	7.26468e-51	1.33518e-46	0.462	0.091	LEC_C4		Ipo11	0.567638	0.000388713	1	0.423	0.223	VEC_C3
Prex1	0.2637	8.81886e-24	1.62082e-19	0.275	0.16	All_C1		Dynlt1a	0.440913	7.46829e-51	1.3726e-46	0.473	0.093	LEC_C4		Rnh1	0.565619	0.00048635	1	0.481	0.293	VEC_C3
Tagln2	0.314486	1.09376e-23	2.01022e-19	0.776	0.71	All_C1		Psip1	0.396345	2.84622e-50	5.23106e-46	0.522	0.112	LEC_C4		Fam63b	0.455797	0.000489108	1	0.481	0.281	VEC_C3
Eps8	0.299571	1.63594e-23	3.00669e-19	0.251	0.148	All_C1		Cdkn2d	0.556004	9.11397e-50	1.67506e-45	0.505	0.114	LEC_C4		Rpn2	0.51896	0.000495096	1	0.519	0.322	VEC_C3
Atp6v1b2	0.254027	1.9919e-23	3.66091e-19	0.321	0.204	All_C1		Ranbp1	0.823881	1.09998e-49	2.02165e-45	0.918	0.481	LEC_C4		Anxa6	0.648587	0.000508772	1	0.365	0.198	VEC_C3
Snx6	0.292886	5.67003e-23	1.0421e-18	0.408	0.29	All_C1		Prdx4	0.707827	1.54424e-49	2.83816e-45	0.791	0.289	LEC_C4		Pear1	0.589503	0.000586801	1	0.288	0.132	VEC_C3
Actr2	0.255464	1.88258e-22	3.46e-18	0.481	0.366	All_C1		Rnf26	0.307943	1.09656e-48	2.01536e-44	0.379	0.064	LEC_C4		Capzb	0.435716	0.000594676	1	0.769	0.61	VEC_C3
Lipa	0.272216	2.33782e-22	4.29668e-18	0.392	0.276	All_C1		Rfwd3	0.308629	2.271e-48	4.17388e-44	0.335	0.05	LEC_C4		Ssbp2	0.538918	0.000685433	1	0.327	0.151	VEC_C3
Calr	0.271645	4.90695e-22	9.01849e-18	0.697	0.61	All_C1		Plp2	0.801821	2.6427e-48	4.85702e-44	0.824	0.352	LEC_C4		Selm	0.493581	0.000687813	1	0.692	0.527	VEC_C3
Ier5	0.275521	1.18135e-21	2.1712e-17	0.428	0.294	All_C1		Dynlt1f	0.569038	6.09306e-48	1.11984e-43	0.67	0.2	LEC_C4		Pmp22	0.520191	0.000725902	1	0.538	0.366	VEC_C3
Gapdh	0.267318	2.17344e-21	3.99457e-17	0.81	0.778	All_C1		Hn1l	0.319392	6.31379e-48	1.16041e-43	0.429	0.081	LEC_C4		Tmem109	0.59649	0.000756221	1	0.5	0.335	VEC_C3
Prdx5	0.265246	2.84895e-20	5.23608e-16	0.665	0.584	All_C1		Dctpp1	0.681536	1.13479e-47	2.08562e-43	0.72	0.234	LEC_C4		Slc25a4	0.476461	0.00075714	1	0.846	0.711	VEC_C3
Mef2a	0.267605	4.89741e-19	9.00096e-15	0.422	0.307	All_C1		Tubb6	0.749139	2.06535e-47	3.79592e-43	0.709	0.237	LEC_C4		Commd1	0.56483	0.000791868	1	0.385	0.211	VEC_C3
Nisch	0.367086	6.44884e-17	1.18523e-12	0.582	0.493	All_C1		Nt5dc2	0.386911	6.78933e-47	1.24781e-42	0.489	0.105	LEC_C4		Cyb5a	0.506822	0.000842308	1	0.692	0.632	VEC_C3
PISD	0.258668	2.51234e-15	4.61744e-11	0.355	0.261	All_C1		Tuba1c	0.738983	1.73462e-45	3.18806e-41	0.659	0.218	LEC_C4		Serpinb6a	0.541129	0.000872737	1	0.692	0.56	VEC_C3
Ifitm2	0.27042	3.35444e-14	6.16513e-10	0.846	0.771	All_C1		Hnrnpab	0.614116	3.34367e-45	6.14534e-41	0.819	0.331	LEC_C4		Rasgrp2	0.335433	0.000950332	1	0.346	0.159	VEC_C3
Zfp36	0.26338	6.58822e-14	1.21085e-09	0.345	0.251	All_C1		Rhno1	0.272197	8.6055e-45	1.5816e-40	0.363	0.062	LEC_C4		Lims1	0.31181	0.000962738	1	0.538	0.326	VEC_C3
Fos	0.351254	1.63034e-13	2.99641e-09	0.424	0.324	All_C1		Reep4	0.433035	1.10724e-44	2.035e-40	0.445	0.097	LEC_C4		Mrpl13	0.574031	0.00119958	1	0.288	0.132	VEC_C3
S100a10	0.254056	2.90982e-13	5.34795e-09	0.751	0.704	All_C1		Rpa3	0.364597	8.82475e-44	1.6219e-39	0.527	0.128	LEC_C4		Qdpr	0.530351	0.00134529	1	0.346	0.188	VEC_C3
Hbb-bs	2.59152	2.35781e-12	4.33343e-08	0.392	0.308	All_C1		Nmral1	0.31998	2.2408e-43	4.11836e-39	0.401	0.079	LEC_C4		Cpne2	0.672159	0.00137252	1	0.327	0.171	VEC_C3
Tppp3	0.408925	3.96522e-10	7.28767e-06	0.41	0.343	All_C1		Mis18a	0.393367	1.06942e-42	1.96549e-38	0.566	0.148	LEC_C4		Rabac1	0.418818	0.001449	1	0.846	0.781	VEC_C3
S100a4	0.321234	2.09376e-09	3.84812e-05	0.377	0.312	All_C1		2700029M09Rik	0.432857	1.27877e-42	2.35024e-38	0.615	0.177	LEC_C4		Plec	0.401543	0.00155292	1	0.538	0.366	VEC_C3
Cd74	2.01721	0	0	0.997	0.633	All_C2		Cbfb	0.515264	2.14858e-42	3.94888e-38	0.753	0.262	LEC_C4		Sbds	0.358879	0.00157995	1	0.615	0.473	VEC_C3
H2-Eb1	1.83256	0	0	0.944	0.442	All_C2		Rad21	0.463001	9.41216e-42	1.72986e-37	0.56	0.153	LEC_C4		Sord	0.360598	0.00163203	1	0.269	0.116	VEC_C3
H2-Aa	1.813	0	0	0.956	0.478	All_C2		Cdk2	0.260252	2.21504e-41	4.07102e-37	0.291	0.045	LEC_C4		Mgst1	0.574367	0.00163609	1	0.423	0.25	VEC_C3
H2-Ab1	1.76946	0	0	0.962	0.558	All_C2		Nap1l1	0.666817	4.69678e-41	8.63221e-37	0.896	0.482	LEC_C4		Nudc	0.528376	0.00173047	1	0.5	0.333	VEC_C3
Ctss	1.73325	0	0	0.995	0.443	All_C2		Lmf2	0.301455	1.04161e-40	1.91437e-36	0.407	0.084	LEC_C4		Anxa2	0.332863	0.00190076	1	0.808	0.682	VEC_C3
Hexb	1.50775	0	0	0.955	0.503	All_C2		Ppih	0.347787	1.33027e-40	2.4449e-36	0.495	0.122	LEC_C4		Atp5d	0.329403	0.00217063	1	0.788	0.61	VEC_C3
C1qa	1.33809	0	0	0.995	0.487	All_C2		Hnrnpa1	0.595999	1.90197e-40	3.49563e-36	0.874	0.396	LEC_C4		Triobp	0.578069	0.00226205	1	0.442	0.277	VEC_C3
Cd72	1.31255	0	0	0.753	0.193	All_C2		Hat1	0.403276	2.23042e-40	4.09929e-36	0.566	0.155	LEC_C4		1700025G04Rik	0.404016	0.00228029	1	0.269	0.122	VEC_C3
H2-DMb1	1.30273	0	0	0.796	0.28	All_C2		Fam111a	0.495215	2.31183e-40	4.24891e-36	0.736	0.252	LEC_C4		Apold1	0.568369	0.00229141	1	0.385	0.219	VEC_C3
Scimp	1.29087	0	0	0.72	0.134	All_C2		Cdt1	0.301783	2.6767e-40	4.91951e-36	0.297	0.048	LEC_C4		Ifitm3	0.313352	0.00241557	1	0.962	0.967	VEC_C3
C1qb	1.27787	0	0	0.995	0.496	All_C2		Tagln2	0.739504	8.28994e-40	1.52361e-35	0.978	0.731	LEC_C4		Aplp2	0.400796	0.00266081	1	0.731	0.682	VEC_C3
Slamf9	1.25584	0	0	0.813	0.212	All_C2		Cdk4	0.55744	1.05373e-39	1.93664e-35	0.731	0.266	LEC_C4		Gpr182	0.433661	0.00273094	1	0.346	0.186	VEC_C3
Ms4a7	1.25219	0	0	0.819	0.257	All_C2		Cbx3	0.569322	1.1816e-39	2.17166e-35	0.67	0.215	LEC_C4		Pa2g4	0.389716	0.00282282	1	0.423	0.258	VEC_C3
Cd14	1.22939	0	0	0.856	0.249	All_C2		Txn1	0.653889	1.89571e-39	3.48412e-35	0.978	0.702	LEC_C4		Fam174b	0.408378	0.00283321	1	0.288	0.14	VEC_C3
Cxcl16	1.2202	0	0	0.915	0.426	All_C2		Srsf3	0.682841	4.0167e-39	7.38229e-35	0.923	0.531	LEC_C4		Sigmar1	0.570085	0.00292982	1	0.288	0.145	VEC_C3
H2-DMa	1.21685	0	0	0.889	0.276	All_C2		Smc6	0.463083	5.88287e-39	1.08121e-34	0.643	0.202	LEC_C4		Hs3st1	0.433084	0.00304173	1	0.365	0.209	VEC_C3
Fcgr3	1.18956	0	0	0.967	0.333	All_C2		Pole3	0.311702	7.36558e-39	1.35372e-34	0.516	0.131	LEC_C4		Thsd1	0.429135	0.0035813	1	0.269	0.13	VEC_C3
Lilra5	1.17826	0	0	0.668	0.11	All_C2		Erh	0.594973	7.87463e-39	1.44728e-34	0.94	0.523	LEC_C4		Degs1	0.391199	0.00366291	1	0.538	0.393	VEC_C3
C1qc	1.17524	0	0	0.995	0.448	All_C2		Lsm5	0.510209	6.00576e-38	1.1038e-33	0.813	0.329	LEC_C4		Serinc3	0.332173	0.00367182	1	0.712	0.665	VEC_C3
Unc93b1	1.16475	0	0	0.906	0.342	All_C2		Vrk1	0.36981	2.00545e-37	3.68581e-33	0.538	0.149	LEC_C4		Ift43	0.661058	0.00394345	1	0.308	0.171	VEC_C3
Ly86	1.16397	0	0	0.885	0.268	All_C2		Impdh2	0.494411	2.86041e-37	5.25715e-33	0.731	0.275	LEC_C4		Mesdc2	0.492507	0.00400427	1	0.365	0.221	VEC_C3
Tyrobp	1.16389	0	0	0.997	0.445	All_C2		Rnaseh2c	0.424259	7.62679e-37	1.40173e-32	0.797	0.297	LEC_C4		Ddost	0.421004	0.00427268	1	0.442	0.287	VEC_C3
Fyb	1.16186	0	0	0.843	0.255	All_C2		Ssrp1	0.477045	8.98656e-37	1.65164e-32	0.643	0.215	LEC_C4		Lmo2	0.340718	0.00428482	1	0.596	0.43	VEC_C3
Ctsh	1.15388	0	0	0.974	0.57	All_C2		Lsm3	0.503194	1.06933e-36	1.96532e-32	0.753	0.284	LEC_C4		Ssr1	0.528488	0.00428578	1	0.404	0.26	VEC_C3
Fcer1g	1.14791	0	0	0.999	0.456	All_C2		Pgp	0.352846	1.54583e-36	2.84109e-32	0.544	0.155	LEC_C4		Sh3bp5	0.447517	0.00439561	1	0.346	0.196	VEC_C3
Fcgr4	1.14205	0	0	0.558	0.092	All_C2		Ngfrap1	0.395718	1.68513e-36	3.09711e-32	0.555	0.159	LEC_C4		Pdgfa	0.530412	0.00454602	1	0.269	0.138	VEC_C3
Ctsc	1.13609	0	0	0.937	0.352	All_C2		Ckap5	0.306674	1.76769e-36	3.24883e-32	0.275	0.045	LEC_C4		Ndufs5	0.380933	0.00455651	1	0.673	0.566	VEC_C3
Aif1	1.13154	0	0	0.87	0.285	All_C2		Smc3	0.34391	2.39016e-36	4.39288e-32	0.544	0.151	LEC_C4		Sntb2	0.41096	0.00463666	1	0.327	0.18	VEC_C3
Laptm5	1.11889	0	0	0.962	0.372	All_C2		Gapdh	0.570564	5.33841e-36	9.81146e-32	0.989	0.821	LEC_C4		Sema3f	0.526544	0.00474815	1	0.308	0.167	VEC_C3
Cybb	1.11203	0	0	0.799	0.22	All_C2		Siva1	0.483124	6.0096e-36	1.10451e-31	0.632	0.213	LEC_C4		Utrn	0.409681	0.00489136	1	0.365	0.213	VEC_C3
Psap	1.1107	0	0	0.991	0.827	All_C2		Sae1	0.38818	1.33818e-35	2.45944e-31	0.566	0.171	LEC_C4		Tsc22d3	0.350379	0.00498326	1	0.769	0.622	VEC_C3
AF251705	1.07619	0	0	0.84	0.256	All_C2		Hdgf	0.553113	1.67273e-35	3.07431e-31	0.868	0.408	LEC_C4		Pde2a	0.479338	0.00520921	1	0.308	0.169	VEC_C3
Cd52	1.03397	0	0	0.971	0.377	All_C2		Hmgn1	0.571197	1.7598e-35	3.23434e-31	0.835	0.393	LEC_C4		Cebpb	0.533486	0.00552157	1	0.423	0.271	VEC_C3
Gatm	1.03101	0	0	0.636	0.146	All_C2		Nxt1	0.363856	3.99389e-35	7.34037e-31	0.511	0.145	LEC_C4		Apobec3	0.316327	0.00580253	1	0.442	0.277	VEC_C3
Rgs10	0.99796	0	0	0.943	0.436	All_C2		Rfc2	0.431807	1.46535e-34	2.69316e-30	0.648	0.218	LEC_C4		Xaf1	0.556089	0.005835	1	0.346	0.205	VEC_C3
Csf1r	0.898515	0	0	0.909	0.31	All_C2		Snrnp25	0.2592	4.88836e-34	8.98431e-30	0.473	0.123	LEC_C4		Atp6v0e	0.429848	0.00594191	1	0.788	0.678	VEC_C3
Lair1	0.969065	2.4427e-303	4.48943e-299	0.672	0.17	All_C2		Dpy30	0.464892	7.91326e-34	1.45438e-29	0.769	0.309	LEC_C4		Tmem59	0.335109	0.00610593	1	0.808	0.694	VEC_C3
Ctsz	0.976528	1.02239e-295	1.87905e-291	0.952	0.673	All_C2		Anapc5	0.472357	1.24067e-33	2.28022e-29	0.769	0.31	LEC_C4		Capns1	0.33058	0.00678277	1	0.75	0.643	VEC_C3
Cyba	0.850868	5.15244e-295	9.46968e-291	0.986	0.774	All_C2		Nde1	0.392897	1.92191e-33	3.53227e-29	0.484	0.138	LEC_C4		Slfn2	0.279064	0.00734744	1	0.269	0.136	VEC_C3
Pld4	1.04042	1.67348e-293	3.07568e-289	0.76	0.24	All_C2		Mthfd2	0.315232	2.40559e-33	4.42124e-29	0.418	0.104	LEC_C4		Bsg	0.299869	0.00743212	1	0.731	0.657	VEC_C3
Tnfsf13b	0.945229	1.16898e-292	2.14847e-288	0.555	0.112	All_C2		H3f3a	0.465503	4.04046e-33	7.42597e-29	0.995	0.925	LEC_C4		Scn1b	0.49613	0.00852604	1	0.385	0.248	VEC_C3
Lcp1	1.01982	5.24054e-286	9.63159e-282	0.85	0.311	All_C2		Srsf7	0.553812	5.63351e-33	1.03538e-28	0.808	0.376	LEC_C4		Jup	0.396469	0.00855333	1	0.481	0.326	VEC_C3
Coro1a	0.955803	1.02409e-284	1.88217e-280	0.88	0.323	All_C2		Hn1	0.678194	1.11548e-32	2.05014e-28	0.951	0.666	LEC_C4		Anxa5	0.331819	0.00855496	1	0.712	0.632	VEC_C3
B2m	0.801717	2.71746e-283	4.99442e-279	0.999	0.968	All_C2		Snrnp40	0.291576	1.39096e-32	2.55644e-28	0.549	0.16	LEC_C4		Serinc1	0.486102	0.00857307	1	0.519	0.401	VEC_C3
Adgre1	0.984411	4.9397e-283	9.07867e-279	0.733	0.221	All_C2		Raly	0.530037	1.57814e-31	2.90046e-27	0.907	0.526	LEC_C4		Desi2	0.409099	0.00868908	1	0.365	0.225	VEC_C3
Cd68	0.88403	6.03731e-279	1.1096e-274	0.832	0.284	All_C2		Ddx39	0.331676	1.68087e-31	3.08927e-27	0.511	0.153	LEC_C4		Ifi27	0.456101	0.00885049	1	0.596	0.521	VEC_C3
Tmem119	1.095	1.05842e-278	1.94528e-274	0.6	0.15	All_C2		Dck	0.347355	2.87893e-31	5.29119e-27	0.489	0.139	LEC_C4		1110008P14Rik	0.604121	0.00886013	1	0.327	0.207	VEC_C3
Spi1	0.897333	1.10388e-276	2.02882e-272	0.858	0.302	All_C2		Bub3	0.572924	3.45393e-31	6.34798e-27	0.769	0.368	LEC_C4		Nudt4	0.444007	0.00887466	1	0.442	0.295	VEC_C3
Ucp2	0.901018	6.75457e-276	1.24142e-271	0.975	0.477	All_C2		Psmb9	0.485259	4.16126e-31	7.64799e-27	0.874	0.426	LEC_C4		Rnf13	0.499422	0.00918285	1	0.346	0.225	VEC_C3
Bcl2a1b	0.930549	1.87284e-273	3.44209e-269	0.756	0.237	All_C2		Ssna1	0.440355	5.22328e-31	9.59986e-27	0.725	0.299	LEC_C4		Prdx1	0.312662	0.00948546	1	0.788	0.711	VEC_C3
Cx3cr1	0.970627	8.7569e-273	1.60943e-268	0.637	0.158	All_C2		Hint1	0.497574	7.17166e-31	1.31808e-26	0.973	0.793	LEC_C4		Anapc5	0.443057	0.00951365	1	0.538	0.43	VEC_C3
Hcls1	0.893069	1.67665e-269	3.08151e-265	0.742	0.244	All_C2		Haus8	0.288192	8.46387e-31	1.55558e-26	0.445	0.122	LEC_C4		Slc31a2	0.476945	0.00962768	1	0.308	0.176	VEC_C3
Mpeg1	0.885822	4.43685e-268	8.15449e-264	0.701	0.203	All_C2		Pa2g4	0.448688	9.47813e-31	1.74198e-26	0.731	0.292	LEC_C4		Ndufb4	0.393143	0.00966813	1	0.615	0.475	VEC_C3
Cyp4f18	0.925238	6.85547e-262	1.25997e-257	0.481	0.088	All_C2		Cbx1	0.390952	9.58842e-31	1.76226e-26	0.687	0.258	LEC_C4		Slamf9	1.5069	1.31921e-81	2.42458e-77	0.87	0.01	VEC_C4
Lst1	0.974777	6.33807e-259	1.16487e-254	0.663	0.197	All_C2		Akip1	0.252864	1.54999e-30	2.84873e-26	0.352	0.081	LEC_C4		Fyb	1.36237	7.01456e-71	1.28921e-66	0.826	0.014	VEC_C4
Arrb2	0.862633	9.4789e-256	1.74213e-251	0.751	0.268	All_C2		Nop56	0.335116	2.97798e-30	5.47324e-26	0.533	0.167	LEC_C4		Ly86	1.39735	5.93294e-68	1.09041e-63	0.826	0.016	VEC_C4
P2ry6	0.849667	4.22879e-254	7.77209e-250	0.82	0.313	All_C2		Exosc8	0.361232	4.32882e-30	7.95594e-26	0.632	0.225	LEC_C4		Tmem119	1.13244	2.37431e-67	4.36375e-63	0.652	0.004	VEC_C4
Tgfbr1	1.09963	5.11983e-254	9.40973e-250	0.741	0.304	All_C2		Hspa14	0.287835	5.45406e-30	1.0024e-25	0.418	0.112	LEC_C4		Spi1	1.48844	4.16414e-67	7.65328e-63	0.913	0.025	VEC_C4
Rgs2	0.940985	1.84088e-252	3.38335e-248	0.696	0.235	All_C2		Nudc	0.489968	5.56036e-30	1.02194e-25	0.813	0.408	LEC_C4		Ctsc	1.82908	4.61261e-66	8.47752e-62	0.957	0.031	VEC_C4
BC028528	0.877174	1.19804e-251	2.20188e-247	0.703	0.237	All_C2		Rpa1	0.322071	6.14646e-30	1.12966e-25	0.33	0.076	LEC_C4		Adgre1	1.13741	1.41343e-64	2.59775e-60	0.696	0.008	VEC_C4
Lgmn	0.888487	2.34591e-249	4.31156e-245	0.938	0.538	All_C2		Nudcd2	0.305401	7.77097e-30	1.42823e-25	0.478	0.141	LEC_C4		Cd86	0.957453	1.93382e-63	3.55417e-59	0.652	0.006	VEC_C4
Cd48	0.831244	1.58148e-245	2.9066e-241	0.724	0.241	All_C2		Clic1	0.457009	8.80549e-30	1.61836e-25	0.989	0.888	LEC_C4		Basp1	1.00799	6.35205e-62	1.16744e-57	0.696	0.01	VEC_C4
Fcgr1	1.02673	8.22288e-245	1.51128e-240	0.579	0.15	All_C2		Ncaph2	0.365258	1.0907e-29	2.0046e-25	0.511	0.162	LEC_C4		Gm26740	0.679111	1.01432e-61	1.86422e-57	0.565	0.002	VEC_C4
Phf11b	1.05084	3.4817e-244	6.39902e-240	0.557	0.146	All_C2		Smc1a	0.318694	1.36914e-29	2.51634e-25	0.555	0.179	LEC_C4		Laptm5	1.90963	1.39253e-60	2.55932e-56	1	0.045	VEC_C4
Dok3	0.812942	6.60079e-244	1.21316e-239	0.592	0.158	All_C2		Eri1	0.263793	1.52007e-29	2.79374e-25	0.423	0.113	LEC_C4		Cx3cr1	1.12403	3.81809e-59	7.01726e-55	0.696	0.012	VEC_C4
Siglece	0.803102	1.90863e-243	3.50787e-239	0.497	0.104	All_C2		Hsp90aa1	0.564488	4.70774e-29	8.65236e-25	0.945	0.557	LEC_C4		C3ar1	0.881863	6.85973e-59	1.26075e-54	0.696	0.012	VEC_C4
Pou2f2	0.876354	5.1877e-243	9.53448e-239	0.567	0.141	All_C2		Actn4	0.312867	6.35075e-29	1.1672e-24	0.544	0.177	LEC_C4		Cybb	1.01902	3.7917e-58	6.96877e-54	0.739	0.016	VEC_C4
Ppfia4	0.815226	1.24632e-240	2.29062e-236	0.487	0.104	All_C2		Paics	0.379135	7.05707e-29	1.29702e-24	0.593	0.216	LEC_C4		Pld4	1.18748	1.73649e-57	3.19149e-53	0.783	0.019	VEC_C4
Fam105a	0.819174	2.91141e-238	5.35087e-234	0.648	0.197	All_C2		Srsf2	0.51974	7.21083e-29	1.32528e-24	0.879	0.49	LEC_C4		Fcgr3	2.11262	2.31902e-57	4.26213e-53	1	0.051	VEC_C4
Cotl1	0.877701	2.9293e-237	5.38376e-233	0.891	0.413	All_C2		Rbbp4	0.381217	1.44613e-28	2.65783e-24	0.67	0.255	LEC_C4		Lair1	0.873284	6.61739e-57	1.21621e-52	0.652	0.01	VEC_C4
Cd86	0.909767	9.28351e-231	1.70622e-226	0.566	0.153	All_C2		Bckdk	0.290425	4.17648e-28	7.67596e-24	0.473	0.141	LEC_C4		Mpeg1	1.0555	1.40204e-56	2.57681e-52	0.696	0.014	VEC_C4
F11r	0.845544	9.45283e-230	1.73734e-225	0.619	0.187	All_C2		Anapc11	0.499781	5.03424e-28	9.25243e-24	0.896	0.513	LEC_C4		Selplg	0.991951	1.8013e-56	3.3106e-52	0.652	0.01	VEC_C4
Fxyd5	0.818298	8.17049e-227	1.50165e-222	0.965	0.683	All_C2		Nsmce1	0.355582	6.28911e-28	1.15587e-23	0.566	0.197	LEC_C4		Csf1r	1.53624	2.63955e-53	4.85124e-49	0.783	0.025	VEC_C4
Apobec1	0.815573	1.3074e-226	2.40287e-222	0.606	0.18	All_C2		Lbr	0.326065	6.40874e-28	1.17786e-23	0.478	0.144	LEC_C4		Arhgap30	0.693829	2.88542e-53	5.30311e-49	0.565	0.006	VEC_C4
Csf2ra	0.895218	9.46238e-226	1.73909e-221	0.722	0.287	All_C2		Snrpb	0.4711	6.4768e-28	1.19037e-23	0.945	0.681	LEC_C4		Hpgd	0.992838	3.56954e-52	6.56045e-48	0.609	0.01	VEC_C4
Selplg	0.780266	5.05904e-225	9.298e-221	0.713	0.239	All_C2		Lsm8	0.378322	1.2147e-27	2.23251e-23	0.648	0.255	LEC_C4		Hmha1	0.83896	3.56954e-52	6.56045e-48	0.609	0.01	VEC_C4
Irf8	0.811608	1.72939e-223	3.17844e-219	0.666	0.229	All_C2		Sumo2	0.464758	1.47362e-27	2.70837e-23	0.978	0.799	LEC_C4		Susd3	0.562862	1.59431e-51	2.93017e-47	0.478	0.002	VEC_C4
Snx5	0.835365	1.11059e-221	2.04115e-217	0.844	0.449	All_C2		Hnrnpa3	0.558207	1.52856e-27	2.80933e-23	0.907	0.619	LEC_C4		Cd68	1.43093	3.09704e-51	5.69204e-47	0.87	0.037	VEC_C4
Cd53	0.768193	5.22795e-221	9.60845e-217	0.814	0.317	All_C2		Snrpe	0.452882	1.67643e-27	3.08111e-23	0.929	0.593	LEC_C4		Fam105a	0.891636	4.1386e-51	7.60633e-47	0.652	0.014	VEC_C4
H2-D1	0.740304	5.41644e-220	9.95487e-216	0.99	0.874	All_C2		Hp1bp3	0.290738	1.81795e-27	3.34121e-23	0.582	0.193	LEC_C4		Lilrb4a	0.914089	8.19686e-50	1.5065e-45	0.609	0.012	VEC_C4
Basp1	0.803033	1.65874e-219	3.0486e-215	0.554	0.147	All_C2		Spn	0.314112	5.26573e-27	9.67788e-23	0.451	0.134	LEC_C4		C5ar1	1.32016	1.53771e-48	2.82617e-44	0.696	0.021	VEC_C4
Glipr1	0.97304	1.7124e-219	3.14722e-215	0.611	0.189	All_C2		Fkbp2	0.454071	1.12294e-26	2.06385e-22	0.868	0.469	LEC_C4		Blnk	0.659231	2.81563e-48	5.17485e-44	0.522	0.006	VEC_C4
Plbd1	0.691445	8.35812e-217	1.53614e-212	0.491	0.107	All_C2		Pih1d1	0.311593	3.60598e-26	6.62743e-22	0.544	0.187	LEC_C4		Sla	0.608559	3.02172e-48	5.55362e-44	0.522	0.006	VEC_C4
Lpcat2	0.771057	1.1372e-215	2.09006e-211	0.535	0.144	All_C2		Calm2	0.582731	3.80205e-26	6.98778e-22	0.984	0.792	LEC_C4		Trem2	1.38075	3.6081e-48	6.63132e-44	0.696	0.021	VEC_C4
Irf5	0.779539	1.89883e-215	3.48986e-211	0.612	0.192	All_C2		Maz	0.284892	4.53095e-26	8.32743e-22	0.505	0.163	LEC_C4		AF251705	1.30853	5.23444e-48	9.62038e-44	0.696	0.021	VEC_C4
Ptpn6	0.775136	4.9433e-215	9.08529e-211	0.647	0.209	All_C2		Med30	0.270737	4.77852e-26	8.78245e-22	0.511	0.165	LEC_C4		Lilra5	0.650639	1.37601e-47	2.52898e-43	0.478	0.004	VEC_C4
Fam49b	0.805874	2.93723e-212	5.39834e-208	0.725	0.286	All_C2		Arl6ip1	0.74769	5.32793e-26	9.79221e-22	0.934	0.641	LEC_C4		Coro1a	1.59877	1.84307e-47	3.38739e-43	0.783	0.033	VEC_C4
Actr3	0.828708	1.73614e-210	3.19084e-206	0.858	0.52	All_C2		Snrpa1	0.317968	5.56969e-26	1.02365e-21	0.626	0.231	LEC_C4		Snx20	0.635304	2.70429e-47	4.97022e-43	0.478	0.004	VEC_C4
Gngt2	0.747713	7.196e-210	1.32255e-205	0.72	0.264	All_C2		Nans	0.312262	6.33574e-26	1.16445e-21	0.615	0.231	LEC_C4		Apbb1ip	0.569543	2.70429e-47	4.97022e-43	0.478	0.004	VEC_C4
Hmha1	0.75738	8.44345e-210	1.55182e-205	0.722	0.266	All_C2		Pbdc1	0.253012	8.01308e-26	1.47272e-21	0.473	0.147	LEC_C4		Fcgr1	0.568589	2.91473e-47	5.35699e-43	0.478	0.004	VEC_C4
Vsir	0.837799	5.87726e-208	1.08018e-203	0.77	0.342	All_C2		Eif1ad	0.267448	1.23849e-25	2.27622e-21	0.451	0.14	LEC_C4		Lsp1	1.66472	3.4006e-47	6.24995e-43	0.913	0.053	VEC_C4
Lgals3	0.789996	1.59108e-206	2.92424e-202	0.806	0.358	All_C2		Trim28	0.267505	1.32445e-25	2.4342e-21	0.549	0.186	LEC_C4		Tnfaip8l2	0.841396	6.33916e-47	1.16507e-42	0.739	0.027	VEC_C4
Ncf2	0.726788	1.78841e-206	3.28691e-202	0.623	0.201	All_C2		Tpm4	0.487332	1.90907e-25	3.50868e-21	0.863	0.482	LEC_C4		Pilra	0.571497	1.70042e-46	3.12521e-42	0.435	0.002	VEC_C4
Tnfaip8l2	0.729959	1.14847e-202	2.11077e-198	0.706	0.254	All_C2		Nudt21	0.344785	3.44615e-25	6.33369e-21	0.643	0.252	LEC_C4		Prkcb	0.520636	3.28887e-46	6.04462e-42	0.391	0	VEC_C4
Cyth4	0.752924	2.0898e-201	3.84084e-197	0.66	0.228	All_C2		Babam1	0.263006	6.01475e-25	1.10545e-20	0.522	0.175	LEC_C4		Cd53	1.17834	6.58318e-46	1.20992e-41	0.739	0.029	VEC_C4
Lat2	0.762551	1.95391e-200	3.5911e-196	0.55	0.161	All_C2		Mrpl18	0.394002	7.18955e-25	1.32137e-20	0.753	0.353	LEC_C4		Rgs2	0.898117	8.2136e-46	1.50958e-41	0.783	0.033	VEC_C4
Man2b1	0.810388	4.05424e-194	7.45128e-190	0.708	0.302	All_C2		Mrpl51	0.379861	9.30151e-25	1.70953e-20	0.78	0.363	LEC_C4		Cd72	1.16392	5.4025e-45	9.92925e-41	0.609	0.016	VEC_C4
Bcl2a1a	0.737559	5.98231e-194	1.09949e-189	0.425	0.089	All_C2		Ddx39b	0.401043	1.72138e-24	3.16372e-20	0.764	0.347	LEC_C4		Cd52	2.08424	1.11848e-44	2.05566e-40	0.913	0.062	VEC_C4
Ptprc	0.685269	5.15714e-191	9.47831e-187	0.642	0.223	All_C2		Ssr1	0.339637	1.75825e-24	3.23149e-20	0.725	0.298	LEC_C4		Ms4a7	1.58566	1.98024e-44	3.63948e-40	0.739	0.031	VEC_C4
Tm6sf1	0.706253	3.40373e-189	6.25571e-185	0.701	0.265	All_C2		Lsm4	0.428132	2.61367e-24	4.80367e-20	0.835	0.431	LEC_C4		Bin2	0.65071	6.55312e-44	1.2044e-39	0.478	0.006	VEC_C4
Tmsb4x	0.610047	2.22411e-188	4.08769e-184	1	0.987	All_C2		Mrpl42	0.376326	3.61063e-24	6.63597e-20	0.852	0.435	LEC_C4		Nckap1l	0.618944	8.0734e-44	1.48381e-39	0.478	0.006	VEC_C4
Sh3bgrl3	0.661466	2.71307e-188	4.98635e-184	0.982	0.803	All_C2		U2af1	0.418966	3.88145e-24	7.13371e-20	0.819	0.422	LEC_C4		Lrrc25	0.821798	9.27702e-44	1.70502e-39	0.478	0.006	VEC_C4
Alox5ap	0.660132	1.87793e-186	3.45144e-182	0.846	0.335	All_C2		Rdx	0.296944	6.15081e-24	1.13046e-19	0.687	0.275	LEC_C4		Bcl2a1b	1.31041	8.82622e-43	1.62217e-38	0.609	0.018	VEC_C4
Npc2	0.584308	4.46237e-184	8.20139e-180	0.962	0.837	All_C2		Cfl1	0.365518	6.99432e-24	1.28549e-19	0.989	0.937	LEC_C4		Cd84	0.732937	1.42742e-42	2.62346e-38	0.435	0.004	VEC_C4
Tmem176b	0.70127	2.7106e-183	4.98181e-179	0.947	0.685	All_C2		Smchd1	0.265915	7.24102e-24	1.33083e-19	0.505	0.172	LEC_C4		Clec4a2	0.809177	2.95726e-42	5.43515e-38	0.522	0.01	VEC_C4
Mmp12	1.08846	2.26749e-181	4.16743e-177	0.372	0.072	All_C2		Trappc1	0.373503	1.10805e-23	2.03648e-19	0.725	0.318	LEC_C4		Ptprc	0.705443	6.28709e-42	1.1555e-37	0.565	0.014	VEC_C4
Ctsa	0.726352	5.99e-181	1.1009e-176	0.84	0.485	All_C2		Tuba1a	0.493742	1.16359e-23	2.13857e-19	0.692	0.316	LEC_C4		Ifi30	1.11063	4.21963e-41	7.75527e-37	0.696	0.029	VEC_C4
Ctsb	0.623477	2.16667e-179	3.98213e-175	0.982	0.836	All_C2		G3bp1	0.360629	5.49257e-23	1.00948e-18	0.753	0.348	LEC_C4		Gpr65	0.72144	7.30242e-41	1.34211e-36	0.478	0.008	VEC_C4
Lyn	0.704149	3.54782e-179	6.52053e-175	0.585	0.202	All_C2		Srsf1	0.260994	6.60424e-23	1.21379e-18	0.538	0.195	LEC_C4		Ms4a6d	0.967334	8.0745e-41	1.48401e-36	0.609	0.019	VEC_C4
Tpd52	0.715826	5.55132e-176	1.02028e-171	0.666	0.275	All_C2		1810037I17Rik	0.455086	8.87815e-23	1.63171e-18	0.874	0.515	LEC_C4		Ncf1	0.576132	8.86937e-41	1.6301e-36	0.478	0.008	VEC_C4
C3ar1	0.709369	4.20385e-174	7.72626e-170	0.571	0.181	All_C2		Nono	0.365258	8.91015e-23	1.6376e-18	0.813	0.393	LEC_C4		Pou2f2	0.702896	1.48795e-40	2.7347e-36	0.478	0.008	VEC_C4
Hck	0.669757	1.22437e-173	2.25027e-169	0.48	0.137	All_C2		Vim	0.815519	9.42569e-23	1.73235e-18	0.978	0.764	LEC_C4		Lat2	0.864659	1.62968e-40	2.99518e-36	0.565	0.016	VEC_C4
C5ar1	0.762845	8.79537e-173	1.6165e-168	0.647	0.226	All_C2		Atp5g2	0.393441	1.32207e-22	2.42983e-18	0.973	0.761	LEC_C4		Irf5	0.644806	2.55091e-40	4.68832e-36	0.522	0.012	VEC_C4
Gpr65	0.724041	5.2143e-170	9.58335e-166	0.438	0.112	All_C2		Hnrnpa2b1	0.419915	1.43383e-22	2.63523e-18	0.94	0.658	LEC_C4		Cotl1	1.70893	6.88415e-40	1.26524e-35	0.87	0.062	VEC_C4
Blnk	0.625217	6.50142e-170	1.1949e-165	0.46	0.123	All_C2		Dynll2	0.339043	2.34513e-22	4.31011e-18	0.56	0.217	LEC_C4		Hcls1	0.896701	2.45631e-39	4.51446e-35	0.696	0.031	VEC_C4
Hpgds	0.66664	1.2546e-167	2.30582e-163	0.491	0.141	All_C2		Rbm3	0.552735	5.90207e-22	1.08474e-17	0.885	0.564	LEC_C4		Wfdc17	1.50478	1.23661e-38	2.27276e-34	0.739	0.039	VEC_C4
Srgn	0.643603	2.39695e-161	4.40536e-157	0.821	0.399	All_C2		Cox5a	0.420809	6.13386e-22	1.12734e-17	0.945	0.672	LEC_C4		Alox5ap	1.74044	1.78907e-38	3.28813e-34	0.913	0.078	VEC_C4
Abi3	0.657685	4.1462e-159	7.6203e-155	0.445	0.128	All_C2		Ckb	0.5022	6.41784e-22	1.17953e-17	0.934	0.597	LEC_C4		Rac2	0.81464	2.81769e-38	5.17864e-34	0.565	0.018	VEC_C4
Serinc3	0.651166	5.35018e-159	9.8331e-155	0.905	0.647	All_C2		Ybx1	0.382248	1.05649e-21	1.94173e-17	0.989	0.884	LEC_C4		Rassf2	0.700721	3.39182e-38	6.23383e-34	0.478	0.01	VEC_C4
Hpgd	0.827143	2.14952e-156	3.9506e-152	0.537	0.183	All_C2		Snrpc	0.335866	1.13489e-21	2.08581e-17	0.802	0.385	LEC_C4		Ptpn6	0.687516	5.18408e-38	9.52783e-34	0.478	0.01	VEC_C4
Itgax	0.643669	1.88099e-155	3.45706e-151	0.335	0.069	All_C2		Hnrnpf	0.406102	1.44347e-21	2.65295e-17	0.967	0.738	LEC_C4		H2-DMa	1.42763	5.87465e-38	1.0797e-33	0.739	0.041	VEC_C4
Lrrc25	0.629199	6.7176e-154	1.23463e-149	0.501	0.163	All_C2		Uchl5	0.258129	1.75595e-21	3.22726e-17	0.489	0.174	LEC_C4		Cd33	0.642712	1.43887e-37	2.6445e-33	0.391	0.004	VEC_C4
Lacc1	0.651539	8.85408e-154	1.62729e-149	0.38	0.092	All_C2		1700025G04Rik	0.262382	5.28131e-21	9.70652e-17	0.527	0.197	LEC_C4		Ms4a6c	1.35227	1.71054e-37	3.1438e-33	0.609	0.023	VEC_C4
Sh2d1b1	0.581897	1.86443e-150	3.42664e-146	0.371	0.09	All_C2		Pfn1	0.343465	8.03199e-21	1.4762e-16	0.995	0.974	LEC_C4		Slc11a1	0.474943	1.92029e-37	3.5293e-33	0.391	0.004	VEC_C4
Milr1	0.612861	4.33489e-150	7.96709e-146	0.436	0.126	All_C2		Mrpl33	0.405512	8.47487e-21	1.5576e-16	0.885	0.511	LEC_C4		Ccr5	0.457535	2.06381e-37	3.79307e-33	0.391	0.004	VEC_C4
Ptpn18	0.555106	3.27186e-149	6.01334e-145	0.794	0.354	All_C2		Snrpf	0.388666	1.32815e-20	2.44101e-16	0.907	0.531	LEC_C4		P2ry6	1.45618	2.10763e-37	3.87362e-33	0.739	0.041	VEC_C4
Fgd2	0.58782	7.06146e-149	1.29783e-144	0.409	0.11	All_C2		Thoc7	0.30513	1.39085e-20	2.55624e-16	0.626	0.269	LEC_C4		Lilr4b	0.58718	2.21798e-37	4.07642e-33	0.391	0.004	VEC_C4
Epsti1	0.634635	4.39401e-148	8.07574e-144	0.491	0.161	All_C2		Acadl	0.265333	1.50107e-20	2.75882e-16	0.516	0.195	LEC_C4		Aif1	1.23055	1.67075e-36	3.07066e-32	0.739	0.043	VEC_C4
Bst2	0.886879	1.31465e-147	2.4162e-143	0.832	0.54	All_C2		Atp5g3	0.377245	2.35706e-20	4.33205e-16	0.824	0.453	LEC_C4		AB124611	0.480736	1.75841e-36	3.23177e-32	0.348	0.002	VEC_C4
Cd300a	0.65881	3.30583e-147	6.07578e-143	0.516	0.173	All_C2		Mrps18c	0.254917	2.94552e-20	5.41358e-16	0.736	0.321	LEC_C4		Cd180	0.308174	3.41483e-36	6.27611e-32	0.304	0	VEC_C4
Igsf6	0.579354	5.81194e-146	1.06818e-141	0.42	0.116	All_C2		Lsm6	0.359889	3.81751e-20	7.0162e-16	0.714	0.347	LEC_C4		Clec5a	0.541506	3.7256e-36	6.84728e-32	0.435	0.008	VEC_C4
Zmynd15	0.810969	1.49265e-145	2.74333e-141	0.351	0.082	All_C2		Hnrnpu	0.338889	4.39772e-20	8.08256e-16	0.797	0.422	LEC_C4		Cd300a	0.616047	4.2251e-36	7.76531e-32	0.435	0.008	VEC_C4
Ch25h	0.663837	5.7844e-145	1.06311e-140	0.292	0.053	All_C2		Prmt1	0.257212	4.54494e-20	8.35315e-16	0.604	0.251	LEC_C4		Rab7b	0.508766	5.78429e-36	1.06309e-31	0.435	0.008	VEC_C4
Efhd2	0.682896	8.93938e-143	1.64297e-138	0.713	0.36	All_C2		Magoh	0.294957	5.54994e-20	1.02002e-15	0.632	0.27	LEC_C4		Evi2a	0.824027	6.02199e-36	1.10678e-31	0.522	0.016	VEC_C4
Il10ra	0.567318	5.55375e-142	1.02072e-137	0.387	0.102	All_C2		Tubb2a	0.309853	6.95177e-20	1.27767e-15	0.61	0.255	LEC_C4		Glipr1	1.11959	7.43686e-36	1.36682e-31	0.522	0.016	VEC_C4
Il1b	0.852897	9.69072e-141	1.78106e-136	0.268	0.044	All_C2		P4hb	0.360698	7.15624e-20	1.31524e-15	0.698	0.334	LEC_C4		Epsti1	0.592178	7.8394e-36	1.4408e-31	0.522	0.016	VEC_C4
Fau	0.362214	1.65373e-140	3.0394e-136	0.994	0.985	All_C2		Ywhah	0.394432	7.56624e-20	1.3906e-15	0.973	0.769	LEC_C4		Fcgr2b	1.23578	8.33954e-36	1.53272e-31	0.652	0.031	VEC_C4
Rac2	0.460507	2.10477e-138	3.86836e-134	0.683	0.276	All_C2		Tmem109	0.380386	9.96201e-20	1.83092e-15	0.736	0.372	LEC_C4		Ncf2	0.459061	1.08211e-35	1.98882e-31	0.435	0.008	VEC_C4
Fcgr2b	0.578346	1.90889e-137	3.50835e-133	0.676	0.272	All_C2		Slc25a5	0.382665	1.77566e-19	3.26348e-15	0.951	0.746	LEC_C4		Cyth4	1.12084	1.14545e-35	2.10523e-31	0.609	0.025	VEC_C4
Ms4a6c	0.597607	8.72747e-137	1.60402e-132	0.683	0.274	All_C2		Morf4l2	0.26389	1.94096e-19	3.56729e-15	0.714	0.31	LEC_C4		Tyrobp	2.70537	4.12224e-35	7.57626e-31	1	0.131	VEC_C4
Gm26740	0.596465	1.19145e-136	2.18976e-132	0.483	0.162	All_C2		Cox7a2	0.367098	2.11983e-19	3.89604e-15	0.934	0.716	LEC_C4		Fcer1g	2.7134	6.53355e-35	1.2008e-30	1	0.133	VEC_C4
Il10rb	0.663392	1.96474e-136	3.61099e-132	0.707	0.377	All_C2		Cox5b	0.368646	2.67266e-19	4.91208e-15	0.956	0.725	LEC_C4		Tnfsf13b	0.532523	2.68693e-34	4.93831e-30	0.391	0.006	VEC_C4
Gusb	0.659744	3.0747e-136	5.65099e-132	0.676	0.345	All_C2		Cycs	0.453078	3.39368e-19	6.23724e-15	0.797	0.456	LEC_C4		Fcgr4	0.739769	6.51259e-34	1.19695e-29	0.478	0.014	VEC_C4
Syngr2	0.605257	3.47874e-136	6.39357e-132	0.688	0.347	All_C2		Mapre1	0.330782	3.71399e-19	6.82595e-15	0.747	0.384	LEC_C4		Etv5	0.630708	2.13486e-33	3.92366e-29	0.435	0.01	VEC_C4
Ncf4	0.59294	5.2381e-136	9.62711e-132	0.488	0.166	All_C2		Actg1	0.433316	4.70395e-19	8.64538e-15	0.995	0.92	LEC_C4		Mafb	1.32332	3.83711e-33	7.05222e-29	0.826	0.066	VEC_C4
Slc11a1	0.593698	4.12375e-135	7.57904e-131	0.391	0.107	All_C2		Atp5f1	0.381985	4.82921e-19	8.8756e-15	0.929	0.662	LEC_C4		Bcl2a1d	0.557724	1.28411e-32	2.36007e-28	0.348	0.004	VEC_C4
Evi2a	0.603551	6.59515e-134	1.21212e-129	0.533	0.2	All_C2		Nsmce4a	0.273467	5.18423e-19	9.5281e-15	0.637	0.272	LEC_C4		Cd48	0.767377	1.97848e-32	3.63624e-28	0.522	0.019	VEC_C4
Slc15a3	0.562431	2.6748e-132	4.91602e-128	0.328	0.077	All_C2		Pfdn6	0.288544	7.12353e-19	1.30923e-14	0.725	0.336	LEC_C4		Inpp5d	0.725052	2.11179e-32	3.88125e-28	0.826	0.062	VEC_C4
Ccr5	0.60254	1.69383e-130	3.11309e-126	0.414	0.125	All_C2		Stra13	0.396099	8.07189e-19	1.48353e-14	0.808	0.451	LEC_C4		Gatm	0.68965	2.76371e-32	5.07943e-28	0.522	0.019	VEC_C4
Sla	0.622345	2.3981e-130	4.40747e-126	0.466	0.161	All_C2		Flna	0.400878	8.71697e-19	1.60209e-14	0.742	0.365	LEC_C4		Cd14	1.82096	3.92287e-32	7.20984e-28	0.696	0.047	VEC_C4
Lilrb4a	0.666775	8.78981e-130	1.61548e-125	0.506	0.178	All_C2		Tcp1	0.323202	1.10005e-18	2.02179e-14	0.725	0.362	LEC_C4		H2-DMb1	1.18087	5.67981e-32	1.04389e-27	0.609	0.031	VEC_C4
Prkcd	0.620204	1.83718e-128	3.37655e-124	0.586	0.264	All_C2		Set	0.370286	1.28081e-18	2.354e-14	0.808	0.448	LEC_C4		Cebpa	0.657847	6.57477e-32	1.20838e-27	0.565	0.025	VEC_C4
Hexa	0.6124	3.90777e-128	7.18209e-124	0.828	0.583	All_C2		H2afy	0.402062	1.46708e-18	2.69634e-14	0.747	0.403	LEC_C4		Ccr2	0.6546	1.33304e-31	2.45e-27	0.304	0.002	VEC_C4
Pfn1	0.509035	4.20563e-128	7.72954e-124	0.974	0.892	All_C2		Vdac3	0.30928	3.06529e-18	5.6337e-14	0.769	0.39	LEC_C4		Adap2	0.442599	1.43999e-31	2.64655e-27	0.304	0.002	VEC_C4
Tmem176a	0.636614	2.02452e-125	3.72087e-121	0.833	0.529	All_C2		Cnih4	0.318824	3.52266e-18	6.4743e-14	0.819	0.433	LEC_C4		Scimp	0.855488	1.48496e-31	2.72921e-27	0.435	0.012	VEC_C4
Psmb8	0.576103	5.1759e-125	9.51278e-121	0.78	0.471	All_C2		Cetn3	0.277776	5.32569e-18	9.78808e-14	0.753	0.355	LEC_C4		Kcnk13	0.398394	3.30953e-31	6.08258e-27	0.261	0	VEC_C4
Mafb	0.554408	5.86051e-125	1.0771e-120	0.774	0.411	All_C2		Pdlim1	0.385111	5.7185e-18	1.051e-13	0.588	0.269	LEC_C4		Apobr	0.377893	3.30953e-31	6.08258e-27	0.261	0	VEC_C4
Wfdc17	0.283176	9.90887e-124	1.82115e-119	0.679	0.293	All_C2		Nhp2l1	0.309804	6.65121e-18	1.22243e-13	0.813	0.432	LEC_C4		Ebi3	0.280397	3.30953e-31	6.08258e-27	0.261	0	VEC_C4
Adap2	0.492138	1.98191e-121	3.64255e-117	0.346	0.09	All_C2		Snrpg	0.392147	6.99278e-18	1.2852e-13	0.929	0.616	LEC_C4		Ncf4	0.477683	4.68614e-31	8.61266e-27	0.435	0.012	VEC_C4
Ms4a6b	0.518452	2.82586e-121	5.19365e-117	0.646	0.264	All_C2		Cltb	0.281584	7.61805e-18	1.40012e-13	0.522	0.218	LEC_C4		Arrb2	1.05437	2.29883e-30	4.22501e-26	0.87	0.084	VEC_C4
Cebpa	0.610943	1.16074e-120	2.13332e-116	0.513	0.202	All_C2		Calm1	0.313087	7.62524e-18	1.40144e-13	0.995	0.914	LEC_C4		Prkcd	0.861903	2.53562e-30	4.66022e-26	0.696	0.049	VEC_C4
Ifi204	0.777866	4.96856e-120	9.13172e-116	0.449	0.162	All_C2		Tpi1	0.350448	9.12683e-18	1.67742e-13	0.78	0.441	LEC_C4		Csf2ra	1.03234	3.93837e-30	7.23833e-26	0.652	0.043	VEC_C4
Ntpcr	0.60891	1.40675e-119	2.58547e-115	0.576	0.257	All_C2		Dazap1	0.281935	9.69765e-18	1.78233e-13	0.571	0.244	LEC_C4		Mmp12	0.719379	1.05021e-29	1.93018e-25	0.348	0.006	VEC_C4
Lpxn	0.547011	1.67947e-119	3.08669e-115	0.43	0.144	All_C2		Hnrnpd	0.297729	1.29553e-17	2.38105e-13	0.473	0.189	LEC_C4		Pirb	0.447229	1.11951e-29	2.05755e-25	0.348	0.006	VEC_C4
Bcl2a1d	0.539142	3.23416e-119	5.94406e-115	0.403	0.122	All_C2		Crip1	0.513586	1.43141e-17	2.63078e-13	0.995	0.878	LEC_C4		Vav1	0.407659	1.44513e-29	2.656e-25	0.348	0.006	VEC_C4
Cdc42	0.510379	3.25142e-119	5.97578e-115	0.895	0.726	All_C2		Slc29a1	0.259717	1.51054e-17	2.77621e-13	0.626	0.287	LEC_C4		Ctss	2.56137	1.62609e-29	2.98859e-25	0.957	0.144	VEC_C4
Cst3	0.303548	8.22962e-119	1.51252e-114	0.997	0.974	All_C2		Ndufab1	0.32525	2.47339e-17	4.54584e-13	0.791	0.419	LEC_C4		Rac3	0.421572	1.64158e-29	3.01707e-25	0.348	0.006	VEC_C4
Gpsm3	0.563287	2.49513e-117	4.5858e-113	0.615	0.277	All_C2		Commd1	0.29619	3.85215e-17	7.07986e-13	0.714	0.362	LEC_C4		Itgb2	0.63986	2.81986e-29	5.18262e-25	0.391	0.01	VEC_C4
Actb	0.581205	5.49143e-117	1.00927e-112	0.991	0.908	All_C2		Atpif1	0.345898	4.40354e-17	8.09326e-13	0.973	0.764	LEC_C4		Rgs10	1.69511	8.60985e-29	1.5824e-24	0.913	0.125	VEC_C4
Pla2g7	0.685441	6.74066e-117	1.23887e-112	0.494	0.182	All_C2		Stub1	0.312936	5.78375e-17	1.063e-12	0.654	0.312	LEC_C4		Ccl4	0.989903	6.56813e-28	1.20716e-23	0.304	0.004	VEC_C4
Adap2os	0.511723	1.58257e-116	2.90861e-112	0.324	0.084	All_C2		Rtn3	0.294873	8.05243e-17	1.47996e-12	0.786	0.408	LEC_C4		Ccl9	1.69187	7.65421e-28	1.40677e-23	0.522	0.027	VEC_C4
Tmbim6	0.509005	3.39277e-114	6.23557e-110	0.878	0.704	All_C2		Oaz1	0.291919	8.6239e-17	1.58499e-12	0.967	0.934	LEC_C4		C1qc	3.00579	7.7621e-28	1.4266e-23	1	0.197	VEC_C4
AA467197	0.889879	6.18145e-114	1.13609e-109	0.404	0.133	All_C2		Vdac1	0.294165	1.18535e-16	2.17855e-12	0.72	0.355	LEC_C4		Arl4c	0.586647	1.02859e-27	1.89045e-23	0.565	0.031	VEC_C4
Sap30	0.580447	7.3271e-114	1.34665e-109	0.45	0.169	All_C2		Pdap1	0.285471	1.28117e-16	2.35467e-12	0.643	0.305	LEC_C4		Mgl2	0.678919	3.46674e-27	6.37152e-23	0.391	0.012	VEC_C4
Atox1	0.56224	9.56584e-114	1.75811e-109	0.893	0.722	All_C2		Ssr2	0.317452	1.56123e-16	2.86938e-12	0.742	0.383	LEC_C4		C1qb	3.13152	3.74384e-27	6.88081e-23	1	0.205	VEC_C4
Tmcc3	0.707558	2.27682e-113	4.18457e-109	0.533	0.239	All_C2		Sdf2l1	0.335027	2.13269e-16	3.91967e-12	0.775	0.431	LEC_C4		Cd37	0.481753	4.50195e-27	8.27413e-23	0.348	0.008	VEC_C4
H2-K1	0.56446	9.05269e-113	1.66379e-108	0.911	0.681	All_C2		Ppp2r4	0.267604	2.50102e-16	4.59662e-12	0.511	0.223	LEC_C4		Sh2d1b1	0.353016	6.76864e-27	1.24401e-22	0.348	0.008	VEC_C4
Grn	0.528632	1.55263e-111	2.85358e-107	0.862	0.616	All_C2		Tsn	0.282444	2.57927e-16	4.74043e-12	0.714	0.352	LEC_C4		Hck	0.414075	1.09211e-26	2.00718e-22	0.261	0.002	VEC_C4
Gng2	0.528178	2.62058e-111	4.81635e-107	0.559	0.241	All_C2		Pole4	0.319126	3.76347e-16	6.91689e-12	0.703	0.38	LEC_C4		Cytip	0.346016	1.26994e-26	2.33403e-22	0.261	0.002	VEC_C4
Ywhah	0.5593	4.53655e-110	8.33772e-106	0.86	0.662	All_C2		Gpx1	0.336238	3.95676e-16	7.27213e-12	0.989	0.882	LEC_C4		Tbxas1	0.345468	1.47645e-26	2.71357e-22	0.261	0.002	VEC_C4
Ms4a6d	0.461183	1.20973e-109	2.22337e-105	0.593	0.241	All_C2		Clec12a	0.281785	3.958e-16	7.2744e-12	0.56	0.255	LEC_C4		Stap1	0.306182	1.47645e-26	2.71357e-22	0.261	0.002	VEC_C4
Oas1a	0.607434	1.29312e-109	2.37662e-105	0.389	0.132	All_C2		Pdlim7	0.269535	4.02333e-16	7.39447e-12	0.511	0.219	LEC_C4		Apobec1	0.713912	8.50748e-26	1.56359e-21	0.522	0.029	VEC_C4
Plekho1	0.550079	3.66447e-109	6.73494e-105	0.545	0.237	All_C2		Uqcr10	0.387348	4.0609e-16	7.46352e-12	0.896	0.617	LEC_C4		Tmem37	0.695908	1.57184e-25	2.88889e-21	0.522	0.029	VEC_C4
Slamf7	0.509799	3.75158e-109	6.89502e-105	0.292	0.073	All_C2		Atp5o	0.340635	4.13785e-16	7.60496e-12	0.896	0.571	LEC_C4		Ppfia4	0.490233	3.29352e-25	6.05316e-21	0.391	0.014	VEC_C4
Asah1	0.602256	1.39874e-108	2.57074e-104	0.685	0.415	All_C2		Erp29	0.357135	4.15609e-16	7.63849e-12	0.951	0.692	LEC_C4		Gpr34	0.484231	6.30037e-25	1.15795e-20	0.304	0.006	VEC_C4
Fermt3	0.491479	9.94561e-108	1.8279e-103	0.435	0.156	All_C2		Parvg	0.2552	4.40035e-16	8.08741e-12	0.44	0.175	LEC_C4		Fcrls	0.749969	8.02743e-25	1.47536e-20	0.348	0.01	VEC_C4
Abhd12	0.5784	1.07616e-106	1.97787e-102	0.599	0.301	All_C2		Ndufa12	0.329772	5.81126e-16	1.06805e-11	0.802	0.447	LEC_C4		Ms4a6b	1.056	9.66055e-25	1.77551e-20	0.478	0.025	VEC_C4
Mndal	0.597592	1.40144e-106	2.57571e-102	0.466	0.182	All_C2		Pycard	0.324605	8.22935e-16	1.51247e-11	0.846	0.486	LEC_C4		Itgam	0.41367	1.10687e-24	2.03431e-20	0.348	0.01	VEC_C4
Rnase6	0.442354	3.59955e-106	6.61562e-102	0.274	0.064	All_C2		Atp5j	0.319626	1.04103e-15	1.91331e-11	0.967	0.769	LEC_C4		Slc7a8	0.374933	1.10687e-24	2.03431e-20	0.348	0.01	VEC_C4
Mgl2	0.525521	6.90546e-106	1.26915e-101	0.422	0.14	All_C2		Fam96a	0.308581	1.05536e-15	1.93965e-11	0.786	0.43	LEC_C4		Arhgap9	0.328809	1.16764e-24	2.146e-20	0.348	0.01	VEC_C4
Lsp1	0.616159	1.0365e-105	1.90499e-101	0.76	0.485	All_C2		Ewsr1	0.304437	1.0826e-15	1.98971e-11	0.654	0.323	LEC_C4		Fam46a	0.723555	1.27604e-24	2.34524e-20	0.478	0.025	VEC_C4
Cd84	0.569948	1.36207e-104	2.50335e-100	0.488	0.193	All_C2		Apoa1bp	0.280001	1.17055e-15	2.15135e-11	0.626	0.295	LEC_C4		Tgfbi	0.940715	8.08009e-24	1.48504e-19	0.826	0.096	VEC_C4
Tgfbi	0.529765	5.39123e-103	9.90855e-99	0.791	0.48	All_C2		Aes	0.33111	1.28166e-15	2.35557e-11	0.813	0.462	LEC_C4		Lgals3	1.92255	1.07327e-23	1.97257e-19	0.696	0.074	VEC_C4
Ifi30	0.494597	6.11562e-103	1.12399e-98	0.65	0.321	All_C2		Eif4a1	0.356577	1.36588e-15	2.51035e-11	0.951	0.772	LEC_C4		Ccl6	1.71968	1.32553e-23	2.43618e-19	0.565	0.043	VEC_C4
Bin2	0.4874	8.36762e-103	1.53789e-98	0.387	0.132	All_C2		Ppp1cc	0.28176	1.63235e-15	3.0001e-11	0.769	0.427	LEC_C4		C1qa	3.03537	2.03838e-23	3.74633e-19	1	0.267	VEC_C4
Pilra	0.515431	1.77903e-102	3.26968e-98	0.375	0.121	All_C2		Nhp2	0.268438	1.67426e-15	3.07712e-11	0.593	0.277	LEC_C4		Arl11	0.412236	2.0704e-23	3.80519e-19	0.261	0.004	VEC_C4
Trem2	0.532894	1.31892e-101	2.42405e-97	0.571	0.241	All_C2		Rps27l	0.310201	1.69465e-15	3.11459e-11	0.967	0.765	LEC_C4		Il10ra	0.398939	3.07344e-23	5.64868e-19	0.261	0.004	VEC_C4
Ckb	0.595059	1.40264e-101	2.57791e-97	0.726	0.451	All_C2		Pgam1	0.29526	2.07526e-15	3.81413e-11	0.714	0.376	LEC_C4		Siglece	0.37762	3.07344e-23	5.64868e-19	0.261	0.004	VEC_C4
Sat1	0.485719	6.57543e-101	1.2085e-96	0.932	0.782	All_C2		Calm3	0.357545	2.09803e-15	3.85596e-11	0.813	0.518	LEC_C4		Rgs1	0.449815	3.28213e-23	6.03222e-19	0.261	0.004	VEC_C4
Itgb5	0.550892	9.22363e-101	1.69521e-96	0.729	0.457	All_C2		Arpp19	0.359238	3.64182e-15	6.69331e-11	0.929	0.642	LEC_C4		Rhoh	0.274298	3.28213e-23	6.03222e-19	0.261	0.004	VEC_C4
Hspa8	0.446455	2.61339e-100	4.80315e-96	0.974	0.926	All_C2		Prelid1	0.332599	3.8615e-15	7.09706e-11	0.83	0.516	LEC_C4		Ramp1	0.522966	3.70095e-23	6.80197e-19	0.435	0.021	VEC_C4
Arpc2	0.45737	7.85281e-100	1.44327e-95	0.912	0.765	All_C2		Cct7	0.263656	4.86737e-15	8.94575e-11	0.78	0.43	LEC_C4		Ikzf1	0.299484	3.7425e-23	6.87833e-19	0.261	0.004	VEC_C4
St3gal6	0.523532	1.32349e-99	2.43245e-95	0.462	0.188	All_C2		Ywhae	0.354223	5.07968e-15	9.33595e-11	0.929	0.67	LEC_C4		Pid1	1.18083	3.79145e-23	6.96831e-19	0.913	0.135	VEC_C4
Runx3	0.46816	1.86494e-99	3.42757e-95	0.331	0.1	All_C2		Atp5g1	0.301692	5.17902e-15	9.51852e-11	0.923	0.619	LEC_C4		Lcp1	1.16779	4.49751e-23	8.26597e-19	0.522	0.037	VEC_C4
Cd81	0.454165	3.05459e-99	5.61403e-95	0.968	0.866	All_C2		Psmc3	0.276403	5.62357e-15	1.03356e-10	0.758	0.385	LEC_C4		Lpxn	0.392873	1.01478e-22	1.86506e-18	0.348	0.012	VEC_C4
Vav1	0.458306	3.9857e-99	7.32533e-95	0.347	0.11	All_C2		Nme1	0.303268	7.1903e-15	1.32151e-10	0.802	0.449	LEC_C4		Bcl2a1a	0.523693	1.17917e-22	2.1672e-18	0.304	0.008	VEC_C4
Pyhin1	0.53916	7.37742e-99	1.3559e-94	0.276	0.071	All_C2		Snrpd3	0.253991	9.40837e-15	1.72916e-10	0.758	0.392	LEC_C4		Myo1f	0.369199	1.64372e-22	3.02099e-18	0.304	0.008	VEC_C4
Arhgdib	0.485166	2.5712e-97	4.72561e-93	0.815	0.552	All_C2		Ap2s1	0.307082	9.43272e-15	1.73364e-10	0.868	0.583	LEC_C4		Itgax	0.341787	1.73709e-22	3.1926e-18	0.304	0.008	VEC_C4
Rps29	0.288	3.17661e-95	5.83829e-91	0.998	0.99	All_C2		Mrpl14	0.270525	1.2474e-14	2.2926e-10	0.72	0.369	LEC_C4		Milr1	0.297273	2.04986e-22	3.76744e-18	0.304	0.008	VEC_C4
Ifngr1	0.506489	3.62745e-95	6.66689e-91	0.807	0.567	All_C2		Pcbd2	0.262464	1.45252e-14	2.66958e-10	0.604	0.296	LEC_C4		Sirpa	0.612262	6.55788e-22	1.20527e-17	0.652	0.06	VEC_C4
Taldo1	0.538982	2.06342e-94	3.79236e-90	0.736	0.472	All_C2		Gtf2h5	0.255291	1.50476e-14	2.7656e-10	0.714	0.363	LEC_C4		Slc15a3	0.408463	2.8012e-21	5.14832e-17	0.348	0.014	VEC_C4
Stap1	0.459413	7.68331e-94	1.41211e-89	0.286	0.08	All_C2		Reep5	0.353467	1.53487e-14	2.82093e-10	0.951	0.716	LEC_C4		Pf4	1.73004	3.15377e-21	5.79631e-17	0.609	0.062	VEC_C4
Susd3	0.49944	2.11378e-93	3.88491e-89	0.413	0.16	All_C2		Ppp1ca	0.300386	1.75224e-14	3.22044e-10	0.94	0.733	LEC_C4		Lpcat2	0.485152	5.47017e-21	1.00536e-16	0.391	0.019	VEC_C4
Ramp1	0.465917	6.00098e-93	1.10292e-88	0.391	0.143	All_C2		Psmb2	0.325183	2.87757e-14	5.28868e-10	0.901	0.607	LEC_C4		F13a1	0.920733	6.16604e-21	1.13326e-16	0.304	0.01	VEC_C4
Gmfg	0.446126	1.99742e-92	3.67106e-88	0.62	0.293	All_C2		Sf3b2	0.267283	3.62654e-14	6.66521e-10	0.709	0.37	LEC_C4		Fgd2	0.44082	1.4606e-20	2.68444e-16	0.304	0.01	VEC_C4
Capza2	0.554617	2.18704e-92	4.01956e-88	0.762	0.57	All_C2		Ubald2	0.287337	3.83345e-14	7.04549e-10	0.687	0.353	LEC_C4		Dpep2	0.536682	1.57691e-20	2.8982e-16	0.261	0.006	VEC_C4
Snx20	0.457473	2.51135e-92	4.6156e-88	0.398	0.148	All_C2		Atp5b	0.330072	4.11444e-14	7.56193e-10	0.918	0.73	LEC_C4		Arhgap15	0.37664	1.67118e-20	3.07145e-16	0.261	0.006	VEC_C4
Ccdc12	0.530135	4.8941e-92	8.99487e-88	0.76	0.545	All_C2		Snrpd2	0.302161	4.80366e-14	8.82864e-10	0.879	0.544	LEC_C4		Tagap	0.254012	1.77101e-20	3.25495e-16	0.261	0.006	VEC_C4
Rnaset2a	0.537605	6.0833e-92	1.11805e-87	0.539	0.276	All_C2		Serbp1	0.316525	6.57655e-14	1.2087e-09	0.901	0.644	LEC_C4		Tmem106a	0.79313	1.93407e-20	3.55463e-16	0.522	0.043	VEC_C4
Pirb	0.491038	1.39614e-91	2.56596e-87	0.411	0.159	All_C2		Ywhaq	0.302335	7.30973e-14	1.34345e-09	0.835	0.522	LEC_C4		Lst1	0.648332	7.70965e-20	1.41696e-15	0.522	0.045	VEC_C4
Skap2	0.4981	3.69252e-91	6.78648e-87	0.489	0.223	All_C2		Swi5	0.291874	1.28282e-13	2.35769e-09	0.89	0.565	LEC_C4		Dok3	0.396304	1.11138e-19	2.0426e-15	0.348	0.016	VEC_C4
Abcg1	0.466967	3.7795e-91	6.94635e-87	0.307	0.093	All_C2		Ptms	0.349115	2.44642e-13	4.49627e-09	0.945	0.697	LEC_C4		Man2b1	0.852771	1.22132e-19	2.24466e-15	0.696	0.086	VEC_C4
Arhgap30	0.474354	3.79785e-91	6.98006e-87	0.428	0.168	All_C2		Tmem14c	0.299536	2.5119e-13	4.61661e-09	0.901	0.581	LEC_C4		Fam49b	0.730701	1.33572e-19	2.45493e-15	0.696	0.088	VEC_C4
Clec4a3	0.474137	8.39976e-91	1.54379e-86	0.43	0.164	All_C2		Arf6	0.279761	2.79586e-13	5.13851e-09	0.802	0.481	LEC_C4		Pla2g7	0.813349	3.16149e-19	5.81051e-15	0.522	0.045	VEC_C4
Plin2	0.43777	1.22829e-90	2.25748e-86	0.685	0.394	All_C2		Dynll1	0.332067	5.06575e-13	9.31035e-09	0.984	0.813	LEC_C4		Abhd12	0.679971	8.5141e-19	1.56481e-14	0.652	0.074	VEC_C4
Rtcb	0.603033	6.16413e-89	1.13291e-84	0.604	0.366	All_C2		Ndufa11	0.253562	5.46309e-13	1.00406e-08	0.764	0.428	LEC_C4		Hpgds	0.269556	8.61564e-19	1.58347e-14	0.304	0.012	VEC_C4
Ier5	0.495566	1.55992e-88	2.86699e-84	0.547	0.273	All_C2		Sptssa	0.274409	5.96805e-13	1.09687e-08	0.852	0.548	LEC_C4		Ptpn18	1.04377	1.56622e-18	2.87855e-14	0.826	0.138	VEC_C4
Slfn2	0.552951	2.23088e-88	4.10014e-84	0.557	0.271	All_C2		Hspa8	0.282244	6.44138e-13	1.18386e-08	1	0.965	LEC_C4		Cfp	0.636084	1.61782e-18	2.97339e-14	0.261	0.008	VEC_C4
Nckap1l	0.435804	5.60012e-88	1.02925e-83	0.372	0.136	All_C2		Ndufb11	0.261038	6.5532e-13	1.20441e-08	0.868	0.579	LEC_C4		Clec4n	0.599039	1.61782e-18	2.97339e-14	0.261	0.008	VEC_C4
Irf7	0.817765	3.29808e-87	6.06154e-83	0.401	0.165	All_C2		Psmb6	0.306652	9.90856e-13	1.82109e-08	0.868	0.578	LEC_C4		Pik3cd	0.26137	2.58472e-18	4.75045e-14	0.261	0.008	VEC_C4
Prcp	0.489889	6.59101e-87	1.21136e-82	0.565	0.291	All_C2		Pcbp1	0.262427	1.23171e-12	2.26376e-08	0.863	0.537	LEC_C4		Cd83	0.301923	2.86727e-18	5.26976e-14	0.261	0.008	VEC_C4
Rgs1	0.489773	9.67338e-87	1.77787e-82	0.265	0.071	All_C2		Smdt1	0.283695	1.26501e-12	2.32497e-08	0.934	0.645	LEC_C4		Mrc1	0.785097	3.68587e-18	6.77426e-14	0.391	0.025	VEC_C4
Ptpro	0.4167	1.375e-86	2.52712e-82	0.305	0.096	All_C2		Lmna	0.47057	1.57471e-12	2.89415e-08	0.632	0.361	LEC_C4		Pycard	0.55613	2.0254e-17	3.72249e-13	0.478	0.041	VEC_C4
Ppt1	0.516845	1.13091e-85	2.0785e-81	0.656	0.412	All_C2		Gnb2	0.263305	2.2461e-12	4.1281e-08	0.945	0.797	LEC_C4		Zeb2os	0.298305	3.2236e-17	5.92466e-13	0.304	0.014	VEC_C4
Clec4a2	0.484058	3.31796e-85	6.09808e-81	0.437	0.176	All_C2		Trim47	0.285247	2.86881e-12	5.27259e-08	0.687	0.388	LEC_C4		Fermt3	0.505216	1.00189e-16	1.84137e-12	0.478	0.043	VEC_C4
Neurl3	0.387621	1.22248e-84	2.24679e-80	0.279	0.081	All_C2		Cox6a1	0.261452	3.49311e-12	6.41999e-08	0.978	0.813	LEC_C4		Il6ra	0.575647	1.04051e-16	1.91235e-12	0.435	0.035	VEC_C4
Tmem86a	0.507726	1.60697e-84	2.95345e-80	0.39	0.155	All_C2		Cd72	0.36715	5.54205e-12	1.01857e-07	0.874	0.561	LEC_C4		Stk17b	0.55965	1.05919e-16	1.94669e-12	0.478	0.043	VEC_C4
Itgb2	0.46069	2.00444e-84	3.68397e-80	0.474	0.206	All_C2		Rpl22l1	0.271663	8.27607e-12	1.52106e-07	0.962	0.773	LEC_C4		Rps6ka1	0.481317	1.92098e-16	3.53056e-12	0.348	0.021	VEC_C4
Rhog	0.502405	1.169e-82	2.1485e-78	0.603	0.349	All_C2		Nop10	0.260147	8.82389e-12	1.62174e-07	0.852	0.559	LEC_C4		Il18	0.335019	2.53873e-16	4.66593e-12	0.304	0.016	VEC_C4
Psme1	0.495885	4.72068e-82	8.67614e-78	0.705	0.468	All_C2		Abracl	0.258539	1.08161e-11	1.98789e-07	0.874	0.562	LEC_C4		Plin2	0.79192	7.38433e-16	1.35717e-11	0.739	0.117	VEC_C4
Clic1	0.385392	1.80241e-81	3.31264e-77	0.92	0.81	All_C2		Ifi30	0.288548	1.259e-11	2.31392e-07	0.929	0.63	LEC_C4		Hexb	1.41168	9.68142e-16	1.77935e-11	0.826	0.166	VEC_C4
Csk	0.498687	3.36679e-81	6.18782e-77	0.534	0.283	All_C2		Krtcap2	0.254215	1.271e-11	2.33598e-07	0.841	0.562	LEC_C4		Cd74	3.62499	1.28546e-15	2.36254e-11	1	0.411	VEC_C4
Myo1f	0.419115	3.47391e-81	6.38469e-77	0.345	0.125	All_C2		Sec11c	0.286592	1.78807e-11	3.28629e-07	0.863	0.557	LEC_C4		Phf11b	0.720582	1.36297e-15	2.505e-11	0.391	0.031	VEC_C4
Themis2	0.365709	6.58828e-81	1.21086e-76	0.251	0.07	All_C2		Cotl1	0.275636	2.26679e-11	4.16614e-07	0.973	0.858	LEC_C4		Pip4k2a	0.427633	1.38979e-15	2.5543e-11	0.348	0.023	VEC_C4
Arhgap22	0.438594	6.63295e-80	1.21907e-75	0.302	0.102	All_C2		Atp5k	0.279373	3.29938e-11	6.06393e-07	0.846	0.553	LEC_C4		Col14a1	0.309547	1.82295e-15	3.3504e-11	0.348	0.023	VEC_C4
Trf	0.359784	1.62564e-79	2.98777e-75	0.837	0.541	All_C2		Minos1	0.25231	3.66989e-11	6.74489e-07	0.901	0.646	LEC_C4		Arhgap22	0.261628	3.2534e-15	5.97943e-11	0.261	0.012	VEC_C4
Arpc4	0.480902	1.9089e-79	3.50837e-75	0.687	0.456	All_C2		Ndufb8	0.263357	4.49614e-11	8.26345e-07	0.874	0.617	LEC_C4		H2-Aa	2.94151	3.77169e-15	6.93198e-11	0.826	0.218	VEC_C4
Pkib	0.418679	3.82054e-79	7.02177e-75	0.308	0.103	All_C2		Gatm	0.352014	8.09382e-11	1.48756e-06	0.714	0.446	LEC_C4		Gm4955	0.266233	4.78455e-15	8.79353e-11	0.261	0.012	VEC_C4
Prkcb	0.385589	5.03467e-79	9.25322e-75	0.287	0.091	All_C2		Ccnd1	0.289143	9.21608e-11	1.69382e-06	0.544	0.285	LEC_C4		Cyba	1.45991	4.86266e-15	8.93707e-11	1	0.448	VEC_C4
Rab3il1	0.43581	2.43679e-78	4.47857e-74	0.475	0.222	All_C2		Lgals1	0.360794	2.63861e-10	4.84949e-06	0.885	0.687	LEC_C4		H2-Eb1	2.87279	8.51961e-15	1.56582e-10	0.783	0.199	VEC_C4
Dusp6	0.475915	1.3655e-77	2.50965e-73	0.435	0.192	All_C2		Slamf9	0.279382	4.93114e-10	9.06295e-06	0.879	0.608	LEC_C4		Lyz2	3.42503	1.13305e-14	2.08242e-10	0.913	0.333	VEC_C4
Inpp5d	0.453438	2.07171e-77	3.80759e-73	0.421	0.18	All_C2		Anxa1	0.316078	4.99829e-10	9.18636e-06	0.61	0.353	LEC_C4		Lyn	0.646166	1.18223e-14	2.17282e-10	0.739	0.121	VEC_C4
Psmb9	0.471347	2.34816e-76	4.31569e-72	0.486	0.235	All_C2		Actb	0.310438	7.14008e-10	1.31227e-05	1	0.985	LEC_C4		Ntpcr	0.665139	2.1433e-14	3.93917e-10	0.609	0.088	VEC_C4
Ehd4	0.387207	7.1993e-76	1.32316e-71	0.603	0.329	All_C2		Gusb	0.251009	7.3709e-10	1.3547e-05	0.835	0.577	LEC_C4		Gusb	0.732913	2.48673e-14	4.57037e-10	0.739	0.135	VEC_C4
Tmem37	0.427397	3.32606e-75	6.11297e-71	0.465	0.207	All_C2		Lcp1	0.297618	1.25907e-09	2.31404e-05	0.962	0.797	LEC_C4		Unc93b1	0.949493	3.81103e-14	7.00428e-10	0.739	0.142	VEC_C4
Ifi203	0.535829	2.52183e-74	4.63488e-70	0.406	0.172	All_C2		Pcbp2	0.282261	1.38562e-09	2.54663e-05	0.896	0.681	LEC_C4		Ccl2	1.28156	5.43579e-14	9.99043e-10	0.348	0.027	VEC_C4
Ccl12	1.32805	4.74154e-74	8.71448e-70	0.327	0.12	All_C2		Tma7	0.258704	1.94259e-09	3.57029e-05	0.934	0.76	LEC_C4		Tpd52	0.727475	6.01371e-14	1.10526e-09	0.783	0.162	VEC_C4
Ptpre	0.396813	8.88703e-74	1.63335e-69	0.324	0.119	All_C2		Cdkn1a	0.284763	3.17979e-09	5.84413e-05	0.648	0.376	LEC_C4		Zfp710	0.409498	1.5632e-13	2.87301e-09	0.304	0.021	VEC_C4
AI607873	0.49642	1.11491e-73	2.04909e-69	0.385	0.161	All_C2		Tppp3	0.675307	3.93031e-09	7.22352e-05	0.495	0.286	LEC_C4		Rnpep	0.666994	1.63096e-13	2.99755e-09	0.739	0.136	VEC_C4
Kctd12	0.412703	1.9835e-73	3.64547e-69	0.458	0.215	All_C2		S100a4	0.302378	2.27593e-08	0.000418293	0.533	0.311	LEC_C4		Gng2	0.679998	2.24047e-13	4.11776e-09	0.435	0.049	VEC_C4
Fes	0.379803	6.62234e-73	1.21712e-68	0.328	0.123	All_C2		Anxa2	0.266882	2.94567e-08	0.000541385	0.709	0.484	LEC_C4		Efhd2	0.836847	2.2844e-13	4.1985e-09	0.696	0.138	VEC_C4
Tifab	0.399972	7.80401e-73	1.4343e-68	0.26	0.081	All_C2		S100a10	0.39405	2.98455e-07	0.0054853	0.835	0.642	LEC_C4		Gpsm3	0.754113	5.26764e-13	9.68139e-09	0.696	0.131	VEC_C4
Sirpa	0.45576	7.57086e-72	1.39145e-67	0.484	0.241	All_C2		Ifit2	1.57741	3.36221e-220	6.17941e-216	0.679	0.038	LEC_C5		AI607873	0.511084	5.66675e-13	1.04149e-08	0.435	0.049	VEC_C4
Ncf1	0.383955	1.16553e-71	2.14213e-67	0.388	0.16	All_C2		Ifit3	2.44238	3.11847e-200	5.73143e-196	0.931	0.115	LEC_C5		Sap30	0.557432	8.64486e-13	1.58884e-08	0.522	0.074	VEC_C4
Cd37	0.415442	1.63654e-71	3.0078e-67	0.413	0.177	All_C2		Ifit1	1.87328	7.67221e-176	1.41008e-171	0.736	0.068	LEC_C5		Lrp1	0.475132	1.19947e-12	2.20451e-08	0.435	0.049	VEC_C4
Ap1s2	0.574916	6.53237e-71	1.20058e-66	0.485	0.257	All_C2		Ifit3b	1.4229	3.60293e-165	6.62182e-161	0.623	0.046	LEC_C5		Vsir	0.781566	1.57394e-12	2.89274e-08	0.739	0.146	VEC_C4
Batf3	0.342546	2.68008e-70	4.92572e-66	0.259	0.082	All_C2		Isg15	2.1027	1.26274e-142	2.3208e-138	0.925	0.185	LEC_C5		Maf	0.678587	1.58059e-12	2.90496e-08	0.522	0.07	VEC_C4
Oasl2	0.627929	7.06681e-70	1.29881e-65	0.378	0.169	All_C2		Cmpk2	1.0574	1.37122e-140	2.52017e-136	0.453	0.025	LEC_C5		Tgfbr1	0.873933	1.81702e-12	3.3395e-08	0.696	0.14	VEC_C4
Cfl1	0.362495	1.51846e-69	2.79078e-65	0.941	0.827	All_C2		Oasl1	0.921312	1.32679e-124	2.4385e-120	0.478	0.035	LEC_C5		Sh3bgrl3	1.054	1.98634e-12	3.65069e-08	1	0.762	VEC_C4
Coro1b	0.485925	2.16229e-69	3.97407e-65	0.575	0.357	All_C2		Rsad2	1.70714	2.10497e-122	3.86872e-118	0.472	0.036	LEC_C5		Irf8	0.541356	3.80796e-12	6.99864e-08	0.478	0.064	VEC_C4
Metrnl	0.485655	2.37176e-69	4.35906e-65	0.548	0.302	All_C2		Usp18	1.46347	3.87902e-116	7.12925e-112	0.698	0.104	LEC_C5		Slco2b1	0.309962	4.24781e-12	7.80704e-08	0.435	0.051	VEC_C4
Dapp1	0.355339	6.33578e-69	1.16445e-64	0.27	0.091	All_C2		Gm4955	1.22744	1.66153e-108	3.05373e-104	0.711	0.112	LEC_C5		Pla2g15	0.398722	5.62078e-12	1.03304e-07	0.348	0.033	VEC_C4
Dock10	0.388471	7.34196e-69	1.34938e-64	0.358	0.147	All_C2		Phf11d	1.396	3.28484e-108	6.03721e-104	0.786	0.153	LEC_C5		Ifi204	0.634264	1.16405e-11	2.13941e-07	0.435	0.055	VEC_C4
Stx16	0.512494	6.7169e-68	1.2345e-63	0.559	0.336	All_C2		Oasl2	1.41159	1.85044e-102	3.40093e-98	0.912	0.247	LEC_C5		H2-Ab1	2.50713	1.64064e-11	3.01532e-07	0.87	0.339	VEC_C4
Cd83	0.517774	1.0713e-67	1.96895e-63	0.297	0.105	All_C2		Oas3	0.819213	5.58356e-102	1.0262e-97	0.509	0.053	LEC_C5		Sh3bp2	0.407274	2.75146e-11	5.05691e-07	0.261	0.019	VEC_C4
Dock8	0.385707	4.56213e-67	8.38473e-63	0.263	0.089	All_C2		Zbp1	1.34302	1.01938e-96	1.87353e-92	0.786	0.173	LEC_C5		Metrnl	0.836738	3.05766e-11	5.61967e-07	0.522	0.092	VEC_C4
Lgals3bp	0.586926	1.30708e-66	2.40229e-62	0.521	0.312	All_C2		Irf7	1.6338	2.15148e-95	3.9542e-91	0.881	0.252	LEC_C5		AU020206	0.390871	3.07386e-11	5.64945e-07	0.391	0.047	VEC_C4
Fmnl1	0.393389	2.26673e-66	4.16602e-62	0.331	0.131	All_C2		Pydc4	0.982144	2.26173e-95	4.15683e-91	0.654	0.101	LEC_C5		Ctsh	0.92735	3.81167e-11	7.00548e-07	1	0.388	VEC_C4
Ifnar2	0.469595	5.58622e-66	1.02669e-61	0.575	0.36	All_C2		Cxcl10	2.25632	5.43393e-93	9.98701e-89	0.327	0.021	LEC_C5		Lgmn	0.96258	4.31802e-11	7.9361e-07	0.87	0.273	VEC_C4
Arhgap15	0.350585	2.18815e-65	4.0216e-61	0.27	0.092	All_C2		Mx1	0.794894	7.61701e-92	1.39993e-87	0.403	0.035	LEC_C5		Ftl1	0.867141	4.37708e-11	8.04463e-07	1	0.967	VEC_C4
Itm2b	0.272877	1.41323e-64	2.59738e-60	0.994	0.975	All_C2		Mnda	1.46771	6.18191e-91	1.13617e-86	0.748	0.169	LEC_C5		Slc9a3r1	0.467696	4.48799e-11	8.24848e-07	0.348	0.037	VEC_C4
AW112010	0.318048	2.54858e-64	4.68404e-60	0.42	0.192	All_C2		Ifi47	1.22166	1.77339e-87	3.25932e-83	0.711	0.144	LEC_C5		Actr3	1.10004	4.50339e-11	8.27679e-07	0.826	0.279	VEC_C4
Twf2	0.427923	7.90492e-64	1.45284e-59	0.472	0.253	All_C2		Ifi44	0.786894	2.93398e-87	5.39236e-83	0.409	0.039	LEC_C5		Dnase2a	0.281811	4.95504e-11	9.10687e-07	0.522	0.078	VEC_C4
Erp29	0.40847	2.19901e-62	4.04155e-58	0.72	0.526	All_C2		Ifi204	1.46359	1.34287e-84	2.46805e-80	0.931	0.347	LEC_C5		Gm2a	0.596872	5.93774e-11	1.0913e-06	0.652	0.131	VEC_C4
Clec5a	0.38476	2.38756e-62	4.38809e-58	0.289	0.108	All_C2		Pyhin1	1.18673	2.45165e-84	4.50589e-80	0.78	0.189	LEC_C5		Pgd	0.418897	6.11103e-11	1.12315e-06	0.522	0.084	VEC_C4
B4galnt1	0.362651	2.57198e-62	4.72703e-58	0.327	0.132	All_C2		Pydc3	0.681736	2.07456e-82	3.81284e-78	0.34	0.026	LEC_C5		Cdk6	0.423182	6.49723e-11	1.19413e-06	0.435	0.058	VEC_C4
Samhd1	0.482881	5.83188e-62	1.07184e-57	0.453	0.238	All_C2		Stat1	1.20711	1.15143e-79	2.11621e-75	0.792	0.215	LEC_C5		Gmfg	0.510513	1.14311e-10	2.10092e-06	0.565	0.101	VEC_C4
Plek	0.380038	6.93106e-62	1.27386e-57	0.338	0.142	All_C2		Phf11b	1.50286	5.60361e-79	1.02989e-74	0.918	0.371	LEC_C5		Tmem176a	0.799097	1.87347e-10	3.44325e-06	0.87	0.255	VEC_C4
Atp6ap2	0.476955	1.4371e-61	2.64124e-57	0.612	0.411	All_C2		Rtp4	1.30747	4.80977e-78	8.83988e-74	0.887	0.319	LEC_C5		Paf1	0.392404	2.09609e-10	3.85241e-06	0.435	0.062	VEC_C4
Ptk2b	0.353637	5.18673e-61	9.53269e-57	0.287	0.109	All_C2		Tor3a	1.12437	6.56667e-75	1.20689e-70	0.767	0.215	LEC_C5		Tnfrsf1b	0.253716	2.40709e-10	4.424e-06	0.261	0.021	VEC_C4
Snap23	0.413974	7.24474e-61	1.33151e-56	0.535	0.317	All_C2		Ms4a4c	1.54982	3.26837e-73	6.00693e-69	0.654	0.147	LEC_C5		Ctsz	1.04818	2.75715e-10	5.06736e-06	0.957	0.417	VEC_C4
Arpc3	0.316202	1.03512e-60	1.90244e-56	0.886	0.75	All_C2		Parp14	1.18774	1.4551e-65	2.67432e-61	0.736	0.207	LEC_C5		Limd2	0.488306	2.87389e-10	5.28192e-06	0.391	0.053	VEC_C4
Arl4c	0.411703	2.10597e-60	3.87056e-56	0.38	0.175	All_C2		Xaf1	1.02591	1.84819e-62	3.39678e-58	0.774	0.259	LEC_C5		Axl	0.598168	3.35184e-10	6.16034e-06	0.522	0.092	VEC_C4
Nmt1	0.428779	2.95396e-60	5.42908e-56	0.52	0.318	All_C2		Iigp1	0.860015	4.15517e-62	7.63679e-58	0.27	0.023	LEC_C5		Pepd	0.389177	3.41807e-10	6.28208e-06	0.435	0.064	VEC_C4
Rassf5	0.334717	1.1727e-59	2.15531e-55	0.283	0.107	All_C2		Ifitm3	1.3204	6.92578e-62	1.27289e-57	0.987	0.686	LEC_C5		Ccl12	1.17854	3.65145e-10	6.71099e-06	0.261	0.023	VEC_C4
Cmtm7	0.443542	1.86407e-59	3.42597e-55	0.611	0.406	All_C2		Ifi205	0.717945	3.71048e-60	6.81949e-56	0.308	0.032	LEC_C5		Cst3	0.955927	3.79933e-10	6.9828e-06	1	0.914	VEC_C4
Cdk6	0.415211	5.48076e-59	1.00731e-54	0.296	0.118	All_C2		Ifi203	1.22519	3.45022e-59	6.34116e-55	0.874	0.355	LEC_C5		1700017B05Rik	0.345219	4.06559e-10	7.47216e-06	0.304	0.031	VEC_C4
Atp6v0b	0.36309	7.26268e-59	1.33481e-54	0.812	0.656	All_C2		Fcgr1	1.29886	1.57689e-55	2.89817e-51	0.862	0.431	LEC_C5		Ctsb	1.19816	4.45305e-10	8.18425e-06	1	0.565	VEC_C4
Rab7b	0.422269	1.05348e-58	1.93618e-54	0.379	0.178	All_C2		Isg20	0.778954	2.31145e-55	4.24821e-51	0.409	0.065	LEC_C5		Arhgdib	0.783575	5.42424e-10	9.96922e-06	1	0.335	VEC_C4
Dpep2	0.403229	4.24039e-58	7.79342e-54	0.32	0.128	All_C2		Phf11a	0.71627	4.25654e-55	7.82309e-51	0.447	0.08	LEC_C5		Ccdc109b	0.568909	8.67856e-10	1.59503e-05	0.522	0.099	VEC_C4
Arl11	0.336223	7.29284e-58	1.34035e-53	0.284	0.109	All_C2		Bst2	1.17144	1.42998e-54	2.62816e-50	0.987	0.749	LEC_C5		Plek	0.377766	8.87123e-10	1.63044e-05	0.391	0.055	VEC_C4
Ifngr2	0.427907	6.141e-57	1.12865e-52	0.473	0.268	All_C2		Slfn1	0.660639	1.89122e-54	3.47587e-50	0.421	0.069	LEC_C5		Parp12	0.320265	9.66102e-10	1.7756e-05	0.435	0.064	VEC_C4
Slco2b1	0.33528	1.26945e-56	2.33313e-52	0.297	0.116	All_C2		Trim30a	0.95385	3.30691e-53	6.07778e-49	0.748	0.258	LEC_C5		Rab3il1	0.564058	9.79578e-10	1.80037e-05	0.652	0.138	VEC_C4
Sdcbp	0.369329	1.61933e-56	2.97616e-52	0.805	0.648	All_C2		Dhx58	0.718812	5.29952e-52	9.73999e-48	0.453	0.087	LEC_C5		AA467197	0.960301	1.00223e-09	1.84201e-05	0.391	0.058	VEC_C4
Rnaset2b	0.400286	3.40048e-56	6.24974e-52	0.419	0.223	All_C2		Mndal	1.0573	3.40981e-49	6.26688e-45	0.83	0.389	LEC_C5		Tm6sf1	0.585953	1.06754e-09	1.96203e-05	0.696	0.168	VEC_C4
Casp1	0.331261	3.81248e-56	7.00696e-52	0.262	0.099	All_C2		B2m	0.548004	5.71314e-46	1.05002e-41	1	0.995	LEC_C5		Hmox1	0.292611	1.18711e-09	2.18179e-05	0.348	0.043	VEC_C4
Creg1	0.408059	5.66663e-56	1.04147e-51	0.635	0.437	All_C2		Igtp	0.716369	1.02567e-45	1.88509e-41	0.478	0.107	LEC_C5		Tanc2	0.311708	1.58988e-09	2.92203e-05	0.478	0.08	VEC_C4
Capzb	0.32664	6.81778e-56	1.25304e-51	0.848	0.686	All_C2		Tmcc3	0.999942	1.0293e-45	1.89175e-41	0.792	0.326	LEC_C5		Pmepa1	0.580755	1.87024e-09	3.43731e-05	0.609	0.136	VEC_C4
Gm2a	0.379284	7.71503e-56	1.41795e-51	0.609	0.411	All_C2		Ube2l6	0.95711	3.1569e-45	5.80207e-41	0.667	0.237	LEC_C5		Tuba1c	0.331252	2.00662e-09	3.68797e-05	0.261	0.025	VEC_C4
9930111J21Rik2	0.348627	1.47414e-55	2.70932e-51	0.292	0.118	All_C2		Ifih1	0.668846	5.72555e-45	1.0523e-40	0.428	0.088	LEC_C5		Slfn2	0.544296	2.03053e-09	3.73191e-05	0.609	0.129	VEC_C4
H2-M3	0.41535	1.80448e-55	3.31646e-51	0.37	0.184	All_C2		Slfn8	0.701589	1.02731e-44	1.8881e-40	0.491	0.117	LEC_C5		Ccl7	0.592581	2.61172e-09	4.80007e-05	0.261	0.025	VEC_C4
Tlr2	0.447567	2.71862e-55	4.99656e-51	0.292	0.123	All_C2		Herc6	0.726459	2.95903e-44	5.4384e-40	0.428	0.09	LEC_C5		Tmsb4x	0.666369	2.8084e-09	5.16156e-05	1	1	VEC_C4
Tmem106a	0.373632	4.2127e-55	7.74252e-51	0.411	0.204	All_C2		Znfx1	0.764861	1.42083e-43	2.61135e-39	0.503	0.128	LEC_C5		Trf	0.794353	3.14017e-09	5.77132e-05	0.739	0.191	VEC_C4
Crlf2	0.422437	5.59699e-55	1.02867e-50	0.511	0.309	All_C2		Ddx58	0.684059	1.7025e-43	3.12903e-39	0.396	0.077	LEC_C5		Cyp27a1	0.307156	3.1586e-09	5.8052e-05	0.435	0.068	VEC_C4
Pycard	0.385471	7.65161e-55	1.40629e-50	0.473	0.258	All_C2		Slfn5	0.587895	3.29305e-43	6.0523e-39	0.39	0.075	LEC_C5		Apoe	2.05966	3.423e-09	6.29112e-05	0.957	0.712	VEC_C4
Rassf4	0.351674	7.93986e-55	1.45927e-50	0.384	0.18	All_C2		Ccl12	2.07258	1.14313e-42	2.10097e-38	0.692	0.27	LEC_C5		Slc15a4	0.271207	3.84284e-09	7.06276e-05	0.304	0.035	VEC_C4
Tifa	0.377607	2.25644e-54	4.14711e-50	0.368	0.177	All_C2		Oas1a	0.924216	3.36699e-42	6.1882e-38	0.73	0.308	LEC_C5		Myo5a	0.267051	4.4005e-09	8.08767e-05	0.261	0.025	VEC_C4
Rtp4	0.565903	4.83556e-54	8.88727e-50	0.409	0.216	All_C2		Gbp2	0.710767	4.31048e-42	7.92223e-38	0.34	0.058	LEC_C5		Ctc1	0.361181	4.51594e-09	8.29985e-05	0.261	0.025	VEC_C4
H2-T23	0.459906	1.13856e-53	2.09256e-49	0.485	0.291	All_C2		Ifi35	0.821027	3.2988e-41	6.06287e-37	0.748	0.302	LEC_C5		Dab2	0.828183	5.51947e-09	0.000101442	0.652	0.16	VEC_C4
Dram2	0.397783	1.31914e-53	2.42445e-49	0.493	0.287	All_C2		Lgals3bp	0.941942	3.7988e-39	6.98182e-35	0.799	0.432	LEC_C5		Soat1	0.280191	7.06125e-09	0.000129779	0.348	0.047	VEC_C4
Acer3	0.354734	2.94869e-53	5.41939e-49	0.322	0.144	All_C2		Nt5c3	0.769171	1.33006e-37	2.44453e-33	0.497	0.143	LEC_C5		Celf2	0.563248	7.68876e-09	0.000141312	0.435	0.076	VEC_C4
Pla2g15	0.394306	4.44611e-51	8.17151e-47	0.339	0.161	All_C2		Samhd1	0.888122	2.37575e-37	4.36639e-33	0.805	0.418	LEC_C5		Cxcl16	0.927367	8.77795e-09	0.00016133	0.87	0.361	VEC_C4
Crlf3	0.370735	5.63999e-51	1.03657e-46	0.332	0.154	All_C2		Gm4951	0.888118	7.37941e-37	1.35626e-32	0.403	0.09	LEC_C5		Gsto1	0.505659	9.03944e-09	0.000166136	0.348	0.051	VEC_C4
Apobec3	0.364345	7.41705e-51	1.36318e-46	0.449	0.245	All_C2		Oas1g	0.561211	4.05361e-36	7.45013e-32	0.415	0.099	LEC_C5		Ang	0.543178	9.1135e-09	0.000167497	0.522	0.101	VEC_C4
Trpv2	0.313047	1.54415e-50	2.83799e-46	0.257	0.101	All_C2		Parp12	0.676068	9.29403e-36	1.70815e-31	0.478	0.136	LEC_C5		Tmem176b	0.903599	9.65242e-09	0.000177402	0.957	0.419	VEC_C4
Ogfrl1	0.401598	3.87715e-50	7.1258e-46	0.383	0.193	All_C2		Parp9	0.632443	1.5555e-35	2.85886e-31	0.44	0.115	LEC_C5		Ucp2	0.893241	1.07072e-08	0.000196788	1	0.577	VEC_C4
Rps6ka1	0.336645	6.31078e-50	1.15986e-45	0.26	0.105	All_C2		BC147527	0.516462	2.55004e-35	4.68672e-31	0.314	0.059	LEC_C5		B4galt6	0.322713	1.32836e-08	0.000244139	0.478	0.088	VEC_C4
Gdi2	0.342597	7.86521e-50	1.44555e-45	0.828	0.719	All_C2		Rnf213	0.685625	1.11346e-34	2.04643e-30	0.478	0.137	LEC_C5		Skap2	0.421934	1.75443e-08	0.000322447	0.565	0.127	VEC_C4
Rhoh	0.302871	1.38298e-49	2.54178e-45	0.255	0.099	All_C2		Ly6e	0.752662	5.93257e-34	1.09035e-29	0.962	0.827	LEC_C5		Coro1b	0.801315	1.83398e-08	0.000337068	0.739	0.214	VEC_C4
Mef2c	0.430521	3.66043e-49	6.7275e-45	0.559	0.367	All_C2		A530040E14Rik	0.566685	1.65535e-33	3.04236e-29	0.371	0.085	LEC_C5		Mpv17l2	0.418498	2.05744e-08	0.000378136	0.478	0.092	VEC_C4
Msn	0.34596	4.34865e-49	7.99239e-45	0.751	0.576	All_C2		Cd40	0.540791	1.67576e-33	3.07987e-29	0.302	0.057	LEC_C5		Mpp6	0.385373	2.19755e-08	0.000403888	0.304	0.039	VEC_C4
Tkt	0.405401	6.94816e-49	1.277e-44	0.521	0.339	All_C2		AI607873	0.801771	1.9037e-32	3.4988e-28	0.73	0.34	LEC_C5		Csk	0.421017	2.23736e-08	0.000411204	0.609	0.142	VEC_C4
Camk1	0.370195	1.91144e-48	3.51303e-44	0.65	0.474	All_C2		Irgm1	0.567352	2.4669e-32	4.53391e-28	0.358	0.083	LEC_C5		Prcp	0.353823	2.33561e-08	0.000429263	0.652	0.152	VEC_C4
Acvrl1	0.347971	3.04782e-48	5.60158e-44	0.344	0.167	All_C2		Fam26f	0.623829	3.28403e-31	6.03572e-27	0.283	0.053	LEC_C5		Ppcdc	0.323615	2.33984e-08	0.000430039	0.304	0.039	VEC_C4
Pid1	0.317288	4.84235e-48	8.89975e-44	0.716	0.51	All_C2		Pml	0.435722	3.32426e-31	6.10966e-27	0.308	0.063	LEC_C5		Cmtm7	0.572856	2.78081e-08	0.000511086	0.696	0.201	VEC_C4
Scamp2	0.355863	7.25993e-48	1.3343e-43	0.396	0.213	All_C2		Fcgr4	0.977342	4.54203e-31	8.3478e-27	0.717	0.332	LEC_C5		Ogfrl1	0.363702	2.95742e-08	0.000543545	0.435	0.078	VEC_C4
Fam134b	0.339499	1.56127e-47	2.86947e-43	0.268	0.114	All_C2		Trim30d	0.456645	5.54985e-31	1.02001e-26	0.358	0.083	LEC_C5		Trps1	0.352832	3.05102e-08	0.000560747	0.435	0.078	VEC_C4
Rps28	0.264874	3.92607e-47	7.21573e-43	0.964	0.936	All_C2		Daxx	0.565725	1.60666e-30	2.95288e-26	0.434	0.123	LEC_C5		Ctsa	0.651234	3.76354e-08	0.000691702	0.739	0.22	VEC_C4
Prex1	0.353158	9.63006e-47	1.76991e-42	0.323	0.154	All_C2		Eif2ak2	0.538559	1.98282e-30	3.64423e-26	0.409	0.11	LEC_C5		Prdx4	0.455078	3.96694e-08	0.000729083	0.652	0.166	VEC_C4
Ly6e	0.319535	1.75787e-46	3.23079e-42	0.822	0.65	All_C2		1600014C10Rik	0.512024	8.85562e-30	1.62757e-25	0.491	0.155	LEC_C5		Serpinf1	0.338262	5.24022e-08	0.000963099	0.304	0.041	VEC_C4
Parp14	0.463563	4.08784e-46	7.51304e-42	0.289	0.131	All_C2		Csprs	0.469767	1.37298e-29	2.52339e-25	0.321	0.072	LEC_C5		Ccdc86	0.261898	5.70228e-08	0.00104802	0.348	0.053	VEC_C4
Cd33	0.332715	8.08131e-46	1.48526e-41	0.299	0.133	All_C2		Trafd1	0.806613	2.07978e-29	3.82243e-25	0.635	0.292	LEC_C5		Pfn1	0.847165	6.6306e-08	0.00121864	1	0.809	VEC_C4
Sp100	0.362526	2.35937e-45	4.33628e-41	0.374	0.201	All_C2		Scimp	0.803382	3.40234e-29	6.25316e-25	0.805	0.456	LEC_C5		Hexa	0.793745	6.78157e-08	0.00124638	0.783	0.288	VEC_C4
Axl	0.309878	7.18078e-45	1.31976e-40	0.591	0.4	All_C2		Fgl2	0.848821	2.15043e-27	3.95228e-23	0.635	0.29	LEC_C5		Asah1	0.508596	7.9617e-08	0.00146328	0.696	0.197	VEC_C4
Tcirg1	0.322029	8.6185e-45	1.58399e-40	0.268	0.117	All_C2		Lgals9	0.772799	8.07198e-27	1.48355e-22	0.686	0.373	LEC_C5		1600014C10Rik	0.328839	8.09446e-08	0.00148768	0.348	0.055	VEC_C4
Sft2d1	0.336861	9.4538e-45	1.73751e-40	0.429	0.249	All_C2		Ctss	0.537642	1.06775e-26	1.96242e-22	0.981	0.94	LEC_C5		Cd44	0.396021	9.16675e-08	0.00168476	0.478	0.096	VEC_C4
Dnase2a	0.3426	3.14564e-44	5.78138e-40	0.339	0.169	All_C2		Tpst1	0.508131	1.32819e-26	2.44108e-22	0.39	0.115	LEC_C5		Rnf149	0.454208	9.67481e-08	0.00177813	0.478	0.099	VEC_C4
Pea15a	0.418267	5.23669e-44	9.62451e-40	0.599	0.451	All_C2		Dck	0.622596	2.33019e-26	4.28266e-22	0.44	0.145	LEC_C5		Stard3	0.362064	1.04109e-07	0.00191342	0.391	0.068	VEC_C4
Nrros	0.321856	7.76949e-44	1.42795e-39	0.317	0.151	All_C2		Sp100	0.624748	1.02089e-25	1.8763e-21	0.679	0.34	LEC_C5		Scarb2	0.436826	1.04944e-07	0.00192877	0.696	0.185	VEC_C4
Arhgap9	0.297504	1.60477e-43	2.94941e-39	0.268	0.117	All_C2		Ifi27l2a	0.6423	1.7292e-25	3.1781e-21	0.975	0.813	LEC_C5		Tmcc1	0.266476	1.10174e-07	0.00202489	0.609	0.144	VEC_C4
Lyl1	0.293902	2.26014e-43	4.15392e-39	0.302	0.138	All_C2		Il15	0.441395	9.62459e-25	1.7689e-20	0.34	0.09	LEC_C5		Eid1	0.480763	1.21167e-07	0.00222693	0.696	0.201	VEC_C4
Lpar6	0.371173	3.6116e-43	6.63776e-39	0.28	0.128	All_C2		Gbp7	0.710757	1.10805e-24	2.03648e-20	0.384	0.116	LEC_C5		Ckb	0.950821	1.65254e-07	0.0030372	0.609	0.201	VEC_C4
Tmem173	0.322732	3.90571e-43	7.1783e-39	0.287	0.135	All_C2		Sp110	0.707792	6.67078e-24	1.22602e-19	0.579	0.261	LEC_C5		Glrx	0.3527	1.75599e-07	0.00322733	0.348	0.057	VEC_C4
Psmb10	0.358872	4.70853e-43	8.65381e-39	0.521	0.344	All_C2		H2-D1	0.409498	7.75121e-23	1.42459e-18	1	0.979	LEC_C5		Crlf2	0.382838	2.09196e-07	0.00384482	0.783	0.23	VEC_C4
AB124611	0.313716	1.37335e-42	2.52409e-38	0.282	0.127	All_C2		Stat2	0.441356	9.91103e-23	1.82155e-18	0.308	0.083	LEC_C5		Csf2rb	0.297492	2.1106e-07	0.00387907	0.261	0.033	VEC_C4
Calm1	0.264796	1.98155e-42	3.64189e-38	0.919	0.845	All_C2		Tap1	0.568843	4.04599e-22	7.43612e-18	0.516	0.212	LEC_C5		Fes	0.395191	2.45015e-07	0.00450313	0.391	0.072	VEC_C4
Glrx	0.321726	3.48931e-42	6.413e-38	0.303	0.147	All_C2		Ogfr	0.515571	5.33652e-22	9.808e-18	0.541	0.232	LEC_C5		Fnbp1	0.317736	2.52325e-07	0.00463748	0.435	0.088	VEC_C4
Fam129a	0.338209	6.04503e-42	1.11102e-37	0.352	0.187	All_C2		H2-T23	0.630297	3.43423e-21	6.31177e-17	0.711	0.404	LEC_C5		Lgals1	1.10821	2.58554e-07	0.00475196	0.739	0.279	VEC_C4
Vasp	0.327644	7.01517e-42	1.28932e-37	0.522	0.339	All_C2		Sp140	0.522483	5.26346e-21	9.67372e-17	0.484	0.191	LEC_C5		Pld3	0.327683	2.89997e-07	0.00532985	0.435	0.088	VEC_C4
Lfng	0.29539	7.15083e-42	1.31425e-37	0.275	0.124	All_C2		Sema4d	0.455112	1.21927e-20	2.24089e-16	0.44	0.161	LEC_C5		Ltc4s	0.584573	3.14577e-07	0.00578161	0.391	0.078	VEC_C4
Apbb1ip	0.365423	9.12951e-42	1.67791e-37	0.363	0.192	All_C2		Slfn2	0.606055	5.81158e-20	1.06811e-15	0.805	0.58	LEC_C5		Cic	0.354597	3.62117e-07	0.00665535	0.478	0.103	VEC_C4
Cadm1	0.38193	9.89699e-42	1.81897e-37	0.393	0.223	All_C2		Epsti1	0.561872	8.89313e-20	1.63447e-15	0.73	0.426	LEC_C5		Rab8a	0.402328	4.2986e-07	0.0079004	0.696	0.201	VEC_C4
Tpm3	0.322948	1.46228e-41	2.68752e-37	0.743	0.601	All_C2		Fbxw17	0.465108	1.15451e-19	2.12188e-15	0.296	0.083	LEC_C5		BC037034	0.28406	4.54598e-07	0.00835505	0.261	0.035	VEC_C4
Zeb2	0.339286	2.16465e-41	3.9784e-37	0.564	0.372	All_C2		Psmb8	0.468997	1.23548e-19	2.27068e-15	0.925	0.741	LEC_C5		Tmem19	0.253965	4.73216e-07	0.00869725	0.261	0.035	VEC_C4
Il16	0.321139	2.75733e-41	5.0677e-37	0.287	0.136	All_C2		Ccnd1	0.670976	4.25387e-19	7.81818e-15	0.572	0.285	LEC_C5		Pitpna	0.688251	6.80252e-07	0.0125024	0.783	0.318	VEC_C4
Rgs19	0.319303	2.81071e-41	5.16581e-37	0.389	0.218	All_C2		Cd72	0.666273	4.34843e-19	7.99198e-15	0.836	0.566	LEC_C5		Naaa	0.484393	6.99197e-07	0.0128505	0.391	0.08	VEC_C4
Ifnar1	0.364899	4.97507e-41	9.14369e-37	0.358	0.195	All_C2		Dtx3l	0.419375	5.90021e-19	1.0844e-14	0.327	0.104	LEC_C5		Itgb5	0.617658	7.42985e-07	0.0136553	0.478	0.115	VEC_C4
Fuca2	0.278635	1.35163e-40	2.48417e-36	0.26	0.117	All_C2		Aif1	0.538059	1.21598e-18	2.23485e-14	0.912	0.745	LEC_C5		Mak16	0.442429	7.44944e-07	0.0136913	0.435	0.096	VEC_C4
Zeb2os	0.308252	2.4374e-40	4.47971e-36	0.274	0.125	All_C2		Psmb9	0.557799	1.22251e-18	2.24684e-14	0.73	0.438	LEC_C5		Cnp	0.367243	7.93319e-07	0.0145804	0.348	0.062	VEC_C4
Tgfb1	0.351992	1.37645e-39	2.52979e-35	0.579	0.412	All_C2		Ms4a6b	0.541296	2.46212e-18	4.52514e-14	0.912	0.643	LEC_C5		Mndal	0.315973	8.67711e-07	0.0159477	0.565	0.144	VEC_C4
Tctex1d2	0.311763	4.60553e-39	8.46451e-35	0.316	0.165	All_C2		Ccdc86	0.487168	4.29103e-18	7.88648e-14	0.371	0.137	LEC_C5		Orai1	0.567917	8.78397e-07	0.0161441	0.565	0.158	VEC_C4
Creb5	0.367051	1.0706e-38	1.96765e-34	0.345	0.185	All_C2		Themis2	0.485281	4.33669e-18	7.97039e-14	0.465	0.191	LEC_C5		Cnih4	0.503115	8.82062e-07	0.0162114	0.783	0.273	VEC_C4
Evl	0.332637	7.47212e-38	1.3733e-33	0.342	0.187	All_C2		H2-K1	0.476314	6.28061e-18	1.15431e-13	0.975	0.903	LEC_C5		Tkt	0.322788	9.4544e-07	0.0173762	0.565	0.146	VEC_C4
Gpi1	0.338952	2.0847e-37	3.83147e-33	0.683	0.556	All_C2		Tmem219	0.589875	6.8706e-18	1.26275e-13	0.717	0.413	LEC_C5		Oas1a	0.252997	1.01516e-06	0.0186577	0.348	0.062	VEC_C4
Lmo2	0.270657	4.19842e-37	7.71628e-33	0.395	0.22	All_C2		Nampt	0.458999	1.05053e-17	1.93076e-13	0.447	0.182	LEC_C5		Dgkd	0.277326	1.21862e-06	0.022397	0.304	0.051	VEC_C4
Stx7	0.323994	5.73493e-37	1.05402e-32	0.556	0.393	All_C2		Tmem171	0.527599	1.42382e-17	2.61684e-13	0.296	0.095	LEC_C5		Smap2	0.305243	1.2706e-06	0.0233524	0.391	0.08	VEC_C4
Stat1	0.43551	8.00353e-37	1.47097e-32	0.293	0.151	All_C2		Gbp3	0.658573	1.5688e-17	2.88329e-13	0.365	0.135	LEC_C5		Cmtm6	0.439418	1.34451e-06	0.0247107	0.609	0.17	VEC_C4
M6pr	0.328706	9.70944e-37	1.7845e-32	0.515	0.358	All_C2		March5	0.548349	1.74196e-17	3.20155e-13	0.522	0.261	LEC_C5		BC017643	0.289072	1.37972e-06	0.0253578	0.522	0.129	VEC_C4
Uba52	0.289697	9.06686e-36	1.6664e-31	0.711	0.55	All_C2		Sdc3	0.520996	4.55692e-17	8.37517e-13	0.566	0.295	LEC_C5		Rbpj	0.254053	1.61881e-06	0.029752	0.348	0.064	VEC_C4
Tnfaip8	0.331511	2.91059e-35	5.34938e-31	0.539	0.38	All_C2		Pnp	0.66956	8.47185e-17	1.55704e-12	0.648	0.429	LEC_C5		Marcksl1	0.440835	1.73337e-06	0.0318577	0.565	0.16	VEC_C4
Slc35c2	0.296311	3.48728e-35	6.40928e-31	0.273	0.138	All_C2		Stx16	0.569221	2.93704e-16	5.39798e-12	0.742	0.469	LEC_C5		Actb	1.01997	2.57082e-06	0.0472492	1	0.862	VEC_C4
Btg2	0.337958	3.50417e-35	6.44031e-31	0.563	0.386	All_C2		Tspo	0.475947	3.26169e-16	5.99466e-12	0.918	0.83	LEC_C5		Cstb	0.671777	2.64414e-06	0.0485967	0.87	0.382	VEC_C4
P2rx4	0.354213	4.0641e-35	7.46942e-31	0.44	0.285	All_C2		Stard3	0.460275	3.29555e-16	6.05688e-12	0.453	0.209	LEC_C5		5031439G07Rik	0.258753	2.83643e-06	0.0521308	0.304	0.055	VEC_C4
Anxa5	0.295628	4.73841e-35	8.70873e-31	0.874	0.786	All_C2		Ms4a6c	0.524297	4.59427e-16	8.4438e-12	0.874	0.676	LEC_C5		Capza1	0.353085	2.87576e-06	0.0528536	0.609	0.177	VEC_C4
Taok3	0.325577	1.63559e-34	3.00605e-30	0.386	0.236	All_C2		Ly86	0.425837	8.30764e-16	1.52686e-11	0.918	0.746	LEC_C5		Txnrd2	0.282758	2.91118e-06	0.0535046	0.261	0.041	VEC_C4
Cndp2	0.325769	3.119e-34	5.7324e-30	0.388	0.226	All_C2		H2-T22	0.535655	8.8349e-16	1.62377e-11	0.547	0.292	LEC_C5		Grn	0.663734	3.28331e-06	0.060344	0.826	0.394	VEC_C4
Ccdc109b	0.306314	3.29855e-34	6.06241e-30	0.458	0.299	All_C2		Capza2	0.483106	1.37294e-15	2.52333e-11	0.868	0.739	LEC_C5		Ppm1m	0.267663	3.63684e-06	0.0668415	0.391	0.086	VEC_C4
Sipa1	0.30832	6.60542e-34	1.21401e-29	0.307	0.164	All_C2		Lacc1	0.706989	1.5774e-15	2.8991e-11	0.528	0.274	LEC_C5		Zeb2	0.460949	3.66806e-06	0.0674154	0.391	0.088	VEC_C4
Hmgcl	0.330245	7.14227e-34	1.31268e-29	0.375	0.227	All_C2		Hmox2	0.49236	2.02435e-15	3.72056e-11	0.717	0.495	LEC_C5		Akt2	0.267534	4.20481e-06	0.0772803	0.348	0.07	VEC_C4
Mknk1	0.251353	1.32574e-33	2.43658e-29	0.258	0.126	All_C2		Pttg1	0.587515	2.81052e-15	5.16545e-11	0.535	0.282	LEC_C5		Taok3	0.283095	4.50328e-06	0.0827657	0.435	0.103	VEC_C4
Dhrs3	0.293357	2.82218e-33	5.18689e-29	0.569	0.401	All_C2		Lst1	0.538514	4.38417e-15	8.05766e-11	0.774	0.523	LEC_C5		Ptpre	0.505649	4.52703e-06	0.0832024	0.609	0.183	VEC_C4
Ankrd44	0.319012	2.98711e-33	5.49001e-29	0.315	0.171	All_C2		Cd52	0.397735	8.95074e-15	1.64506e-10	0.969	0.905	LEC_C5		Acer3	0.306074	4.6497e-06	0.0854568	0.304	0.057	VEC_C4
Runx1	0.369944	3.00036e-33	5.51437e-29	0.326	0.186	All_C2		Rnf34	0.406839	1.0775e-14	1.98034e-10	0.358	0.14	LEC_C5		Src	0.26876	4.87019e-06	0.0895093	0.261	0.043	VEC_C4
Sp110	0.310767	3.67404e-33	6.75252e-29	0.286	0.149	All_C2		Frmd4a	0.322799	2.45076e-14	4.50425e-10	0.302	0.106	LEC_C5		Mthfs	0.275121	4.94009e-06	0.090794	0.304	0.057	VEC_C4
Pitpna	0.302869	3.85005e-33	7.076e-29	0.593	0.426	All_C2		Hexb	0.430778	4.1248e-14	7.58096e-10	0.943	0.781	LEC_C5		Taldo1	0.466013	4.97225e-06	0.0913849	0.739	0.269	VEC_C4
Gltp	0.25249	3.93945e-33	7.24031e-29	0.618	0.437	All_C2		Ms4a7	0.531936	5.60602e-14	1.03033e-09	0.874	0.671	LEC_C5		B4galt5	0.305269	5.17345e-06	0.0950828	0.348	0.07	VEC_C4
Tor3a	0.382942	6.77613e-33	1.24539e-28	0.321	0.185	All_C2		Sap30	0.508711	6.88438e-14	1.26528e-09	0.597	0.365	LEC_C5		Ppp1r18	0.437492	5.31601e-06	0.097703	0.609	0.191	VEC_C4
Vamp8	0.252779	8.14565e-33	1.49709e-28	0.793	0.668	All_C2		Tmbim6	0.362534	7.43241e-14	1.366e-09	0.95	0.833	LEC_C5		Cited2	0.515634	5.39611e-06	0.0991751	0.696	0.232	VEC_C4
Ppp1r18	0.312565	3.42042e-32	6.28639e-28	0.48	0.328	All_C2		Itm2b	0.298649	9.26179e-14	1.70223e-09	1	0.984	LEC_C5		Ap1s2	0.359371	7.48162e-06	0.137505	0.565	0.166	VEC_C4
Xaf1	0.36241	4.76408e-32	8.75589e-28	0.353	0.212	All_C2		Hck	0.449515	3.202e-13	5.88496e-09	0.635	0.385	LEC_C5		Ptrhd1	0.486639	7.74036e-06	0.14226	0.478	0.131	VEC_C4
Trim30a	0.354067	9.13371e-32	1.67868e-27	0.3	0.166	All_C2		Cybb	0.436213	3.63251e-13	6.67619e-09	0.83	0.636	LEC_C5		Aprt	0.566302	8.25874e-06	0.151787	0.826	0.347	VEC_C4
Rassf2	0.254993	9.71456e-32	1.78544e-27	0.292	0.151	All_C2		Chmp4b	0.487328	6.80242e-13	1.25022e-08	0.711	0.532	LEC_C5		Psap	0.624448	8.37424e-06	0.15391	0.957	0.712	VEC_C4
Actg1	0.260795	5.13854e-31	9.44412e-27	0.939	0.891	All_C2		Unc93b1	0.425917	1.05995e-12	1.94807e-08	0.925	0.779	LEC_C5		Sat1	0.545794	8.72818e-06	0.160415	0.957	0.472	VEC_C4
Arpc5	0.26486	5.31506e-31	9.76855e-27	0.721	0.601	All_C2		Tor1aip1	0.428975	1.69173e-12	3.10923e-08	0.547	0.317	LEC_C5		Fam111a	0.417174	9.28584e-06	0.170664	0.348	0.078	VEC_C4
Phf11d	0.431094	1.72477e-30	3.16995e-26	0.258	0.136	All_C2		AW112010	0.583722	2.50539e-12	4.60466e-08	0.591	0.34	LEC_C5		Twf2	0.314672	1.00956e-05	0.185546	0.435	0.107	VEC_C4
Nars	0.290795	1.6201e-29	2.97757e-25	0.46	0.32	All_C2		Ch25h	0.453523	3.10829e-12	5.71272e-08	0.377	0.167	LEC_C5		Zmynd15	0.409592	1.09245e-05	0.200781	0.348	0.074	VEC_C4
Nfe2l2	0.32474	3.4587e-29	6.35675e-25	0.518	0.386	All_C2		Aftph	0.459905	4.98399e-12	9.16008e-08	0.403	0.193	LEC_C5		Zbp1	0.340931	1.14392e-05	0.210241	0.261	0.045	VEC_C4
Cap1	0.301057	5.50228e-29	1.01126e-24	0.341	0.21	All_C2		C1qa	0.317516	5.51646e-12	1.01387e-07	0.994	0.901	LEC_C5		Kdm5c	0.256353	1.27138e-05	0.233667	0.348	0.076	VEC_C4
Trafd1	0.330456	6.68278e-29	1.22823e-24	0.377	0.242	All_C2		Ubc	0.350962	6.55276e-12	1.20433e-07	0.95	0.841	LEC_C5		Msrb1	0.495737	1.30065e-05	0.239047	0.565	0.173	VEC_C4
Marcks	0.297109	8.35131e-29	1.53489e-24	0.554	0.402	All_C2		Irf1	0.417952	6.90959e-12	1.26991e-07	0.346	0.15	LEC_C5		Sdc4	0.537956	1.36519e-05	0.250909	0.609	0.197	VEC_C4
Hsd17b4	0.304444	1.91197e-28	3.51402e-24	0.327	0.2	All_C2		Axl	0.462983	7.02072e-12	1.29034e-07	0.654	0.409	LEC_C5		Spp1	0.689911	1.38826e-05	0.255148	0.304	0.062	VEC_C4
Gns	0.316272	2.58742e-28	4.75543e-24	0.401	0.261	All_C2		Gatm	0.474226	8.75131e-12	1.6084e-07	0.673	0.45	LEC_C5		Chmp6	0.346377	1.53585e-05	0.282275	0.522	0.15	VEC_C4
Tmem219	0.331159	2.73416e-28	5.02511e-24	0.482	0.349	All_C2		Samd9l	0.447933	8.91268e-12	1.63806e-07	0.333	0.141	LEC_C5		Erp29	0.497636	1.55039e-05	0.284946	0.783	0.322	VEC_C4
Pdcd2l	0.307626	3.7177e-28	6.83277e-24	0.278	0.156	All_C2		Il21r	0.39265	1.13919e-11	2.09372e-07	0.396	0.188	LEC_C5		P4ha1	0.267548	1.56275e-05	0.287219	0.478	0.131	VEC_C4
Serp1	0.335499	4.16607e-28	7.65682e-24	0.618	0.502	All_C2		Cdkn1a	0.41244	1.22191e-11	2.24575e-07	0.654	0.378	LEC_C5		Vps4b	0.302275	1.82202e-05	0.334869	0.565	0.173	VEC_C4
Pgd	0.253926	8.17831e-28	1.50309e-23	0.352	0.213	All_C2		Cxcl16	0.385313	1.34654e-11	2.47481e-07	0.899	0.729	LEC_C5		Map2k1	0.358731	2.04466e-05	0.375788	0.435	0.117	VEC_C4
Rrbp1	0.309598	1.46184e-27	2.68671e-23	0.699	0.584	All_C2		Lyn	0.454652	1.91021e-11	3.51077e-07	0.698	0.509	LEC_C5		Snap23	0.358504	2.09361e-05	0.384785	0.565	0.177	VEC_C4
Commd8	0.270541	1.23358e-26	2.2672e-22	0.485	0.354	All_C2		Nmi	0.429209	1.96546e-11	3.61231e-07	0.377	0.185	LEC_C5		Cebpb	0.489353	2.12486e-05	0.390528	0.696	0.267	VEC_C4
Cited2	0.402968	1.50925e-26	2.77385e-22	0.381	0.246	All_C2		Slc15a3	0.402138	2.01224e-11	3.69829e-07	0.453	0.228	LEC_C5		Taf7	0.281186	2.29942e-05	0.42261	0.348	0.08	VEC_C4
Mapk14	0.25908	1.96141e-26	3.60488e-22	0.301	0.175	All_C2		Klra2	0.361341	2.50821e-11	4.60984e-07	0.302	0.122	LEC_C5		Ssh2	0.340446	2.41322e-05	0.443526	0.565	0.177	VEC_C4
Rogdi	0.308203	4.15637e-26	7.63899e-22	0.27	0.151	All_C2		Dnaja1	0.585856	3.62372e-11	6.66004e-07	0.711	0.537	LEC_C5		Emb	0.434437	2.53844e-05	0.466539	0.261	0.049	VEC_C4
Il6ra	0.257146	7.5048e-26	1.37931e-21	0.277	0.154	All_C2		Cd180	0.365224	3.70986e-11	6.81835e-07	0.346	0.155	LEC_C5		Snx5	0.538642	2.54288e-05	0.467357	0.696	0.271	VEC_C4
Lipa	0.317411	8.56133e-26	1.57349e-21	0.407	0.278	All_C2		Gch1	0.459335	3.90817e-11	7.18283e-07	0.314	0.142	LEC_C5		Serp1	0.371004	2.58554e-05	0.475196	0.739	0.281	VEC_C4
Daglb	0.252895	3.86638e-25	7.10601e-21	0.302	0.181	All_C2		Sdcbp	0.345152	4.32482e-11	7.94859e-07	0.912	0.77	LEC_C5		Hps3	0.257758	2.81991e-05	0.518271	0.261	0.049	VEC_C4
Casp8	0.267065	3.90561e-25	7.17811e-21	0.301	0.183	All_C2		Slamf8	0.363768	4.78488e-11	8.79414e-07	0.258	0.098	LEC_C5		Cks1b	0.339371	2.90563e-05	0.534026	0.261	0.049	VEC_C4
Hfe	0.283	4.27344e-25	7.85416e-21	0.411	0.273	All_C2		Ccl7	1.2025	5.9702e-11	1.09726e-06	0.277	0.11	LEC_C5		Wdr44	0.286214	2.94875e-05	0.541951	0.348	0.082	VEC_C4
Orai1	0.26448	7.87903e-25	1.44809e-20	0.346	0.219	All_C2		Tmem184b	0.291333	6.6075e-11	1.21439e-06	0.264	0.101	LEC_C5		Hacd2	0.299668	3.17859e-05	0.584194	0.478	0.133	VEC_C4
Cyp27a1	0.260844	1.34203e-24	2.46652e-20	0.294	0.173	All_C2		Rasa4	0.297944	6.89659e-11	1.26753e-06	0.264	0.101	LEC_C5		Dhrs4	0.331586	3.23073e-05	0.593776	0.348	0.08	VEC_C4
Stk17b	0.286235	1.85762e-24	3.41412e-20	0.455	0.318	All_C2		Slamf9	0.386538	7.75743e-11	1.42574e-06	0.792	0.615	LEC_C5		Ppt1	0.398871	3.35286e-05	0.616222	0.609	0.207	VEC_C4
Lap3	0.266609	1.92369e-24	3.53555e-20	0.275	0.161	All_C2		Psmb10	0.461565	1.35419e-10	2.48887e-06	0.66	0.497	LEC_C5		Sp110	0.30576	3.51834e-05	0.646635	0.435	0.119	VEC_C4
2810474O19Rik	0.288044	2.1992e-24	4.04191e-20	0.419	0.292	All_C2		Apobec3	0.385474	1.60571e-10	2.95114e-06	0.635	0.425	LEC_C5		Nol12	0.30216	3.81953e-05	0.701992	0.391	0.099	VEC_C4
Ptpn1	0.298663	3.44809e-24	6.33724e-20	0.426	0.3	All_C2		Grn	0.343732	2.55635e-10	4.69831e-06	0.937	0.82	LEC_C5		Tspan32	0.296018	4.3118e-05	0.792466	0.348	0.082	VEC_C4
Lgals9	0.311882	3.60514e-24	6.62589e-20	0.416	0.295	All_C2		Dock8	0.329317	2.60412e-10	4.78612e-06	0.428	0.22	LEC_C5		Atp6ap2	0.433573	4.66956e-05	0.858218	0.609	0.211	VEC_C4
Pold4	0.323961	1.02509e-23	1.88401e-19	0.518	0.406	All_C2		Npc2	0.262217	4.63226e-10	8.51363e-06	0.95	0.917	LEC_C5		Necap2	0.412406	4.73584e-05	0.870399	0.609	0.209	VEC_C4
BC017643	0.280668	1.19729e-23	2.20051e-19	0.345	0.228	All_C2		Tapbp	0.415759	6.24766e-10	1.14826e-05	0.711	0.549	LEC_C5		Nubp1	0.341216	5.01454e-05	0.921623	0.304	0.068	VEC_C4
Ccnd1	0.262695	1.9566e-23	3.59603e-19	0.334	0.206	All_C2		C1qb	0.267082	6.63978e-10	1.22032e-05	1	0.907	LEC_C5		Zfp36l2	0.422603	5.32902e-05	0.979421	0.565	0.201	VEC_C4
Hmox2	0.256821	4.3211e-22	7.94175e-18	0.521	0.403	All_C2		P4ha1	0.370722	1.034e-09	1.90038e-05	0.384	0.197	LEC_C5		Psmb8	0.415925	5.343e-05	0.98199	0.739	0.322	VEC_C4
Cmtm3	0.268018	6.20474e-21	1.14037e-16	0.432	0.317	All_C2		Cnp	0.349923	1.40325e-09	2.57904e-05	0.465	0.261	LEC_C5		Hfe	0.362039	5.37897e-05	0.988601	0.478	0.146	VEC_C4
Wdr1	0.253116	8.81366e-21	1.61986e-16	0.449	0.338	All_C2		Trim25	0.270845	1.40517e-09	2.58256e-05	0.264	0.109	LEC_C5		Fuca1	0.343699	5.75307e-05	1	0.739	0.269	VEC_C4
Apoe	0.564507	1.72182e-20	3.16453e-16	0.759	0.772	All_C2		Etnk1	0.277331	1.50304e-09	2.76243e-05	0.252	0.1	LEC_C5		Ifi47	0.446611	5.98146e-05	1	0.261	0.053	VEC_C4
Irf9	0.252295	3.56253e-19	6.54757e-15	0.278	0.175	All_C2		Hspa5	0.400075	1.62223e-09	2.9815e-05	0.786	0.604	LEC_C5		Igf1	0.454367	6.34641e-05	1	0.391	0.103	VEC_C4
Isg15	0.49897	1.44418e-18	2.65425e-14	0.274	0.176	All_C2		Psme2	0.377582	2.02564e-09	3.72293e-05	0.717	0.56	LEC_C5		Tbpl1	0.338495	6.7241e-05	1	0.478	0.152	VEC_C4
Ube2l6	0.264387	1.38076e-12	2.5377e-08	0.31	0.233	All_C2		Lgmn	0.303146	2.44937e-09	4.50169e-05	0.962	0.803	LEC_C5		Camk1	0.311845	7.59848e-05	1	0.783	0.312	VEC_C4
Gpx3	2.58792	0	0	0.798	0.15	All_C3		Ctsc	0.290527	3.92756e-09	7.21847e-05	0.943	0.839	LEC_C5		Zfp385a	0.280279	7.81495e-05	1	0.304	0.07	VEC_C4
Clec3b	2.56844	0	0	0.672	0.022	All_C3		Cd74	0.34237	4.07442e-09	7.48838e-05	0.981	0.911	LEC_C5		Eno1	0.504701	8.59058e-05	1	0.739	0.302	VEC_C4
Dpep1	2.33851	0	0	0.553	0.009	All_C3		Fam46a	0.386585	4.19705e-09	7.71375e-05	0.579	0.366	LEC_C5		Psmb10	0.27001	8.84628e-05	1	0.652	0.23	VEC_C4
C3	2.26435	0	0	0.592	0.104	All_C3		H2-Aa	0.397542	5.22623e-09	9.60529e-05	0.906	0.786	LEC_C5		Gas7	0.405506	9.23028e-05	1	0.391	0.107	VEC_C4
Igfbp6	2.23251	0	0	0.435	0.027	All_C3		Irf9	0.312651	6.38449e-09	0.000117341	0.44	0.239	LEC_C5		Rhog	0.368541	9.74434e-05	1	0.522	0.175	VEC_C4
Serping1	2.21776	0	0	0.931	0.265	All_C3		Laptm4a	0.278404	6.65125e-09	0.000122243	0.887	0.762	LEC_C5		M6pr	0.413669	0.000104605	1	0.609	0.234	VEC_C4
Mfap5	1.96161	0	0	0.79	0.222	All_C3		Usp25	0.313307	7.87845e-09	0.000144798	0.258	0.113	LEC_C5		Dhrs3	0.476786	0.000110078	1	0.696	0.273	VEC_C4
Rbp4	1.79244	0	0	0.424	0.034	All_C3		H2-Q4	0.343609	8.23304e-09	0.000151315	0.453	0.255	LEC_C5		Cnn2	0.26303	0.000110779	1	0.609	0.212	VEC_C4
Cygb	1.75042	0	0	0.875	0.212	All_C3		Trim12c	0.251876	1.02338e-08	0.000188086	0.314	0.148	LEC_C5		Rassf4	0.32543	0.000111086	1	0.261	0.055	VEC_C4
Entpd2	1.67073	0	0	0.647	0.065	All_C3		Psme1	0.355057	1.16465e-08	0.000214051	0.818	0.64	LEC_C5		Ctage5	0.257195	0.000117208	1	0.435	0.125	VEC_C4
Fmo2	1.64819	0	0	0.643	0.078	All_C3		Lamp2	0.30945	2.27652e-08	0.000418402	0.824	0.648	LEC_C5		Arpc4	0.326329	0.000117432	1	0.739	0.288	VEC_C4
Htra3	1.59776	0	0	0.88	0.284	All_C3		Ccl2	0.706069	2.38117e-08	0.000437636	0.277	0.132	LEC_C5		Pmpcb	0.30046	0.000119021	1	0.348	0.09	VEC_C4
Col1a2	1.53544	0	0	0.874	0.311	All_C3		Cd47	0.342871	2.40065e-08	0.000441216	0.774	0.632	LEC_C5		Tmem126a	0.360156	0.000122929	1	0.435	0.131	VEC_C4
Smoc2	1.5219	0	0	0.419	0.02	All_C3		Sppl2a	0.281112	2.84181e-08	0.000522296	0.333	0.168	LEC_C5		Syngr2	0.302645	0.000123347	1	0.652	0.234	VEC_C4
Abca8a	1.50089	0	0	0.597	0.065	All_C3		F11r	0.319733	2.99674e-08	0.000550771	0.629	0.433	LEC_C5		Prdx5	0.5101	0.00012835	1	0.783	0.347	VEC_C4
Ogn	1.47238	0	0	0.629	0.088	All_C3		Ccl4	0.663698	3.40792e-08	0.000626342	0.321	0.161	LEC_C5		Grb2	0.33817	0.000138269	1	0.565	0.205	VEC_C4
Fbln1	1.47179	0	0	0.869	0.304	All_C3		BC028528	0.342716	4.27128e-08	0.000785018	0.736	0.544	LEC_C5		Cdc42	0.436081	0.000159967	1	0.957	0.614	VEC_C4
Tnxb	1.24266	0	0	0.463	0.025	All_C3		Cyp4f18	0.342554	4.30965e-08	0.00079207	0.503	0.305	LEC_C5		Cfl1	0.480901	0.000168559	1	0.957	0.817	VEC_C4
Vit	1.09234	1.66922e-306	3.06786e-302	0.488	0.061	All_C3		Rnf114	0.412501	4.55721e-08	0.00083757	0.447	0.272	LEC_C5		BC028528	0.37837	0.00018088	1	0.696	0.279	VEC_C4
Scara5	0.923009	4.14605e-305	7.62003e-301	0.259	0.003	All_C3		H2-Eb1	0.37711	4.85191e-08	0.000891733	0.893	0.754	LEC_C5		Slc25a11	0.344025	0.000191202	1	0.565	0.203	VEC_C4
Ndufa4l2	0.980168	4.87462e-295	8.95906e-291	0.348	0.021	All_C3		Il18	0.26199	5.47359e-08	0.00100599	0.314	0.157	LEC_C5		Alg5	0.315686	0.000193468	1	0.435	0.131	VEC_C4
Gsta3	1.12559	7.25526e-295	1.33344e-290	0.375	0.028	All_C3		Lap3	0.287653	7.81324e-08	0.00143599	0.352	0.184	LEC_C5		B2m	0.451469	0.000195912	1	1	0.947	VEC_C4
Cfh	1.3875	1.28656e-286	2.36458e-282	0.96	0.531	All_C3		Apobec1	0.307219	9.351e-08	0.00171862	0.629	0.431	LEC_C5		Hmgb2	0.338062	0.000199113	1	0.565	0.205	VEC_C4
Scn7a	0.953261	3.26682e-286	6.0041e-282	0.351	0.024	All_C3		Tgfbr1	0.344978	9.99919e-08	0.00183775	0.686	0.511	LEC_C5		Hgs	0.29778	0.000204978	1	0.391	0.115	VEC_C4
Pi16	2.6073	7.18587e-285	1.32069e-280	0.598	0.131	All_C3		H2-Q6	0.312518	1.0015e-07	0.00184066	0.314	0.156	LEC_C5		Bcl10	0.277869	0.000212705	1	0.696	0.269	VEC_C4
Cyp1b1	0.913236	3.27137e-281	6.01244e-277	0.342	0.023	All_C3		H2-Ab1	0.373613	1.01591e-07	0.00186714	0.925	0.83	LEC_C5		Picalm	0.296683	0.00023358	1	0.739	0.304	VEC_C4
Gsn	1.86431	3.68355e-280	6.77e-276	0.979	0.724	All_C3		Mitd1	0.275137	1.04102e-07	0.0019133	0.27	0.127	LEC_C5		Arpc2	0.574115	0.000236837	1	0.913	0.647	VEC_C4
C1s1	1.04355	1.2681e-276	2.33064e-272	0.385	0.036	All_C3		Gns	0.326584	1.10667e-07	0.00203395	0.566	0.358	LEC_C5		Npc2	0.545181	0.000237225	1	0.913	0.663	VEC_C4
Rarres2	1.36382	6.26495e-272	1.15143e-267	0.836	0.304	All_C3		Tap2	0.275751	1.32534e-07	0.00243584	0.358	0.198	LEC_C5		Khdrbs1	0.301441	0.000238269	1	0.609	0.224	VEC_C4
Igfbp4	1.66136	1.4004e-271	2.57379e-267	0.844	0.382	All_C3		St3gal6	0.259698	1.85404e-07	0.00340754	0.522	0.32	LEC_C5		Spcs3	0.335573	0.000246631	1	0.391	0.117	VEC_C4
Tcf21	0.868535	8.73598e-264	1.60559e-259	0.351	0.029	All_C3		Fyb	0.283842	1.90795e-07	0.00350663	0.874	0.7	LEC_C5		Fam122a	0.302072	0.00027044	1	0.391	0.117	VEC_C4
Pcolce2	1.28891	3.05913e-253	5.62238e-249	0.606	0.138	All_C3		Pgap2	0.283347	2.00811e-07	0.00369071	0.34	0.183	LEC_C5		Ten1	0.259945	0.000278455	1	0.304	0.076	VEC_C4
Gas1	1.1964	9.53942e-253	1.75325e-248	0.699	0.187	All_C3		Irf2	0.266321	2.37826e-07	0.00437101	0.579	0.383	LEC_C5		Mdh1	0.289069	0.000287515	1	0.565	0.195	VEC_C4
Meg3	1.29113	1.40517e-245	2.58256e-241	0.807	0.268	All_C3		Il10ra	0.28014	2.78848e-07	0.00512495	0.472	0.298	LEC_C5		Fth1	0.418205	0.00028905	1	1	0.979	VEC_C4
Adamts2	1.14221	2.22716e-243	4.09329e-239	0.556	0.122	All_C3		Plbd1	0.262031	3.0372e-07	0.00558208	0.541	0.344	LEC_C5		Ap2s1	0.441143	0.000298612	1	0.783	0.363	VEC_C4
Lrp1	1.19753	3.13483e-230	5.76151e-226	0.879	0.506	All_C3		Cited2	0.589566	3.2464e-07	0.00596655	0.516	0.352	LEC_C5		Hsd17b12	0.265138	0.000332183	1	0.435	0.138	VEC_C4
Ms4a4d	0.734817	8.38788e-228	1.54161e-223	0.295	0.022	All_C3		Lair1	0.296475	3.41217e-07	0.00627123	0.679	0.509	LEC_C5		Tspan31	0.263785	0.000340228	1	0.609	0.23	VEC_C4
Serpinf1	1.38189	8.25329e-227	1.51687e-222	0.844	0.364	All_C3		H2-M3	0.317522	3.66175e-07	0.00672994	0.484	0.319	LEC_C5		Vmp1	0.260188	0.000353468	1	0.435	0.144	VEC_C4
Galnt15	1.1096	1.2059e-224	2.21631e-220	0.4	0.056	All_C3		2810474O19Rik	0.364692	3.8616e-07	0.00709724	0.522	0.34	LEC_C5		Tnfaip8	0.343232	0.000354736	1	0.609	0.23	VEC_C4
Nid1	1.00525	3.67791e-221	6.75963e-217	0.434	0.072	All_C3		Lpxn	0.302824	4.06327e-07	0.00746788	0.566	0.382	LEC_C5		Sin3b	0.531717	0.00035667	1	0.696	0.306	VEC_C4
Islr	1.18709	5.74611e-220	1.05608e-215	0.598	0.168	All_C3		Actr3	0.29529	4.19796e-07	0.00771544	0.906	0.811	LEC_C5		Cebpg	0.32021	0.000358855	1	0.696	0.29	VEC_C4
Dcn	1.1139	1.60984e-213	2.95872e-209	0.998	0.636	All_C3		Snx2	0.318518	4.82528e-07	0.00886839	0.585	0.425	LEC_C5		Npm3	0.323638	0.000386174	1	0.478	0.166	VEC_C4
Medag	0.928721	1.34851e-211	2.47843e-207	0.413	0.067	All_C3		Jun	0.271945	5.06528e-07	0.00930948	0.692	0.505	LEC_C5		Mthfsl	0.30214	0.000387319	1	0.348	0.099	VEC_C4
Ccdc80	1.07974	2.47396e-210	4.54688e-206	0.872	0.367	All_C3		Mpeg1	0.281425	5.2731e-07	0.00969142	0.755	0.565	LEC_C5		Stab1	0.484543	0.000396555	1	0.609	0.226	VEC_C4
Slc43a3	1.21537	4.37526e-207	8.04129e-203	0.753	0.291	All_C3		Ccnl1	0.381779	6.00467e-07	0.011036	0.465	0.308	LEC_C5		Tmem230	0.270088	0.000399537	1	0.391	0.117	VEC_C4
Col3a1	1.79283	4.82918e-202	8.87554e-198	0.666	0.235	All_C3		Ankfy1	0.297106	6.83518e-07	0.0125624	0.27	0.138	LEC_C5		Dctn5	0.317735	0.000421795	1	0.348	0.101	VEC_C4
Adamts5	0.977857	2.1645e-199	3.97814e-195	0.377	0.057	All_C3		Ccnd2	0.300373	7.32179e-07	0.0134567	0.396	0.228	LEC_C5		S100a4	0.888564	0.000456237	1	0.304	0.088	VEC_C4
Aspn	1.03194	3.96381e-199	7.28509e-195	0.389	0.059	All_C3		Trim12a	0.325524	7.76522e-07	0.0142717	0.377	0.218	LEC_C5		Tmem258	0.299867	0.000462277	1	0.783	0.316	VEC_C4
Timp2	1.02949	5.72376e-198	1.05197e-193	0.936	0.745	All_C3		Svbp	0.312032	8.29562e-07	0.0152465	0.579	0.435	LEC_C5		Tecr	0.264707	0.000473186	1	0.739	0.298	VEC_C4
Srpx	0.755192	2.28791e-191	4.20496e-187	0.278	0.026	All_C3		Cd48	0.276876	1.04311e-06	0.0191713	0.786	0.646	LEC_C5		Cmtm3	0.287247	0.000483022	1	0.609	0.248	VEC_C4
Pcolce	1.20717	6.93628e-189	1.27482e-184	0.667	0.239	All_C3		Lilra5	0.312854	1.11829e-06	0.020553	0.585	0.411	LEC_C5		Brd4	0.268997	0.000483631	1	0.522	0.189	VEC_C4
Gfpt2	1.16501	4.43865e-185	8.1578e-181	0.414	0.081	All_C3		Actr2	0.26429	1.26929e-06	0.0233282	0.654	0.494	LEC_C5		Trappc1	0.260088	0.000501645	1	0.522	0.189	VEC_C4
Igfbp7	0.96152	6.67082e-185	1.22603e-180	0.982	0.563	All_C3		Glrx	0.349104	1.4287e-06	0.026258	0.415	0.271	LEC_C5		9930111J21Rik2	0.289344	0.00050851	1	0.391	0.125	VEC_C4
Pdgfra	0.972272	1.11443e-184	2.04821e-180	0.48	0.112	All_C3		Morc3	0.254996	1.49533e-06	0.0274827	0.296	0.156	LEC_C5		Arl6ip1	0.405601	0.000512734	1	0.783	0.419	VEC_C4
Dpt	0.882553	3.07887e-181	5.65865e-177	0.863	0.341	All_C3		Sgk3	0.275171	1.55366e-06	0.0285547	0.352	0.2	LEC_C5		Mgst3	0.278985	0.000516856	1	0.478	0.162	VEC_C4
Twist2	0.74241	6.35837e-181	1.1686e-176	0.278	0.029	All_C3		Creb5	0.342386	1.61723e-06	0.0297231	0.428	0.261	LEC_C5		Zbtb7a	0.337283	0.000535899	1	0.739	0.329	VEC_C4
Pdlim2	1.1555	9.45341e-179	1.73744e-174	0.702	0.319	All_C3		Ms4a6d	0.289741	1.63671e-06	0.030081	0.748	0.593	LEC_C5		Kansl1	0.455287	0.000589259	1	0.435	0.148	VEC_C4
Sparc	0.854105	7.6925e-178	1.4138e-173	0.908	0.443	All_C3		Hsp90aa1	0.429181	1.78974e-06	0.0328937	0.711	0.573	LEC_C5		Nme1	0.315224	0.000609658	1	0.696	0.302	VEC_C4
Angptl7	1.00174	7.4652e-175	1.37203e-170	0.581	0.163	All_C3		Milr1	0.317558	2.1529e-06	0.0395681	0.509	0.354	LEC_C5		Actr2	0.314493	0.000652654	1	0.609	0.263	VEC_C4
Slc1a5	1.01186	1.02605e-174	1.88577e-170	0.474	0.118	All_C3		Tmem106a	0.319842	2.30329e-06	0.0423321	0.572	0.42	LEC_C5		Creg1	0.398202	0.000655302	1	0.478	0.177	VEC_C4
Cd34	1.09372	4.21961e-173	7.75521e-169	0.729	0.314	All_C3		Lrrc25	0.288209	8.1316e-06	0.149451	0.585	0.44	LEC_C5		Prelid1	0.328643	0.000682068	1	0.826	0.368	VEC_C4
Gas6	1.41776	5.2209e-169	9.5955e-165	0.791	0.42	All_C3		Aida	0.315859	8.20011e-06	0.15071	0.258	0.14	LEC_C5		Srgn	0.331487	0.000717385	1	0.783	0.404	VEC_C4
Col1a1	1.09287	7.61454e-169	1.39948e-164	0.724	0.285	All_C3		Cd86	0.442155	8.5886e-06	0.15785	0.591	0.447	LEC_C5		Acp2	0.346618	0.000755661	1	0.304	0.088	VEC_C4
Mgp	0.710822	4.44256e-167	8.16498e-163	0.979	0.778	All_C3		Arf4	0.252316	1.18662e-05	0.218089	0.547	0.4	LEC_C5		Atp9a	0.277949	0.000810615	1	0.348	0.109	VEC_C4
Fbln2	1.12716	7.00637e-167	1.2877e-162	0.466	0.119	All_C3		Clec2d	0.297745	1.31947e-05	0.242505	0.321	0.186	LEC_C5		Vamp8	0.393172	0.000838426	1	0.87	0.522	VEC_C4
Fxyd1	0.834639	7.5569e-162	1.38888e-157	0.811	0.352	All_C3		Ctla2b	0.33052	1.49832e-05	0.275377	0.365	0.222	LEC_C5		Capg	0.419525	0.000884032	1	0.609	0.261	VEC_C4
C1ra	0.961352	1.0224e-161	1.87908e-157	0.403	0.089	All_C3		Fndc3a	0.298173	1.76162e-05	0.323767	0.27	0.148	LEC_C5		Gltp	0.301772	0.000915305	1	0.87	0.4	VEC_C4
Col14a1	1.04471	5.5524e-161	1.02048e-156	0.512	0.156	All_C3		Slamf7	0.280699	2.0563e-05	0.377927	0.346	0.221	LEC_C5		Tgif1	0.325785	0.00113879	1	0.348	0.113	VEC_C4
Igfbp3	1.69906	2.07387e-158	3.81156e-154	0.268	0.032	All_C3		Tmem140	0.294545	2.2097e-05	0.40612	0.264	0.144	LEC_C5		Nras	0.297678	0.00114355	1	0.696	0.285	VEC_C4
Rnase4	0.930772	1.39715e-157	2.56782e-153	0.861	0.623	All_C3		Evi2a	0.252436	2.39142e-05	0.43952	0.66	0.5	LEC_C5		Clta	0.405312	0.00116735	1	0.913	0.645	VEC_C4
Selm	0.856381	3.56535e-157	6.55275e-153	0.867	0.499	All_C3		Hsp90ab1	0.285873	2.85316e-05	0.524382	0.925	0.901	LEC_C5		Stmn1	0.709093	0.00122306	1	0.478	0.193	VEC_C4
Bgn	0.768727	8.49768e-156	1.56179e-151	0.974	0.473	All_C3		C3ar1	0.290397	2.87308e-05	0.528043	0.654	0.489	LEC_C5		Sdhb	0.301182	0.00125475	1	0.739	0.347	VEC_C4
Ntn1	0.657381	2.44994e-155	4.50275e-151	0.291	0.041	All_C3		Lilrb4a	0.292052	2.89833e-05	0.532684	0.623	0.462	LEC_C5		C1qbp	0.352968	0.00125907	1	0.565	0.244	VEC_C4
Ltbp4	0.937379	1.97048e-153	3.62155e-149	0.78	0.356	All_C3		Itm2c	0.275718	2.92164e-05	0.536969	0.748	0.658	LEC_C5		Nmt1	0.380653	0.00130771	1	0.478	0.195	VEC_C4
Aebp1	1.04318	3.46067e-153	6.36037e-149	0.562	0.186	All_C3		Rgs2	0.274963	4.31471e-05	0.793001	0.679	0.557	LEC_C5		Srsf6	0.279706	0.00146752	1	0.609	0.255	VEC_C4
Il33	1.059	7.72961e-153	1.42062e-148	0.421	0.1	All_C3		Ppfia4	0.331303	7.7413e-05	1	0.453	0.333	LEC_C5		Lamtor1	0.356491	0.00147047	1	0.652	0.302	VEC_C4
Mgst1	0.864864	1.65387e-150	3.03965e-146	0.773	0.336	All_C3		Cndp2	0.266976	9.32906e-05	1	0.541	0.407	LEC_C5		Gnb2	0.329616	0.001551	1	1	0.678	VEC_C4
Lpar1	0.610774	2.96256e-150	5.44489e-146	0.276	0.038	All_C3		Tor1aip2	0.277152	0.00010134	1	0.252	0.146	LEC_C5		Ctsd	0.521912	0.00155304	1	0.826	0.485	VEC_C4
Bicc1	0.893567	7.51146e-149	1.38053e-144	0.447	0.119	All_C3		Zfos1	0.268227	0.000108367	1	0.579	0.437	LEC_C5		Eif5a	0.376092	0.00181433	1	1	0.663	VEC_C4
Lamc1	0.837816	3.2119e-148	5.90314e-144	0.417	0.104	All_C3		Srgap2	0.29663	0.000121828	1	0.283	0.172	LEC_C5		Rpap3	0.325091	0.00185056	1	0.261	0.076	VEC_C4
Ebf1	0.927354	5.4468e-148	1.00107e-143	0.624	0.235	All_C3		Elf1	0.26568	0.000138045	1	0.365	0.244	LEC_C5		Glud1	0.38273	0.00195135	1	0.739	0.366	VEC_C4
Nbl1	1.31524	7.1768e-145	1.31902e-140	0.54	0.19	All_C3		Snx10	0.319664	0.000211252	1	0.39	0.28	LEC_C5		Cdk2ap2	0.510848	0.00199053	1	0.609	0.327	VEC_C4
Ly6a	1.25343	3.35372e-141	6.16381e-137	0.629	0.262	All_C3		Whsc1l1	0.25769	0.000217052	1	0.396	0.268	LEC_C5		Nes	0.262667	0.00199933	1	0.261	0.076	VEC_C4
Wisp2	1.20133	3.48485e-134	6.40481e-130	0.268	0.04	All_C3		Stip1	0.264152	0.000468887	1	0.377	0.268	LEC_C5		Rgs19	0.275711	0.00200578	1	0.348	0.125	VEC_C4
Heg1	0.669518	4.78243e-133	8.78963e-129	0.403	0.096	All_C3		9930111J21Rik2	0.301103	0.000728474	1	0.358	0.255	LEC_C5		Adgre5	0.323058	0.00204239	1	0.435	0.172	VEC_C4
Mfap4	1.20245	4.84514e-131	8.90489e-127	0.566	0.207	All_C3		Cmtm6	0.257454	0.000802239	1	0.434	0.337	LEC_C5		Marcks	0.280772	0.00216624	1	0.652	0.29	VEC_C4
Penk	0.940535	1.56712e-130	2.8802e-126	0.308	0.057	All_C3		Mgat1	0.269467	0.00101839	1	0.365	0.258	LEC_C5		Arpc1b	0.322319	0.00222074	1	1	0.774	VEC_C4
Fstl1	1.03118	2.27038e-129	4.17274e-125	0.666	0.301	All_C3		Nktr	0.250424	0.00103985	1	0.396	0.284	LEC_C5		Abracl	0.354847	0.00224207	1	0.609	0.288	VEC_C4
Gstm1	0.798431	1.10091e-128	2.02336e-124	0.854	0.5	All_C3		Zmynd15	0.265967	0.00430275	1	0.314	0.227	LEC_C5		Mrpl52	0.295403	0.00225426	1	0.826	0.45	VEC_C4
Spon1	0.788049	4.49452e-128	8.26048e-124	0.37	0.088	All_C3		Mycbp2	0.274572	0.00587996	1	0.358	0.273	LEC_C5		Arpc5	0.331295	0.00249588	1	0.87	0.513	VEC_C4
Mt2	1.19563	2.60134e-126	4.78101e-122	0.698	0.338	All_C3		Nkg7	3.64491	0	0	0.976	0.01	LEC_C6		Ufc1	0.260781	0.00252304	1	0.652	0.294	VEC_C4
Loxl1	0.88453	3.12978e-125	5.75223e-121	0.523	0.188	All_C3		Ms4a4b	2.93012	0	0	0.968	0.029	LEC_C6		Fxyd5	0.328963	0.00261555	1	0.957	0.725	VEC_C4
Col4a1	0.708067	5.71661e-125	1.05066e-120	0.438	0.126	All_C3		Cd3d	2.46238	0	0	0.927	0.024	LEC_C6		Atp6v1a	0.327554	0.00290817	1	0.435	0.166	VEC_C4
Zbtb20	0.775297	6.46194e-124	1.18764e-119	0.853	0.511	All_C3		Cd3g	2.38136	0	0	0.927	0.027	LEC_C6		Fau	0.283609	0.00306057	1	1	0.981	VEC_C4
Sdc2	0.864895	1.60183e-123	2.94401e-119	0.529	0.196	All_C3		Cd8b1	2.3391	0	0	0.597	0.005	LEC_C6		Atpif1	0.30192	0.00309418	1	0.913	0.591	VEC_C4
Klf9	0.906897	3.21678e-123	5.91212e-119	0.793	0.454	All_C3		Thy1	2.2447	0	0	0.855	0.03	LEC_C6		Snrpd1	0.264519	0.0030954	1	0.609	0.277	VEC_C4
Sptbn1	0.711594	5.37588e-121	9.88032e-117	0.748	0.379	All_C3		Gimap4	2.18862	0	0	0.847	0.018	LEC_C6		Mrps36	0.276209	0.0035079	1	0.565	0.251	VEC_C4
Pmp22	0.933013	1.10975e-119	2.03962e-115	0.748	0.462	All_C3		Lck	2.1466	0	0	0.903	0.01	LEC_C6		Atp5g2	0.262348	0.00353068	1	1	0.706	VEC_C4
Cdkn1c	0.790723	8.25127e-119	1.5165e-114	0.359	0.088	All_C3		Cd3e	2.03346	0	0	0.831	0.018	LEC_C6		Tgfb1	0.291129	0.00360616	1	0.826	0.409	VEC_C4
Lum	0.565862	7.6898e-117	1.41331e-112	0.83	0.406	All_C3		Ctsw	2.02013	0	0	0.806	0.004	LEC_C6		2810474O19Rik	0.259523	0.00363868	1	0.478	0.203	VEC_C4
Lbp	0.674501	7.8184e-117	1.43694e-112	0.251	0.041	All_C3		Cd8a	1.92143	0	0	0.556	0.002	LEC_C6		Abca1	0.33633	0.00371408	1	0.348	0.127	VEC_C4
Mmp23	0.778009	1.27969e-116	2.35194e-112	0.554	0.213	All_C3		Gzmk	1.77411	0	0	0.54	0.002	LEC_C6		Pop4	0.271918	0.00377105	1	0.304	0.099	VEC_C4
Camk2n1	0.856406	4.19192e-116	7.70433e-112	0.633	0.291	All_C3		Lat	1.77391	5.0171e-308	9.22093e-304	0.79	0.023	LEC_C6		Emp3	0.272691	0.00401112	1	0.652	0.333	VEC_C4
Gxylt2	0.644567	2.75867e-113	5.07015e-109	0.329	0.078	All_C3		Xcl1	1.94942	1.76276e-293	3.23978e-289	0.492	0.003	LEC_C6		Btg2	0.430034	0.00427018	1	0.826	0.368	VEC_C4
Ly6c1	0.444275	1.48315e-111	2.72589e-107	0.36	0.091	All_C3		Ptprcap	2.00302	2.31053e-284	4.24652e-280	0.887	0.039	LEC_C6		Ammecr1l	0.34494	0.00465579	1	0.261	0.086	VEC_C4
Errfi1	0.943513	1.36532e-110	2.50932e-106	0.346	0.091	All_C3		Gimap3	1.72203	8.75605e-274	1.60927e-269	0.75	0.025	LEC_C6		Arpc3	0.316052	0.00476288	1	0.957	0.647	VEC_C4
Lhfp	0.659042	9.48328e-110	1.74293e-105	0.734	0.339	All_C3		Il2rb	1.35443	5.81725e-268	1.06915e-263	0.548	0.008	LEC_C6		Lamp2	0.262703	0.00496286	1	0.826	0.45	VEC_C4
Cyb5a	0.817808	5.06296e-109	9.30521e-105	0.825	0.663	All_C3		Gimap7	1.33546	2.02098e-265	3.71435e-261	0.54	0.008	LEC_C6		Atp1a1	0.381482	0.00506701	1	0.696	0.394	VEC_C4
Rcn3	0.757799	2.24387e-108	4.12401e-104	0.623	0.287	All_C3		Cd2	1.75947	4.89131e-264	8.98974e-260	0.815	0.036	LEC_C6		Dbi	0.355214	0.00517123	1	0.739	0.431	VEC_C4
Mmp2	0.826177	1.47542e-107	2.71168e-103	0.606	0.267	All_C3		Cxcr6	1.76813	4.04076e-257	7.42651e-253	0.718	0.024	LEC_C6		Abcf3	0.273289	0.00529569	1	0.261	0.084	VEC_C4
Serpinh1	0.985793	4.23297e-106	7.77978e-102	0.649	0.321	All_C3		Samd3	0.905479	6.57025e-256	1.20755e-251	0.379	0	LEC_C6		Lamtor4	0.372271	0.00555741	1	0.565	0.281	VEC_C4
Nfia	0.794803	2.09618e-105	3.85257e-101	0.566	0.243	All_C3		Cd6	0.941961	3.74517e-245	6.88325e-241	0.379	0.001	LEC_C6		Naa50	0.296286	0.00591814	1	0.391	0.16	VEC_C4
Fhl1	0.748369	1.83749e-104	3.37712e-100	0.592	0.262	All_C3		Gimap6	1.65382	2.42202e-236	4.45143e-232	0.75	0.034	LEC_C6		Prdx1	0.38381	0.00610786	1	0.957	0.708	VEC_C4
Itgbl1	0.815763	2.11166e-104	3.88103e-100	0.365	0.104	All_C3		Sh2d1a	1.01023	7.28564e-230	1.33903e-225	0.379	0.002	LEC_C6		Erh	0.265053	0.00633149	1	0.783	0.458	VEC_C4
Nedd4	0.736735	1.12651e-103	2.07041e-99	0.628	0.299	All_C3		Gimap1	1.52603	5.18211e-224	9.5242e-220	0.734	0.034	LEC_C6		Hsp90aa1	0.492878	0.00643146	1	0.739	0.45	VEC_C4
Sod3	0.777422	1.37088e-103	2.51954e-99	0.581	0.246	All_C3		Cd28	1.1158	1.28437e-222	2.36053e-218	0.411	0.004	LEC_C6		Suv420h1	0.250549	0.00655636	1	0.348	0.136	VEC_C4
Atp1a2	0.723808	1.39604e-103	2.56578e-99	0.309	0.074	All_C3		Sept1	1.61529	1.65269e-212	3.03748e-208	0.742	0.04	LEC_C6		Tpm3	0.27098	0.00677088	1	0.913	0.569	VEC_C4
Lamb2	0.752752	2.02159e-102	3.71548e-98	0.515	0.209	All_C3		Ccl5	3.7854	2.17307e-212	3.99389e-208	0.927	0.081	LEC_C6		Cdkn2aipnl	0.254623	0.00735308	1	0.304	0.117	VEC_C4
Adamtsl2	0.809212	1.32451e-101	2.43432e-97	0.275	0.06	All_C3		Fasl	0.697359	2.3794e-190	4.37311e-186	0.29	0	LEC_C6		Atox1	0.435766	0.0076695	1	0.826	0.669	VEC_C4
Phlda1	1.09074	2.6552e-101	4.87998e-97	0.401	0.132	All_C3		Cst7	1.0962	7.10697e-189	1.30619e-184	0.492	0.014	LEC_C6		Brk1	0.327132	0.00775957	1	1	0.591	VEC_C4
Gpc6	0.648514	4.98145e-99	9.15541e-95	0.363	0.106	All_C3		Ltb	1.93642	5.26561e-186	9.67767e-182	0.895	0.08	LEC_C6		H2afz	0.432771	0.00777325	1	0.957	0.657	VEC_C4
Ctsl	0.891772	5.02988e-97	9.24441e-93	0.78	0.577	All_C3		Klrc1	1.15678	9.77193e-182	1.79598e-177	0.306	0.002	LEC_C6		Rab14	0.297988	0.00798125	1	0.826	0.515	VEC_C4
Gm10600	0.792638	6.89732e-97	1.26766e-92	0.356	0.103	All_C3		Serpina3g	1.574	1.6774e-181	3.08289e-177	0.573	0.025	LEC_C6		Akr1a1	0.386747	0.00804219	1	0.957	0.661	VEC_C4
Lama2	0.684179	3.58945e-96	6.59705e-92	0.335	0.093	All_C3		Skap1	1.19497	3.28847e-181	6.04388e-177	0.516	0.018	LEC_C6		Chmp4b	0.250984	0.00856407	1	0.696	0.357	VEC_C4
Il11ra1	0.727063	9.84864e-96	1.81008e-91	0.727	0.412	All_C3		Tcf7	0.901916	8.95625e-176	1.64607e-171	0.379	0.007	LEC_C6		Pja2	0.255539	0.00904959	1	0.435	0.177	VEC_C4
Cxcl12	1.07574	1.31981e-95	2.42567e-91	0.482	0.192	All_C3		Fam189b	1.09179	3.94796e-169	7.25596e-165	0.556	0.026	LEC_C6		Aif1l	0.736294	1.11637e-40	2.05179e-36	0.4	0.002	VEC_C5
Plpp3	0.678134	1.62847e-95	2.99296e-91	0.578	0.254	All_C3		Tbc1d10c	1.27123	7.021e-169	1.29039e-164	0.653	0.041	LEC_C6		Eps8l2	1.21139	1.54391e-35	2.83755e-31	0.467	0.008	VEC_C5
Sfrp1	0.772356	2.19008e-95	4.02515e-91	0.357	0.105	All_C3		Cd247	0.912079	3.32313e-162	6.10758e-158	0.427	0.012	LEC_C6		Sema3g	1.56468	4.57768e-30	8.41331e-26	0.8	0.05	VEC_C5
Timp1	0.795441	3.75834e-94	6.90745e-90	0.526	0.224	All_C3		Gimap9	0.943739	1.82003e-158	3.34503e-154	0.468	0.017	LEC_C6		Nebl	0.936933	7.99715e-26	1.4698e-21	0.4	0.01	VEC_C5
Rbp1	0.51479	1.43842e-93	2.64367e-89	0.771	0.386	All_C3		Gimap5	0.98133	1.23704e-156	2.27356e-152	0.46	0.017	LEC_C6		Alpl	0.811575	1.98634e-23	3.6507e-19	0.4	0.012	VEC_C5
Xdh	0.705184	6.70821e-93	1.2329e-88	0.415	0.143	All_C3		Hsd11b1	0.829782	1.4698e-152	2.70134e-148	0.363	0.008	LEC_C6		Ceacam1	0.913981	2.17491e-22	3.99726e-18	0.533	0.027	VEC_C5
Serpina3n	0.864963	1.42201e-92	2.61352e-88	0.53	0.222	All_C3		Dusp2	1.23324	2.11383e-152	3.88501e-148	0.435	0.015	LEC_C6		Rbm4	0.388586	1.64559e-21	3.02442e-17	0.267	0.004	VEC_C5
Col6a1	0.744637	3.4075e-92	6.26264e-88	0.47	0.19	All_C3		Ly6c2	1.95175	1.0221e-145	1.87851e-141	0.379	0.011	LEC_C6		Prune2	0.737141	4.72989e-20	8.69307e-16	0.333	0.01	VEC_C5
G0s2	0.830538	6.53388e-92	1.20086e-87	0.357	0.108	All_C3		Ctla2a	1.74188	9.44872e-144	1.73658e-139	0.75	0.075	LEC_C6		Sox17	1.92746	4.7599e-18	8.74821e-14	0.933	0.152	VEC_C5
Ddah2	0.708128	3.44603e-91	6.33345e-87	0.567	0.269	All_C3		Cxcr3	1.38169	7.32891e-137	1.34698e-132	0.621	0.05	LEC_C6		Amd1	1.78529	1.51422e-17	2.78299e-13	0.8	0.107	VEC_C5
Rbms3	0.665008	2.99299e-90	5.50081e-86	0.405	0.143	All_C3		Tox	0.860077	7.45722e-129	1.37056e-124	0.315	0.008	LEC_C6		Afap1l2	0.961514	7.77751e-17	1.42943e-12	0.6	0.056	VEC_C5
Ahnak2	0.772166	1.78314e-89	3.27723e-85	0.571	0.272	All_C3		Sh2d2a	0.796091	3.67875e-119	6.76117e-115	0.323	0.01	LEC_C6		Edn1	1.95107	2.86768e-16	5.27051e-12	0.733	0.088	VEC_C5
Id3	0.606922	1.11136e-88	2.04257e-84	0.842	0.477	All_C3		Ets1	1.11201	4.65103e-110	8.54813e-106	0.524	0.043	LEC_C6		Fam107a	1.27655	3.71829e-12	6.83385e-08	0.533	0.065	VEC_C5
Olfml2b	0.599116	1.05729e-85	1.9432e-81	0.319	0.094	All_C3		Zap70	0.768381	2.49306e-109	4.582e-105	0.331	0.013	LEC_C6		Mapkap1	0.756756	5.98823e-11	1.10058e-06	0.6	0.088	VEC_C5
Rpl22l1	0.587794	4.58819e-85	8.43264e-81	0.908	0.839	All_C3		Bcl11b	0.840488	2.50527e-105	4.60443e-101	0.306	0.011	LEC_C6		Arl15	0.877564	6.65184e-11	1.22254e-06	0.533	0.073	VEC_C5
Ecm1	0.870189	4.6941e-85	8.62728e-81	0.688	0.427	All_C3		Klrk1	1.5046	8.32807e-103	1.53062e-98	0.403	0.025	LEC_C6		Gadd45g	1.3301	4.07777e-10	7.49453e-06	0.8	0.211	VEC_C5
Fbln5	0.740264	2.98774e-84	5.49116e-80	0.573	0.254	All_C3		Hcst	1.86532	1.50853e-102	2.77253e-98	0.903	0.214	LEC_C6		Slc6a6	1.70561	5.29128e-10	9.72484e-06	0.867	0.294	VEC_C5
Nfib	0.675641	1.47901e-83	2.71828e-79	0.636	0.329	All_C3		Cd7	1.4377	1.68436e-100	3.09568e-96	0.298	0.011	LEC_C6		Atp13a3	1.16682	6.45347e-10	1.18608e-05	0.533	0.084	VEC_C5
Scd1	0.976729	1.7756e-83	3.26338e-79	0.296	0.084	All_C3		AW112010	2.19096	2.725e-87	5.00827e-83	0.952	0.328	LEC_C6		Enpp5	0.654315	8.85456e-10	1.62738e-05	0.4	0.042	VEC_C5
Eif1	0.41691	2.46071e-83	4.52254e-79	0.981	0.978	All_C3		Klk8	0.755894	6.98656e-87	1.28406e-82	0.339	0.02	LEC_C6		Cyth3	1.12395	1.10328e-09	2.02772e-05	0.667	0.129	VEC_C5
Fgl2	0.856983	5.31274e-83	9.76428e-79	0.514	0.25	All_C3		Ikzf3	0.715764	5.58753e-86	1.02693e-81	0.266	0.011	LEC_C6		Fbln5	1.26475	1.82737e-09	3.35853e-05	0.467	0.063	VEC_C5
Atf5	0.846944	5.39673e-83	9.91865e-79	0.398	0.147	All_C3		S1pr4	0.802452	1.19432e-82	2.19505e-78	0.315	0.018	LEC_C6		Stmn2	1.35156	3.22027e-09	5.91854e-05	0.733	0.171	VEC_C5
Il6st	0.682154	2.35019e-81	4.31941e-77	0.463	0.194	All_C3		H2-Q7	1.76163	2.45536e-81	4.51271e-77	0.863	0.24	LEC_C6		Stk10	0.49009	3.50848e-09	6.44824e-05	0.333	0.031	VEC_C5
Cryab	0.590276	9.83683e-81	1.80791e-76	0.532	0.235	All_C3		Cd5	0.826662	5.68337e-80	1.04455e-75	0.29	0.015	LEC_C6		Cthrc1	0.752417	6.568e-09	0.000120713	0.4	0.048	VEC_C5
Cd302	0.814757	1.06471e-80	1.95683e-76	0.666	0.471	All_C3		Phgdh	0.584516	1.20041e-79	2.20623e-75	0.258	0.011	LEC_C6		Azin1	1.30143	8.35243e-09	0.000153509	0.733	0.186	VEC_C5
Matn2	0.692456	6.53646e-80	1.20134e-75	0.346	0.117	All_C3		Acap1	0.797715	3.07303e-78	5.64791e-74	0.371	0.03	LEC_C6		Bmx	0.771378	1.02599e-08	0.000188566	0.467	0.067	VEC_C5
Tsc22d3	0.799401	2.59288e-79	4.76546e-75	0.893	0.783	All_C3		Tmsb10	2.24486	5.11535e-77	9.4015e-73	1	0.611	LEC_C6		Emp2	0.785481	1.48375e-08	0.000272699	0.733	0.173	VEC_C5
Gm12840	1.02562	2.61299e-79	4.80242e-75	0.375	0.132	All_C3		Prkca	0.764541	1.10887e-68	2.038e-64	0.395	0.04	LEC_C6		Sox13	0.905685	3.07041e-08	0.000564312	0.533	0.1	VEC_C5
Sulf1	0.57142	6.9994e-79	1.28642e-74	0.313	0.096	All_C3		Rps15a	1.11314	1.25974e-68	2.31527e-64	0.992	0.982	LEC_C6		D3Ertd254e	0.58826	3.3663e-08	0.000618692	0.333	0.036	VEC_C5
Cald1	0.564864	7.86204e-79	1.44496e-74	0.439	0.173	All_C3		Rps27	1.19371	1.89251e-67	3.47824e-63	1	0.982	LEC_C6		Pllp	0.715476	3.84071e-08	0.000705883	0.267	0.023	VEC_C5
Timp3	0.473929	1.37188e-78	2.52138e-74	0.855	0.466	All_C3		Bcl2	1.68416	1.7322e-66	3.18361e-62	0.774	0.214	LEC_C6		Mcfd2	0.800947	7.16304e-08	0.0013165	0.933	0.317	VEC_C5
Mrc2	0.493964	5.88373e-78	1.08137e-73	0.266	0.071	All_C3		Ablim1	0.712845	2.19462e-66	4.03348e-62	0.298	0.021	LEC_C6		Pak4	0.442362	7.54089e-08	0.00138594	0.333	0.038	VEC_C5
Mxra8	0.52666	8.99022e-78	1.65231e-73	0.673	0.338	All_C3		Rpl13a	1.03537	7.96703e-65	1.46426e-60	1	0.991	LEC_C6		Fbln2	1.13789	7.77953e-08	0.0014298	0.6	0.129	VEC_C5
Gstt1	0.63641	3.24231e-76	5.95904e-72	0.446	0.185	All_C3		Pglyrp1	0.849613	4.7285e-61	8.69051e-57	0.323	0.029	LEC_C6		Sp3os	0.769047	9.13918e-08	0.00167969	0.467	0.079	VEC_C5
Celf2	0.700823	1.69986e-75	3.12418e-71	0.636	0.392	All_C3		Ptpn22	1.09103	7.50459e-61	1.37927e-56	0.548	0.099	LEC_C6		Fgfr3	0.974027	9.53828e-08	0.00175304	0.667	0.159	VEC_C5
Cp	0.726518	2.52547e-75	4.64156e-71	0.433	0.178	All_C3		Rac2	1.36295	8.99028e-59	1.65232e-54	0.968	0.677	LEC_C6		Upp1	0.7148	1.09929e-07	0.00202038	0.533	0.098	VEC_C5
Gpx8	0.620314	1.12184e-74	2.06183e-70	0.478	0.217	All_C3		Pkp3	0.851706	1.09779e-58	2.01762e-54	0.355	0.038	LEC_C6		Tnfrsf1b	0.445052	1.21284e-07	0.00222907	0.267	0.025	VEC_C5
Sulf2	0.71913	4.88117e-74	8.9711e-70	0.432	0.19	All_C3		Shisa5	1.43046	1.96326e-58	3.60828e-54	0.968	0.733	LEC_C6		Spats2	0.282498	1.967e-07	0.00361515	0.267	0.025	VEC_C5
Fbn1	0.66853	5.68448e-74	1.04475e-69	0.351	0.127	All_C3		B930036N10Rik	1.41338	6.27477e-58	1.15324e-53	0.548	0.102	LEC_C6		Glul	1.75316	2.37639e-07	0.00436757	0.867	0.424	VEC_C5
Csf1	0.595758	8.37198e-74	1.53869e-69	0.351	0.125	All_C3		Pdcd4	1.06009	4.05933e-57	7.46064e-53	0.581	0.117	LEC_C6		Pi16	1.21132	4.12601e-07	0.00758319	0.733	0.223	VEC_C5
Prkcdbp	0.573963	1.48233e-73	2.72437e-69	0.663	0.366	All_C3		Id2	1.5143	2.14839e-56	3.94853e-52	0.879	0.342	LEC_C6		Ccrl2	0.79301	4.88462e-07	0.00897745	0.4	0.065	VEC_C5
Eln	0.678964	3.86915e-73	7.11112e-69	0.323	0.104	All_C3		Rpl9	0.754753	2.80594e-56	5.15703e-52	1	0.968	LEC_C6		Ly6a	1.3094	6.90845e-07	0.012697	1	0.505	VEC_C5
Ahnak	0.703811	2.5381e-72	4.66477e-68	0.724	0.539	All_C3		Rpl23a	0.766415	5.8075e-55	1.06736e-50	1	0.983	LEC_C6		Col18a1	1.11386	7.0682e-07	0.0129906	0.467	0.094	VEC_C5
Mpp6	0.66102	1.72318e-71	3.16703e-67	0.326	0.115	All_C3		Rps16	0.73384	3.75905e-54	6.90876e-50	1	0.989	LEC_C6		Msx1	0.882141	8.09113e-07	0.0148707	0.6	0.148	VEC_C5
Crispld2	0.692164	1.13627e-70	2.08835e-66	0.411	0.166	All_C3		Rps24	0.682816	4.47152e-53	8.2182e-49	1	0.988	LEC_C6		Podxl	0.955638	8.81423e-07	0.0161997	0.933	0.453	VEC_C5
Ddr2	0.515797	5.91091e-70	1.08637e-65	0.269	0.079	All_C3		Rpl27	1.06518	9.72149e-52	1.78671e-47	0.984	0.853	LEC_C6		Gprc5a	0.551181	1.00146e-06	0.0184058	0.333	0.046	VEC_C5
Ybx3	0.695843	1.20423e-67	2.21325e-63	0.444	0.211	All_C3		Il2rg	1.12955	3.59348e-51	6.60445e-47	0.661	0.18	LEC_C6		Slc38a2	0.765068	1.02254e-06	0.0187933	0.733	0.223	VEC_C5
Cped1	0.607265	1.43436e-66	2.63622e-62	0.319	0.113	All_C3		Rps23	0.589073	6.00636e-51	1.10391e-46	1	0.994	LEC_C6		Tmem44	0.357131	1.23205e-06	0.0226439	0.333	0.044	VEC_C5
Sepw1	0.49208	2.98816e-66	5.49195e-62	0.916	0.85	All_C3		Rpl19	0.683282	6.52137e-51	1.19856e-46	0.984	0.987	LEC_C6		Trpv4	1.01534	1.32741e-06	0.0243965	0.467	0.098	VEC_C5
Rab34	0.633427	7.59621e-66	1.39611e-61	0.464	0.221	All_C3		H2-K1	1.01075	9.38198e-51	1.72431e-46	1	0.903	LEC_C6		Slc9a3r2	0.807094	1.59609e-06	0.0293346	1	0.699	VEC_C5
Nupr1	0.525998	5.32453e-65	9.78595e-61	0.727	0.474	All_C3		Rpl34	0.682824	3.30979e-50	6.08307e-46	0.984	0.971	LEC_C6		Slc26a10	0.560872	1.79805e-06	0.0330464	0.333	0.046	VEC_C5
Gadd45g	1.17649	1.65637e-64	3.04424e-60	0.449	0.222	All_C3		Sept6	0.909131	6.3555e-50	1.16808e-45	0.468	0.085	LEC_C6		Rasd1	1.35407	2.14554e-06	0.0394328	0.6	0.157	VEC_C5
Ecm2	0.553337	7.72637e-64	1.42003e-59	0.297	0.099	All_C3		Rps13	0.698892	7.86313e-50	1.44517e-45	0.992	0.983	LEC_C6		Notch4	0.774134	2.24365e-06	0.041236	0.467	0.094	VEC_C5
Mt1	0.90255	2.02307e-63	3.71819e-59	0.836	0.735	All_C3		Rps7	0.828792	2.14031e-49	3.93368e-45	1	0.956	LEC_C6		Herc2	0.641055	2.55569e-06	0.0469711	0.6	0.155	VEC_C5
Col5a1	0.513763	8.49151e-63	1.56065e-58	0.26	0.081	All_C3		Klrd1	1.23036	3.42367e-49	6.29237e-45	0.395	0.059	LEC_C6		Nradd	0.552545	2.55681e-06	0.0469917	0.267	0.033	VEC_C5
Mtch1	0.635601	1.5074e-61	2.77045e-57	0.609	0.394	All_C3		Rpsa	0.887293	3.65635e-49	6.72001e-45	0.992	0.931	LEC_C6		Irf7	0.950709	3.02618e-06	0.0556182	0.6	0.161	VEC_C5
Crip2	0.377062	1.71671e-61	3.15514e-57	0.866	0.503	All_C3		Rpl38	0.749496	2.91983e-48	5.36636e-44	1	0.963	LEC_C6		Epha4	0.595963	3.43195e-06	0.0630758	0.467	0.092	VEC_C5
Col6a2	0.57195	2.84566e-61	5.23004e-57	0.388	0.167	All_C3		Rpl18	0.71397	5.29834e-47	9.73781e-43	0.992	0.964	LEC_C6		Cd2ap	1.08662	5.56373e-06	0.102256	0.667	0.215	VEC_C5
Gpx7	0.537692	6.92723e-60	1.27316e-55	0.388	0.168	All_C3		Socs1	0.755284	7.85904e-47	1.44441e-42	0.331	0.041	LEC_C6		Srgn	0.910555	7.43439e-06	0.136637	0.933	0.405	VEC_C5
Ablim1	0.624626	1.46739e-59	2.69691e-55	0.411	0.181	All_C3		Rplp2	0.672377	1.35706e-46	2.49414e-42	1	0.984	LEC_C6		Nedd9	0.529528	7.81983e-06	0.143721	0.467	0.102	VEC_C5
Axl	0.772468	2.23648e-59	4.11042e-55	0.587	0.411	All_C3		Rpl17	0.650404	1.53372e-46	2.81883e-42	0.992	0.988	LEC_C6		Tbc1d1	0.476101	8.20164e-06	0.150738	0.467	0.1	VEC_C5
Serpine2	0.451588	2.53327e-59	4.6559e-55	0.42	0.179	All_C3		Rpl36	0.755057	2.80281e-46	5.15128e-42	0.992	0.967	LEC_C6		Tnfaip2	0.618658	8.50116e-06	0.156243	0.533	0.129	VEC_C5
Klf4	0.786298	4.32965e-59	7.95746e-55	0.453	0.228	All_C3		Btg1	1.16868	1.24945e-45	2.29636e-41	0.952	0.647	LEC_C6		Tmem158	1.35263	8.95645e-06	0.164611	0.467	0.113	VEC_C5
Ccl19	0.787437	5.82012e-59	1.06968e-54	0.405	0.177	All_C3		Rpl37a	0.624612	2.59222e-45	4.76425e-41	0.992	0.991	LEC_C6		Vegfc	0.928619	1.0078e-05	0.185223	0.4	0.079	VEC_C5
Fmo1	0.557542	6.4828e-58	1.19147e-53	0.337	0.128	All_C3		Rps15	0.631904	3.13121e-45	5.75486e-41	0.992	0.975	LEC_C6		Dusp16	0.556677	1.15013e-05	0.211382	0.333	0.056	VEC_C5
C4b	1.00368	1.91361e-56	3.51702e-52	0.442	0.222	All_C3		Itgb7	0.913829	1.00706e-44	1.85087e-40	0.484	0.096	LEC_C6		Rbm15	0.535977	1.25358e-05	0.230395	0.267	0.036	VEC_C5
Plekhf1	0.497409	8.08932e-56	1.48674e-51	0.287	0.105	All_C3		Gm26917	1.16737	1.57423e-44	2.89328e-40	0.669	0.206	LEC_C6		Sipa1l2	0.505639	1.25781e-05	0.231172	0.333	0.058	VEC_C5
Pdgfrb	0.620245	1.04179e-55	1.9147e-51	0.379	0.169	All_C3		Rpl18a	0.59951	1.96102e-44	3.60416e-40	1	0.995	LEC_C6		Syt7	0.448062	1.45893e-05	0.268136	0.333	0.056	VEC_C5
Tmem100	0.759014	3.60023e-55	6.61686e-51	0.4	0.182	All_C3		Rps3	0.665486	3.21421e-44	5.9074e-40	0.992	0.975	LEC_C6		Acacb	0.415308	1.46196e-05	0.268693	0.267	0.036	VEC_C5
Nfix	0.55202	6.70821e-55	1.2329e-50	0.548	0.32	All_C3		Rpl12	0.851752	8.66868e-44	1.59322e-39	0.984	0.926	LEC_C6		Agbl3	0.565237	1.55855e-05	0.286446	0.267	0.038	VEC_C5
Npdc1	0.488717	9.09683e-55	1.67191e-50	0.578	0.325	All_C3		Rps18	0.682817	1.22041e-43	2.24299e-39	0.992	0.991	LEC_C6		Mapk3	0.766541	1.8393e-05	0.338044	0.867	0.507	VEC_C5
Myoc	0.931346	1.24314e-54	2.28478e-50	0.31	0.115	All_C3		Glipr2	0.870508	1.93839e-43	3.56257e-39	0.427	0.079	LEC_C6		Fuca2	0.317477	1.9819e-05	0.364253	0.267	0.036	VEC_C5
S100a16	0.43528	2.15169e-54	3.95459e-50	0.567	0.316	All_C3		Pdcd1	0.8809	4.60322e-43	8.46026e-39	0.258	0.026	LEC_C6		Tmem216	0.626954	2.05436e-05	0.37757	0.267	0.038	VEC_C5
Ramp2	0.429181	2.49794e-54	4.59096e-50	0.62	0.34	All_C3		Rpl8	0.71092	2.33908e-42	4.29899e-38	0.992	0.959	LEC_C6		Slc7a7	0.609283	2.15598e-05	0.396248	0.4	0.084	VEC_C5
Rhoj	0.505727	3.72179e-54	6.84028e-50	0.534	0.29	All_C3		Rps6	0.658675	1.20492e-41	2.21452e-37	0.992	0.974	LEC_C6		Gja4	1.03301	3.11068e-05	0.571712	0.667	0.244	VEC_C5
Ndrg2	0.548145	7.89021e-54	1.45014e-49	0.461	0.229	All_C3		Rplp1	0.555319	1.99531e-41	3.66718e-37	0.992	0.99	LEC_C6		Pdgfd	0.54128	3.56287e-05	0.65482	0.4	0.084	VEC_C5
mt-Atp6	0.271433	3.8737e-52	7.11948e-48	0.998	0.992	All_C3		Rpl37	0.596012	3.37594e-41	6.20465e-37	1	0.986	LEC_C6		Slc12a4	0.534098	3.77334e-05	0.693502	0.4	0.088	VEC_C5
Fkbp7	0.547997	5.35291e-51	9.83812e-47	0.449	0.239	All_C3		Tnfrsf18	0.831727	5.66984e-41	1.04206e-36	0.347	0.053	LEC_C6		Kalrn	0.56767	4.11047e-05	0.755464	0.4	0.088	VEC_C5
Foxp2	0.46467	1.56608e-50	2.87829e-46	0.283	0.106	All_C3		Ccnd2	1.1999	6.74777e-41	1.24017e-36	0.661	0.219	LEC_C6		Tmem2	0.728503	4.21154e-05	0.774039	0.533	0.148	VEC_C5
Fgfr1	0.518548	3.40776e-50	6.26313e-46	0.454	0.237	All_C3		Rps21	0.812713	5.01722e-40	9.22116e-36	0.984	0.904	LEC_C6		Abr	0.75949	4.25758e-05	0.7825	0.333	0.065	VEC_C5
Gda	0.558097	5.33661e-50	9.80816e-46	0.307	0.125	All_C3		Rpl27a	0.554675	9.54046e-40	1.75344e-35	0.992	0.988	LEC_C6		Avpi1	0.706873	4.62522e-05	0.850068	0.533	0.157	VEC_C5
Nav1	0.572462	2.69688e-49	4.95659e-45	0.359	0.168	All_C3		Rps10	0.62233	2.66626e-39	4.90032e-35	0.984	0.958	LEC_C6		Sp2	0.320876	4.93274e-05	0.906589	0.267	0.04	VEC_C5
Bmp1	0.489052	8.8729e-49	1.63075e-44	0.269	0.101	All_C3		Rps3a1	0.610909	2.80643e-39	5.15794e-35	0.992	0.972	LEC_C6		S100a4	0.677949	4.94155e-05	0.908208	0.4	0.088	VEC_C5
Col5a2	0.506508	5.66281e-48	1.04077e-43	0.372	0.172	All_C3		Rps14	0.543394	3.5864e-39	6.59144e-35	1	0.99	LEC_C6		Dctpp1	0.4611	5.12307e-05	0.94157	0.467	0.115	VEC_C5
mt-Nd1	0.291391	1.31993e-47	2.4259e-43	0.986	0.979	All_C3		Rpl13	0.551425	4.7807e-39	8.78645e-35	1	0.994	LEC_C6		Card19	0.79878	5.28652e-05	0.971609	0.867	0.482	VEC_C5
Ghr	0.519079	3.73374e-47	6.86224e-43	0.392	0.194	All_C3		Gm8369	0.635775	7.761e-39	1.4264e-34	0.282	0.036	LEC_C6		Apba1	0.749581	5.77817e-05	1	0.333	0.065	VEC_C5
Jund	0.464793	9.64868e-47	1.77333e-42	0.849	0.756	All_C3		Spint2	0.645717	2.51654e-38	4.62514e-34	0.315	0.047	LEC_C6		Fam134c	0.479397	6.01363e-05	1	0.4	0.088	VEC_C5
Zbtb16	0.613731	3.86204e-46	7.09805e-42	0.26	0.1	All_C3		H2-Q6	0.9236	2.74506e-38	5.04514e-34	0.548	0.148	LEC_C6		2200002D01Rik	0.827724	6.25784e-05	1	0.467	0.125	VEC_C5
Cpne8	0.46265	4.74951e-46	8.72912e-42	0.291	0.119	All_C3		Rpl39	0.671843	4.24401e-38	7.80007e-34	0.984	0.974	LEC_C6		Sept11	0.811347	7.25246e-05	1	0.533	0.169	VEC_C5
Id2	0.615893	8.27572e-46	1.521e-41	0.597	0.397	All_C3		S100a10	0.824839	1.64131e-37	3.01657e-33	0.976	0.64	LEC_C6		Magix	0.478183	7.2525e-05	1	0.267	0.042	VEC_C5
Tmsb10	0.286192	1.34312e-45	2.46852e-41	0.847	0.732	All_C3		Cd27	0.64571	4.70961e-36	8.65579e-32	0.355	0.063	LEC_C6		Snx18	0.631817	7.55113e-05	1	0.533	0.155	VEC_C5
Gpm6b	0.509434	2.0445e-45	3.75758e-41	0.388	0.189	All_C3		Rpl30	0.620731	9.183e-36	1.68774e-31	0.984	0.951	LEC_C6		Ly6c1	1.0092	7.61057e-05	1	0.933	0.464	VEC_C5
Hspg2	0.500707	2.97959e-45	5.47618e-41	0.365	0.174	All_C3		Rpl4	0.664517	1.4476e-35	2.66054e-31	1	0.943	LEC_C6		Tnks1bp1	0.330539	8.68993e-05	1	0.467	0.117	VEC_C5
Por	0.649804	1.0431e-44	1.91711e-40	0.38	0.198	All_C3		Ly6a	1.28567	1.64694e-35	3.02691e-31	0.556	0.166	LEC_C6		S1pr1	0.698122	8.94181e-05	1	0.867	0.478	VEC_C5
Oaf	0.491055	1.15577e-44	2.12418e-40	0.361	0.173	All_C3		Itgal	0.744803	1.89311e-35	3.47934e-31	0.355	0.064	LEC_C6		Jak2	0.351898	9.6352e-05	1	0.267	0.044	VEC_C5
Nenf	0.449973	2.6922e-43	4.94799e-39	0.711	0.592	All_C3		Uba52	0.883204	1.58931e-34	2.92099e-30	0.911	0.692	LEC_C6		Hey1	0.490418	9.96027e-05	1	0.4	0.09	VEC_C5
Bsg	0.41024	3.60876e-43	6.63254e-39	0.801	0.743	All_C3		Limd2	1.03105	1.05762e-33	1.9438e-29	0.766	0.371	LEC_C6		Synpo	0.592039	0.000103631	1	0.667	0.238	VEC_C5
Uap1	0.877795	5.59975e-43	1.02918e-38	0.392	0.222	All_C3		Rps5	0.541323	1.11875e-33	2.05616e-29	1	0.982	LEC_C6		Slc46a3	0.515975	0.00012108	1	0.267	0.046	VEC_C5
Selenbp1	0.543224	7.18947e-43	1.32135e-38	0.354	0.174	All_C3		Rplp0	0.584329	1.63355e-33	3.0023e-29	0.992	0.975	LEC_C6		Zfp598	0.493874	0.000121546	1	0.333	0.071	VEC_C5
Socs2	0.53692	8.44594e-42	1.55228e-37	0.516	0.306	All_C3		Tpt1	0.447446	7.0704e-33	1.29947e-28	0.984	0.989	LEC_C6		N4bp1	0.635592	0.000123061	1	0.4	0.1	VEC_C5
Tmem45a	0.458657	9.09391e-42	1.67137e-37	0.322	0.149	All_C3		Rpl11	0.464434	1.39277e-31	2.55978e-27	0.992	0.987	LEC_C6		Adam15	0.69992	0.000131787	1	0.867	0.422	VEC_C5
Ifitm3	0.32619	4.34844e-40	7.99199e-36	0.916	0.792	All_C3		Rpl6	0.491312	1.96026e-31	3.60276e-27	0.984	0.984	LEC_C6		P4ha2	0.818966	0.000136762	1	0.533	0.171	VEC_C5
Sfxn1	0.530956	5.28453e-40	9.71244e-36	0.306	0.144	All_C3		4930523C07Rik	0.734022	2.39882e-31	4.4088e-27	0.387	0.085	LEC_C6		Prex2	0.73722	0.000141876	1	0.6	0.198	VEC_C5
Junb	0.712276	2.43885e-39	4.48236e-35	0.677	0.564	All_C3		Rpl21	0.501705	6.88683e-31	1.26573e-26	1	0.982	LEC_C6		Mmaa	0.374418	0.000142114	1	0.267	0.046	VEC_C5
Map1lc3b	0.403201	3.23059e-39	5.93749e-35	0.839	0.787	All_C3		Grap	0.838495	9.80821e-31	1.80265e-26	0.46	0.125	LEC_C6		Mmp2	0.296614	0.000167652	1	0.333	0.067	VEC_C5
Mustn1	0.390703	4.08765e-39	7.51269e-35	0.271	0.112	All_C3		Ifi47	1.02949	1.28053e-30	2.35349e-26	0.516	0.158	LEC_C6		Stard3	0.629914	0.000181065	1	0.333	0.075	VEC_C5
Fkbp9	0.513874	5.19372e-39	9.54554e-35	0.379	0.205	All_C3		Rasal3	0.718265	1.8719e-30	3.44036e-26	0.363	0.08	LEC_C6		Plekhg5	0.423106	0.000181116	1	0.267	0.048	VEC_C5
Papss2	0.539902	6.57617e-39	1.20863e-34	0.308	0.14	All_C3		Anxa6	0.874368	7.58784e-30	1.39457e-25	0.629	0.25	LEC_C6		Rnf181	0.62845	0.000182032	1	0.533	0.175	VEC_C5
4930523C07Rik	0.416535	2.0517e-38	3.77082e-34	0.571	0.35	All_C3		Rpl5	0.689034	7.86549e-30	1.4456e-25	0.968	0.874	LEC_C6		Cdk7	0.494713	0.000188861	1	0.333	0.073	VEC_C5
Ace	0.411906	2.20542e-38	4.05334e-34	0.397	0.205	All_C3		Cd52	0.743074	9.22467e-30	1.6954e-25	0.992	0.904	LEC_C6		Mmrn2	0.639529	0.000200046	1	0.867	0.461	VEC_C5
Pdgfrl	0.541711	3.06118e-38	5.62615e-34	0.331	0.163	All_C3		Rpl14	0.488295	9.65204e-30	1.77395e-25	1	0.978	LEC_C6		St8sia6	0.796791	0.000205499	1	0.267	0.05	VEC_C5
Emp1	0.555558	5.2654e-38	9.67729e-34	0.415	0.244	All_C3		Rpl41	0.499153	1.01907e-29	1.87295e-25	0.992	0.985	LEC_C6		Fam212a	0.485048	0.000212369	1	0.4	0.098	VEC_C5
Slc25a4	0.322495	1.57189e-37	2.88897e-33	0.816	0.651	All_C3		Rpl23	0.432006	1.33219e-29	2.44844e-25	0.992	0.989	LEC_C6		Tmtc3	0.32361	0.000214867	1	0.267	0.048	VEC_C5
Tuba1a	0.505003	8.01799e-37	1.47363e-32	0.639	0.492	All_C3		Eef1g	0.71514	1.85954e-29	3.41765e-25	0.952	0.769	LEC_C6		A230046K03Rik	0.545194	0.000233118	1	0.333	0.075	VEC_C5
Mxra7	0.449608	1.04267e-36	1.91632e-32	0.408	0.224	All_C3		Rinl	0.828057	2.14601e-29	3.94415e-25	0.532	0.182	LEC_C6		Cdk19	0.817693	0.00024492	1	0.333	0.081	VEC_C5
Tns2	0.409101	2.08972e-36	3.8407e-32	0.26	0.111	All_C3		Eef1a1	0.413126	3.59695e-29	6.61084e-25	1	0.993	LEC_C6		Sh3kbp1	0.642881	0.000246647	1	0.267	0.052	VEC_C5
Ryk	0.415497	1.41341e-35	2.5977e-31	0.272	0.123	All_C3		Rpl32	0.466737	9.5028e-29	1.74652e-24	0.984	0.992	LEC_C6		Stard5	0.337306	0.000250211	1	0.267	0.048	VEC_C5
Ptrf	0.319765	6.5795e-35	1.20925e-30	0.422	0.232	All_C3		H2-Q4	0.974627	1.11539e-28	2.04997e-24	0.613	0.251	LEC_C6		Pik3r3	0.585917	0.000250707	1	0.267	0.052	VEC_C5
Pam	0.353872	9.59284e-35	1.76307e-30	0.491	0.292	All_C3		Rps11	0.41069	5.3931e-28	9.91199e-24	0.992	0.993	LEC_C6		Epas1	1.15212	0.000263222	1	0.8	0.514	VEC_C5
Abi3bp	0.272294	1.55976e-34	2.86669e-30	0.455	0.25	All_C3		Cdc42ep3	0.672031	2.68799e-27	4.94026e-23	0.411	0.108	LEC_C6		Ccser2	0.60949	0.000267022	1	0.8	0.415	VEC_C5
Zcchc24	0.466149	2.00395e-34	3.68307e-30	0.271	0.126	All_C3		Rpl3	0.535007	1.07495e-26	1.97565e-22	0.992	0.961	LEC_C6		Ppm1f	0.555747	0.000320283	1	0.467	0.142	VEC_C5
Rcn1	0.458369	6.06487e-34	1.11466e-29	0.308	0.151	All_C3		Rps27rt	0.898569	2.69644e-26	4.95578e-22	0.774	0.454	LEC_C6		Eogt	0.84009	0.00032862	1	0.333	0.083	VEC_C5
Pbx1	0.447102	1.07264e-33	1.9714e-29	0.265	0.121	All_C3		Rpl15	0.602591	5.46453e-26	1.00433e-21	0.96	0.878	LEC_C6		Clic4	0.742328	0.000330232	1	0.867	0.48	VEC_C5
Map1lc3a	0.441688	3.38627e-33	6.22363e-29	0.652	0.493	All_C3		Rps20	0.498907	7.93156e-26	1.45774e-21	0.984	0.97	LEC_C6		Apbb2	0.453372	0.000331435	1	0.667	0.244	VEC_C5
Antxr1	0.367993	9.19293e-33	1.68957e-28	0.262	0.117	All_C3		Eef2	0.583054	8.61448e-25	1.58326e-20	0.935	0.908	LEC_C6		Ddr1	0.312023	0.000342849	1	0.267	0.05	VEC_C5
Rora	0.436441	1.14984e-32	2.11329e-28	0.365	0.199	All_C3		Cd82	0.9552	1.56059e-24	2.8682e-20	0.661	0.333	LEC_C6		Abcb1a	0.434039	0.000357243	1	0.467	0.129	VEC_C5
Lpl	0.37594	1.27873e-32	2.35018e-28	0.333	0.172	All_C3		Psmb8	0.732994	2.13061e-24	3.91585e-20	0.911	0.743	LEC_C6		1700021F05Rik	0.507078	0.000361041	1	0.4	0.107	VEC_C5
S100a6	0.28827	2.27687e-32	4.18465e-28	0.894	0.687	All_C3		Apobec3	0.695847	5.27898e-24	9.70223e-20	0.75	0.423	LEC_C6		Msrb3	0.599467	0.000365098	1	0.333	0.081	VEC_C5
Sparcl1	0.3728	3.86412e-32	7.10187e-28	0.251	0.108	All_C3		S100a6	0.835464	1.01841e-23	1.87173e-19	0.847	0.478	LEC_C6		Nes	0.513159	0.000368559	1	0.333	0.077	VEC_C5
Mettl7a1	0.533931	3.8662e-32	7.10569e-28	0.329	0.179	All_C3		Slfn1	0.714458	1.51787e-23	2.7897e-19	0.323	0.077	LEC_C6		Timp3	1.02152	0.000373666	1	1	0.789	VEC_C5
Kcnq1ot1	0.511797	3.8671e-32	7.10735e-28	0.339	0.184	All_C3		Rpl36a	0.557812	2.13514e-23	3.92418e-19	0.935	0.943	LEC_C6		Rxrb	0.409851	0.000383371	1	0.4	0.106	VEC_C5
Angptl4	0.498435	5.1366e-32	9.44057e-28	0.301	0.153	All_C3		Rpl24	0.415775	2.36973e-23	4.35533e-19	0.992	0.982	LEC_C6		Usp24	0.350517	0.000393356	1	0.267	0.052	VEC_C5
Add3	0.425399	1.489e-31	2.73663e-27	0.317	0.167	All_C3		Saraf	0.861694	4.30959e-23	7.92059e-19	0.782	0.562	LEC_C6		Rnf10	0.521144	0.000408618	1	0.733	0.301	VEC_C5
Plxdc2	0.508277	1.50695e-31	2.76963e-27	0.39	0.23	All_C3		Ptpn18	0.60439	1.00055e-22	1.83891e-18	0.927	0.82	LEC_C6		Acvrl1	0.594334	0.000442656	1	0.6	0.221	VEC_C5
Meis2	0.438489	2.29012e-31	4.20902e-27	0.32	0.164	All_C3		S100a11	0.593105	1.60263e-22	2.94547e-18	0.935	0.655	LEC_C6		Mecom	0.677854	0.000452724	1	0.4	0.109	VEC_C5
Mdk	0.594468	9.06241e-31	1.66558e-26	0.277	0.138	All_C3		B4galnt1	0.938715	2.90217e-22	5.3339e-18	0.605	0.303	LEC_C6		Exoc5	0.410458	0.000452724	1	0.4	0.109	VEC_C5
Kazald1	0.436925	1.37373e-30	2.52478e-26	0.306	0.156	All_C3		Gm11808	0.782108	7.28789e-22	1.33944e-17	0.798	0.581	LEC_C6		Rexo2	0.747231	0.000458307	1	0.733	0.34	VEC_C5
Wipi1	0.416171	1.84733e-30	3.39521e-26	0.264	0.126	All_C3		Rps19	0.437128	7.32459e-22	1.34619e-17	0.992	0.99	LEC_C6		Telo2	0.317597	0.000475229	1	0.267	0.052	VEC_C5
Sgce	0.400768	7.6283e-30	1.40201e-25	0.338	0.186	All_C3		Selplg	0.674157	2.28053e-21	4.19138e-17	0.895	0.636	LEC_C6		Bcam	0.767307	0.000493913	1	0.733	0.374	VEC_C5
Ctgf	0.513081	1.44656e-28	2.65863e-24	0.315	0.166	All_C3		Rpl29	0.43638	3.58738e-21	6.59325e-17	1	0.954	LEC_C6		Fchsd2	0.50599	0.000525142	1	0.333	0.081	VEC_C5
Pkd1	0.474522	2.27171e-28	4.17518e-24	0.338	0.192	All_C3		Chd3	0.736177	4.52998e-21	8.32565e-17	0.452	0.162	LEC_C6		Pick1	0.449321	0.000546232	1	0.267	0.054	VEC_C5
Oat	0.49098	2.67547e-28	4.91725e-24	0.502	0.371	All_C3		Rps8	0.368485	5.41489e-21	9.95202e-17	0.976	0.987	LEC_C6		Gadd45b	0.523425	0.000571438	1	0.333	0.083	VEC_C5
Map4k4	0.498165	3.08948e-28	5.67815e-24	0.346	0.204	All_C3		Cnn2	0.795541	7.35767e-21	1.35227e-16	0.734	0.471	LEC_C6		Pdlim2	0.659545	0.000574911	1	0.533	0.184	VEC_C5
Cd200	0.263772	3.28365e-28	6.03501e-24	0.358	0.192	All_C3		Arhgef1	0.683933	3.46527e-20	6.36883e-16	0.677	0.395	LEC_C6		Chchd5	0.536204	0.000579993	1	0.467	0.146	VEC_C5
Gabarapl1	0.503941	4.85045e-28	8.91465e-24	0.505	0.351	All_C3		Ifi203	0.705113	6.37655e-20	1.17195e-15	0.669	0.369	LEC_C6		Map2k2	0.703673	0.000585775	1	0.667	0.311	VEC_C5
Chpf	0.408198	6.46984e-28	1.18909e-23	0.293	0.156	All_C3		Rps4x	0.385519	7.42664e-20	1.36494e-15	0.992	0.983	LEC_C6		Frmd4a	0.431993	0.000586249	1	0.267	0.056	VEC_C5
Foxo1	0.40841	1.35085e-27	2.48272e-23	0.301	0.162	All_C3		Abhd8	0.541453	7.85213e-20	1.44314e-15	0.266	0.062	LEC_C6		Secisbp2	0.465413	0.00059128	1	0.333	0.079	VEC_C5
Lzts2	0.379643	1.984e-27	3.6464e-23	0.283	0.146	All_C3		Naca	0.409558	1.23163e-19	2.2636e-15	0.976	0.926	LEC_C6		Dnajb1	0.462066	0.000596802	1	0.533	0.182	VEC_C5
Pkd2	0.41371	2.0755e-27	3.81456e-23	0.356	0.207	All_C3		Leprotl1	0.734679	1.52395e-19	2.80087e-15	0.645	0.362	LEC_C6		1110037F02Rik	0.451954	0.000622401	1	0.333	0.079	VEC_C5
Fibin	0.281591	2.36529e-27	4.34716e-23	0.344	0.177	All_C3		Rps12	0.418484	1.97024e-19	3.6211e-15	0.976	0.969	LEC_C6		Pias3	0.481163	0.000670496	1	0.267	0.056	VEC_C5
Snhg18	0.356951	3.65562e-27	6.71866e-23	0.363	0.205	All_C3		Pabpc1	0.587207	5.85109e-19	1.07537e-14	0.887	0.755	LEC_C6		Ctsd	0.794343	0.000670778	1	0.8	0.491	VEC_C5
Aldh1a1	0.367615	6.24822e-27	1.14836e-22	0.477	0.279	All_C3		Eif3f	0.532985	8.09002e-19	1.48686e-14	0.935	0.856	LEC_C6		Marveld1	0.497208	0.000673858	1	0.6	0.223	VEC_C5
Cebpb	0.412361	1.10508e-26	2.03103e-22	0.725	0.608	All_C3		Rps2	0.442965	1.05073e-18	1.93113e-14	0.992	0.969	LEC_C6		Vbp1	0.606579	0.000677712	1	0.6	0.251	VEC_C5
Clmp	0.424611	2.39177e-25	4.39583e-21	0.361	0.218	All_C3		Rps28	0.425894	4.2036e-18	7.7258e-14	1	0.963	LEC_C6		Ass1	0.525246	0.000697139	1	0.4	0.115	VEC_C5
Cyth3	0.432692	2.97288e-25	5.46386e-21	0.297	0.164	All_C3		Rpl22l1	0.605549	4.54918e-18	8.36093e-14	0.903	0.779	LEC_C6		Irf9	0.551708	0.000713642	1	0.467	0.155	VEC_C5
Zfyve21	0.406141	4.18007e-25	7.68255e-21	0.358	0.219	All_C3		Arl2bp	0.547871	4.84554e-18	8.90562e-14	0.363	0.119	LEC_C6		Dnajb2	0.593767	0.000720345	1	0.333	0.086	VEC_C5
Pde1a	0.310075	6.19617e-25	1.13879e-20	0.256	0.129	All_C3		Snrpg	0.7015	8.68654e-18	1.5965e-13	0.815	0.626	LEC_C6		St6galnac2	0.503459	0.000722034	1	0.267	0.056	VEC_C5
Phlda3	0.382797	7.27028e-25	1.3362e-20	0.466	0.308	All_C3		Dnajc15	0.815821	8.94376e-18	1.64377e-13	0.621	0.376	LEC_C6		Sncg	0.446343	0.000766733	1	0.4	0.111	VEC_C5
Tmem159	0.479861	7.58146e-25	1.3934e-20	0.375	0.244	All_C3		Rpl35a	0.307121	1.01939e-17	1.87353e-13	1	0.991	LEC_C6		Taf1	0.478454	0.000825321	1	0.267	0.058	VEC_C5
Krtcap2	0.35441	1.48757e-24	2.734e-20	0.699	0.654	All_C3		Acp5	0.576721	1.81966e-17	3.34435e-13	0.427	0.157	LEC_C6		Plekha1	0.526731	0.000833278	1	0.333	0.086	VEC_C5
Smim14	0.389485	1.62851e-24	2.99303e-20	0.748	0.701	All_C3		Rpl22	0.437004	2.12874e-17	3.91242e-13	0.944	0.921	LEC_C6		Asb6	0.454996	0.000837309	1	0.267	0.058	VEC_C5
Selk	0.279812	2.28966e-24	4.20816e-20	0.857	0.838	All_C3		Eef1b2	0.506088	2.19175e-17	4.02823e-13	0.887	0.771	LEC_C6		Eln	0.998941	0.00084117	1	0.667	0.299	VEC_C5
Klf7	0.445596	2.34947e-24	4.31809e-20	0.434	0.291	All_C3		Ms4a6b	0.598042	4.25754e-17	7.82493e-13	0.887	0.647	LEC_C6		Stra13	0.640086	0.000842376	1	0.733	0.344	VEC_C5
Ugdh	0.578988	1.6857e-23	3.09815e-19	0.351	0.223	All_C3		Fau	0.281632	4.94622e-17	9.09065e-13	1	0.99	LEC_C6		Ophn1	0.27387	0.000858645	1	0.333	0.081	VEC_C5
Emp2	0.339839	2.33401e-23	4.28968e-19	0.341	0.201	All_C3		Rnf138	0.584232	1.29005e-16	2.37098e-12	0.347	0.119	LEC_C6		Immp1l	0.486246	0.000877707	1	0.6	0.24	VEC_C5
Rrs1	0.423644	3.11979e-23	5.73386e-19	0.271	0.151	All_C3		Dnaja1	0.709496	1.35608e-16	2.49235e-12	0.798	0.536	LEC_C6		Pop5	0.473347	0.000965166	1	0.667	0.296	VEC_C5
Vkorc1	0.411796	1.0981e-22	2.01821e-18	0.527	0.43	All_C3		Arhgdib	0.55696	2.02366e-16	3.71928e-12	0.903	0.814	LEC_C6		Dhh	0.704824	0.000974013	1	0.333	0.086	VEC_C5
Neat1	0.390696	1.50355e-22	2.76337e-18	0.587	0.479	All_C3		Rpl36al	0.462544	3.86872e-16	7.11033e-12	0.927	0.85	LEC_C6		Sec14l1	0.452689	0.000990682	1	0.6	0.228	VEC_C5
Fam46a	0.508728	1.66373e-22	3.05777e-18	0.396	0.266	All_C3		Ptpn7	0.489871	4.87074e-16	8.95194e-12	0.371	0.134	LEC_C6		9430020K01Rik	0.575315	0.000990815	1	0.667	0.278	VEC_C5
Gstm5	0.47604	1.73516e-22	3.18904e-18	0.375	0.24	All_C3		Eif3h	0.457514	1.13913e-15	2.09361e-11	0.879	0.777	LEC_C6		Mtch1	0.642225	0.00101222	1	0.8	0.426	VEC_C5
Slc50a1	0.403112	3.39739e-22	6.24406e-18	0.46	0.336	All_C3		Tecpr1	0.520163	1.31608e-15	2.41883e-11	0.29	0.087	LEC_C6		4930453N24Rik	0.674919	0.00109235	1	0.333	0.096	VEC_C5
Pmepa1	0.464814	5.39623e-22	9.91774e-18	0.509	0.396	All_C3		Gnb2l1	0.419705	1.47783e-15	2.71611e-11	0.968	0.891	LEC_C6		Id1	0.54082	0.00110835	1	0.933	0.574	VEC_C5
Colec12	0.335435	7.24827e-22	1.33216e-17	0.314	0.185	All_C3		Ccnd3	0.73075	1.56202e-15	2.87084e-11	0.613	0.36	LEC_C6		Dph3	0.576361	0.00111903	1	0.667	0.317	VEC_C5
Aldh2	0.355832	1.87779e-21	3.45118e-17	0.643	0.537	All_C3		Sept9	0.703031	2.98778e-15	5.49125e-11	0.355	0.132	LEC_C6		Kank2	0.609013	0.00114729	1	0.333	0.092	VEC_C5
Ak3	0.362547	2.60503e-21	4.78778e-17	0.277	0.159	All_C3		Gpr171	0.477566	3.1886e-15	5.86032e-11	0.258	0.071	LEC_C6		Pkig	0.55571	0.00122746	1	0.8	0.399	VEC_C5
Fndc3b	0.447767	4.11809e-21	7.56863e-17	0.331	0.211	All_C3		Gstp1	0.629527	6.23108e-15	1.14521e-10	0.419	0.184	LEC_C6		Ly6e	0.692765	0.00128198	1	0.933	0.639	VEC_C5
Rabac1	0.251539	7.72219e-21	1.41926e-16	0.855	0.836	All_C3		Lgals1	0.629564	8.71394e-15	1.60154e-10	0.879	0.691	LEC_C6		Etl4	0.512061	0.00139596	1	0.4	0.123	VEC_C5
Swi5	0.355227	1.9761e-20	3.63187e-16	0.703	0.677	All_C3		Npm1	0.484593	1.02035e-14	1.8753e-10	0.911	0.808	LEC_C6		Commd2	0.539076	0.00142065	1	0.467	0.165	VEC_C5
Vat1	0.403218	2.36582e-20	4.34815e-16	0.389	0.271	All_C3		Acot7	0.62608	1.44614e-14	2.65786e-10	0.331	0.121	LEC_C6		Pard3	0.343805	0.00142837	1	0.333	0.088	VEC_C5
Nrip1	0.383712	2.46958e-20	4.53884e-16	0.308	0.189	All_C3		H2-T22	0.673565	1.77835e-14	3.26843e-10	0.54	0.295	LEC_C6		Armc10	0.395916	0.00150199	1	0.267	0.061	VEC_C5
Prrx1	0.256486	3.76454e-20	6.91885e-16	0.268	0.147	All_C3		Ifi27	0.653642	1.93698e-14	3.55998e-10	0.653	0.409	LEC_C6		Zcchc11	0.482132	0.00156869	1	0.4	0.121	VEC_C5
Lrrc58	0.413081	4.22507e-20	7.76525e-16	0.407	0.284	All_C3		Eef1d	0.447763	2.36123e-14	4.3397e-10	0.879	0.714	LEC_C6		Nadk	0.497486	0.00157292	1	0.533	0.203	VEC_C5
Efemp2	0.331513	7.1527e-20	1.3146e-15	0.302	0.183	All_C3		Rps26	0.406552	2.43479e-14	4.47489e-10	0.935	0.927	LEC_C6		Plek2	0.776044	0.00158469	1	0.267	0.061	VEC_C5
Trip10	0.351146	8.091e-20	1.48704e-15	0.266	0.156	All_C3		Sp100	0.632008	4.09162e-14	7.51999e-10	0.597	0.347	LEC_C6		Arpin	0.413209	0.00160355	1	0.267	0.063	VEC_C5
Olfml3	0.301891	1.11852e-19	2.05572e-15	0.556	0.411	All_C3		Il7r	0.550811	4.9856e-14	9.16303e-10	0.258	0.075	LEC_C6		Prss23	0.386077	0.00160396	1	0.4	0.117	VEC_C5
Ppp1r2	0.370702	2.08023e-19	3.82326e-15	0.48	0.382	All_C3		Ndufa3	0.565447	6.24294e-14	1.14739e-09	0.782	0.615	LEC_C6		Rapgef2	0.551598	0.00164637	1	0.267	0.063	VEC_C5
Ifrd1	0.432284	2.53341e-19	4.65616e-15	0.359	0.243	All_C3		Rpa2	0.568473	6.55107e-14	1.20402e-09	0.306	0.106	LEC_C6		Trove2	0.543705	0.00169066	1	0.4	0.131	VEC_C5
Tmed3	0.38182	2.89917e-19	5.32839e-15	0.554	0.492	All_C3		Ndufa4	0.497119	7.70743e-14	1.41655e-09	0.806	0.615	LEC_C6		Emp3	0.891993	0.00172264	1	0.667	0.338	VEC_C5
Golgb1	0.385926	3.26443e-19	5.9997e-15	0.464	0.355	All_C3		Krtcap2	0.544674	8.41551e-14	1.54669e-09	0.766	0.57	LEC_C6		Traf7	0.448292	0.0017576	1	0.4	0.127	VEC_C5
Slc16a2	0.397251	6.16714e-19	1.13346e-14	0.279	0.167	All_C3		Rpl35	0.31902	1.28721e-13	2.36577e-09	0.992	0.964	LEC_C6		Arhgap17	0.360264	0.00182385	1	0.4	0.123	VEC_C5
Ctdsp2	0.38264	8.68851e-19	1.59686e-14	0.366	0.256	All_C3		Traf1	0.547358	1.49917e-13	2.75533e-09	0.331	0.124	LEC_C6		Kif26a	0.745954	0.00187342	1	0.333	0.094	VEC_C5
Ccser2	0.31822	9.4915e-19	1.74444e-14	0.403	0.272	All_C3		Btf3	0.393048	2.33195e-13	4.28589e-09	0.952	0.888	LEC_C6		Hint2	0.335255	0.00190002	1	0.6	0.228	VEC_C5
Lysmd2	0.292539	9.7339e-19	1.78899e-14	0.275	0.16	All_C3		Tapbpl	0.638563	2.59894e-13	4.77659e-09	0.306	0.109	LEC_C6		Syne1	0.380814	0.00191059	1	0.467	0.155	VEC_C5
Egr1	0.504181	9.738e-19	1.78975e-14	0.285	0.176	All_C3		Snrpf	0.516193	3.27563e-13	6.02028e-09	0.734	0.545	LEC_C6		Ttf1	0.276441	0.00193357	1	0.267	0.061	VEC_C5
Gata6	0.325505	1.04524e-18	1.92105e-14	0.315	0.193	All_C3		Rpl7	0.307545	3.70225e-13	6.80437e-09	0.992	0.977	LEC_C6		Rab11fip5	0.391607	0.00193516	1	0.467	0.161	VEC_C5
Dnajc3	0.437839	1.30676e-18	2.40169e-14	0.459	0.365	All_C3		Gm4955	0.51014	4.76747e-13	8.76214e-09	0.355	0.134	LEC_C6		A430105I19Rik	0.367995	0.0020026	1	0.267	0.063	VEC_C5
Ugp2	0.431827	1.42607e-18	2.62098e-14	0.347	0.246	All_C3		Coro1a	0.448715	8.07028e-13	1.48324e-08	0.927	0.819	LEC_C6		Mal	0.416713	0.00201214	1	0.333	0.092	VEC_C5
Gaa	0.350274	1.73986e-18	3.1977e-14	0.258	0.151	All_C3		Traf3ip3	0.527826	9.59116e-13	1.76276e-08	0.298	0.108	LEC_C6		Capn5	0.443757	0.00209119	1	0.4	0.125	VEC_C5
P3h3	0.32416	3.26173e-18	5.99473e-14	0.353	0.228	All_C3		Pla2g16	0.680399	1.24168e-12	2.28208e-08	0.435	0.218	LEC_C6		Nudt5	0.309194	0.00215197	1	0.4	0.123	VEC_C5
Dtx3	0.331103	3.60881e-18	6.63263e-14	0.358	0.24	All_C3		Rhoh	0.643183	3.0209e-12	5.55211e-08	0.468	0.247	LEC_C6		Agrn	0.468755	0.00217209	1	0.4	0.127	VEC_C5
Ltbp3	0.337133	3.69634e-18	6.79349e-14	0.337	0.214	All_C3		Hnrnpf	0.451507	4.06084e-12	7.46341e-08	0.855	0.747	LEC_C6		Klf2	0.506828	0.0021861	1	1	0.85	VEC_C5
Ssbp2	0.354791	3.78719e-18	6.96047e-14	0.302	0.192	All_C3		Ubb	0.279509	5.62791e-12	1.03435e-07	0.992	0.986	LEC_C6		Ptprj	0.571904	0.0022056	1	0.333	0.098	VEC_C5
Glul	0.42663	5.29681e-18	9.73501e-14	0.751	0.686	All_C3		Atp5h	0.414768	7.77084e-12	1.4282e-07	0.895	0.808	LEC_C6		Nxpe4	0.261764	0.0022328	1	0.267	0.061	VEC_C5
Atraid	0.376527	1.06481e-17	1.95702e-13	0.59	0.53	All_C3		Nabp1	0.506538	8.08049e-12	1.48511e-07	0.266	0.093	LEC_C6		Spock2	0.572063	0.00223836	1	0.267	0.067	VEC_C5
Prnp	0.354748	1.192e-17	2.19078e-13	0.421	0.289	All_C3		Ldha	0.528379	8.41151e-12	1.54595e-07	0.823	0.618	LEC_C6		Mcam	0.720947	0.00229509	1	0.267	0.067	VEC_C5
Ppic	0.269504	1.84008e-17	3.38188e-13	0.306	0.189	All_C3		Emb	0.647488	1.39543e-11	2.56466e-07	0.387	0.171	LEC_C6		Maged2	0.574043	0.00229675	1	0.267	0.069	VEC_C5
Ifi27	0.299766	3.62792e-17	6.66775e-13	0.654	0.555	All_C3		Hmha1	0.520363	1.54494e-11	2.83945e-07	0.798	0.69	LEC_C6		Dhx36	0.712356	0.00241405	1	0.4	0.125	VEC_C5
Mfap2	0.255914	4.11251e-17	7.55838e-13	0.348	0.217	All_C3		Fyn	0.505748	1.58778e-11	2.91818e-07	0.323	0.134	LEC_C6		Pecam1	0.75522	0.00241419	1	1	0.81	VEC_C5
Hmgn1	0.296669	5.92437e-17	1.08884e-12	0.656	0.568	All_C3		Rpl10a	0.294153	1.7674e-11	3.24831e-07	0.984	0.961	LEC_C6		Sfxn3	0.59631	0.00245136	1	0.533	0.226	VEC_C5
Chpt1	0.322666	7.17698e-17	1.31906e-12	0.26	0.157	All_C3		Lbr	0.493325	2.30964e-11	4.24488e-07	0.355	0.156	LEC_C6		Fam65a	0.323105	0.00247788	1	0.6	0.244	VEC_C5
Sdf4	0.332913	1.38677e-16	2.54874e-12	0.633	0.591	All_C3		H2-D1	0.299171	3.8899e-11	7.14925e-07	1	0.979	LEC_C6		Syne2	0.386543	0.00248611	1	0.467	0.161	VEC_C5
Lrrc8a	0.341419	1.57542e-16	2.89547e-12	0.323	0.21	All_C3		S100a4	0.552102	5.09293e-11	9.3603e-07	0.589	0.313	LEC_C6		Cx3cl1	0.402513	0.002491	1	0.267	0.063	VEC_C5
Arl4a	0.447343	1.89141e-16	3.47622e-12	0.388	0.277	All_C3		Arl6ip1	0.471844	7.25488e-11	1.33337e-06	0.774	0.653	LEC_C6		Ccny	0.437544	0.00250285	1	0.533	0.209	VEC_C5
Anxa1	0.365959	1.96858e-16	3.61805e-12	0.567	0.468	All_C3		Bin2	0.599431	1.26565e-10	2.32614e-06	0.548	0.348	LEC_C6		Adgrl4	0.672198	0.00250982	1	0.733	0.376	VEC_C5
Sfr1	0.327425	3.27452e-16	6.01823e-12	0.571	0.502	All_C3		Itga4	0.514567	1.32617e-10	2.43737e-06	0.339	0.148	LEC_C6		Ctdsp1	0.582348	0.00251563	1	0.667	0.303	VEC_C5
Cbx6	0.346667	5.06943e-16	9.3171e-12	0.262	0.159	All_C3		Mettl23	0.536992	1.75358e-10	3.2229e-06	0.476	0.281	LEC_C6		Rad23a	0.598335	0.00252845	1	0.467	0.184	VEC_C5
Sec62	0.296343	7.10984e-16	1.30672e-11	0.674	0.647	All_C3		Dnajc9	0.543167	2.43572e-10	4.47661e-06	0.315	0.137	LEC_C6		Bmpr2	0.565398	0.00268835	1	0.6	0.265	VEC_C5
Clstn1	0.31834	1.7577e-15	3.23047e-11	0.251	0.153	All_C3		Rpl31	0.288091	2.68776e-10	4.93984e-06	0.976	0.961	LEC_C6		Tmem184b	0.428268	0.00270484	1	0.533	0.219	VEC_C5
Pttg1ip	0.377948	6.55099e-15	1.20401e-10	0.461	0.373	All_C3		Sash3	0.493094	4.3872e-10	8.06324e-06	0.339	0.157	LEC_C6		Ets1	0.356125	0.00271581	1	0.667	0.28	VEC_C5
Zfp36l1	0.328824	7.52403e-15	1.38284e-10	0.561	0.489	All_C3		Sub1	0.428567	6.91907e-10	1.27166e-05	0.855	0.769	LEC_C6		Lsm5	0.444979	0.00275187	1	0.6	0.261	VEC_C5
Med13l	0.350021	9.67576e-15	1.77831e-10	0.254	0.161	All_C3		Ptprc	0.511654	7.46414e-10	1.37183e-05	0.726	0.593	LEC_C6		Pnpla8	0.556125	0.00276254	1	0.4	0.138	VEC_C5
Htra1	0.28599	1.15244e-14	2.11808e-10	0.277	0.173	All_C3		Pfn1	0.292699	7.87839e-10	1.44797e-05	0.992	0.974	LEC_C6		Myo1e	0.324189	0.00276319	1	0.267	0.065	VEC_C5
Ier2	0.547072	1.44517e-14	2.65607e-10	0.554	0.484	All_C3		Srgn	0.355884	9.05901e-10	1.66496e-05	0.895	0.789	LEC_C6		Atox1	0.593302	0.00287253	1	0.933	0.668	VEC_C5
Ift27	0.315645	1.97156e-14	3.62354e-10	0.288	0.192	All_C3		Gnas	0.43879	9.36659e-10	1.72148e-05	0.831	0.77	LEC_C6		Mt2	1.55336	0.00290156	1	0.333	0.106	VEC_C5
Dag1	0.338535	2.68563e-14	4.93593e-10	0.263	0.169	All_C3		Ppp1r12a	0.513819	9.83467e-10	1.80751e-05	0.411	0.22	LEC_C6		Lasp1	0.527488	0.00292444	1	0.533	0.225	VEC_C5
Ptp4a1	0.337314	6.38219e-14	1.17298e-09	0.441	0.353	All_C3		Ankrd12	0.527925	1.35308e-09	2.48683e-05	0.452	0.26	LEC_C6		Lrrc59	0.417319	0.00297755	1	0.467	0.173	VEC_C5
Copz2	0.323251	1.57425e-13	2.89332e-09	0.357	0.261	All_C3		Psmb1	0.406564	1.35322e-09	2.48709e-05	0.79	0.7	LEC_C6		Zfp292	0.409526	0.00305498	1	0.4	0.131	VEC_C5
Snx18	0.319218	3.16837e-13	5.82315e-09	0.358	0.265	All_C3		Tra2b	0.440464	4.21195e-09	7.74114e-05	0.605	0.439	LEC_C6		Rabep1	0.548282	0.00306509	1	0.4	0.142	VEC_C5
Rhoq	0.324576	3.22395e-13	5.92529e-09	0.265	0.173	All_C3		Mndal	0.618646	5.30152e-09	9.74365e-05	0.581	0.404	LEC_C6		Heg1	0.630867	0.00308726	1	0.8	0.532	VEC_C5
Ddit4	0.476624	4.14339e-13	7.61513e-09	0.328	0.231	All_C3		Emg1	0.498532	5.87746e-09	0.000108022	0.581	0.448	LEC_C6		Adgrg1	0.314909	0.00311385	1	0.467	0.157	VEC_C5
Klf13	0.318063	4.34509e-13	7.98584e-09	0.58	0.524	All_C3		Rps17	0.275216	6.52572e-09	0.000119936	0.968	0.971	LEC_C6		Tspo	0.607184	0.00312375	1	0.933	0.702	VEC_C5
Pura	0.317027	4.70662e-13	8.65029e-09	0.483	0.405	All_C3		Akna	0.36869	9.57996e-09	0.00017607	0.282	0.124	LEC_C6		Ormdl3	0.366405	0.00315192	1	0.4	0.129	VEC_C5
Atp2a2	0.340973	6.40528e-13	1.17723e-08	0.308	0.218	All_C3		Npm3	0.561768	1.0047e-08	0.000184654	0.5	0.341	LEC_C6		Pitpnm2	0.522602	0.00319114	1	0.267	0.069	VEC_C5
Npepps	0.256295	8.97392e-13	1.64932e-08	0.252	0.162	All_C3		Rwdd1	0.513119	1.0189e-08	0.000187264	0.54	0.377	LEC_C6		Sparc	0.286413	0.00322299	1	1	0.585	VEC_C5
Thra	0.291066	3.07897e-12	5.65885e-08	0.363	0.267	All_C3		Pitpnc1	0.388593	1.28745e-08	0.00023662	0.258	0.106	LEC_C6		Map7d1	0.542001	0.0033456	1	0.6	0.292	VEC_C5
Golim4	0.28617	3.15462e-12	5.79788e-08	0.293	0.201	All_C3		Kcnn4	0.47221	1.32755e-08	0.000243991	0.315	0.149	LEC_C6		Capg	0.595251	0.00335698	1	0.6	0.267	VEC_C5
Wbp5	0.283566	3.56899e-12	6.55945e-08	0.555	0.478	All_C3		Rbm39	0.313039	1.41216e-08	0.000259542	0.919	0.858	LEC_C6		Unc13b	0.314597	0.00344226	1	0.267	0.067	VEC_C5
Ergic3	0.329561	3.96505e-12	7.28737e-08	0.574	0.544	All_C3		Rassf5	0.486555	2.12532e-08	0.000390613	0.419	0.25	LEC_C6		Slc35e4	0.463107	0.00344604	1	0.4	0.136	VEC_C5
Zbtb4	0.310234	4.93657e-12	9.07291e-08	0.277	0.187	All_C3		Rpl7a	0.285012	2.34314e-08	0.000430645	0.96	0.946	LEC_C6		Psmd7	0.526215	0.00353622	1	0.733	0.38	VEC_C5
Dnpep	0.290122	5.68047e-12	1.04401e-07	0.29	0.204	All_C3		Ube2d3	0.343451	2.58718e-08	0.000475498	0.847	0.748	LEC_C6		Tsc22d1	0.7492	0.00354222	1	0.8	0.505	VEC_C5
Sqstm1	0.386123	8.88587e-12	1.63313e-07	0.508	0.456	All_C3		Sumo2	0.334432	2.65793e-08	0.0004885	0.879	0.806	LEC_C6		Cyfip1	0.495041	0.00355089	1	0.533	0.226	VEC_C5
Cnpy2	0.30994	9.21104e-12	1.6929e-07	0.526	0.476	All_C3		Eif3e	0.483081	2.88653e-08	0.000530516	0.694	0.605	LEC_C6		Lrrc32	0.458666	0.00367282	1	0.333	0.098	VEC_C5
Maff	0.272824	1.03609e-11	1.90423e-07	0.266	0.178	All_C3		Pyhin1	0.469577	3.11497e-08	0.0005725	0.395	0.212	LEC_C6		Lima1	0.679525	0.00389356	1	0.533	0.244	VEC_C5
Hmgn3	0.311295	1.23131e-11	2.26303e-07	0.296	0.205	All_C3		Mif	0.587547	3.23287e-08	0.00059417	0.597	0.475	LEC_C6		Col5a2	0.647959	0.00390428	1	0.333	0.107	VEC_C5
Marveld1	0.292734	1.2884e-11	2.36794e-07	0.269	0.181	All_C3		Cox8a	0.271017	3.55748e-08	0.00065383	0.927	0.858	LEC_C6		Dbndd2	0.621319	0.00395273	1	0.4	0.144	VEC_C5
Ttc3	0.273125	1.50479e-11	2.76565e-07	0.282	0.195	All_C3		Psmb9	0.5008	4.52832e-08	0.00083226	0.589	0.447	LEC_C6		Mesdc1	0.459594	0.00403996	1	0.667	0.305	VEC_C5
Serpinb6a	0.27002	3.86557e-11	7.10453e-07	0.625	0.565	All_C3		Evl	0.597605	5.14925e-08	0.00094638	0.484	0.317	LEC_C6		Spns2	0.574622	0.00406662	1	0.333	0.106	VEC_C5
Tpst1	0.270076	9.59431e-11	1.76334e-06	0.281	0.201	All_C3		Serbp1	0.368098	6.13141e-08	0.00112689	0.726	0.656	LEC_C6		Hmg20b	0.446976	0.00415113	1	0.6	0.278	VEC_C5
Cltb	0.330985	1.32582e-10	2.43672e-06	0.414	0.351	All_C3		Epsti1	0.479836	6.79516e-08	0.00124888	0.581	0.435	LEC_C6		Lama5	0.328093	0.00416607	1	0.4	0.132	VEC_C5
Arid5b	0.295628	1.42771e-10	2.62399e-06	0.304	0.224	All_C3		Rpl23a-ps3	0.525007	7.35259e-08	0.00135133	0.613	0.493	LEC_C6		Ifi203	0.401287	0.00419116	1	0.4	0.138	VEC_C5
Raph1	0.314776	1.59668e-10	2.93453e-06	0.329	0.243	All_C3		Atp5b	0.349999	1.60448e-07	0.00294888	0.839	0.737	LEC_C6		Tgm2	0.418685	0.00420984	1	0.8	0.415	VEC_C5
Calu	0.269239	1.74356e-10	3.20448e-06	0.373	0.291	All_C3		Fkbp3	0.347239	1.78929e-07	0.00328853	0.5	0.329	LEC_C6		Smarcad1	0.501108	0.0042694	1	0.267	0.075	VEC_C5
Cpq	0.334766	1.79345e-10	3.29617e-06	0.405	0.337	All_C3		Tomm20	0.345577	1.97335e-07	0.00362682	0.694	0.56	LEC_C6		Polr3gl	0.578769	0.00427855	1	0.533	0.259	VEC_C5
Rhob	0.297228	3.53543e-10	6.49777e-06	0.554	0.493	All_C3		Mbnl1	0.381805	2.07685e-07	0.00381704	0.694	0.58	LEC_C6		4932438A13Rik	0.278794	0.00434173	1	0.267	0.069	VEC_C5
Irf2bpl	0.275778	5.64969e-10	1.03836e-05	0.323	0.244	All_C3		Psmb10	0.45882	2.25383e-07	0.00414232	0.613	0.501	LEC_C6		Rhob	0.61825	0.00450068	1	0.8	0.568	VEC_C5
Sec11a	0.299205	5.88663e-10	1.0819e-05	0.499	0.463	All_C3		Lfng	0.547755	2.95227e-07	0.00542597	0.427	0.281	LEC_C6		Tubb2a	0.46371	0.00467149	1	0.667	0.313	VEC_C5
Oxct1	0.274698	7.24216e-10	1.33104e-05	0.317	0.239	All_C3		Mrps16	0.469143	3.44125e-07	0.00632468	0.484	0.347	LEC_C6		Tpgs1	0.445403	0.00470721	1	0.533	0.228	VEC_C5
Aes	0.265056	8.30531e-10	1.52643e-05	0.611	0.584	All_C3		Supt4a	0.383947	3.85452e-07	0.00708423	0.718	0.609	LEC_C6		Mbtps1	0.306185	0.00472108	1	0.333	0.102	VEC_C5
Atxn7l3b	0.299581	9.73589e-10	1.78936e-05	0.474	0.42	All_C3		Rab8a	0.391539	4.35034e-07	0.00799549	0.476	0.323	LEC_C6		Ppp2r2d	0.466807	0.0047694	1	0.4	0.144	VEC_C5
Chic2	0.321306	1.01098e-09	1.85807e-05	0.422	0.362	All_C3		Prkar1a	0.468874	5.11851e-07	0.00940732	0.581	0.476	LEC_C6		Safb2	0.428371	0.00477236	1	0.4	0.142	VEC_C5
Hes1	0.268688	1.05813e-09	1.94474e-05	0.275	0.192	All_C3		Nmi	0.388579	6.59355e-07	0.0121183	0.339	0.188	LEC_C6		Banp	0.371772	0.00483138	1	0.267	0.071	VEC_C5
Ginm1	0.2883	1.09809e-09	2.01818e-05	0.377	0.301	All_C3		Jak1	0.406088	6.76562e-07	0.0124345	0.484	0.319	LEC_C6		Slc27a3	0.451124	0.00488991	1	0.267	0.073	VEC_C5
Smpdl3a	0.289814	2.92005e-09	5.36675e-05	0.427	0.365	All_C3		Spn	0.424916	1.07626e-06	0.0197806	0.29	0.147	LEC_C6		Nf2	0.320697	0.00494296	1	0.267	0.071	VEC_C5
Stat3	0.315812	2.99244e-09	5.4998e-05	0.383	0.318	All_C3		Uqcrh	0.300884	1.16458e-06	0.0214038	0.887	0.866	LEC_C6		Skiv2l	0.326635	0.00499962	1	0.267	0.071	VEC_C5
Dtnbp1	0.263806	3.64043e-09	6.69074e-05	0.266	0.194	All_C3		Rpl27-ps3	0.481658	1.29167e-06	0.0237396	0.403	0.273	LEC_C6		Fas	0.447923	0.00517696	1	0.533	0.215	VEC_C5
Cdkn1a	0.341161	4.00203e-09	7.35533e-05	0.549	0.488	All_C3		Tma7	0.314584	1.32633e-06	0.0243766	0.831	0.767	LEC_C6		Mob1a	0.440073	0.00519138	1	0.467	0.194	VEC_C5
Gng12	0.265895	5.08038e-09	9.33724e-05	0.282	0.21	All_C3		Hmgb2	0.286703	1.3266e-06	0.0243815	0.629	0.475	LEC_C6		Numb	0.335073	0.0053313	1	0.4	0.14	VEC_C5
Qpct	0.284542	6.30192e-09	0.000115823	0.313	0.24	All_C3		Adss	0.406731	1.34782e-06	0.0247716	0.274	0.139	LEC_C6		Cltb	0.507453	0.00535705	1	0.733	0.461	VEC_C5
Mcfd2	0.292514	7.93028e-09	0.000145751	0.36	0.294	All_C3		Ppp1r18	0.370727	1.35692e-06	0.0249389	0.645	0.513	LEC_C6		Cnot7	0.43589	0.00540167	1	0.4	0.146	VEC_C5
Clpp	0.296047	8.92635e-09	0.000164057	0.316	0.247	All_C3		Fis1	0.342056	1.39053e-06	0.0255566	0.653	0.53	LEC_C6		Atp2a3	0.631054	0.0054102	1	0.267	0.073	VEC_C5
Smarca2	0.27825	1.02555e-08	0.000188485	0.297	0.224	All_C3		H2afj	0.396825	1.41106e-06	0.0259338	0.637	0.515	LEC_C6		Stard9	0.270029	0.00541295	1	0.267	0.071	VEC_C5
Man2a1	0.312419	1.04286e-08	0.000191667	0.295	0.228	All_C3		Gbp7	0.412333	1.42351e-06	0.0261626	0.258	0.124	LEC_C6		Anp32e	0.36047	0.00557927	1	0.467	0.184	VEC_C5
Rdx	0.267773	1.0673e-08	0.000196158	0.48	0.428	All_C3		Ppp1ca	0.336863	1.5714e-06	0.0288807	0.782	0.743	LEC_C6		Hspa4	0.427329	0.00560283	1	0.4	0.15	VEC_C5
Snx21	0.281824	1.07718e-08	0.000197974	0.271	0.204	All_C3		Sema4a	0.402694	1.67369e-06	0.0307607	0.266	0.134	LEC_C6		Mypop	0.364968	0.00572037	1	0.267	0.073	VEC_C5
Arf4	0.271642	1.28483e-08	0.000236139	0.517	0.49	All_C3		Trim12a	0.472193	1.74288e-06	0.0320324	0.363	0.22	LEC_C6		Cmip	0.774494	0.0057551	1	0.6	0.33	VEC_C5
Cdc42ep3	0.319047	1.2918e-08	0.000237421	0.346	0.272	All_C3		Mdh2	0.356013	2.03467e-06	0.0373952	0.605	0.505	LEC_C6		Cldnd1	0.322814	0.00591893	1	0.533	0.223	VEC_C5
Etfa	0.298126	1.29951e-08	0.000238837	0.348	0.284	All_C3		Dad1	0.32433	2.39796e-06	0.044072	0.75	0.676	LEC_C6		Rftn1	0.607201	0.0059342	1	0.333	0.111	VEC_C5
Wasl	0.281648	1.37285e-08	0.000252316	0.263	0.193	All_C3		Gm42418	0.487334	2.55166e-06	0.046897	0.46	0.323	LEC_C6		Gsk3a	0.376165	0.00597083	1	0.333	0.106	VEC_C5
Tm2d2	0.278708	1.67603e-08	0.000308037	0.523	0.498	All_C3		Lsm5	0.418759	2.65358e-06	0.0487702	0.476	0.352	LEC_C6		Plin2	0.260188	0.00600636	1	0.4	0.136	VEC_C5
Sec31a	0.278381	2.05138e-08	0.000377023	0.277	0.21	All_C3		Ddx5	0.284673	2.72472e-06	0.0500776	0.887	0.822	LEC_C6		Vps36	0.383166	0.00609283	1	0.533	0.238	VEC_C5
Tgoln1	0.300598	3.38014e-08	0.000621236	0.372	0.313	All_C3		Cd37	0.398148	3.21449e-06	0.0590792	0.565	0.432	LEC_C6		Hacd4	0.632037	0.00609882	1	0.267	0.079	VEC_C5
Bnip3l	0.268973	4.17496e-08	0.000767316	0.542	0.52	All_C3		Prdx6	0.423862	3.47191e-06	0.0638103	0.484	0.354	LEC_C6		Slc50a1	0.404066	0.00616125	1	0.733	0.382	VEC_C5
Sash1	0.285534	8.21039e-08	0.00150899	0.321	0.253	All_C3		Hspe1	0.373078	3.85721e-06	0.0708917	0.806	0.703	LEC_C6		Actg1	0.429963	0.00621477	1	1	0.858	VEC_C5
Pkn2	0.279465	1.00932e-07	0.00185504	0.272	0.209	All_C3		Vasp	0.475384	3.86808e-06	0.0710915	0.589	0.489	LEC_C6		Ehmt1	0.395614	0.00625827	1	0.333	0.106	VEC_C5
Carhsp1	0.323124	1.09521e-07	0.00201289	0.333	0.277	All_C3		Anp32a	0.35899	3.99177e-06	0.0733648	0.661	0.582	LEC_C6		Tm6sf1	0.544614	0.00630051	1	0.467	0.182	VEC_C5
Sar1a	0.26555	1.2608e-07	0.00231722	0.404	0.358	All_C3		Tbrg1	0.455115	4.10801e-06	0.0755011	0.427	0.294	LEC_C6		Mt1	1.31633	0.00630471	1	0.467	0.215	VEC_C5
Tex264	0.268458	1.55075e-07	0.00285012	0.366	0.308	All_C3		Srpk1	0.429103	4.7146e-06	0.0866496	0.274	0.147	LEC_C6		Pdlim5	0.53406	0.00639236	1	0.467	0.202	VEC_C5
Vimp	0.352576	1.65206e-07	0.00303632	0.492	0.479	All_C3		Med30	0.37303	4.91651e-06	0.0903606	0.306	0.18	LEC_C6		Zfp664	0.462619	0.00648773	1	0.4	0.15	VEC_C5
Sbds	0.304051	1.72068e-07	0.00316244	0.44	0.396	All_C3		Gltscr2	0.417226	5.13242e-06	0.0943287	0.669	0.61	LEC_C6		Slc39a3	0.318709	0.00653121	1	0.267	0.073	VEC_C5
Iah1	0.282213	2.24607e-07	0.00412806	0.35	0.298	All_C3		Sepw1	0.328406	5.35978e-06	0.0985074	0.871	0.788	LEC_C6		Arhgef15	0.37685	0.00670861	1	0.6	0.261	VEC_C5
Ppp1r14b	0.362652	3.38108e-07	0.0062141	0.388	0.34	All_C3		Tonsl	0.421413	5.37067e-06	0.0987076	0.589	0.479	LEC_C6		Phtf1	0.356351	0.00694261	1	0.267	0.075	VEC_C5
Luc7l2	0.285356	5.58677e-07	0.0102679	0.496	0.468	All_C3		Higd1a	0.394464	6.41893e-06	0.117973	0.476	0.349	LEC_C6		Cr1l	0.349317	0.00701638	1	0.6	0.271	VEC_C5
Hdlbp	0.25339	5.682e-07	0.010443	0.332	0.278	All_C3		Cnbp	0.295937	6.49303e-06	0.119335	0.79	0.699	LEC_C6		Ssfa2	0.421273	0.00712107	1	0.467	0.194	VEC_C5
Tpd52l2	0.272102	8.4117e-07	0.0154599	0.413	0.372	All_C3		Idnk	0.403779	6.57527e-06	0.120847	0.387	0.258	LEC_C6		Zbtb8os	0.443099	0.00722772	1	0.267	0.079	VEC_C5
Dnajc1	0.271533	8.74781e-07	0.0160776	0.277	0.222	All_C3		Irf1	0.351986	6.96522e-06	0.128014	0.29	0.154	LEC_C6		Slain2	0.303931	0.00731483	1	0.4	0.146	VEC_C5
Mpv17	0.290861	1.58533e-06	0.0291368	0.298	0.245	All_C3		Adgre5	0.31414	8.84502e-06	0.162563	0.395	0.247	LEC_C6		Ppp1r8	0.504553	0.00731872	1	0.267	0.081	VEC_C5
Ddx3y	0.265826	2.12148e-06	0.0389907	0.283	0.225	All_C3		Ptp4a3	0.342892	1.20555e-05	0.221568	0.266	0.14	LEC_C6		Myef2	0.28304	0.00735849	1	0.267	0.077	VEC_C5
H1f0	0.313351	2.38262e-06	0.0437903	0.39	0.337	All_C3		Arl6ip5	0.370306	1.27571e-05	0.234463	0.653	0.553	LEC_C6		Rapgef1	0.710993	0.00752664	1	0.4	0.148	VEC_C5
Sel1l	0.270304	2.539e-06	0.0466642	0.269	0.214	All_C3		Cox17	0.452063	1.35203e-05	0.248489	0.54	0.452	LEC_C6		Ybx1	0.351972	0.00755557	1	1	0.931	VEC_C5
Pik3r1	0.284141	3.15408e-06	0.0579688	0.259	0.206	All_C3		Ndufa13	0.290177	1.68524e-05	0.30973	0.855	0.774	LEC_C6		Vps4b	0.331233	0.00755733	1	0.467	0.182	VEC_C5
Glg1	0.255713	3.96618e-06	0.0728944	0.283	0.229	All_C3		Tomm7	0.278687	1.7978e-05	0.330418	0.766	0.711	LEC_C6		Huwe1	0.459843	0.00772759	1	0.4	0.154	VEC_C5
P4hb	0.268663	7.43796e-06	0.136702	0.417	0.398	All_C3		Stat1	0.578555	2.26836e-05	0.416902	0.371	0.239	LEC_C6		Eif1	0.288648	0.00781391	1	1	0.958	VEC_C5
Eif4ebp1	0.340596	1.14494e-05	0.210428	0.449	0.435	All_C3		Pstpip1	0.410875	2.38265e-05	0.437908	0.339	0.215	LEC_C6		Plec	0.376846	0.00792284	1	0.733	0.372	VEC_C5
Igsf8	0.286856	1.56029e-05	0.286765	0.271	0.231	All_C3		Psme2	0.401911	2.76441e-05	0.50807	0.629	0.565	LEC_C6		Papss1	0.308406	0.00792837	1	0.333	0.109	VEC_C5
Tnrc6b	0.258757	2.05197e-05	0.377132	0.259	0.212	All_C3		Eif3m	0.342111	2.90043e-05	0.533069	0.621	0.511	LEC_C6		Bola3	0.412316	0.00810535	1	0.6	0.29	VEC_C5
Cirbp	0.261455	2.52358e-05	0.463809	0.39	0.353	All_C3		Tap2	0.349794	3.9861e-05	0.732606	0.323	0.201	LEC_C6		Mrps23	0.291069	0.00814929	1	0.4	0.144	VEC_C5
Pbrm1	0.260652	3.72447e-05	0.684521	0.285	0.237	All_C3		Rnf167	0.394379	4.15408e-05	0.763479	0.339	0.218	LEC_C6		Elp5	0.596323	0.00826362	1	0.4	0.157	VEC_C5
Scarb2	0.277174	0.000164753	1	0.424	0.409	All_C3		Gmfg	0.333209	4.18057e-05	0.768348	0.734	0.679	LEC_C6		Mob2	0.548619	0.00841187	1	0.6	0.299	VEC_C5
Ssr2	0.261413	0.000261246	1	0.442	0.436	All_C3		Dpm3	0.427911	4.57081e-05	0.84007	0.484	0.39	LEC_C6		Aggf1	0.488538	0.00843291	1	0.333	0.119	VEC_C5
Thap3	0.256843	0.000265653	1	0.26	0.223	All_C3		Gm10076	0.362791	4.65751e-05	0.856003	0.581	0.493	LEC_C6		Gltp	0.731651	0.00845174	1	0.667	0.413	VEC_C5
Dpm3	0.256417	0.000295614	1	0.449	0.437	All_C3		Ech1	0.31595	5.13293e-05	0.943381	0.548	0.467	LEC_C6		Ccdc47	0.333744	0.00851996	1	0.467	0.192	VEC_C5
Manf	0.42344	0.000299664	1	0.508	0.539	All_C3		Itgb1	0.552012	5.25222e-05	0.965305	0.524	0.447	LEC_C6		Med15	0.423185	0.00854426	1	0.267	0.081	VEC_C5
Smc6	0.271785	0.000414826	1	0.294	0.261	All_C3		Cnp	0.334531	5.73153e-05	1	0.387	0.266	LEC_C6		Ptma	0.358481	0.00872025	1	1	0.954	VEC_C5
Dusp1	0.283776	0.000416602	1	0.483	0.462	All_C3		Ssrp1	0.373873	6.02772e-05	1	0.355	0.235	LEC_C6		Mdm2	0.413605	0.00890774	1	0.333	0.115	VEC_C5
Mtch2	0.250318	0.00223785	1	0.358	0.343	All_C3		Fam107b	0.380566	8.49745e-05	1	0.29	0.18	LEC_C6		mt-Co1	0.366958	0.00893907	1	1	0.954	VEC_C5
Zmiz1	0.268484	0.00422732	1	0.281	0.259	All_C3		Wipf1	0.456259	8.603e-05	1	0.355	0.245	LEC_C6		Dlat	0.315239	0.00908377	1	0.267	0.081	VEC_C5
Chad	3.75586	0	0	0.802	0.062	All_C4		Slbp	0.36327	9.07963e-05	1	0.403	0.283	LEC_C6		She	0.401461	0.00927406	1	0.4	0.157	VEC_C5
1500015O10Rik	3.05691	0	0	0.967	0.244	All_C4		Polr2m	0.347337	9.29784e-05	1	0.371	0.259	LEC_C6		Eif3a	0.422658	0.00928379	1	0.733	0.411	VEC_C5
Comp	2.82229	0	0	0.879	0.149	All_C4		AI467606	0.39188	0.000100771	1	0.347	0.231	LEC_C6		Srsf1	0.369565	0.00937528	1	0.6	0.286	VEC_C5
Fmod	2.24747	0	0	0.776	0.09	All_C4		Hnrnpa3	0.320532	0.000111615	1	0.677	0.634	LEC_C6		Dync1li2	0.35726	0.00953422	1	0.333	0.117	VEC_C5
Cilp2	0.932184	0	0	0.371	0.007	All_C4		Rgs1	0.25846	0.000119823	1	0.339	0.205	LEC_C6		Glt8d1	0.353604	0.0095632	1	0.267	0.079	VEC_C5
Angptl7	2.68037	1.43738e-306	2.64176e-302	0.842	0.17	All_C4		Ngfrap1	0.332607	0.000121868	1	0.29	0.177	LEC_C6		Mark2	0.34448	0.00975629	1	0.4	0.154	VEC_C5
Col11a1	0.652207	4.55601e-295	8.37348e-291	0.279	0.005	All_C4		Pnrc1	0.363361	0.000144921	1	0.548	0.474	LEC_C6		Tbc1d10b	0.515556	0.00983046	1	0.267	0.083	VEC_C5
Galr2	0.475781	1.132e-287	2.0805e-283	0.273	0.005	All_C4		Lbh	0.317603	0.000151075	1	0.266	0.158	LEC_C6		Ick	0.4267	0.00986776	1	0.333	0.117	VEC_C5
Eps8l2	0.439323	9.56825e-278	1.75855e-273	0.299	0.009	All_C4		Abracl	0.311435	0.0001561	1	0.645	0.578	LEC_C6		Bcl2l1	0.458168	0.0099038	1	0.6	0.286	VEC_C5
Fibin	1.71104	4.5e-258	8.27055e-254	0.78	0.155	All_C4		Cnot6l	0.268329	0.000160093	1	0.258	0.147	LEC_C6		Lmo7	0.42566	0.00993093	1	0.467	0.202	VEC_C5
Frzb	1.39527	1.42359e-252	2.61641e-248	0.791	0.168	All_C4		Tap1	0.352926	0.00017024	1	0.331	0.223	LEC_C6
Prg4	1.6256	2.34086e-248	4.30227e-244	0.846	0.196	All_C4		Slfn2	0.415808	0.000195751	1	0.677	0.588	LEC_C6
Cytl1	3.42633	3.54195e-248	6.50975e-244	0.888	0.31	All_C4		2010107E04Rik	0.256017	0.00020207	1	0.734	0.653	LEC_C6
Chrdl1	0.72784	2.38782e-239	4.38857e-235	0.325	0.017	All_C4		Bola3	0.394661	0.000222021	1	0.315	0.214	LEC_C6
Ctgf	1.61123	1.07549e-237	1.97664e-233	0.727	0.144	All_C4		Sp110	0.435138	0.000233265	1	0.371	0.273	LEC_C6
Prelp	1.83669	2.68212e-236	4.92947e-232	0.974	0.39	All_C4		Aes	0.297444	0.000250831	1	0.556	0.48	LEC_C6
Abi3bp	1.52982	1.62378e-227	2.98434e-223	0.855	0.233	All_C4		Arfrp1	0.28237	0.000254941	1	0.298	0.19	LEC_C6
Thbs1	1.70804	8.87836e-206	1.63175e-201	0.747	0.175	All_C4		Med10	0.363713	0.000255309	1	0.363	0.271	LEC_C6
Ltbp2	1.14902	8.52837e-201	1.56743e-196	0.508	0.072	All_C4		Smc6	0.423023	0.000279835	1	0.323	0.224	LEC_C6
Fn1	2.41334	1.73572e-199	3.19008e-195	0.64	0.137	All_C4		Smc4	0.310793	0.000284325	1	0.347	0.233	LEC_C6
Fzd9	0.67361	3.41367e-198	6.27398e-194	0.325	0.024	All_C4		Edf1	0.293026	0.000316851	1	0.742	0.72	LEC_C6
Stk32b	0.528525	2.24386e-197	4.12399e-193	0.352	0.029	All_C4		Ubac2	0.366318	0.00031911	1	0.306	0.208	LEC_C6
Cd200	1.15968	2.39111e-194	4.39462e-190	0.747	0.173	All_C4		Nop10	0.343756	0.000324517	1	0.637	0.573	LEC_C6
Mgp	2.10631	8.80546e-194	1.61836e-189	0.996	0.789	All_C4		Ogt	0.4035	0.000353745	1	0.532	0.443	LEC_C6
Col8a2	0.448352	8.58905e-189	1.57858e-184	0.266	0.015	All_C4		Hnrnpa2b1	0.259309	0.000382343	1	0.726	0.672	LEC_C6
Bgn	1.2814	2.19045e-188	4.02583e-184	1	0.503	All_C4		Mat2b	0.307457	0.000386395	1	0.427	0.327	LEC_C6
Mt2	1.92753	1.89466e-185	3.4822e-181	0.901	0.346	All_C4		Pttg1	0.331411	0.000413318	1	0.387	0.291	LEC_C6
Gas1	1.53516	2.4824e-183	4.5624e-179	0.778	0.213	All_C4		Smpdl3a	0.372802	0.000424441	1	0.395	0.293	LEC_C6
Meg3	1.22792	2.47511e-182	4.54901e-178	0.901	0.295	All_C4		Hsp90aa1	0.340206	0.000480891	1	0.669	0.576	LEC_C6
Pam	1.33932	7.9817e-180	1.46696e-175	0.87	0.276	All_C4		Rbm25	0.340501	0.000483716	1	0.524	0.449	LEC_C6
Sparc	1.77766	1.40745e-176	2.58676e-172	0.98	0.467	All_C4		Tram1	0.385431	0.00050752	1	0.46	0.391	LEC_C6
Col1a2	1.50173	2.27613e-176	4.18331e-172	0.921	0.343	All_C4		Gm8186	0.30743	0.000515945	1	0.331	0.239	LEC_C6
Nrtn	0.601007	1.05041e-174	1.93055e-170	0.319	0.027	All_C4		Nudt21	0.33219	0.000542823	1	0.363	0.271	LEC_C6
Wif1	1.51714	9.42369e-170	1.73198e-165	0.747	0.198	All_C4		Il16	0.259619	0.000590824	1	0.371	0.254	LEC_C6
Ucma	1.28643	3.80393e-167	6.99125e-163	0.314	0.029	All_C4		Snrpe	0.31463	0.000618472	1	0.637	0.611	LEC_C6
Cdo1	1.01812	3.2588e-166	5.98934e-162	0.499	0.082	All_C4		Eif2s2	0.307303	0.000658871	1	0.573	0.511	LEC_C6
Clu	1.95226	1.55707e-154	2.86173e-150	0.879	0.355	All_C4		Ubxn4	0.391546	0.000674396	1	0.403	0.317	LEC_C6
Cox4i2	0.962464	6.22533e-151	1.14415e-146	0.587	0.13	All_C4		Slc9a3r1	0.335095	0.000689117	1	0.395	0.301	LEC_C6
Sod3	1.00528	3.30187e-150	6.06851e-146	0.796	0.251	All_C4		2310036O22Rik	0.331274	0.000760607	1	0.581	0.534	LEC_C6
Ogn	0.776815	3.31421e-149	6.09119e-145	0.602	0.125	All_C4		Runx3	0.391266	0.0008014	1	0.379	0.282	LEC_C6
Kcnj15	0.603849	7.32491e-148	1.34625e-143	0.343	0.041	All_C4		Anxa11	0.303017	0.000824944	1	0.298	0.2	LEC_C6
Col1a1	1.67198	7.38865e-148	1.35796e-143	0.842	0.304	All_C4		Rnf166	0.315378	0.000848107	1	0.298	0.202	LEC_C6
Srpx2	0.561378	7.88146e-144	1.44853e-139	0.376	0.052	All_C4		Ncl	0.292688	0.000855479	1	0.621	0.587	LEC_C6
Fxyd6	0.98558	1.42926e-141	2.62683e-137	0.945	0.356	All_C4		Csnk2b	0.285556	0.000891113	1	0.476	0.412	LEC_C6
Dcn	1.09587	4.91068e-136	9.02534e-132	1	0.659	All_C4		Prr13	0.251785	0.00096114	1	0.742	0.695	LEC_C6
Lum	1.52359	2.57209e-134	4.72724e-130	0.925	0.425	All_C4		Arl4c	0.321103	0.00102277	1	0.46	0.381	LEC_C6
Cdc42ep3	0.978137	9.93609e-133	1.82615e-128	0.738	0.247	All_C4		Rnaseh2c	0.305753	0.00104326	1	0.411	0.322	LEC_C6
Timp3	1.08621	1.23261e-131	2.26541e-127	0.976	0.482	All_C4		Pdcd10	0.335447	0.00110198	1	0.452	0.384	LEC_C6
Ecm2	0.599649	1.93964e-130	3.56487e-126	0.492	0.097	All_C4		Efr3a	0.309369	0.00137098	1	0.258	0.169	LEC_C6
Dkk3	0.946206	3.44225e-130	6.3265e-126	0.914	0.347	All_C4		Polr1d	0.300762	0.00164563	1	0.702	0.654	LEC_C6
Ppp1r1b	0.534192	9.36227e-129	1.72069e-124	0.295	0.033	All_C4		Ccl4	0.447016	0.00166905	1	0.266	0.165	LEC_C6
Fbln5	1.07491	6.28786e-128	1.15565e-123	0.763	0.261	All_C4		Srsf7	0.267316	0.00185947	1	0.484	0.398	LEC_C6
Mmp2	0.891005	8.0116e-125	1.47245e-120	0.804	0.274	All_C4		Bzw1	0.397189	0.00209208	1	0.411	0.344	LEC_C6
Mall	0.354689	9.45375e-125	1.7375e-120	0.264	0.027	All_C4		Cbx3	0.305176	0.00214501	1	0.331	0.238	LEC_C6
Gsn	0.989355	1.26933e-120	2.33291e-116	0.991	0.739	All_C4		Syf2	0.263184	0.00257042	1	0.54	0.48	LEC_C6
Col5a2	0.945443	3.7512e-120	6.89432e-116	0.596	0.168	All_C4		Eif3i	0.290109	0.00261345	1	0.548	0.52	LEC_C6
Ptgis	0.774068	5.69136e-116	1.04602e-111	0.866	0.322	All_C4		Cd164	0.337992	0.00283635	1	0.315	0.231	LEC_C6
Snhg18	0.670981	2.37328e-112	4.36186e-108	0.648	0.194	All_C4		Pole4	0.340558	0.00295342	1	0.452	0.397	LEC_C6
Shisa2	0.406296	2.86913e-112	5.27318e-108	0.273	0.033	All_C4		Psma2	0.261178	0.00308939	1	0.621	0.582	LEC_C6
Pkd1	0.656678	1.07274e-108	1.97159e-104	0.618	0.18	All_C4		Clec2d	0.329714	0.00310919	1	0.274	0.189	LEC_C6
Aspn	0.755319	2.54203e-108	4.672e-104	0.407	0.079	All_C4		Dbnl	0.299833	0.00343471	1	0.419	0.349	LEC_C6
Wwp2	0.656778	5.20446e-108	9.56528e-104	0.433	0.097	All_C4		Grcc10	0.305576	0.00364298	1	0.411	0.351	LEC_C6
Penk	0.901488	6.53209e-108	1.20053e-103	0.371	0.068	All_C4		Sugt1	0.29129	0.00381614	1	0.403	0.336	LEC_C6
Cyr61	1.00628	8.95562e-108	1.64595e-103	0.556	0.151	All_C4		Whsc1l1	0.321213	0.0041212	1	0.347	0.272	LEC_C6
Tnfrsf11b	1.02862	1.00386e-107	1.845e-103	0.305	0.047	All_C4		Itgb2	0.31703	0.00423062	1	0.556	0.506	LEC_C6
Spp1	3.28317	2.19966e-107	4.04276e-103	0.516	0.157	All_C4		Slc38a2	0.405303	0.00430247	1	0.274	0.195	LEC_C6
Enpp1	0.366887	5.17335e-107	9.50811e-103	0.284	0.039	All_C4		Scamp3	0.349434	0.00449787	1	0.315	0.247	LEC_C6
Hapln1	0.511098	3.24027e-106	5.95529e-102	0.303	0.045	All_C4		Gpbp1	0.366056	0.00459286	1	0.274	0.202	LEC_C6
Col8a1	0.736006	6.33232e-106	1.16382e-101	0.38	0.072	All_C4		Med21	0.307776	0.00459414	1	0.258	0.181	LEC_C6
Itgbl1	0.648766	1.51548e-105	2.78529e-101	0.475	0.112	All_C4		Pld3	0.303063	0.00467434	1	0.395	0.319	LEC_C6
Scara3	0.825627	6.29257e-105	1.15651e-100	0.629	0.195	All_C4		Ccr2	0.321319	0.00475017	1	0.274	0.182	LEC_C6
Chil1	3.2295	1.60435e-104	2.94864e-100	0.413	0.097	All_C4		Tubb4b	0.285213	0.00477394	1	0.274	0.194	LEC_C6
Mxra8	0.820602	4.30743e-103	7.91663e-99	0.862	0.345	All_C4		Ndufs4	0.298076	0.00516692	1	0.427	0.374	LEC_C6
Mt1	1.45286	1.46948e-100	2.70077e-96	0.954	0.732	All_C4		Pim1	0.268218	0.00580917	1	0.258	0.18	LEC_C6
Crispld1	0.633833	9.70753e-100	1.78415e-95	0.31	0.052	All_C4		Dnajc8	0.365268	0.00582762	1	0.476	0.438	LEC_C6
Mfge8	1.10031	1.12897e-97	2.07493e-93	0.745	0.322	All_C4		Casp1	0.357643	0.00603573	1	0.315	0.251	LEC_C6
Colec12	0.58013	2.18551e-96	4.01674e-92	0.58	0.173	All_C4		Rsrc2	0.375502	0.00610879	1	0.379	0.325	LEC_C6
Pdzrn4	0.578777	3.97588e-96	7.30728e-92	0.325	0.057	All_C4		Ppdpf	0.259409	0.00631047	1	0.347	0.268	LEC_C6
Omd	0.553724	8.3684e-96	1.53803e-91	0.275	0.04	All_C4		Fkbp4	0.349051	0.00655339	1	0.427	0.375	LEC_C6
S100b	0.699911	1.63251e-94	3.00039e-90	0.492	0.13	All_C4		Atp5g3	0.264925	0.00689258	1	0.5	0.474	LEC_C6
Pcolce2	0.721627	9.52207e-93	1.75006e-88	0.574	0.17	All_C4		Pop5	0.300483	0.00705196	1	0.347	0.285	LEC_C6
Lhfp	0.602658	2.52128e-89	4.63386e-85	0.881	0.353	All_C4		Rbbp7	0.31016	0.0075313	1	0.298	0.233	LEC_C6
Fxyd1	0.593433	5.2558e-89	9.65964e-85	0.901	0.374	All_C4		Magoh	0.300358	0.00755608	1	0.347	0.288	LEC_C6
Plod2	0.510065	1.72007e-87	3.16131e-83	0.387	0.089	All_C4		Plgrkt	0.279138	0.00756928	1	0.258	0.189	LEC_C6
Scx	0.580646	3.00313e-87	5.51945e-83	0.319	0.062	All_C4		Ifngr1	0.377911	0.00906246	1	0.71	0.75	LEC_C6
Nox4	0.479126	4.26593e-83	7.84035e-79	0.312	0.06	All_C4		Lcp2	0.34374	0.00926616	1	0.298	0.234	LEC_C6
Pkd2	0.583222	3.06907e-81	5.64065e-77	0.585	0.199	All_C4		Syngr1	0.940101	1.83606e-93	3.37449e-89	0.439	0.034	LEC_C7
Col3a1	0.818451	3.12933e-81	5.75139e-77	0.67	0.262	All_C4		Ahnak2	0.328428	1.90333e-64	3.49813e-60	0.252	0.014	LEC_C7
Itga10	0.36682	3.62776e-81	6.66746e-77	0.259	0.043	All_C4		Clec4d	0.833907	1.21211e-63	2.22773e-59	0.577	0.093	LEC_C7
Reck	0.428879	6.20867e-81	1.14109e-76	0.297	0.057	All_C4		Fabp5	1.9845	3.39512e-51	6.23989e-47	0.48	0.084	LEC_C7
Lox	0.457295	5.80453e-80	1.06682e-75	0.257	0.042	All_C4		Anpep	0.491564	2.37524e-46	4.36545e-42	0.333	0.042	LEC_C7
Ctsk	0.523524	5.9612e-80	1.09561e-75	0.418	0.109	All_C4		Ctsd	1.70791	1.32202e-44	2.42974e-40	0.951	0.667	LEC_C7
Lrp1	0.6104	7.63644e-80	1.4035e-75	0.912	0.527	All_C4		Emp1	0.659384	1.65472e-42	3.0412e-38	0.504	0.099	LEC_C7
Tcea3	0.340393	1.95722e-79	3.59718e-75	0.305	0.059	All_C4		Gla	0.289603	5.61076e-42	1.0312e-37	0.252	0.025	LEC_C7
Cst3	0.802382	1.39869e-77	2.57066e-73	1	0.977	All_C4		Ftl1	0.932113	1.38031e-41	2.53687e-37	1	0.994	LEC_C7
Cpe	0.574285	1.45335e-77	2.67111e-73	0.725	0.283	All_C4		Vat1	0.656451	8.64708e-39	1.58925e-34	0.569	0.141	LEC_C7
Vasn	0.39564	2.41703e-77	4.44227e-73	0.349	0.08	All_C4		Cstb	1.14282	1.84553e-38	3.3919e-34	0.951	0.646	LEC_C7
Zfp503	0.34797	4.35086e-77	7.99644e-73	0.251	0.042	All_C4		Lilr4b	0.812201	1.36483e-37	2.50842e-33	0.699	0.216	LEC_C7
Fkbp9	0.471359	4.13709e-76	7.60356e-72	0.587	0.201	All_C4		Cd63	1.02019	1.10673e-35	2.03406e-31	0.959	0.741	LEC_C7
Col6a2	0.708404	4.15585e-75	7.63803e-71	0.519	0.171	All_C4		Lgals3	1.55934	5.90723e-35	1.08569e-30	0.943	0.733	LEC_C7
Samd4	0.35584	1.03112e-73	1.89509e-69	0.321	0.07	All_C4		Fth1	0.745305	1.51435e-33	2.78322e-29	1	1	LEC_C7
Fgfr1	0.622792	2.4922e-73	4.58041e-69	0.618	0.239	All_C4		Ctsb	1.09013	7.35831e-33	1.35238e-28	0.984	0.931	LEC_C7
Npdc1	0.487447	8.33331e-73	1.53158e-68	0.787	0.326	All_C4		Il1rn	0.448231	7.41688e-32	1.36315e-27	0.293	0.045	LEC_C7
Cpxm2	0.364553	6.15514e-72	1.13125e-67	0.314	0.068	All_C4		Trem2	0.98751	5.15061e-29	9.46631e-25	0.878	0.567	LEC_C7
Auts2	0.428143	2.88635e-71	5.30483e-67	0.435	0.123	All_C4		Gstm1	0.706169	1.34604e-28	2.47388e-24	0.642	0.222	LEC_C7
Gpx3	0.830677	6.64795e-71	1.22183e-66	0.569	0.208	All_C4		Cd68	0.952548	1.4362e-27	2.63959e-23	0.927	0.727	LEC_C7
Igfbp7	0.567884	1.04768e-69	1.92554e-65	0.993	0.588	All_C4		Mgst1	0.6778	1.44079e-27	2.64803e-23	0.341	0.071	LEC_C7
Nfix	0.485805	5.90001e-69	1.08436e-64	0.754	0.319	All_C4		Plin2	0.847396	8.69098e-26	1.59732e-21	0.911	0.655	LEC_C7
Myo1d	0.332602	2.20782e-68	4.05775e-64	0.284	0.059	All_C4		Igf1	0.838376	2.84404e-25	5.22706e-21	0.732	0.344	LEC_C7
Col16a1	0.434819	1.10126e-67	2.02401e-63	0.308	0.071	All_C4		Tnfaip2	0.465356	3.53051e-25	6.48872e-21	0.407	0.1	LEC_C7
[truncated: 3,654 more rows]

## Sheet: Gene sets
Supplementary Data 1. List of genes and significant (p<0.05) pathways specific to cell clusters of total valve cells, leukocytes, VECs, and VICs
Leukoctyes								VECs								VICs
pathway	size	ES	NES	pval	padj	cluster		pathway	size	ES	NES	pval	padj	cluster		pathway	size	ES	NES	pval	padj	cluster
KEGG_LYSOSOME	112	0.600686	1.71402	0.00182815	0.0219378	LEU_C0		KEGG_HEDGEHOG_SIGNALING_PATHWAY	51	0.772127	1.89379	0.000197316	0.00538473	VEC_C0		KEGG_DILATED_CARDIOMYOPATHY	83	0.687539	1.72383	0.000152091	0.00415248	VIC_C0
KEGG_PATHOGENIC_ESCHERICHIA_COLI_INFECTION	49	0.774723	1.91446	0.000418936	0.0151261	LEU_C1		KEGG_CARDIAC_MUSCLE_CONTRACTION	70	0.68985	1.77531	0.000600841	0.0111927	VEC_C0		KEGG_TIGHT_JUNCTION	113	0.645832	1.67983	0.000151469	0.00415248	VIC_C0
KEGG_GLYCOLYSIS_GLUCONEOGENESIS	50	0.733463	1.81703	0.000420168	0.0151261	LEU_C1		KEGG_TGF_BETA_SIGNALING_PATHWAY	80	0.634685	1.66392	0.00161681	0.0268979	VEC_C0		KEGG_HUNTINGTONS_DISEASE	167	0.575344	1.56721	0.00104743	0.0127787	VIC_C0
KEGG_NEUROTROPHIN_SIGNALING_PATHWAY	116	0.642102	1.81006	0.000212495	0.0129955	LEU_C1		KEGG_PPAR_SIGNALING_PATHWAY	59	0.774074	1.92688	0.000197785	0.018392	VEC_C1		KEGG_SPLICEOSOME	122	0.591683	1.55323	0.00212057	0.0231784	VIC_C0
KEGG_REGULATION_OF_ACTIN_CYTOSKELETON	176	0.609046	1.80356	0.000216591	0.0129955	LEU_C1		KEGG_RIBOSOME	86	0.853763	2.42401	0.000455166	0.00637164	VEC_C2		KEGG_CELL_ADHESION_MOLECULES_CAMS	108	0.823498	2.01394	0.000148566	0.00186288	VIC_C1
KEGG_PENTOSE_PHOSPHATE_PATHWAY	23	0.81308	1.75892	0.00102438	0.0195482	LEU_C1		KEGG_STEROID_HORMONE_BIOSYNTHESIS	27	0.822268	1.92766	0.00093633	0.00951935	VEC_C2		KEGG_INTESTINAL_IMMUNE_NETWORK_FOR_IGA_PRODUCTION	42	0.922303	1.99732	0.000150128	0.00186288	VIC_C1
KEGG_TIGHT_JUNCTION	102	0.60029	1.66273	0.00085197	0.0191693	LEU_C1		KEGG_VALINE_LEUCINE_AND_ISOLEUCINE_DEGRADATION	41	0.748695	1.89358	0.000690846	0.00779035	VEC_C2		KEGG_ANTIGEN_PROCESSING_AND_PRESENTATION	53	0.872055	1.94588	0.000150898	0.00186288	VIC_C1
KEGG_MAPK_SIGNALING_PATHWAY	219	0.542279	1.64506	0.000657462	0.0191693	LEU_C1		KEGG_SYSTEMIC_LUPUS_ERYTHEMATOSUS	50	0.932855	2.34638	0.000269906	0.003341	VEC_C4		KEGG_GRAFT_VERSUS_HOST_DISEASE	26	0.961373	1.94195	0.000152161	0.00186288	VIC_C1
KEGG_COMPLEMENT_AND_COAGULATION_CASCADES	44	0.866658	1.97832	0.000176523	0.00337876	LEU_C2		KEGG_ANTIGEN_PROCESSING_AND_PRESENTATION	53	0.863061	2.18816	0.000269469	0.003341	VEC_C4		KEGG_ASTHMA	19	0.985927	1.89165	0.000152695	0.00186288	VIC_C1
KEGG_OXIDATIVE_PHOSPHORYLATION	118	0.640108	1.68072	0.000333611	0.00400334	LEU_C2		KEGG_ASTHMA	19	0.977641	2.05214	0.000265675	0.003341	VEC_C4		KEGG_HEMATOPOIETIC_CELL_LINEAGE	75	0.801246	1.87478	0.000150648	0.00186288	VIC_C1
KEGG_ENDOCYTOSIS	159	0.600987	1.63275	0.000322217	0.00400334	LEU_C2		KEGG_LYSOSOME	113	0.714327	2.03089	0.000283046	0.003341	VEC_C4		KEGG_PROTEASOME	43	0.82138	1.78483	0.000150399	0.00186288	VIC_C1
KEGG_RIBOSOME	85	0.934334	2.53868	0.000395883	0.00890736	LEU_C3		KEGG_FC_GAMMA_R_MEDIATED_PHAGOCYTOSIS	94	0.683977	1.89154	0.000278862	0.003341	VEC_C4		KEGG_PARKINSONS_DISEASE	119	0.692014	1.71129	0.000147973	0.00186288	VIC_C1
KEGG_GRAFT_VERSUS_HOST_DISEASE	26	0.871284	1.96207	0.000301932	0.00882137	LEU_C3		KEGG_HEMATOPOIETIC_CELL_LINEAGE	75	0.70259	1.88381	0.000276319	0.003341	VEC_C4		KEGG_OXIDATIVE_PHOSPHORYLATION	121	0.690584	1.71099	0.000147776	0.00186288	VIC_C1
KEGG_PROTEASOME	43	0.790732	1.92629	0.00066357	0.0132714	LEU_C3		KEGG_NATURAL_KILLER_CELL_MEDIATED_CYTOTOXICITY	106	0.650968	1.83194	0.000282965	0.003341	VEC_C4		KEGG_METABOLISM_OF_XENOBIOTICS_BY_CYTOCHROME_P450	45	0.766574	1.67386	0.00105469	0.0101584	VIC_C1
KEGG_ASTHMA	17	0.912412	1.88708	0.000883913	0.0137363	LEU_C3		KEGG_COMPLEMENT_AND_COAGULATION_CASCADES	56	0.710501	1.81378	0.000542446	0.00551487	VEC_C4		KEGG_LINOLEIC_ACID_METABOLISM	19	0.860033	1.6501	0.00213773	0.017782	VIC_C1
KEGG_HUNTINGTONS_DISEASE	163	0.531868	1.57502	0.000992063	0.0137363	LEU_C3		KEGG_FC_EPSILON_RI_SIGNALING_PATHWAY	71	0.683904	1.81113	0.00110681	0.0106603	VEC_C4		KEGG_GLYCOLYSIS_GLUCONEOGENESIS	53	0.739025	1.64905	0.00150898	0.0131497	VIC_C1
KEGG_CELL_CYCLE	120	0.807121	1.95327	0.000117137	0.00276205	LEU_C4		KEGG_CYTOKINE_CYTOKINE_RECEPTOR_INTERACTION	221	0.579366	1.78384	0.000310366	0.003341	VEC_C4		KEGG_RENIN_ANGIOTENSIN_SYSTEM	13	0.903076	1.62647	0.0030869	0.0227396	VIC_C1
KEGG_PARKINSONS_DISEASE	116	0.799254	1.92756	0.000117772	0.00276205	LEU_C4		KEGG_B_CELL_RECEPTOR_SIGNALING_PATHWAY	75	0.656672	1.76069	0.0013816	0.0126416	VEC_C4		KEGG_MATURITY_ONSET_DIABETES_OF_THE_YOUNG	10	0.925769	1.59107	0.00251099	0.0199787	VIC_C1
KEGG_DNA_REPLICATION	35	0.899721	1.88939	0.000138102	0.00276205	LEU_C4		KEGG_PENTOSE_AND_GLUCURONATE_INTERCONVERSIONS	14	0.87656	1.74052	0.00470834	0.0391649	VEC_C4		KEGG_PYRUVATE_METABOLISM	37	0.748911	1.59005	0.00604595	0.0409781	VIC_C1
KEGG_SPLICEOSOME	122	0.771632	1.86997	0.000116945	0.00276205	LEU_C4		KEGG_PRION_DISEASES	33	0.744067	1.73452	0.00399467	0.0348107	VEC_C4		KEGG_HUNTINGTONS_DISEASE	167	0.611072	1.57146	0.00116533	0.0106628	VIC_C1
KEGG_HUNTINGTONS_DISEASE	163	0.741925	1.83668	0.000112587	0.00276205	LEU_C4		KEGG_MAPK_SIGNALING_PATHWAY	246	0.458568	1.45225	0.00121191	0.0369633	VEC_C5		KEGG_PPAR_SIGNALING_PATHWAY	59	0.694124	1.56867	0.00515542	0.0362862	VIC_C1
KEGG_OXIDATIVE_PHOSPHORYLATION	118	0.74833	1.80879	0.00011733	0.00276205	LEU_C4										KEGG_LYSOSOME	113	0.628583	1.5459	0.00310651	0.0227396	VIC_C1
KEGG_PATHOGENIC_ESCHERICHIA_COLI_INFECTION	49	0.804172	1.77311	0.000262502	0.00400588	LEU_C4										KEGG_RIBOSOME	86	0.63986	1.52361	0.00744823	0.0486795	VIC_C1
KEGG_PROTEASOME	43	0.810855	1.75498	0.000267058	0.00400588	LEU_C4										KEGG_ECM_RECEPTOR_INTERACTION	81	0.885143	2.15511	0.000634115	0.00610753	VIC_C2
KEGG_GAP_JUNCTION	70	0.757717	1.74486	0.00012536	0.00276205	LEU_C4										KEGG_FOCAL_ADHESION	195	0.676306	1.87763	0.000888889	0.00774603	VIC_C2
KEGG_BASE_EXCISION_REPAIR	33	0.804833	1.67729	0.000970605	0.0062396	LEU_C4										KEGG_ANTIGEN_PROCESSING_AND_PRESENTATION	53	0.916625	2.21512	0.000162443	0.00419186	VIC_C3
KEGG_PYRIMIDINE_METABOLISM	91	0.695899	1.64401	0.000242836	0.00400588	LEU_C4										KEGG_SYSTEMIC_LUPUS_ERYTHEMATOSUS	50	0.805237	1.92965	0.000328192	0.00461993	VIC_C3
KEGG_RNA_DEGRADATION	52	0.739398	1.64167	0.00208932	0.0113963	LEU_C4										KEGG_RIG_I_LIKE_RECEPTOR_SIGNALING_PATHWAY	54	0.795471	1.92896	0.000323363	0.00461993	VIC_C3
KEGG_ALZHEIMERS_DISEASE	150	0.662407	1.62885	0.000113947	0.00276205	LEU_C4										KEGG_INTESTINAL_IMMUNE_NETWORK_FOR_IGA_PRODUCTION	42	0.822786	1.92794	0.000166306	0.00419186	VIC_C3
KEGG_PROGESTERONE_MEDIATED_OOCYTE_MATURATION	72	0.696895	1.60984	0.00162034	0.00940843	LEU_C4										KEGG_CELL_ADHESION_MOLECULES_CAMS	108	0.700336	1.85175	0.000298418	0.00461993	VIC_C3
KEGG_UBIQUITIN_MEDIATED_PROTEOLYSIS	124	0.594901	1.44381	0.0106061	0.0492255	LEU_C4										KEGG_PROTEASOME	43	0.770792	1.81251	0.00132648	0.0142792	VIC_C3
KEGG_RIG_I_LIKE_RECEPTOR_SIGNALING_PATHWAY	52	0.821076	1.99741	0.000478354	0.0078766	LEU_C5										KEGG_CHEMOKINE_SIGNALING_PATHWAY	179	0.621762	1.73232	0.000140213	0.00419186	VIC_C3
KEGG_LEISHMANIA_INFECTION	65	0.733993	1.85083	0.000474947	0.0078766	LEU_C5										KEGG_CYTOKINE_CYTOKINE_RECEPTOR_INTERACTION	221	0.549618	1.56343	0.00217185	0.0220804	VIC_C3
KEGG_TOLL_LIKE_RECEPTOR_SIGNALING_PATHWAY	85	0.681129	1.79568	0.000231642	0.00595652	LEU_C5
KEGG_ANTIGEN_PROCESSING_AND_PRESENTATION	52	0.730156	1.77623	0.00143506	0.0198701	LEU_C5
KEGG_CELL_ADHESION_MOLECULES_CAMS	96	0.605913	1.62978	0.00204638	0.0263107	LEU_C5
KEGG_RIBOSOME	85	0.922704	2.43717	0.000270783	0.00710339	LEU_C6
KEGG_T_CELL_RECEPTOR_SIGNALING_PATHWAY	103	0.687952	1.87522	0.000276243	0.00710339	LEU_C6
KEGG_PRIMARY_IMMUNODEFICIENCY	31	0.822697	1.84957	0.000460829	0.0103687	LEU_C6
KEGG_SPLICEOSOME	122	0.551552	1.53772	0.0039818	0.0477816	LEU_C6
KEGG_OXIDATIVE_PHOSPHORYLATION	118	0.764965	2.195	0.000179856	0.00218235	LEU_C7
KEGG_LYSOSOME	112	0.742186	2.1213	0.000180018	0.00218235	LEU_C7
KEGG_VIBRIO_CHOLERAE_INFECTION	47	0.802086	2.00953	0.000378215	0.00275387	LEU_C7
KEGG_ALZHEIMERS_DISEASE	150	0.668339	1.97469	0.000175377	0.00218235	LEU_C7
KEGG_PPAR_SIGNALING_PATHWAY	51	0.774894	1.96712	0.000378644	0.00275387	LEU_C7
KEGG_GLUTATHIONE_METABOLISM	47	0.746923	1.87132	0.000378215	0.00275387	LEU_C7
KEGG_ECM_RECEPTOR_INTERACTION	75	0.687189	1.85913	0.000372509	0.00275387	LEU_C7
KEGG_GLYCEROLIPID_METABOLISM	41	0.706942	1.73206	0.00322826	0.0187447	LEU_C7
KEGG_RIBOSOME	85	0.919308	2.47198	0.000228467	0.0027416	LEU_C8
KEGG_T_CELL_RECEPTOR_SIGNALING_PATHWAY	103	0.604766	1.67365	0.000465983	0.00524231	LEU_C8
KEGG_RNA_POLYMERASE	29	0.737904	1.64919	0.00403307	0.0315632	LEU_C8
KEGG_SPLICEOSOME	122	0.559572	1.58553	0.0014171	0.0127592	LEU_C8
KEGG_RIBOSOME	85	0.915715	2.67547	0.000583771	0.0164654	LEU_C9
KEGG_INTESTINAL_IMMUNE_NETWORK_FOR_IGA_PRODUCTION	42	0.746455	1.92558	0.000832293	0.0166459	LEU_C9
KEGG_ALLOGRAFT_REJECTION	28	0.795219	1.90946	0.000731797	0.0164654	LEU_C9
KEGG_PROTEASOME	43	0.671358	1.73752	0.00292642	0.0351171	LEU_C9
KEGG_VIRAL_MYOCARDITIS	49	0.62812	1.66054	0.00395431	0.0444859	LEU_C9
KEGG_RIBOSOME	85	0.906171	2.61201	0.000429738	0.0128921	LEU_C10
