# Supplementary material for: Single-cell transcriptomics reveal cellular diversity of aortic valve and the immunomodulation by PPARγ during hyperlipidemia
Source: Nat Commun. 2022 Sep 17;13:5461. doi: 10.1038/s41467-022-33202-2 (PMC9482653; doi:10.1038/s41467-022-33202-2)
Supplement: Supplementary file 5 — Supplementary dataset2 [file 41467_2022_33202_MOESM5_ESM.xlsx]

## Sheet: Gene_list
Supplementary Data 2. List of genes used for scoring myofibroblast activation and calcification
Myofibroblast activation				Calcification
gene				gene
Acta2				Sparc
Col1a1				Thbs2
Col1a2				Bglap
Postn				Ibsp
Col3a1				Spp1
Fn1				Tnfrsf11b
Vim				Bglap2
Tgfb1				Bglap3
Tnc				Msx2
Cdh11				Runx2
Tagln				Sp7
Myh11				Tgfb1
				Bmp2
				Bmp4
				Alpl
				Bmp6
				Il6
				Gdf2
				Dlx5
				Tnfsf11
				Msx1
				Dlx6
				Atf4
				Tnf
				Il1b
				Ctnnb1
				Mmp13
				Mmp10
				Mmp2
				Mmp9
				Ctss
				Wnt5a
				Wnt5b
				Wnt11
				Slc20a1
