# Supplementary material for: Single-cell transcriptomics reveal cellular diversity of aortic valve and the immunomodulation by PPARγ during hyperlipidemia
Source: Nat Commun. 2022 Sep 17;13:5461. doi: 10.1038/s41467-022-33202-2 (PMC9482653; doi:10.1038/s41467-022-33202-2)
Supplement: Supplementary file 6 — Supplementary dataset3 [file 41467_2022_33202_MOESM6_ESM.xlsx]

## Sheet: Gene
Supplementary Data 3. List of genes specific to PPARγ regulon high versus low valvular cells and VECs
PPARγ regulon high valvular cells								PPARγ regulon high VECs
gene	avg_logFC	p_val	p_val_adj	pct.1	pct.2	Hit		gene	avg_logFC	p_val	p_val_adj	pct.1	pct.2	Hit
Fabp4	4.13061	8.24256e-179	1.5149e-174	0.448	0	Upregulated		Fabp4	5.16848	5.08659e-31	9.34865e-27	0.856	0	Upregulated
Ly6c1	3.0408	4.41196e-83	8.10874e-79	0.348	0.047	Upregulated		Gpihbp1	3.26789	1.12245e-21	2.06296e-17	0.674	0	Upregulated
Cd36	2.34579	6.36712e-170	1.17021e-165	0.427	0	Upregulated		Cd36	3.2518	8.70457e-27	1.59981e-22	0.779	0	Upregulated
Gpihbp1	2.29317	2.0992e-112	3.85811e-108	0.291	0	Upregulated		Ly6c1	2.77707	2.30436e-22	4.23518e-18	0.812	0.289	Upregulated
Cxcl12	2.15395	4.23926e-247	7.79134e-243	0.597	0	Upregulated		Rgcc	2.76624	1.00317e-19	1.84372e-15	0.63	0	Upregulated
Ly6a	1.74833	1.75205e-55	3.2201e-51	0.503	0.198	Upregulated		Cxcl12	2.66654	1.93419e-17	3.55485e-13	0.575	0	Upregulated
Rgcc	1.71399	1.26474e-65	2.32447e-61	0.252	0.024	Upregulated		Sparcl1	2.46787	1.96675e-19	3.6147e-15	0.635	0.012	Upregulated
Cav1	1.68176	1.91973e-92	3.52828e-88	0.39	0.052	Upregulated		8430408G22Rik	2.45125	1.04622e-14	1.92285e-10	0.503	0	Upregulated
Aqp1	1.62257	1.15426e-60	2.12141e-56	0.366	0.078	Upregulated		AW112010	2.29248	6.96083e-18	1.27933e-13	0.586	0	Upregulated
Tm4sf1	1.58727	1.92513e-152	3.53819e-148	0.764	0.196	Upregulated		Ly6e	2.2592	5.13177e-22	9.43169e-18	0.829	0.361	Upregulated
Sparcl1	1.58597	8.97598e-89	1.6497e-84	0.341	0.035	Upregulated		Rbp7	2.09524	2.68504e-08	0.000493483	0.337	0.024	Upregulated
Igfbp7	1.56299	5.85998e-115	1.077e-110	0.818	0.357	Upregulated		C1qtnf9	2.06558	3.80227e-16	6.9882e-12	0.541	0	Upregulated
Flt1	1.53689	1.48292e-73	2.72547e-69	0.311	0.038	Upregulated		Thrsp	2.01073	4.11658e-14	7.56586e-10	0.486	0	Upregulated
Lpl	1.43466	2.55701e-52	4.69952e-48	0.363	0.096	Upregulated		Timp4	2.00627	2.4496e-10	4.50212e-06	0.387	0.012	Upregulated
Egfl7	1.41257	1.1997e-87	2.20492e-83	0.407	0.06	Upregulated		Sparc	1.94756	6.823e-19	1.254e-14	0.79	0.301	Upregulated
Esam	1.40713	1.49586e-74	2.74925e-70	0.304	0.034	Upregulated		Igfbp7	1.69844	6.20372e-18	1.14018e-13	0.923	0.699	Upregulated
Mgll	1.40632	4.8265e-70	8.87062e-66	0.319	0.046	Upregulated		Tcf15	1.64078	7.39864e-12	1.3598e-07	0.42	0	Upregulated
Sdpr	1.38717	5.59376e-91	1.02808e-86	0.442	0.074	Upregulated		Rsad2	1.61329	5.55092e-08	0.0010202	0.309	0.012	Upregulated
Gng11	1.30846	6.46197e-105	1.18765e-100	0.659	0.174	Upregulated		Ifi203	1.5722	5.60354e-09	0.000102987	0.326	0	Upregulated
Emcn	1.3004	2.32694e-82	4.27669e-78	0.317	0.03	Upregulated		Ctnnbip1	1.47481	4.12816e-15	7.58715e-11	0.514	0	Upregulated
Serpinh1	1.29498	2.75756e-112	5.06812e-108	0.608	0.136	Upregulated		Igfbp3	1.46915	1.94125e-07	0.00356783	0.271	0	Upregulated
Hspb1	1.28639	8.02e-91	1.474e-86	0.691	0.233	Upregulated		Mcf2l	1.4574	8.42257e-11	1.54798e-06	0.387	0	Upregulated
Cd200	1.22962	3.29484e-80	6.05559e-76	0.416	0.076	Upregulated		Ly6a	1.41711	2.12555e-14	3.90655e-10	0.812	0.47	Upregulated
Cdh5	1.20651	1.00433e-74	1.84585e-70	0.284	0.026	Upregulated		Kdr	1.37334	1.58797e-09	2.91853e-05	0.492	0.133	Upregulated
Sparc	1.18825	3.02839e-115	5.56588e-111	0.744	0.22	Upregulated		Cd200	1.37332	1.25011e-11	2.29757e-07	0.646	0.265	Upregulated
Tinagl1	1.17453	4.8872e-77	8.98218e-73	0.315	0.034	Upregulated		Abcg2	1.32298	8.09193e-11	1.48722e-06	0.497	0.084	Upregulated
Col4a1	1.10582	1.10072e-73	2.02302e-69	0.328	0.044	Upregulated		Adgrg1	1.3189	2.82878e-10	5.19902e-06	0.387	0.012	Upregulated
Sptbn1	1.10364	7.78831e-104	1.43141e-99	0.707	0.209	Upregulated		Tmem88	1.31249	2.12138e-10	3.89888e-06	0.398	0.012	Upregulated
Tsc22d1	1.10049	4.48717e-45	8.24698e-41	0.366	0.11	Upregulated		Fam101b	1.22779	2.38515e-08	0.000438366	0.359	0.036	Upregulated
Pecam1	1.08707	3.97577e-69	7.30708e-65	0.396	0.08	Upregulated		Lpl	1.21705	3.15802e-08	0.000580412	0.624	0.289	Upregulated
Eng	1.08233	2.83515e-75	5.21073e-71	0.558	0.171	Upregulated		Col4a2	1.21143	1.24974e-07	0.00229689	0.442	0.133	Upregulated
Slc9a3r2	1.07912	7.59982e-66	1.39677e-61	0.392	0.084	Upregulated		Cav1	1.2071	1.32759e-13	2.43997e-09	0.812	0.578	Upregulated
Epas1	1.07025	2.05958e-85	3.78529e-81	0.403	0.062	Upregulated		Xdh	1.20443	2.19471e-08	0.000403367	0.464	0.12	Upregulated
Ramp2	1.06713	6.54038e-96	1.20206e-91	0.663	0.182	Upregulated		Sept4	1.19604	5.6564e-11	1.03959e-06	0.392	0	Upregulated
Plpp3	1.06694	1.03468e-77	1.90163e-73	0.483	0.114	Upregulated		Mndal	1.17807	7.20234e-09	0.000132372	0.343	0.012	Upregulated
Adgrf5	1.06609	5.40233e-68	9.92895e-64	0.293	0.035	Upregulated		Sgk1	1.16762	1.15963e-07	0.00213128	0.586	0.289	Upregulated
Id1	1.06494	3.00489e-67	5.52269e-63	0.475	0.125	Upregulated		Ushbp1	1.15088	2.68042e-08	0.000492635	0.359	0.036	Upregulated
Timp3	1.06134	1.38115e-107	2.53841e-103	0.792	0.258	Upregulated		Plscr2	1.14776	4.60072e-08	0.000845567	0.315	0.012	Upregulated
Id3	1.03604	8.34635e-97	1.53398e-92	0.775	0.283	Upregulated		Scarb1	1.13662	4.79092e-08	0.000880524	0.315	0.012	Upregulated
Ctnnbip1	1.0108	6.40232e-162	1.17668e-157	0.409	0	Upregulated		Cd300lg	1.12633	4.07745e-10	7.49395e-06	0.575	0.157	Upregulated
Ecscr	0.986028	1.13991e-66	2.09505e-62	0.302	0.039	Upregulated		Mgll	1.12328	2.33904e-09	4.29892e-05	0.696	0.398	Upregulated
Ptn	0.983263	6.87583e-42	1.26371e-37	0.352	0.107	Upregulated		Bst2	1.09897	4.5455e-09	8.35418e-05	0.691	0.361	Upregulated
Rbp1	0.981148	4.0601e-46	7.46206e-42	0.508	0.208	Upregulated		Tspan13	1.08793	1.03167e-09	1.8961e-05	0.751	0.542	Upregulated
Ccl19	0.979623	1.01582e-40	1.86697e-36	0.282	0.067	Upregulated		Clec1a	1.06675	1.2098e-07	0.00222348	0.403	0.084	Upregulated
Tspan13	0.977264	8.9388e-14	1.64286e-09	0.387	0.267	Upregulated		B2m	1.04886	4.53441e-16	8.33379e-12	0.983	0.855	Upregulated
Wif1	0.974038	3.67795e-31	6.7597e-27	0.35	0.131	Upregulated		Grrp1	1.04847	2.8998e-07	0.00532954	0.37	0.072	Upregulated
Tshz2	0.971853	1.01674e-67	1.86867e-63	0.374	0.071	Upregulated		Nrp1	1.04472	1.92959e-09	3.54639e-05	0.669	0.301	Upregulated
Lum	0.967284	3.03049e-28	5.56973e-24	0.47	0.25	Upregulated		Cst3	1.03715	3.21786e-08	0.000591411	0.928	0.831	Upregulated
Ptrf	0.964074	2.75715e-62	5.06737e-58	0.42	0.105	Upregulated		Cdh5	1.03354	2.11934e-08	0.000389514	0.68	0.434	Upregulated
Prkcdbp	0.956024	1.14861e-82	2.11102e-78	0.608	0.179	Upregulated		Flt1	1.01562	5.95707e-08	0.00109485	0.746	0.554	Upregulated
Kank3	0.942939	4.54215e-42	8.34802e-38	0.3	0.078	Upregulated		Lims2	1.01035	2.50937e-07	0.00461197	0.575	0.277	Upregulated
Bok	0.938925	6.00207e-43	1.10312e-38	0.355	0.104	Upregulated		Cyyr1	0.998695	4.64028e-08	0.000852837	0.508	0.181	Upregulated
Dcn	0.937073	5.89364e-25	1.08319e-20	0.663	0.491	Upregulated		Uba52	0.990172	2.64429e-07	0.00485994	0.541	0.265	Upregulated
Plpp1	0.935845	9.53909e-58	1.75319e-53	0.448	0.127	Upregulated		Esam	0.975076	7.81282e-08	0.00143592	0.718	0.542	Upregulated
Ctla2a	0.932474	5.05009e-35	9.28155e-31	0.354	0.125	Upregulated		Robo4	0.966606	1.84877e-07	0.00339785	0.315	0.024	Upregulated
Nfib	0.932389	1.91239e-91	3.51477e-87	0.578	0.147	Upregulated		Adgrl4	0.963048	7.42295e-08	0.00136426	0.591	0.301	Upregulated
Hspg2	0.928082	1.37691e-74	2.53063e-70	0.385	0.065	Upregulated		Galnt15	0.960062	1.94124e-07	0.0035678	0.271	0	Upregulated
Ltbp4	0.926578	3.8432e-78	7.06341e-74	0.584	0.167	Upregulated		Cav2	0.872124	1.20161e-07	0.00220844	0.569	0.241	Upregulated
Sept4	0.917705	1.02188e-162	1.87811e-158	0.411	0	Upregulated		H2-K1	0.846245	1.53643e-08	0.00028238	0.785	0.554	Upregulated
Ehd2	0.90441	3.85449e-89	7.08417e-85	0.424	0.065	Upregulated		Tmsb4x	0.750232	7.8729e-14	1.44696e-09	1	1	Upregulated
Crip2	0.899359	1.68163e-104	3.09067e-100	0.825	0.278	Upregulated		Ifitm3	0.607247	7.20888e-08	0.00132492	0.961	0.928	Upregulated
Tspan7	0.893192	2.98649e-84	5.48887e-80	0.464	0.092	Upregulated		Rpl41	0.476925	1.31101e-07	0.0024095	0.95	0.964	Upregulated
Cd34	0.892788	6.31804e-78	1.16119e-73	0.571	0.168	Upregulated		Rps29	0.425054	4.48664e-07	0.00824599	0.967	0.988	Upregulated
Ace	0.892645	6.74796e-63	1.24021e-58	0.35	0.069	Upregulated		Hbb-bs	2.81077	5.89572e-05	1	0.249	0.048	Not significant
Mgp	0.887827	1.36822e-23	2.51465e-19	0.748	0.672	Upregulated		Hba-a1	2.65008	0.0582361	1	0.066	0.012	Not significant
Sgk1	0.878142	3.11015e-31	5.71614e-27	0.378	0.152	Upregulated		Hba-a2	2.3909	0.111267	1	0.072	0.024	Not significant
Fabp5	0.870299	1.0106e-35	1.85738e-31	0.313	0.096	Upregulated		Hspa1a	1.39433	0.00491143	1	0.271	0.133	Not significant
Serping1	0.864337	1.78771e-48	3.28564e-44	0.403	0.125	Upregulated		Car4	1.32047	7.33691e-06	0.134845	0.21	0	Not significant
Ptprb	0.862838	2.96687e-58	5.45282e-54	0.346	0.07	Upregulated		Plvap	1.22987	0.00402567	1	0.326	0.181	Not significant
Clu	0.858014	4.98569e-42	9.1632e-38	0.551	0.255	Upregulated		1810011O10Rik	1.21686	1.80627e-05	0.331973	0.337	0.108	Not significant
S100a16	0.854618	7.22564e-87	1.328e-82	0.589	0.154	Upregulated		Snrk	1.10883	2.98573e-06	0.0548748	0.464	0.205	Not significant
Dpt	0.844588	2.61386e-33	4.80402e-29	0.427	0.184	Upregulated		Hspa1b	1.10538	0.000480125	1	0.177	0.024	Not significant
Ppp1r2	0.838684	1.507e-40	2.76971e-36	0.549	0.262	Upregulated		Col4a1	1.10404	1.47847e-06	0.0271727	0.536	0.289	Not significant
Bgn	0.834151	1.61799e-33	2.97371e-29	0.549	0.285	Upregulated		Iigp1	1.0909	0.000195406	1	0.215	0.036	Not significant
Ahsg	0.832936	4.47374e-33	8.22229e-29	0.256	0.067	Upregulated		Vwa1	1.07763	5.46606e-07	0.0100461	0.309	0.036	Not significant
Snrk	0.83114	6.73892e-41	1.23855e-36	0.344	0.104	Upregulated		Dnaja1	1.07696	1.29176e-06	0.0237413	0.575	0.325	Not significant
Nrp1	0.827894	8.03361e-27	1.4765e-22	0.538	0.316	Upregulated		Isg15	1.02157	0.000848997	1	0.21	0.048	Not significant
Ndrg1	0.819573	1.9548e-69	3.59272e-65	0.451	0.109	Upregulated		Aplnr	1.00582	5.33031e-06	0.0979657	0.215	0	Not significant
Tcf4	0.806214	2.8306e-57	5.20236e-53	0.7	0.371	Upregulated		Lipe	0.976139	8.88154e-07	0.0163234	0.304	0.036	Not significant
Slc43a3	0.805726	7.78646e-62	1.43107e-57	0.505	0.154	Upregulated		Sox18	0.975355	7.69766e-05	1	0.243	0.048	Not significant
Cav2	0.8031	2.50292e-37	4.60012e-33	0.33	0.107	Upregulated		Ablim3	0.973508	2.89957e-06	0.0532912	0.249	0.012	Not significant
Gas6	0.796759	2.44804e-35	4.49926e-31	0.589	0.304	Upregulated		Btnl9	0.967433	2.79602e-06	0.051388	0.227	0	Not significant
Tuba1a	0.789182	6.65121e-45	1.22243e-40	0.628	0.336	Upregulated		Esm1	0.963143	0.00301535	1	0.099	0	Not significant
Ptp4a3	0.777726	1.35935e-24	2.49835e-20	0.348	0.151	Upregulated		Serpinh1	0.953226	2.30471e-06	0.0423582	0.68	0.53	Not significant
Rarres2	0.776087	2.15546e-38	3.96151e-34	0.39	0.141	Upregulated		Ifit1	0.946983	0.000131192	1	0.182	0.012	Not significant
Mgst1	0.772093	1.72066e-39	3.16239e-35	0.47	0.196	Upregulated		Dusp1	0.944922	2.77075e-05	0.509237	0.514	0.289	Not significant
Fbln1	0.765619	3.94098e-34	7.24313e-30	0.398	0.156	Upregulated		Hbb-bt	0.942598	0.0526086	1	0.044	0	Not significant
Pcolce	0.762361	3.86938e-50	7.11153e-46	0.368	0.102	Upregulated		Mef2c	0.942069	1.19595e-05	0.219803	0.331	0.084	Not significant
Pim3	0.759272	3.04097e-45	5.589e-41	0.344	0.093	Upregulated		Aqp7	0.937216	3.86456e-06	0.0710267	0.221	0	Not significant
Il11ra1	0.740815	5.05248e-35	9.28596e-31	0.499	0.241	Upregulated		Hspb1	0.925226	1.03892e-06	0.0190943	0.823	0.627	Not significant
Serpinf1	0.730449	9.24841e-22	1.69976e-17	0.418	0.229	Upregulated		Psmb8	0.906822	6.90038e-05	1	0.431	0.193	Not significant
Mfap4	0.723309	1.73439e-27	3.18764e-23	0.3	0.105	Upregulated		Fbln2	0.898073	4.65964e-05	0.856395	0.243	0.036	Not significant
Serpina3n	0.721405	1.62789e-40	2.99189e-36	0.343	0.101	Upregulated		Pdgfb	0.891822	5.44893e-05	1	0.304	0.084	Not significant
Postn	0.721323	1.93648e-36	3.55905e-32	0.341	0.109	Upregulated		Clec14a	0.889497	1.15089e-05	0.211521	0.376	0.12	Not significant
Ebf1	0.71341	9.41044e-56	1.72954e-51	0.44	0.121	Upregulated		Irf7	0.884191	0.00163796	1	0.238	0.084	Not significant
Ifitm3	0.711737	7.55756e-58	1.389e-53	0.924	0.697	Upregulated		Lrrc8c	0.882837	2.57227e-05	0.472757	0.398	0.157	Not significant
Ccdc80	0.685642	3.37416e-34	6.20137e-30	0.46	0.195	Upregulated		Kcna5	0.881419	4.981e-05	0.915458	0.304	0.084	Not significant
Cygb	0.684444	9.51939e-33	1.74957e-28	0.324	0.109	Upregulated		Slc3a2	0.877106	0.000162385	1	0.481	0.265	Not significant
Lmcd1	0.681848	1.48205e-54	2.72385e-50	0.446	0.13	Upregulated		Ptp4a3	0.876423	5.05088e-05	0.928301	0.514	0.277	Not significant
Htra3	0.677836	3.09269e-24	5.68405e-20	0.365	0.166	Upregulated		Ccdc85a	0.866506	2.79605e-06	0.0513885	0.227	0	Not significant
Rdx	0.67178	3.09765e-28	5.69318e-24	0.545	0.301	Upregulated		Kitl	0.865762	1.14709e-05	0.210824	0.331	0.084	Not significant
Klf2	0.671113	2.04534e-35	3.75912e-31	0.683	0.394	Upregulated		Pltp	0.859037	1.39976e-05	0.257263	0.348	0.096	Not significant
Gstm1	0.670794	9.05864e-41	1.66489e-36	0.63	0.329	Upregulated		Itpkb	0.85788	1.73512e-05	0.318897	0.387	0.133	Not significant
Xdh	0.665541	4.76346e-21	8.75475e-17	0.274	0.111	Upregulated		Sema7a	0.843556	2.58182e-05	0.474513	0.188	0	Not significant
Fxyd6	0.657615	1.49158e-47	2.74137e-43	0.534	0.19	Upregulated		Rtp4	0.842822	0.000251155	1	0.243	0.06	Not significant
Gimap6	0.655319	1.71743e-30	3.15646e-26	0.291	0.094	Upregulated		Tgm2	0.841275	2.12536e-05	0.390619	0.47	0.229	Not significant
Cnn3	0.654749	2.25648e-59	4.14719e-55	0.471	0.135	Upregulated		Tie1	0.831638	0.000340284	1	0.442	0.229	Not significant
Lhfp	0.652775	2.73193e-33	5.02102e-29	0.414	0.169	Upregulated		Tspan7	0.829433	1.38294e-05	0.25417	0.503	0.253	Not significant
Aplp2	0.646226	3.02274e-37	5.55549e-33	0.606	0.317	Upregulated		Lpar6	0.827884	7.71161e-05	1	0.265	0.06	Not significant
Csrp2	0.640871	3.54847e-38	6.52173e-34	0.451	0.175	Upregulated		Col15a1	0.826175	1.38171e-05	0.253945	0.199	0	Not significant
Npdc1	0.636938	1.02272e-59	1.87967e-55	0.51	0.154	Upregulated		Cd38	0.823538	1.45435e-06	0.0267296	0.238	0	Not significant
Selm	0.626516	1.82201e-42	3.34867e-38	0.637	0.333	Upregulated		Tmem140	0.815989	3.82384e-05	0.702783	0.442	0.193	Not significant
Mxra8	0.62591	1.44989e-34	2.66474e-30	0.431	0.175	Upregulated		Tsc22d1	0.815777	0.000627902	1	0.564	0.398	Not significant
Ece1	0.620055	1.28758e-44	2.36644e-40	0.361	0.099	Upregulated		Efnb1	0.815149	6.76517e-05	1	0.193	0.012	Not significant
Zbtb20	0.616053	6.2085e-47	1.14106e-42	0.685	0.344	Upregulated		Trp53i11	0.802311	2.79605e-06	0.0513885	0.227	0	Not significant
Col1a2	0.603649	6.71747e-29	1.2346e-24	0.376	0.155	Upregulated		Cd74	0.800464	1.19379e-05	0.219407	0.547	0.265	Not significant
Rhob	0.602737	8.50517e-28	1.56316e-23	0.621	0.365	Upregulated		Serinc3	0.790776	6.71474e-06	0.12341	0.702	0.566	Not significant
Ifitm2	0.601713	3.07685e-53	5.65494e-49	0.902	0.656	Upregulated		Myct1	0.789361	2.93129e-06	0.0538743	0.519	0.253	Not significant
Cpe	0.600803	9.56382e-40	1.75773e-35	0.418	0.148	Upregulated		Ifngr1	0.789146	3.59047e-05	0.659893	0.442	0.205	Not significant
Cfh	0.589466	6.89212e-21	1.2667e-16	0.565	0.377	Upregulated		Rpl27	0.786398	3.0684e-06	0.0563941	0.674	0.482	Not significant
Cald1	0.588995	7.42292e-51	1.36426e-46	0.309	0.064	Upregulated		Gm26917	0.786087	0.000122371	1	0.348	0.12	Not significant
Gnas	0.588684	1.46739e-44	2.69692e-40	0.886	0.745	Upregulated		Mfge8	0.783701	5.53164e-06	0.101666	0.514	0.241	Not significant
Pls3	0.587892	5.89409e-43	1.08327e-38	0.37	0.11	Upregulated		Kank3	0.781464	3.547e-05	0.651904	0.641	0.422	Not significant
Col1a1	0.587351	2.75862e-30	5.07007e-26	0.359	0.138	Upregulated		Sp100	0.780108	7.84691e-05	1	0.304	0.084	Not significant
Ctsl	0.578707	8.91537e-33	1.63856e-28	0.687	0.44	Upregulated		Acvrl1	0.777865	1.22732e-05	0.225569	0.32	0.072	Not significant
Rhoj	0.578658	2.32387e-50	4.27104e-46	0.47	0.147	Upregulated		Cyp4b1	0.771449	0.000741968	1	0.282	0.096	Not significant
Cd151	0.57561	1.23916e-39	2.27745e-35	0.551	0.258	Upregulated		Ptrf	0.76576	4.43131e-05	0.814431	0.624	0.446	Not significant
Tubb4b	0.574184	1.74328e-27	3.20398e-23	0.409	0.185	Upregulated		Edn1	0.762157	0.00188238	1	0.155	0.024	Not significant
Cyb5r3	0.570838	1.12041e-33	2.05921e-29	0.571	0.292	Upregulated		Lamb1	0.754893	7.33691e-06	0.134845	0.21	0	Not significant
Icam2	0.569979	5.2131e-32	9.58116e-28	0.258	0.07	Upregulated		Psme1	0.729973	7.18581e-06	0.132068	0.514	0.253	Not significant
Fstl1	0.56607	9.46375e-39	1.73934e-34	0.389	0.134	Upregulated		Smco4	0.729492	8.35074e-05	1	0.398	0.181	Not significant
Fermt2	0.564654	5.02548e-39	9.23633e-35	0.346	0.102	Upregulated		App	0.727599	5.80446e-06	0.10668	0.641	0.434	Not significant
Tmem140	0.563547	6.11198e-29	1.12332e-24	0.425	0.186	Upregulated		Srgn	0.726303	1.15266e-05	0.211847	0.602	0.373	Not significant
Mfge8	0.561104	6.43279e-40	1.18228e-35	0.497	0.207	Upregulated		Ogfr	0.725804	0.00051278	1	0.199	0.036	Not significant
Tmem204	0.56064	8.0397e-44	1.47762e-39	0.319	0.078	Upregulated		Hsp90aa1	0.725366	0.0492519	1	0.448	0.349	Not significant
Tns1	0.55944	1.60549e-29	2.95074e-25	0.414	0.176	Upregulated		Slc26a10	0.725169	0.00226213	1	0.105	0	Not significant
Klf7	0.559267	5.39987e-30	9.92441e-26	0.424	0.183	Upregulated		Tubb2a	0.724115	0.00285736	1	0.354	0.205	Not significant
Ablim1	0.558648	2.01664e-47	3.70638e-43	0.365	0.096	Upregulated		Meox2	0.720397	5.33031e-06	0.0979657	0.215	0	Not significant
Hes1	0.556659	2.77536e-32	5.10084e-28	0.339	0.117	Upregulated		Jam2	0.713573	6.42035e-05	1	0.492	0.253	Not significant
Igfbp4	0.551793	1.34924e-11	2.47976e-07	0.42	0.285	Upregulated		Fez2	0.712765	3.86302e-06	0.0709985	0.326	0.06	Not significant
Aebp1	0.55085	3.59097e-44	6.59983e-40	0.284	0.062	Upregulated		Ndufc2	0.71101	0.000108198	1	0.591	0.422	Not significant
Mfap2	0.546277	2.83661e-35	5.21341e-31	0.331	0.104	Upregulated		Cmpk2	0.710569	0.0018914	1	0.133	0.012	Not significant
Mprip	0.542509	4.30055e-27	7.90398e-23	0.295	0.104	Upregulated		Myo10	0.70686	4.63768e-05	0.852359	0.199	0.012	Not significant
Aldh1a1	0.537836	3.15254e-30	5.79405e-26	0.368	0.14	Upregulated		Sec14l1	0.706212	6.4172e-05	1	0.343	0.108	Not significant
Ifi27	0.537037	4.66659e-30	8.57673e-26	0.672	0.438	Upregulated		Psap	0.705575	3.25544e-06	0.0598317	0.729	0.506	Not significant
Klf9	0.534103	5.94647e-41	1.0929e-36	0.652	0.305	Upregulated		Mast4	0.704144	0.000290128	1	0.249	0.06	Not significant
Fmo1	0.5287	5.31779e-40	9.77357e-36	0.28	0.064	Upregulated		Bnip3	0.702809	0.00121236	1	0.232	0.072	Not significant
Rspo3	0.528	7.91588e-35	1.45486e-30	0.273	0.071	Upregulated		Aqp1	0.695174	0.139638	1	0.608	0.566	Not significant
Cp	0.526805	2.06519e-30	3.79562e-26	0.274	0.081	Upregulated		Gbp2	0.691278	0.000725028	1	0.21	0.048	Not significant
Cdkn1a	0.521442	2.2038e-16	4.05037e-12	0.591	0.394	Upregulated		Cmtm8	0.688833	7.33691e-06	0.134845	0.21	0	Not significant
Il6st	0.517213	1.23812e-34	2.27554e-30	0.304	0.09	Upregulated		Xiap	0.682262	0.00248997	1	0.315	0.157	Not significant
Tmem100	0.516976	3.58719e-26	6.5929e-22	0.269	0.09	Upregulated		Gbp3	0.681158	0.00078231	1	0.149	0.012	Not significant
Fkbp1a	0.516795	1.7204e-34	3.16192e-30	0.803	0.609	Upregulated		Plcb1	0.676667	6.44203e-05	1	0.254	0.048	Not significant
Rsf1	0.516681	1.07451e-102	1.97484e-98	0.267	0	Upregulated		Pkp4	0.67607	0.000123441	1	0.315	0.096	Not significant
Rhoc	0.515084	5.1305e-39	9.42935e-35	0.685	0.378	Upregulated		Notch4	0.675452	0.0062413	1	0.149	0.036	Not significant
Cxx1a	0.511853	4.40574e-27	8.09731e-23	0.379	0.162	Upregulated		Hspg2	0.66946	0.00428905	1	0.564	0.458	Not significant
Ctnnb1	0.510688	9.22198e-29	1.69491e-24	0.508	0.258	Upregulated		Ifit3	0.667219	0.00179232	1	0.177	0.036	Not significant
Fas	0.510427	3.59035e-31	6.5987e-27	0.282	0.085	Upregulated		Fam212a	0.66679	0.000208134	1	0.171	0.012	Not significant
Socs2	0.506624	2.17997e-36	4.00657e-32	0.451	0.179	Upregulated		Mprip	0.666585	0.0269979	1	0.343	0.241	Not significant
1500015O10Rik	0.504605	8.75029e-14	1.60822e-09	0.315	0.167	Upregulated		Emcn	0.662324	6.42709e-06	0.118124	0.718	0.458	Not significant
Fbln5	0.504531	1.84584e-28	3.39246e-24	0.324	0.114	Upregulated		Rasgrp2	0.661581	0.00317415	1	0.265	0.108	Not significant
Ptgis	0.504442	2.35964e-27	4.33678e-23	0.405	0.172	Upregulated		Mylip	0.661243	4.171e-05	0.766588	0.37	0.12	Not significant
Emp2	0.503576	1.52955e-43	2.81115e-39	0.324	0.082	Upregulated		Gbp4	0.659651	0.000539059	1	0.155	0.012	Not significant
Cracr2b	0.503356	1.17274e-33	2.15537e-29	0.42	0.168	Upregulated		Apobec3	0.658191	0.00388189	1	0.326	0.169	Not significant
Gna11	0.497433	1.32487e-30	2.43497e-26	0.365	0.138	Upregulated		Tap2	0.655538	0.000200948	1	0.232	0.048	Not significant
Arhgap31	0.496409	2.31279e-21	4.25067e-17	0.523	0.31	Upregulated		H2-Ab1	0.652407	0.0165642	1	0.381	0.265	Not significant
Cd9	0.495974	9.74717e-34	1.79143e-29	0.801	0.558	Upregulated		Rhob	0.648526	0.000657773	1	0.619	0.458	Not significant
Wwtr1	0.49561	7.5415e-44	1.38605e-39	0.35	0.094	Upregulated		Ifi44	0.644802	0.00411581	1	0.138	0.024	Not significant
Nedd4	0.495524	1.56668e-44	2.8794e-40	0.442	0.144	Upregulated		Mecom	0.642356	5.51951e-05	1	0.215	0.024	Not significant
Ppic	0.485777	1.88261e-44	3.46005e-40	0.328	0.082	Upregulated		Pdgfd	0.639946	0.00105943	1	0.182	0.036	Not significant
C4b	0.475844	3.07586e-23	5.65312e-19	0.313	0.127	Upregulated		Nmi	0.636281	0.00070522	1	0.171	0.024	Not significant
Fxyd1	0.475032	8.00176e-34	1.47064e-29	0.442	0.173	Upregulated		Spry1	0.635986	0.000168387	1	0.177	0.012	Not significant
Ccser2	0.467992	5.14017e-37	9.44711e-33	0.411	0.144	Upregulated		Ivns1abp	0.635052	0.00106697	1	0.204	0.048	Not significant
Bsg	0.464473	9.02499e-22	1.6587e-17	0.757	0.627	Upregulated		Slc28a2	0.633643	0.000217421	1	0.149	0	Not significant
Lrrc8a	0.463585	1.91843e-31	3.52588e-27	0.344	0.12	Upregulated		Ets1	0.632864	4.16393e-05	0.765289	0.376	0.12	Not significant
Vcan	0.463477	2.13368e-28	3.92148e-24	0.263	0.081	Upregulated		Gm12002	0.631752	2.58182e-05	0.474513	0.188	0	Not significant
Cltb	0.461519	1.87005e-23	3.43696e-19	0.449	0.23	Upregulated		Ace	0.631467	0.000218033	1	0.238	0.048	Not significant
Anxa2	0.461429	5.75483e-26	1.05768e-21	0.713	0.471	Upregulated		Etl4	0.627246	0.00527465	1	0.171	0.048	Not significant
Slc25a4	0.453918	6.42438e-31	1.18074e-26	0.709	0.49	Upregulated		Dnm3	0.625964	8.81543e-05	1	0.166	0	Not significant
Aldh2	0.451234	1.32664e-21	2.43823e-17	0.591	0.391	Upregulated		Fzd4	0.622508	0.00200691	1	0.26	0.096	Not significant
Mllt4	0.447715	1.51306e-21	2.78085e-17	0.256	0.096	Upregulated		Mmrn2	0.621198	0.00549437	1	0.448	0.301	Not significant
Clic4	0.446971	1.527e-17	2.80647e-13	0.448	0.253	Upregulated		Unc45b	0.619922	0.00383985	1	0.37	0.217	Not significant
Oaz2	0.446021	1.22118e-21	2.24441e-17	0.462	0.245	Upregulated		Hsp90ab1	0.619179	1.79076e-05	0.329124	0.878	0.807	Not significant
Rras	0.44536	4.46917e-26	8.21388e-22	0.357	0.146	Upregulated		Epas1	0.619121	7.76252e-05	1	0.646	0.482	Not significant
Nck1	0.445337	7.92609e-23	1.45674e-18	0.298	0.117	Upregulated		Gng11	0.614083	2.97357e-05	0.546513	0.796	0.663	Not significant
Cyb561	0.443659	5.30801e-47	9.7556e-43	0.274	0.052	Upregulated		Plcb4	0.613085	0.0180482	1	0.276	0.157	Not significant
Plat	0.441539	1.58277e-37	2.90898e-33	0.363	0.112	Upregulated		Psmb9	0.610943	0.00213054	1	0.243	0.084	Not significant
Emp1	0.440503	2.03477e-27	3.7397e-23	0.354	0.14	Upregulated		Sox17	0.610854	0.00049063	1	0.287	0.096	Not significant
Mmp2	0.439418	3.43532e-28	6.31378e-24	0.339	0.125	Upregulated		H2-Q4	0.60847	0.000582994	1	0.414	0.205	Not significant
Lamb2	0.437601	1.71943e-34	3.16014e-30	0.306	0.091	Upregulated		Ercc1	0.607581	0.00694993	1	0.271	0.133	Not significant
Rab6a	0.434178	6.57624e-31	1.20865e-26	0.551	0.273	Upregulated		Slfn5	0.607262	0.000988477	1	0.199	0.048	Not significant
Mmp23	0.430653	5.9855e-32	1.10008e-27	0.298	0.092	Upregulated		Lmo1	0.606389	3.51917e-05	0.646789	0.182	0	Not significant
Ccdc85b	0.429643	7.28409e-17	1.33874e-12	0.282	0.13	Upregulated		Ltbp4	0.60506	0.00180926	1	0.575	0.386	Not significant
Adam15	0.429638	2.14565e-13	3.94348e-09	0.368	0.214	Upregulated		Gadd45g	0.60462	0.00627931	1	0.243	0.096	Not significant
Fblim1	0.429261	2.65465e-24	4.87899e-20	0.304	0.117	Upregulated		Icam1	0.60149	0.000448267	1	0.16	0.012	Not significant
App	0.429081	5.11432e-18	9.39962e-14	0.645	0.454	Upregulated		Prex2	0.599712	0.00671665	1	0.282	0.133	Not significant
Ehd1	0.428319	6.68952e-16	1.22947e-11	0.372	0.2	Upregulated		Snrpg	0.598486	0.00137187	1	0.442	0.265	Not significant
Klf4	0.428096	7.62775e-12	1.4019e-07	0.304	0.171	Upregulated		Trim30a	0.598389	0.00186379	1	0.193	0.048	Not significant
Dkk3	0.427961	3.49439e-24	6.42235e-20	0.429	0.194	Upregulated		AU021092	0.595825	0.00142233	1	0.138	0.012	Not significant
Rcn3	0.425199	1.9032e-30	3.4979e-26	0.374	0.144	Upregulated		Dennd5b	0.594016	0.000280651	1	0.309	0.108	Not significant
Camk2n1	0.423857	1.28452e-31	2.36083e-27	0.431	0.174	Upregulated		Gbp7	0.593392	0.00251258	1	0.188	0.048	Not significant
Ddah2	0.423727	2.93258e-34	5.38979e-30	0.403	0.147	Upregulated		Ehd2	0.590863	0.000377486	1	0.552	0.349	Not significant
Ahnak2	0.422513	7.14546e-34	1.31326e-29	0.37	0.126	Upregulated		Meox1	0.584457	5.78542e-05	1	0.199	0.012	Not significant
Sptan1	0.422448	1.45444e-17	2.67312e-13	0.309	0.145	Upregulated		C1qb	0.583364	0.00406272	1	0.227	0.084	Not significant
Meox1	0.421153	5.13716e-28	9.44158e-24	0.282	0.089	Upregulated		Pdzd2	0.582945	0.0159505	1	0.227	0.108	Not significant
Gsn	0.418264	9.05543e-08	0.0016643	0.63	0.586	Upregulated		BC028528	0.581936	0.0153736	1	0.32	0.193	Not significant
Fhl1	0.417958	4.39219e-32	8.0724e-28	0.346	0.119	Upregulated		Arl6ip1	0.581216	0.00933786	1	0.448	0.313	Not significant
Atp1b3	0.417458	3.04604e-17	5.59832e-13	0.505	0.324	Upregulated		Pparg	0.580829	0.000393728	1	0.138	0	Not significant
Npr1	0.413057	3.23819e-32	5.95147e-28	0.284	0.082	Upregulated		Fryl	0.580758	0.00421327	1	0.254	0.108	Not significant
Laptm4a	0.412701	7.86833e-23	1.44612e-18	0.831	0.729	Upregulated		Ptprg	0.577721	0.0119331	1	0.265	0.133	Not significant
Sepw1	0.411811	1.59515e-29	2.93172e-25	0.864	0.766	Upregulated		Gimap4	0.57682	0.0247936	1	0.354	0.241	Not significant
Lysmd2	0.409901	5.72356e-37	1.05193e-32	0.302	0.081	Upregulated		Plod1	0.576802	0.00566453	1	0.265	0.12	Not significant
Actn4	0.409564	2.2965e-21	4.22074e-17	0.383	0.183	Upregulated		Mkl2	0.575988	0.000577442	1	0.232	0.06	Not significant
Luzp1	0.409323	7.28646e-14	1.33918e-09	0.389	0.224	Upregulated		Mmp15	0.575419	0.000949109	1	0.122	0	Not significant
Dusp3	0.409013	1.08439e-17	1.993e-13	0.328	0.158	Upregulated		Tmbim6	0.573786	0.00110086	1	0.641	0.542	Not significant
Nupr1	0.40853	1.83138e-13	3.36589e-09	0.483	0.316	Upregulated		Tmem255b	0.572719	0.0248739	1	0.215	0.108	Not significant
Tubb2a	0.407772	1.36242e-10	2.504e-06	0.331	0.202	Upregulated		Slc6a6	0.565957	0.183897	1	0.298	0.253	Not significant
Tpm4	0.405815	4.30853e-18	7.91865e-14	0.641	0.451	Upregulated		Fkbp4	0.56571	0.00612458	1	0.304	0.157	Not significant
Pttg1ip	0.405058	2.46131e-21	4.52365e-17	0.47	0.245	Upregulated		Serpinb9	0.565536	0.00266664	1	0.166	0.036	Not significant
Gpx8	0.403166	5.97754e-31	1.09861e-26	0.287	0.088	Upregulated		Hspa8	0.565423	2.01871e-05	0.371018	0.906	0.88	Not significant
Pgrmc1	0.40082	2.10185e-23	3.86298e-19	0.481	0.25	Upregulated		Stom	0.565156	0.00306608	1	0.144	0.024	Not significant
Col3a1	0.398272	5.33956e-24	9.81358e-20	0.291	0.108	Upregulated		Itga6	0.564283	0.00154506	1	0.331	0.145	Not significant
Limch1	0.396916	4.84646e-31	8.90731e-27	0.289	0.086	Upregulated		Cds2	0.564273	0.0048189	1	0.315	0.157	Not significant
Elk3	0.395615	8.30356e-17	1.52611e-12	0.276	0.125	Upregulated		Nus1	0.561974	0.00030667	1	0.227	0.048	Not significant
Fkbp9	0.395202	9.07899e-37	1.66863e-32	0.319	0.089	Upregulated		Fas	0.56187	0.00290451	1	0.354	0.181	Not significant
Vim	0.394845	2.26988e-30	4.17181e-26	0.897	0.756	Upregulated		Hnrnpf	0.561772	0.000325581	1	0.635	0.494	Not significant
Nfkbia	0.394567	5.91986e-12	1.08801e-07	0.611	0.453	Upregulated		Rnf144a	0.560593	0.000528654	1	0.133	0	Not significant
Csrp1	0.392114	1.20158e-26	2.20838e-22	0.523	0.271	Upregulated		Scgb3a1	0.559403	0.0851054	1	0.094	0.036	Not significant
Sypl	0.391624	6.45194e-14	1.1858e-09	0.401	0.231	Upregulated		Irf1	0.558679	0.00280229	1	0.204	0.06	Not significant
Txndc5	0.38998	1.57334e-20	2.89164e-16	0.374	0.184	Upregulated		Hey1	0.558237	0.000528654	1	0.133	0	Not significant
Mxra7	0.389571	1.27663e-28	2.34631e-24	0.331	0.12	Upregulated		Plxnd1	0.557729	0.0175169	1	0.21	0.096	Not significant
Ahnak	0.389464	6.12216e-22	1.12519e-17	0.654	0.4	Upregulated		Bvht	0.554446	0.00138831	1	0.331	0.145	Not significant
Scara3	0.389441	2.03564e-26	3.7413e-22	0.309	0.112	Upregulated		Tcf4	0.547887	0.00010149	1	0.718	0.602	Not significant
Cox6c	0.38486	4.82398e-08	0.000886599	0.788	0.746	Upregulated		Timm10b	0.547808	0.0109338	1	0.232	0.108	Not significant
Angptl4	0.383488	3.28979e-35	6.04631e-31	0.254	0.06	Upregulated		Zfp36	0.547241	0.0377375	1	0.21	0.108	Not significant
Smim3	0.383236	8.37128e-12	1.53856e-07	0.372	0.236	Upregulated		Dlc1	0.546727	0.0163652	1	0.243	0.12	Not significant
Meg3	0.382846	7.19766e-17	1.32286e-12	0.309	0.143	Upregulated		Osmr	0.545601	0.0170953	1	0.227	0.108	Not significant
Arid5b	0.381388	5.62032e-18	1.03296e-13	0.308	0.14	Upregulated		Tspan15	0.541299	0.000571977	1	0.155	0.012	Not significant
Mpzl1	0.378201	8.9218e-30	1.63974e-25	0.252	0.069	Upregulated		Nrp2	0.540358	0.0166577	1	0.193	0.084	Not significant
Vamp5	0.377973	5.87677e-22	1.08009e-17	0.315	0.13	Upregulated		Fscn1	0.539421	0.0134807	1	0.199	0.084	Not significant
Maged1	0.376287	4.36012e-24	8.01346e-20	0.278	0.101	Upregulated		H2-Q6	0.534787	0.000529794	1	0.221	0.048	Not significant
S100a6	0.375786	1.83438e-28	3.37141e-24	0.794	0.542	Upregulated		Ahsa2	0.534517	0.0373468	1	0.188	0.096	Not significant
Prelp	0.375429	1.09844e-30	2.01882e-26	0.49	0.217	Upregulated		Plin2	0.533973	0.0049935	1	0.155	0.036	Not significant
Copz2	0.368462	1.02042e-22	1.87544e-18	0.348	0.149	Upregulated		Hlx	0.533723	0.000284187	1	0.171	0.012	Not significant
Gnb4	0.362715	5.63548e-32	1.03574e-27	0.285	0.082	Upregulated		Arid5b	0.531796	0.00397337	1	0.337	0.169	Not significant
Ktn1	0.362102	8.37623e-18	1.53947e-13	0.308	0.141	Upregulated		Lnx1	0.531444	0.000393724	1	0.138	0	Not significant
Gpm6b	0.361774	1.87257e-23	3.44159e-19	0.258	0.088	Upregulated		Abcb1a	0.530753	0.000706676	1	0.238	0.06	Not significant
Wbp5	0.361681	8.7974e-22	1.61687e-17	0.554	0.321	Upregulated		Ces2e	0.530336	0.0040159	1	0.094	0	Not significant
Gpx4	0.36167	6.99083e-23	1.28484e-18	0.832	0.723	Upregulated		Sdpr	0.529656	0.000792693	1	0.696	0.53	Not significant
Vcam1	0.358554	1.43613e-09	2.63947e-05	0.359	0.223	Upregulated		Ccdc85b	0.528128	0.00387974	1	0.398	0.229	Not significant
Hipk1	0.358308	9.27127e-11	1.70397e-06	0.258	0.139	Upregulated		Gnas	0.527769	4.00817e-06	0.0736661	0.867	0.88	Not significant
Scn1b	0.357396	5.01663e-28	9.22006e-24	0.304	0.104	Upregulated		Sdc3	0.526427	0.00614746	1	0.188	0.06	Not significant
Sod3	0.357134	8.1523e-19	1.49831e-14	0.276	0.111	Upregulated		Tapbp	0.526105	0.0209471	1	0.365	0.241	Not significant
Tnfrsf1a	0.356583	1.89897e-14	3.49013e-10	0.536	0.354	Upregulated		Fabp5	0.525748	0.0367019	1	0.514	0.422	Not significant
S100a13	0.35624	4.7773e-11	8.78021e-07	0.659	0.518	Upregulated		Pim3	0.523721	0.00361847	1	0.492	0.289	Not significant
Nfix	0.355405	1.07896e-22	1.98301e-18	0.394	0.182	Upregulated		Cdc42ep3	0.52319	0.0926339	1	0.282	0.205	Not significant
Mapk3	0.353235	1.12744e-15	2.07211e-11	0.527	0.334	Upregulated		Phf20	0.523066	0.0144237	1	0.133	0.036	Not significant
Dynll1	0.351388	2.28289e-19	4.19572e-15	0.847	0.771	Upregulated		Fli1	0.523063	0.00194412	1	0.293	0.12	Not significant
Gpx7	0.351164	5.34984e-32	9.83248e-28	0.267	0.073	Upregulated		Bsg	0.522382	0.0338619	1	0.619	0.53	Not significant
Tnfaip1	0.348023	2.49208e-17	4.58019e-13	0.262	0.11	Upregulated		Vamp3	0.52133	0.0365209	1	0.276	0.169	Not significant
Mbnl2	0.347537	1.99789e-15	3.67192e-11	0.495	0.291	Upregulated		Fkbp3	0.516852	0.0287789	1	0.293	0.181	Not significant
Stk25	0.345887	8.74618e-18	1.60746e-13	0.313	0.143	Upregulated		Apbb2	0.515109	0.0148174	1	0.315	0.181	Not significant
Bambi	0.344924	1.57243e-23	2.88996e-19	0.276	0.097	Upregulated		Gm694	0.514544	0.0142219	1	0.094	0.012	Not significant
Ctnna1	0.343924	1.69982e-12	3.12409e-08	0.357	0.205	Upregulated		Casp8	0.513221	0.0117776	1	0.166	0.06	Not significant
Sep15	0.343421	2.96819e-18	5.45523e-14	0.779	0.696	Upregulated		Mcc	0.511885	0.000528654	1	0.133	0	Not significant
Ecm1	0.341755	3.84277e-15	7.06263e-11	0.466	0.281	Upregulated		Lgals3bp	0.508828	0.00665715	1	0.232	0.096	Not significant
Timp1	0.341386	1.4832e-21	2.72598e-17	0.287	0.115	Upregulated		Ifit3b	0.507072	0.0311548	1	0.099	0.024	Not significant
Nenf	0.340932	8.1622e-15	1.50013e-10	0.597	0.434	Upregulated		Arap3	0.506278	0.0106651	1	0.188	0.072	Not significant
Nfia	0.340833	5.13527e-29	9.43811e-25	0.333	0.116	Upregulated		Fam57b	0.504227	0.00113216	1	0.144	0.012	Not significant
Cdc42ep3	0.340489	1.26492e-09	2.32479e-05	0.302	0.18	Upregulated		Ephb4	0.504125	0.0108737	1	0.315	0.169	Not significant
Slc44a2	0.340175	2.14947e-17	3.95051e-13	0.263	0.11	Upregulated		Gimap6	0.503644	0.000158204	1	0.646	0.458	Not significant
Sod1	0.33992	9.27026e-12	1.70378e-07	0.409	0.253	Upregulated		1700025G04Rik	0.50242	0.00136888	1	0.193	0.048	Not significant
Klf3	0.339741	2.227e-12	4.093e-08	0.361	0.209	Upregulated		Fcgrt	0.502346	0.0161114	1	0.287	0.157	Not significant
Tspan4	0.338516	6.70479e-15	1.23227e-10	0.409	0.231	Upregulated		Hipk1	0.5023	0.0072298	1	0.331	0.181	Not significant
Rbpms	0.336126	3.88391e-29	7.13824e-25	0.254	0.073	Upregulated		Nfib	0.501412	0.0037088	1	0.519	0.386	Not significant
Ginm1	0.335067	3.57215e-23	6.56525e-19	0.39	0.176	Upregulated		Ptbp3	0.500258	0.00982474	1	0.337	0.193	Not significant
Calu	0.334647	5.49412e-19	1.00976e-14	0.357	0.177	Upregulated		Samd9l	0.499117	0.00691087	1	0.166	0.048	Not significant
Prnp	0.334614	3.29898e-28	6.0632e-24	0.401	0.16	Upregulated		Grb10	0.496989	0.00962131	1	0.193	0.072	Not significant
Myl12a	0.331143	2.88769e-15	5.30729e-11	0.882	0.801	Upregulated		Ankrd37	0.496661	0.000161189	1	0.155	0	Not significant
Arl4a	0.330504	2.85662e-14	5.25018e-10	0.35	0.184	Upregulated		Tuba1b	0.496302	0.00511467	1	0.525	0.373	Not significant
Fbxw2	0.33038	3.18441e-13	5.85263e-09	0.398	0.228	Upregulated		Pde2a	0.495628	0.00213054	1	0.243	0.084	Not significant
Reep3	0.329234	2.19057e-15	4.02604e-11	0.37	0.193	Upregulated		Rapgef3	0.495131	0.00487405	1	0.21	0.072	Not significant
Kif5b	0.328902	1.43002e-11	2.62823e-07	0.47	0.313	Upregulated		Itm2a	0.493214	0.00534455	1	0.088	0	Not significant
Nudt4	0.328547	6.47831e-24	1.19065e-19	0.411	0.19	Upregulated		Prkch	0.49282	0.0075294	1	0.309	0.169	Not significant
Lrrc58	0.328105	2.84811e-22	5.23454e-18	0.348	0.154	Upregulated		Fmo2	0.491753	0.00134565	1	0.425	0.205	Not significant
Pkd2	0.327934	7.6001e-28	1.39682e-23	0.295	0.097	Upregulated		Jup	0.491035	0.052139	1	0.326	0.229	Not significant
Maff	0.32626	5.18576e-25	9.5309e-21	0.258	0.083	Upregulated		Hnrnpm	0.487928	0.0281486	1	0.304	0.181	Not significant
Skp1a	0.325675	7.43923e-18	1.36726e-13	0.492	0.29	Upregulated		Itm2b	0.487858	0.000285318	1	0.939	0.916	Not significant
Map1lc3a	0.325243	9.83809e-20	1.80814e-15	0.578	0.339	Upregulated		Il4ra	0.487858	0.00196425	1	0.155	0.024	Not significant
Lzts2	0.324496	1.37146e-27	2.52061e-23	0.256	0.076	Upregulated		Plscr1	0.487406	0.00565609	1	0.155	0.036	Not significant
Ltbp3	0.3238	3.1109e-25	5.71753e-21	0.285	0.1	Upregulated		Gm11730	0.48612	0.00150721	1	0.138	0.012	Not significant
Sdc2	0.32374	3.43319e-28	6.30986e-24	0.269	0.082	Upregulated		Gm11808	0.485924	0.0130606	1	0.403	0.253	Not significant
Hmgn3	0.32371	1.03807e-31	1.90787e-27	0.284	0.081	Upregulated		Ifit2	0.485791	0.0553515	1	0.105	0.036	Not significant
Cyb5a	0.322778	5.47078e-16	1.00548e-11	0.694	0.533	Upregulated		Cdk12	0.485609	0.00126073	1	0.182	0.036	Not significant
Plec	0.32262	2.98807e-17	5.49177e-13	0.308	0.14	Upregulated		Ppm1g	0.481226	0.0125192	1	0.171	0.06	Not significant
Gstt1	0.320716	1.77863e-28	3.26895e-24	0.269	0.081	Upregulated		Trim12a	0.481095	0.00914429	1	0.144	0.036	Not significant
Mat2a	0.319673	1.06803e-09	1.96293e-05	0.457	0.307	Upregulated		Mpzl1	0.480741	0.0194101	1	0.182	0.072	Not significant
Gnb1	0.315791	1.95682e-11	3.59643e-07	0.586	0.426	Upregulated		Epb41	0.480074	0.000292807	1	0.144	0	Not significant
Pam	0.314992	1.23463e-34	2.26914e-30	0.39	0.135	Upregulated		Tinagl1	0.478246	0.00469624	1	0.707	0.59	Not significant
Thra	0.314467	1.27302e-23	2.33967e-19	0.361	0.151	Upregulated		Gja1	0.47823	0.103555	1	0.177	0.108	Not significant
Eva1b	0.313837	4.32481e-14	7.94858e-10	0.392	0.225	Upregulated		Cd81	0.476501	0.000158496	1	0.856	0.795	Not significant
Mxd4	0.313235	8.84888e-09	0.000162634	0.466	0.325	Upregulated		Tns2	0.471641	0.016352	1	0.276	0.145	Not significant
Smim10l1	0.312158	1.4235e-15	2.61625e-11	0.407	0.226	Upregulated		Dock9	0.470935	0.101534	1	0.287	0.217	Not significant
Pik3ip1	0.312021	4.40524e-19	8.0964e-15	0.273	0.107	Upregulated		Dhrs3	0.470187	0.0124655	1	0.337	0.193	Not significant
4930523C07Rik	0.311949	8.64272e-22	1.58845e-17	0.446	0.214	Upregulated		Dysf	0.469931	0.000708818	1	0.127	0	Not significant
Serpinb6a	0.311457	1.76854e-18	3.25041e-14	0.65	0.428	Upregulated		Hes1	0.468884	0.000727244	1	0.365	0.145	Not significant
Emilin1	0.310273	3.13594e-25	5.76355e-21	0.289	0.101	Upregulated		Rasa4	0.465675	0.00344765	1	0.122	0.012	Not significant
P3h3	0.309549	4.95132e-24	9.10002e-20	0.297	0.11	Upregulated		Tmem252	0.46483	0.0040159	1	0.094	0	Not significant
Oat	0.308673	4.36259e-14	8.018e-10	0.411	0.247	Upregulated		C1qc	0.461819	0.00945938	1	0.215	0.084	Not significant
Kctd10	0.307791	3.08828e-15	5.67595e-11	0.258	0.115	Upregulated		Vsig2	0.461749	0.0308882	1	0.116	0.036	Not significant
Raph1	0.307485	1.77784e-17	3.26749e-13	0.313	0.144	Upregulated		Cnn2	0.460982	0.0112126	1	0.271	0.133	Not significant
Shisa4	0.307369	2.34612e-28	4.31193e-24	0.291	0.093	Upregulated		Mcam	0.460811	0.00132629	1	0.138	0.012	Not significant
Gabarapl1	0.306798	6.31869e-17	1.16131e-12	0.405	0.217	Upregulated		Arhgef15	0.460716	0.0418949	1	0.326	0.229	Not significant
Map1lc3b	0.306297	2.87359e-15	5.28137e-11	0.786	0.68	Upregulated		Psmb10	0.45821	0.00617349	1	0.315	0.157	Not significant
Fkbp7	0.305584	2.45549e-22	4.51294e-18	0.309	0.123	Upregulated		Stat1	0.456919	0.0042699	1	0.16	0.036	Not significant
Rab34	0.305174	4.00662e-26	7.36377e-22	0.298	0.104	Upregulated		Tmsb10	0.456077	0.000335122	1	0.773	0.759	Not significant
Gstm5	0.303447	3.33498e-23	6.12935e-19	0.311	0.121	Upregulated		Arhgap29	0.455122	0.00708811	1	0.271	0.12	Not significant
Hmgn1	0.301573	8.18178e-11	1.50373e-06	0.551	0.409	Upregulated		Caskin2	0.453441	0.0620286	1	0.232	0.145	Not significant
Atp5j	0.301226	3.38232e-15	6.21637e-11	0.829	0.747	Upregulated		Cd47	0.452833	0.0287071	1	0.547	0.47	Not significant
Slc50a1	0.301129	3.90561e-12	7.17811e-08	0.414	0.256	Upregulated		Helz2	0.451841	0.0214359	1	0.127	0.036	Not significant
Rnf11	0.300613	3.29143e-12	6.04932e-08	0.273	0.139	Upregulated		Cxcl10	0.450906	0.240943	1	0.017	0	Not significant
Csnk1a1	0.300407	1.24046e-11	2.27984e-07	0.521	0.345	Upregulated		Myh9	0.450546	0.178656	1	0.298	0.241	Not significant
Bag5	0.296981	3.3912e-17	6.23268e-13	0.26	0.108	Upregulated		Dcbld1	0.450307	0.000292807	1	0.144	0	Not significant
Anapc5	0.296567	3.98581e-11	7.32553e-07	0.449	0.29	Upregulated		H2-D1	0.450058	9.55016e-05	1	0.912	0.904	Not significant
Rnf7	0.295781	1.26474e-13	2.32447e-09	0.549	0.372	Upregulated		Tmcc3	0.449078	0.00703011	1	0.254	0.108	Not significant
Sec14l1	0.29564	8.90291e-11	1.63627e-06	0.317	0.183	Upregulated		Oaz2	0.448701	0.238864	1	0.376	0.337	Not significant
Eif4a2	0.295202	2.52865e-13	4.6474e-09	0.711	0.555	Upregulated		Nxpe4	0.448472	0.000528654	1	0.133	0	Not significant
Nsg1	0.294287	1.52923e-20	2.81058e-16	0.252	0.091	Upregulated		Usp18	0.448276	0.0663095	1	0.083	0.024	Not significant
Arl2bp	0.293788	7.65301e-15	1.40655e-10	0.331	0.168	Upregulated		Ndel1	0.448054	0.00330819	1	0.309	0.145	Not significant
Capn2	0.293245	2.7405e-14	5.03677e-10	0.354	0.191	Upregulated		Ahr	0.447494	0.000393728	1	0.138	0	Not significant
Dst	0.292541	3.8327e-11	7.04413e-07	0.298	0.168	Upregulated		Adamts9	0.446918	0.0101964	1	0.099	0.012	Not significant
Bnip3l	0.290632	5.17749e-14	9.51571e-10	0.6	0.416	Upregulated		Adgrf5	0.446906	0.0306183	1	0.646	0.578	Not significant
Pebp1	0.289453	8.00933e-14	1.47203e-09	0.608	0.447	Upregulated		Lama4	0.446772	0.0230908	1	0.21	0.096	Not significant
Atxn7l3b	0.286389	2.91798e-14	5.36295e-10	0.497	0.305	Upregulated		Hdac7	0.443155	0.201424	1	0.293	0.241	Not significant
Mtdh	0.286112	4.90922e-11	9.02266e-07	0.517	0.35	Upregulated		Myl6	0.441233	5.13238e-05	0.943281	0.873	0.843	Not significant
Stx12	0.285541	1.17992e-14	2.16857e-10	0.33	0.168	Upregulated		Stk38	0.441233	0.0414939	1	0.16	0.072	Not significant
Rab11a	0.283336	9.20236e-08	0.0016913	0.565	0.43	Upregulated		Ddit4	0.440604	0.0254907	1	0.365	0.241	Not significant
Tmod3	0.283229	3.46364e-10	6.36583e-06	0.3	0.174	Upregulated		Rassf4	0.44054	0.00456642	1	0.116	0.012	Not significant
Ybx1	0.281069	1.11847e-08	0.000205563	0.923	0.87	Upregulated		Podxl	0.440291	0.159279	1	0.459	0.434	Not significant
Cfl2	0.280914	7.22587e-21	1.32804e-16	0.372	0.17	Upregulated		Fam117b	0.439837	0.0641763	1	0.155	0.072	Not significant
Gstp1	0.280748	7.46835e-12	1.37261e-07	0.328	0.189	Upregulated		Eno1	0.439077	0.0107481	1	0.331	0.181	Not significant
Sgce	0.279449	1.24406e-26	2.28646e-22	0.278	0.088	Upregulated		Wars	0.438726	0.0143761	1	0.188	0.072	Not significant
Tbx20	0.279215	3.2918e-20	6.05e-16	0.289	0.112	Upregulated		Actb	0.438658	0.000923924	1	0.862	0.831	Not significant
Sec62	0.278029	3.43784e-12	6.31841e-08	0.68	0.535	Upregulated		Nck1	0.438473	0.0892951	1	0.348	0.277	Not significant
Plxdc2	0.277892	5.77616e-16	1.0616e-11	0.282	0.13	Upregulated		Dram2	0.436884	0.0173791	1	0.282	0.157	Not significant
Fez2	0.276591	1.77434e-11	3.26106e-07	0.308	0.168	Upregulated		Gngt2	0.434327	0.0335933	1	0.575	0.506	Not significant
Tspan3	0.274966	2.89598e-13	5.32253e-09	0.424	0.255	Upregulated		Tbx3	0.434238	0.00301535	1	0.099	0	Not significant
Rbms1	0.274566	4.18402e-10	7.68981e-06	0.534	0.374	Upregulated		Picalm	0.433375	0.0761289	1	0.343	0.253	Not significant
Mtch1	0.273695	3.18619e-14	5.85589e-10	0.442	0.254	Upregulated		St6galnac2	0.431593	0.000528654	1	0.133	0	Not significant
Ier2	0.273515	1.30095e-08	0.000239102	0.534	0.395	Upregulated		Trib2	0.430941	0.0128309	1	0.171	0.06	Not significant
S100a11	0.27299	2.3139e-17	4.25273e-13	0.792	0.641	Upregulated		Trim12c	0.430507	0.00172372	1	0.133	0.012	Not significant
Nfe2l1	0.271073	4.34796e-13	7.99112e-09	0.254	0.12	Upregulated		Utrn	0.430504	0.0117485	1	0.232	0.108	Not significant
Actn1	0.269677	4.23444e-20	7.78248e-16	0.324	0.14	Upregulated		Sf3a2	0.430394	0.0178603	1	0.182	0.072	Not significant
Ghr	0.269334	1.59857e-23	2.93801e-19	0.267	0.092	Upregulated		Rps21	0.429803	0.00136554	1	0.823	0.819	Not significant
Slc29a1	0.26728	1.43253e-09	2.63285e-05	0.455	0.314	Upregulated		S1pr1	0.427813	0.225857	1	0.486	0.47	Not significant
Imp3	0.266894	7.00357e-13	1.28719e-08	0.466	0.289	Upregulated		Hrct1	0.427499	0.0125025	1	0.155	0.048	Not significant
F2r	0.266521	2.98485e-16	5.48585e-12	0.258	0.109	Upregulated		Arhgef7	0.426436	0.00611052	1	0.133	0.024	Not significant
H2-Q4	0.265454	2.00397e-07	0.0036831	0.326	0.215	Upregulated		Fbxw2	0.42522	0.0571718	1	0.376	0.265	Not significant
Qk	0.265008	4.11307e-09	7.55941e-05	0.361	0.221	Upregulated		Rftn1	0.424765	0.0670607	1	0.149	0.072	Not significant
St3gal4	0.264306	1.30489e-16	2.39825e-12	0.343	0.17	Upregulated		Ifnar2	0.424136	0.0188272	1	0.243	0.12	Not significant
Pcmtd1	0.264103	1.61976e-14	2.97696e-10	0.311	0.154	Upregulated		Sipa1	0.424055	0.00319373	1	0.182	0.048	Not significant
Rbms2	0.262726	2.03304e-13	3.73652e-09	0.295	0.147	Upregulated		Tmem44	0.423115	0.032887	1	0.077	0.012	Not significant
Cirbp	0.262709	2.98171e-10	5.48009e-06	0.398	0.25	Upregulated		Enah	0.42175	0.00301535	1	0.099	0	Not significant
Hist1h2bc	0.262091	1.11685e-11	2.05265e-07	0.556	0.381	Upregulated		Rdx	0.42141	0.174434	1	0.569	0.518	Not significant
Irf2bpl	0.261905	1.36316e-13	2.50536e-09	0.311	0.16	Upregulated		Hpcal1	0.421125	0.0662291	1	0.343	0.253	Not significant
Cd47	0.261238	3.08698e-09	5.67357e-05	0.692	0.561	Upregulated		Gas6	0.421111	0.0624921	1	0.525	0.434	Not significant
Cnih1	0.261056	7.61387e-13	1.39935e-08	0.403	0.232	Upregulated		Son	0.420276	0.0128411	1	0.652	0.578	Not significant
Ctdsp2	0.259759	1.90971e-17	3.50986e-13	0.344	0.161	Upregulated		Vrk3	0.420185	0.00370125	1	0.144	0.024	Not significant
Tmem30a	0.259362	8.25241e-09	0.000151671	0.313	0.192	Upregulated		Pnpla2	0.419322	0.117019	1	0.304	0.229	Not significant
Tceal8	0.258459	7.26956e-16	1.33607e-11	0.35	0.178	Upregulated		Klf6	0.419083	0.0236138	1	0.608	0.494	Not significant
Gata6	0.258083	3.88613e-25	7.14231e-21	0.28	0.093	Upregulated		Gpr4	0.418939	0.00172119	1	0.182	0.036	Not significant
Bag3	0.2573	7.02215e-20	1.2906e-15	0.26	0.098	Upregulated		Akr1c14	0.417875	0.00816567	1	0.105	0.012	Not significant
Sept7	0.256955	2.36506e-08	0.000434675	0.506	0.374	Upregulated		Ccdc28b	0.416804	0.141851	1	0.215	0.145	Not significant
Fam3c	0.256548	1.09551e-11	2.01343e-07	0.396	0.246	Upregulated		Rapgef1	0.416027	0.0887866	1	0.171	0.096	Not significant
Psmd11	0.254746	3.75826e-08	0.000690731	0.368	0.238	Upregulated		Cd93	0.416009	0.0419829	1	0.508	0.41	Not significant
Ctbp1	0.254713	1.11029e-08	0.000204059	0.436	0.299	Upregulated		Slco2b1	0.414465	0.00301535	1	0.099	0	Not significant
Rcn2	0.254044	8.57981e-15	1.57688e-10	0.398	0.218	Upregulated		Mnda	0.413646	0.012564	1	0.072	0	Not significant
Sbds	0.253908	5.96809e-10	1.09688e-05	0.462	0.298	Upregulated		Dtx3l	0.413244	0.00604149	1	0.11	0.012	Not significant
Hmgb1	0.253413	7.10294e-13	1.30545e-08	0.827	0.769	Upregulated		Lfng	0.413102	0.0123715	1	0.138	0.036	Not significant
Bcl2l1	0.253212	2.85748e-09	5.25177e-05	0.308	0.184	Upregulated		Sh3glb1	0.412938	0.000933079	1	0.624	0.434	Not significant
Gadd45g	0.25319	3.06559e-08	0.000563426	0.262	0.154	Upregulated		St13	0.412169	0.0361077	1	0.403	0.277	Not significant
Rab18	0.252232	6.48324e-12	1.19155e-07	0.475	0.313	Upregulated		Git2	0.411545	0.00848861	1	0.304	0.145	Not significant
Crk	0.251728	5.35113e-11	9.83483e-07	0.26	0.136	Upregulated		Trim37	0.410187	0.00113743	1	0.166	0.024	Not significant
Psmd7	0.251533	5.31741e-10	9.77286e-06	0.464	0.312	Upregulated		Cr1l	0.410171	0.0188278	1	0.32	0.193	Not significant
Ndel1	0.250969	2.04621e-11	3.76073e-07	0.324	0.181	Upregulated		Clk1	0.409521	0.250228	1	0.287	0.241	Not significant
Pxdc1	0.250143	2.15397e-12	3.95878e-08	0.337	0.183	Upregulated		Prss23	0.408834	0.00169539	1	0.11	0	Not significant
Ccl21a	1.98621	0.03918	1	0.022	0.01	Not significant		Pik3r6	0.408319	0.00301535	1	0.099	0	Not significant
8430408G22Rik	1.58602	1.28628e-83	2.36406e-79	0.219	0	Not significant		Rnaset2a	0.407855	0.0056871	1	0.133	0.024	Not significant
Rbp7	1.3092	9.03229e-47	1.66004e-42	0.151	0.007	Not significant		Sptlc2	0.406668	0.00310776	1	0.21	0.06	Not significant
Cldn5	1.26048	1.05025e-36	1.93025e-32	0.179	0.025	Not significant		Magix	0.405662	0.00301535	1	0.099	0	Not significant
Lrg1	1.25091	4.34116e-31	7.97862e-27	0.171	0.03	Not significant		Pxdn	0.404847	0.0297998	1	0.155	0.06	Not significant
Timp4	1.22024	2.61664e-56	4.80912e-52	0.157	0.002	Not significant		Clip1	0.403478	0.177266	1	0.149	0.096	Not significant
C1qtnf9	1.21952	2.80437e-76	5.15415e-72	0.208	0.002	Not significant		P4ha1	0.402834	0.0466747	1	0.188	0.096	Not significant
Thrsp	1.16247	5.2436e-72	9.63721e-68	0.243	0.014	Not significant		N4bp3	0.40282	0.0121927	1	0.193	0.072	Not significant
Plvap	1.08607	4.51905e-37	8.30556e-33	0.18	0.027	Not significant		Ctgf	0.402765	0.00534455	1	0.088	0	Not significant
Hbb-bs	1.06186	0.244368	1	0.297	0.302	Not significant		Pdia3	0.40257	0.0195728	1	0.464	0.337	Not significant
Hba-a2	1.06161	0.976441	1	0.063	0.062	Not significant		Apol10b	0.402485	0.0044639	1	0.116	0.012	Not significant
Hba-a1	1.05403	0.313295	1	0.09	0.075	Not significant		Id1	0.400859	0.0101254	1	0.641	0.494	Not significant
Kdr	1.01575	4.06982e-66	7.47991e-62	0.21	0.009	Not significant		Gbp9	0.40076	0.0863525	1	0.077	0.024	Not significant
Adgrl4	0.999584	4.42122e-66	8.12577e-62	0.236	0.017	Not significant		Hspa12b	0.400753	0.0462918	1	0.254	0.157	Not significant
Cd300lg	0.99855	2.42728e-66	4.4611e-62	0.234	0.016	Not significant		Ppp1ca	0.400347	0.0461922	1	0.536	0.482	Not significant
Lims2	0.991031	1.74785e-58	3.21237e-54	0.247	0.028	Not significant		Rsf1	0.400095	0.000292807	1	0.144	0	Not significant
Tcf15	0.926233	2.12706e-66	3.90932e-62	0.175	0	Not significant		Jam3	0.399785	0.00263955	1	0.171	0.036	Not significant
Abcg2	0.907299	5.15358e-48	9.47177e-44	0.247	0.042	Not significant		Itpripl1	0.399525	0.0115214	1	0.099	0.012	Not significant
Podxl	0.88985	2.50819e-46	4.60981e-42	0.214	0.028	Not significant		Phf11d	0.399192	0.00309619	1	0.243	0.084	Not significant
Mmrn2	0.874815	2.30188e-56	4.23062e-52	0.217	0.019	Not significant		Ednrb	0.398486	0.0641828	1	0.105	0.036	Not significant
Igfbp3	0.874415	3.35817e-40	6.17197e-36	0.138	0.008	Not significant		Hsp90b1	0.398335	0.0611447	1	0.47	0.386	Not significant
Lcn2	0.838975	2.67633e-17	4.91883e-13	0.131	0.033	Not significant		Fam65a	0.398061	0.215785	1	0.276	0.217	Not significant
Fmo2	0.828478	4.67535e-46	8.59283e-42	0.219	0.03	Not significant		Pdcd6ip	0.397428	0.274875	1	0.215	0.169	Not significant
Myct1	0.822959	3.13411e-64	5.76017e-60	0.225	0.015	Not significant		Lgals9	0.396929	0.125851	1	0.331	0.253	Not significant
Tie1	0.808178	3.71408e-51	6.82611e-47	0.193	0.016	Not significant		Fam167b	0.396645	0.0216268	1	0.127	0.036	Not significant
Col4a2	0.790683	4.53921e-50	8.34261e-46	0.247	0.038	Not significant		Bcam	0.396346	0.0833569	1	0.425	0.349	Not significant
Cyyr1	0.789916	1.22706e-60	2.2552e-56	0.203	0.011	Not significant		Nedd9	0.39577	0.0212465	1	0.127	0.036	Not significant
Hbb-bt	0.788861	0.9606	1	0.037	0.037	Not significant		Scaf1	0.395317	0.00509064	1	0.155	0.036	Not significant
Mcf2l	0.781117	4.90211e-60	9.00958e-56	0.158	0	Not significant		Sult1a1	0.393157	0.0106829	1	0.497	0.325	Not significant
Tgm2	0.757197	1.0554e-37	1.93972e-33	0.25	0.059	Not significant		Rap1a	0.393015	0.0678712	1	0.448	0.373	Not significant
Cd93	0.747339	1.58988e-28	2.92203e-24	0.241	0.072	Not significant		Taldo1	0.392963	0.0359513	1	0.26	0.145	Not significant
Tmem88	0.745938	1.43975e-57	2.64612e-53	0.16	0.002	Not significant		Per1	0.39265	0.0148959	1	0.116	0.024	Not significant
Fam101b	0.727734	9.50676e-43	1.74725e-38	0.164	0.014	Not significant		Tecpr1	0.392594	0.0859031	1	0.188	0.108	Not significant
Clec1a	0.716802	3.68242e-52	6.76793e-48	0.168	0.007	Not significant		Slfn2	0.392575	0.216449	1	0.133	0.084	Not significant
Jam2	0.709382	3.33548e-46	6.13028e-42	0.239	0.039	Not significant		Rps28	0.392386	0.00424172	1	0.851	0.831	Not significant
Cyp4b1	0.705802	1.27204e-48	2.33789e-44	0.169	0.01	Not significant		Atp5k	0.392318	0.0965461	1	0.409	0.325	Not significant
Myoc	0.701096	3.77938e-15	6.94612e-11	0.173	0.062	Not significant		Mmd	0.391499	0.00301535	1	0.099	0	Not significant
Thbd	0.69912	1.17999e-37	2.1687e-33	0.245	0.054	Not significant		Pls3	0.391249	0.116234	1	0.387	0.313	Not significant
Bcam	0.688789	1.32143e-49	2.42866e-45	0.223	0.028	Not significant		Myl12b	0.390343	0.00890842	1	0.696	0.518	Not significant
1810011O10Rik	0.685924	5.91463e-29	1.08705e-24	0.186	0.04	Not significant		Smarcb1	0.390269	0.068299	1	0.133	0.06	Not significant
Adgrg1	0.685453	2.19482e-47	4.03386e-43	0.145	0.005	Not significant		Lrrc3b	0.389744	0.00226213	1	0.105	0	Not significant
CR974586.5	0.670416	5.62079e-37	1.03304e-32	0.129	0.008	Not significant		5430416O09Rik	0.387825	0.00825746	1	0.105	0.012	Not significant
Car4	0.667306	1.2517e-29	2.3005e-25	0.077	0	Not significant		St3gal6	0.387807	0.0061646	1	0.282	0.12	Not significant
Rsad2	0.663529	6.80126e-11	1.25e-06	0.138	0.055	Not significant		Mbd1	0.387035	0.00964029	1	0.122	0.024	Not significant
Grrp1	0.653764	1.12931e-49	2.07556e-45	0.157	0.006	Not significant		Elavl1	0.385667	0.0839639	1	0.232	0.145	Not significant
Ushbp1	0.640348	7.55761e-51	1.38901e-46	0.153	0.004	Not significant		Tra2a	0.385155	0.324101	1	0.309	0.253	Not significant
S1pr1	0.638365	3.34655e-21	6.15062e-17	0.249	0.095	Not significant		Inpp1	0.384991	0.054436	1	0.105	0.036	Not significant
Lrrc8c	0.637952	3.06972e-35	5.64184e-31	0.241	0.057	Not significant		Cyba	0.383918	0.0314994	1	0.436	0.325	Not significant
Clec14a	0.636146	5.36514e-50	9.86058e-46	0.208	0.022	Not significant		Laptm4a	0.382532	0.0161936	1	0.729	0.687	Not significant
Galnt15	0.623062	3.04526e-69	5.59688e-65	0.182	0	Not significant		Stx3	0.38207	0.0228441	1	0.16	0.06	Not significant
Kitl	0.618804	3.21185e-53	5.90306e-49	0.239	0.03	Not significant		Pcdh17	0.381776	0.00126926	1	0.116	0	Not significant
Fbln2	0.60001	3.45829e-40	6.356e-36	0.245	0.049	Not significant		Herc6	0.380852	0.323096	1	0.083	0.048	Not significant
Efna1	0.590566	3.95504e-42	7.26896e-38	0.206	0.03	Not significant		Lgals3	0.38036	0.250019	1	0.072	0.036	Not significant
Igfbp5	0.582946	2.54656e-10	4.68033e-06	0.131	0.051	Not significant		Upp1	0.380288	0.14946	1	0.144	0.084	Not significant
Unc45b	0.57912	2.86467e-39	5.26497e-35	0.153	0.014	Not significant		Plpp3	0.380196	0.766302	1	0.453	0.47	Not significant
Plscr2	0.57454	1.79764e-39	3.30388e-35	0.129	0.006	Not significant		Gda	0.379579	0.069751	1	0.193	0.108	Not significant
Hspa1a	0.571401	0.00298805	1	0.212	0.162	Not significant		Tpm3	0.379363	0.0179829	1	0.569	0.482	Not significant
Iigp1	0.564673	7.28306e-27	1.33855e-22	0.215	0.057	Not significant		Tubb4b	0.37905	0.0459304	1	0.497	0.41	Not significant
Sox17	0.561516	2.7282e-35	5.01416e-31	0.118	0.006	Not significant		Parp14	0.377806	0.00500442	1	0.199	0.06	Not significant
Vwa1	0.555591	1.98501e-30	3.64825e-26	0.142	0.019	Not significant		Tnfsf10	0.377779	0.049857	1	0.127	0.048	Not significant
Prex2	0.545756	9.68255e-37	1.77956e-32	0.16	0.019	Not significant		Ptpra	0.377733	0.110568	1	0.254	0.169	Not significant
Kcna5	0.541221	3.55618e-34	6.5359e-30	0.112	0.006	Not significant		Ing3	0.377208	0.054436	1	0.105	0.036	Not significant
Sfrp1	0.536998	3.21554e-38	5.90983e-34	0.192	0.029	Not significant		Ldha	0.377172	0.075852	1	0.53	0.482	Not significant
Clic5	0.533709	2.0611e-31	3.7881e-27	0.133	0.014	Not significant		Ngdn	0.376896	0.0548609	1	0.204	0.108	Not significant
Bvht	0.530971	7.45437e-48	1.37004e-43	0.247	0.039	Not significant		Ppib	0.374994	0.0669667	1	0.519	0.458	Not significant
Rasip1	0.530487	1.05982e-37	1.94784e-33	0.171	0.022	Not significant		Prkcdbp	0.374843	0.0633311	1	0.547	0.506	Not significant
Il33	0.527435	2.6182e-43	4.812e-39	0.208	0.03	Not significant		Rab11b	0.374689	0.0862755	1	0.403	0.313	Not significant
Plcb4	0.518328	7.91714e-35	1.45509e-30	0.175	0.027	Not significant		Vwf	0.374357	0.0844902	1	0.227	0.133	Not significant
Sox18	0.517284	2.16103e-31	3.97176e-27	0.098	0.004	Not significant		Fam181b	0.374093	0.0321842	1	0.077	0.012	Not significant
Coch	0.509909	5.11995e-16	9.40996e-12	0.099	0.02	Not significant		Abca1	0.373833	0.0135536	1	0.138	0.036	Not significant
Robo4	0.508138	1.22092e-44	2.24393e-40	0.123	0.001	Not significant		Ppic	0.373498	0.0625213	1	0.32	0.217	Not significant
Btnl9	0.497055	8.21126e-38	1.50915e-33	0.099	0	Not significant		Trim25	0.372653	0.0435977	1	0.16	0.072	Not significant
Chil1	0.496404	0.03384	1	0.109	0.08	Not significant		Insr	0.372624	0.039477	1	0.16	0.072	Not significant
Smco4	0.495379	6.86577e-21	1.26186e-16	0.243	0.091	Not significant		Eif2s2	0.372592	0.14535	1	0.409	0.361	Not significant
Ephb4	0.494772	3.1674e-42	5.82137e-38	0.171	0.017	Not significant		Hadh	0.372384	0.0345793	1	0.116	0.036	Not significant
Mmp3	0.491696	9.81398e-15	1.80371e-10	0.096	0.021	Not significant		Oasl1	0.372296	0.0222138	1	0.061	0	Not significant
Ibsp	0.489331	0.766566	1	0.007	0.006	Not significant		Kifc3	0.372201	0.0362888	1	0.133	0.048	Not significant
Gm12840	0.483829	3.74619e-11	6.88512e-07	0.173	0.075	Not significant		Pitpnc1	0.37122	0.0418347	1	0.304	0.193	Not significant
Id4	0.480971	4.38955e-28	8.06756e-24	0.14	0.02	Not significant		Sh3bp5	0.36886	0.171097	1	0.232	0.169	Not significant
Dock9	0.475942	1.21238e-23	2.22823e-19	0.131	0.023	Not significant		Ifi35	0.368187	0.142829	1	0.287	0.217	Not significant
Ablim3	0.475102	1.91387e-34	3.51751e-30	0.109	0.004	Not significant		Rapgef4	0.366957	0.00301535	1	0.099	0	Not significant
4931406P16Rik	0.473968	4.44478e-23	8.16906e-19	0.236	0.079	Not significant		Clic5	0.366441	0.580803	1	0.276	0.265	Not significant
Heg1	0.473957	6.55171e-28	1.20414e-23	0.227	0.06	Not significant		Leprotl1	0.365722	0.0692887	1	0.166	0.084	Not significant
Cdh13	0.473319	6.76328e-30	1.24302e-25	0.221	0.054	Not significant		Eva1a	0.365517	0.102355	1	0.138	0.072	Not significant
Hdac7	0.47195	9.3723e-23	1.72253e-18	0.171	0.044	Not significant		Fbln5	0.364517	0.118234	1	0.072	0.024	Not significant
Stmn2	0.471736	1.06597e-19	1.95914e-15	0.088	0.011	Not significant		Rgs12	0.363823	0.00710869	1	0.083	0	Not significant
Jup	0.466401	8.49844e-14	1.56193e-09	0.212	0.094	Not significant		Prrg2	0.363502	0.0159431	1	0.133	0.036	Not significant
Cyp2e1	0.462023	1.19873e-18	2.20315e-14	0.204	0.07	Not significant		Myzap	0.362953	0.122299	1	0.149	0.084	Not significant
Arhgef15	0.460748	2.56025e-35	4.70549e-31	0.14	0.013	Not significant		Sncg	0.362846	0.0216268	1	0.127	0.036	Not significant
Hspa1b	0.458724	6.8898e-05	1	0.098	0.051	Not significant		Pfkl	0.361473	0.0127746	1	0.193	0.072	Not significant
Aplnr	0.458348	2.38975e-25	4.39211e-21	0.081	0.004	Not significant		Npr1	0.361281	0.118912	1	0.238	0.157	Not significant
Ptprg	0.457636	1.41944e-32	2.6088e-28	0.151	0.02	Not significant		Uaca	0.360667	0.0225762	1	0.227	0.108	Not significant
Fzd4	0.452487	1.46158e-34	2.68623e-30	0.118	0.007	Not significant		Yes1	0.360364	0.263152	1	0.155	0.108	Not significant
Tspan12	0.449603	1.96935e-37	3.61947e-33	0.199	0.033	Not significant		Tes	0.359804	0.033988	1	0.116	0.036	Not significant
Osmr	0.44874	2.89157e-39	5.31442e-35	0.21	0.035	Not significant		Zc3h7a	0.357424	0.0210013	1	0.177	0.072	Not significant
Akap2	0.447903	9.33414e-38	1.71552e-33	0.217	0.039	Not significant		Lipa	0.357027	0.123383	1	0.271	0.193	Not significant
Tns2	0.447814	2.89534e-35	5.32135e-31	0.221	0.045	Not significant		Hic1	0.356964	0.00754836	1	0.105	0.012	Not significant
Retnla	0.446102	0.331475	1	0.028	0.02	Not significant		D8Ertd82e	0.356579	0.00892614	1	0.105	0.012	Not significant
Dlc1	0.44434	4.66105e-31	8.56654e-27	0.186	0.036	Not significant		Sbf2	0.356163	0.0230233	1	0.16	0.06	Not significant
Dab2ip	0.442331	7.91357e-35	1.45444e-30	0.217	0.044	Not significant		Cald1	0.354861	0.00985442	1	0.298	0.157	Not significant
Pdgfb	0.441	1.00063e-11	1.83905e-07	0.157	0.064	Not significant		Mfhas1	0.354794	0.0354511	1	0.077	0.012	Not significant
Scarb1	0.440923	6.21669e-09	0.000114256	0.136	0.061	Not significant		Ppp1r2	0.354631	0.0680198	1	0.608	0.59	Not significant
Vwf	0.44056	3.29847e-17	6.06227e-13	0.107	0.022	Not significant		Parp12	0.353956	0.0142219	1	0.094	0.012	Not significant
Efemp1	0.439343	2.3219e-35	4.26742e-31	0.19	0.031	Not significant		Rps27rt	0.353679	0.00493952	1	0.315	0.145	Not significant
Aqp7	0.436403	4.97956e-33	9.15194e-29	0.087	0	Not significant		Fmnl1	0.353648	0.00710869	1	0.083	0	Not significant
Esm1	0.434686	9.23712e-14	1.69769e-09	0.037	0.001	Not significant		Rad23b	0.353207	0.0229541	1	0.193	0.084	Not significant
Edn1	0.433476	1.24759e-21	2.29295e-17	0.077	0.006	Not significant		Nostrin	0.352417	0.0156857	1	0.149	0.048	Not significant
Pkp4	0.433294	7.82559e-22	1.43827e-17	0.166	0.043	Not significant		Akap2	0.352147	0.35935	1	0.238	0.193	Not significant
Ctgf	0.43226	2.84226e-18	5.22379e-14	0.203	0.069	Not significant		Art3	0.352007	0.0894762	1	0.077	0.024	Not significant
Itpkb	0.431518	2.2239e-08	0.000408731	0.223	0.13	Not significant		Nr3c1	0.351997	0.0417928	1	0.26	0.145	Not significant
Dennd5b	0.428534	2.33206e-35	4.28609e-31	0.18	0.028	Not significant		Fam171a1	0.351987	0.00329357	1	0.122	0.012	Not significant
Tek	0.427387	2.38488e-30	4.38318e-26	0.144	0.019	Not significant		Tnfrsf21	0.350944	0.19161	1	0.061	0.024	Not significant
Arhgap29	0.425511	2.50914e-33	4.61154e-29	0.14	0.015	Not significant		Hexb	0.350617	0.211831	1	0.16	0.108	Not significant
Mast4	0.423893	6.45377e-29	1.18614e-24	0.227	0.059	Not significant		Oasl2	0.350385	0.045166	1	0.144	0.06	Not significant
Col15a1	0.420915	2.78647e-22	5.12124e-18	0.155	0.036	Not significant		Rgs3	0.348483	0.224586	1	0.287	0.229	Not significant
Fam43a	0.418624	1.54314e-30	2.83614e-26	0.228	0.057	Not significant		Fam177a	0.348413	0.0523054	1	0.232	0.133	Not significant
Mmrn1	0.418349	1.64719e-10	3.02737e-06	0.035	0.002	Not significant		Traf7	0.348354	0.0203135	1	0.144	0.048	Not significant
Cd59a	0.417478	3.88798e-19	7.14572e-15	0.241	0.091	Not significant		Samhd1	0.348309	0.0236179	1	0.193	0.084	Not significant
Rgs5	0.412381	9.58539e-24	1.7617e-19	0.164	0.038	Not significant		Secisbp2	0.348175	0.0864859	1	0.094	0.036	Not significant
Itm2a	0.411878	2.54031e-26	4.66883e-22	0.199	0.051	Not significant		Parp10	0.347893	0.0403787	1	0.094	0.024	Not significant
Lama4	0.406357	7.71536e-28	1.41801e-23	0.14	0.021	Not significant		Snrnp40	0.347776	0.0906186	1	0.144	0.072	Not significant
Tanc1	0.406256	8.05768e-27	1.48092e-22	0.157	0.029	Not significant		Ktn1	0.347656	0.0517492	1	0.331	0.217	Not significant
Rasgrp2	0.405846	6.17159e-14	1.13428e-09	0.125	0.038	Not significant		Dync1h1	0.346825	0.513942	1	0.249	0.217	Not significant
Hey1	0.404461	3.17723e-57	5.83943e-53	0.151	0	Not significant		Rell1	0.346293	0.0510534	1	0.171	0.084	Not significant
Crim1	0.404151	4.59659e-23	8.44807e-19	0.203	0.059	Not significant		Prg4	0.344621	0.144772	1	0.083	0.036	Not significant
Crispld2	0.403151	1.65199e-17	3.03619e-13	0.21	0.077	Not significant		Fam13c	0.344598	0.00309216	1	0.149	0.024	Not significant
Tst	0.401346	1.75474e-30	3.22504e-26	0.19	0.038	Not significant		Luzp1	0.343723	0.248792	1	0.459	0.422	Not significant
Islr	0.399785	1.66988e-33	3.06907e-29	0.247	0.06	Not significant		Gopc	0.342927	0.0644054	1	0.177	0.096	Not significant
Mecom	0.398542	8.45157e-42	1.55331e-37	0.241	0.044	Not significant		Atp5b	0.342614	0.019187	1	0.619	0.554	Not significant
Pdzd2	0.395869	5.79511e-31	1.06508e-26	0.147	0.02	Not significant		Pcdh19	0.342374	0.00710869	1	0.083	0	Not significant
Mustn1	0.395632	1.20916e-22	2.22231e-18	0.184	0.05	Not significant		Gcn1l1	0.342361	0.0583125	1	0.088	0.024	Not significant
Sema7a	0.395091	4.63234e-24	8.51378e-20	0.077	0.004	Not significant		Tmem205	0.342215	0.219803	1	0.188	0.133	Not significant
Plk2	0.392047	3.01655e-19	5.54413e-15	0.134	0.031	Not significant		Ifi204	0.342094	0.024468	1	0.105	0.024	Not significant
Apbb2	0.391145	3.877e-17	7.12555e-13	0.223	0.087	Not significant		Trpc4ap	0.341857	0.0371116	1	0.182	0.084	Not significant
Lyz1	0.390411	0.808115	1	0.028	0.026	Not significant		Mospd2	0.341443	0.0489596	1	0.144	0.06	Not significant
Cds2	0.390115	1.59562e-17	2.93259e-13	0.192	0.067	Not significant		Ifitm2	0.341185	0.00237602	1	0.917	0.88	Not significant
Fry	0.390092	4.61987e-18	8.49087e-14	0.169	0.052	Not significant		Pcolce	0.340865	0.00254086	1	0.127	0.012	Not significant
Ccdc85a	0.389538	1.03648e-33	1.90494e-29	0.088	0	Not significant		Ndufa3	0.34046	0.048331	1	0.425	0.313	Not significant
Sult1a1	0.388801	8.95738e-05	1	0.33	0.249	Not significant		Rnf213	0.340456	0.123908	1	0.122	0.06	Not significant
Tmem255b	0.38539	3.7257e-24	6.84747e-20	0.087	0.006	Not significant		Hspd1	0.339773	0.291701	1	0.238	0.181	Not significant
Fam198b	0.382612	1.04722e-39	1.92468e-35	0.19	0.026	Not significant		Rpl35	0.339627	3.38043e-05	0.621289	0.939	0.976	Not significant
Lipe	0.381616	4.06562e-12	7.4722e-08	0.151	0.058	Not significant		Clec2d	0.339464	0.0489296	1	0.359	0.241	Not significant
Lnx1	0.3814	3.17723e-57	5.83943e-53	0.151	0	Not significant		Sh3glb2	0.339217	0.149544	1	0.16	0.096	Not significant
Palmd	0.380533	3.35661e-22	6.16912e-18	0.133	0.025	Not significant		Fry	0.337114	0.588868	1	0.26	0.241	Not significant
Efnb1	0.378992	4.36382e-22	8.02027e-18	0.12	0.02	Not significant		Ids	0.336691	0.0951524	1	0.094	0.036	Not significant
Eln	0.376402	4.9363e-25	9.07243e-21	0.195	0.05	Not significant		Timeless	0.336553	0.00957126	1	0.182	0.06	Not significant
Tagln	0.375893	5.42451e-17	9.96971e-13	0.182	0.061	Not significant		Spp1	0.336244	0.0675249	1	0.083	0.024	Not significant
Plcb1	0.374594	1.4868e-25	2.73259e-21	0.136	0.023	Not significant		Ckb	0.336239	0.926565	1	0.182	0.193	Not significant
Rgs3	0.373511	5.95269e-11	1.09404e-06	0.177	0.081	Not significant		Ywhaq	0.335956	0.144676	1	0.475	0.434	Not significant
Abcb1a	0.371343	4.84947e-29	8.91284e-25	0.105	0.007	Not significant		Mrpl9	0.335902	0.0409802	1	0.127	0.048	Not significant
Dbi	0.371302	8.43152e-05	1	0.656	0.663	Not significant		Sybu	0.335588	0.00710869	1	0.083	0	Not significant
Epb41	0.370145	1.52665e-49	2.80582e-45	0.131	0	Not significant		Btg3	0.335106	0.149922	1	0.199	0.133	Not significant
Afap1l1	0.370088	2.65491e-18	4.87947e-14	0.129	0.03	Not significant		Eepd1	0.334486	0.0040159	1	0.094	0	Not significant
Plscr4	0.36965	2.62308e-29	4.82096e-25	0.249	0.07	Not significant		Sncaip	0.33444	0.00226213	1	0.105	0	Not significant
Galnt18	0.369441	1.50285e-27	2.7621e-23	0.149	0.025	Not significant		Map2k1	0.333964	0.1009	1	0.127	0.06	Not significant
Pde2a	0.368187	1.58886e-30	2.92017e-26	0.107	0.007	Not significant		Fkbp5	0.333903	0.0410735	1	0.182	0.084	Not significant
Olfml3	0.367896	1.31833e-06	0.0242296	0.396	0.304	Not significant		Klf7	0.332682	0.361667	1	0.403	0.361	Not significant
Cyr61	0.364102	7.56189e-17	1.3898e-12	0.241	0.097	Not significant		Cct3	0.33141	0.151697	1	0.287	0.205	Not significant
Pcp4l1	0.364049	2.98664e-17	5.48914e-13	0.118	0.027	Not significant		Phactr4	0.331369	0.228102	1	0.088	0.048	Not significant
Acer2	0.362906	3.69707e-25	6.79485e-21	0.155	0.031	Not significant		Stc1	0.331263	0.012564	1	0.072	0	Not significant
Atp1b1	0.361975	3.3847e-33	6.22074e-29	0.166	0.025	Not significant		Lrif1	0.331077	0.129655	1	0.122	0.06	Not significant
Itga6	0.361957	2.05512e-05	0.37771	0.173	0.109	Not significant		Nes	0.330791	0.044918	1	0.11	0.036	Not significant
Caskin2	0.361805	2.73684e-24	5.03004e-20	0.114	0.015	Not significant		Vta1	0.330586	0.0343169	1	0.149	0.06	Not significant
Hspa12b	0.361433	7.98488e-31	1.46754e-26	0.129	0.014	Not significant		Agfg2	0.330564	0.0249722	1	0.083	0.012	Not significant
Map1b	0.36009	1.48673e-20	2.73245e-16	0.214	0.07	Not significant		Kpnb1	0.330535	0.0192645	1	0.182	0.072	Not significant
Cpne8	0.358176	1.75628e-31	3.22788e-27	0.227	0.053	Not significant		Lmf2	0.329975	0.0465157	1	0.144	0.06	Not significant
Serpinb9	0.354401	1.65192e-23	3.03606e-19	0.16	0.036	Not significant		Ddx5	0.329539	0.0541126	1	0.74	0.699	Not significant
Cmtm8	0.352779	3.0305e-41	5.56975e-37	0.109	0	Not significant		Ttll7	0.328837	0.0166791	1	0.133	0.036	Not significant
Gja1	0.351405	2.14043e-22	3.9339e-18	0.134	0.026	Not significant		H2-Q7	0.328287	0.00332025	1	0.315	0.133	Not significant
Etl4	0.350748	7.17283e-20	1.3183e-15	0.094	0.013	Not significant		Scyl1	0.327999	0.0682394	1	0.182	0.096	Not significant
Notch4	0.349298	2.22653e-18	4.09213e-14	0.072	0.007	Not significant		Hnrnpa2b1	0.327716	0.121268	1	0.519	0.482	Not significant
Fam65a	0.34882	1.05908e-14	1.94648e-10	0.164	0.058	Not significant		Ifi27	0.327566	0.119302	1	0.514	0.446	Not significant
S100b	0.348372	5.56996e-19	1.0237e-14	0.208	0.07	Not significant		Ptges3	0.325726	0.243068	1	0.348	0.289	Not significant
Synpo	0.346809	2.22088e-25	4.08175e-21	0.219	0.062	Not significant		Sephs2	0.325248	0.0532269	1	0.088	0.024	Not significant
Palm	0.346438	1.09955e-22	2.02086e-18	0.217	0.066	Not significant		Mob4	0.325023	0.0886407	1	0.249	0.157	Not significant
Tspan9	0.34588	1.34064e-29	2.46396e-25	0.177	0.033	Not significant		Myo1c	0.32492	0.139212	1	0.271	0.193	Not significant
Lamb1	0.345597	1.24679e-31	2.29148e-27	0.088	0.001	Not significant		Map7d1	0.324277	0.398233	1	0.265	0.229	Not significant
G0s2	0.345568	2.14157e-23	3.93598e-19	0.179	0.044	Not significant		Ociad1	0.323872	0.074775	1	0.293	0.193	Not significant
Sema6a	0.34552	1.40607e-24	2.58421e-20	0.142	0.026	Not significant		Rab5c	0.323647	0.284552	1	0.403	0.361	Not significant
Ets1	0.344273	3.44766e-15	6.33645e-11	0.193	0.073	Not significant		Ctnnb1	0.323243	0.0268391	1	0.508	0.373	Not significant
9430020K01Rik	0.343761	2.20155e-30	4.04622e-26	0.199	0.042	Not significant		Plekhg1	0.321454	0.0549735	1	0.122	0.048	Not significant
Pitpnc1	0.341808	7.27063e-10	1.33627e-05	0.175	0.083	Not significant		Adam10	0.321007	0.0766061	1	0.193	0.108	Not significant
Myo10	0.341239	1.21094e-26	2.22558e-22	0.099	0.008	Not significant		Zfp36l1	0.320908	0.102408	1	0.464	0.373	Not significant
Jam3	0.340908	1.61989e-37	2.9772e-33	0.21	0.036	Not significant		Isg20	0.320658	0.600698	1	0.088	0.072	Not significant
Arhgef12	0.339749	1.36445e-20	2.50772e-16	0.232	0.081	Not significant		Irgm1	0.320616	0.00301535	1	0.099	0	Not significant
Tjp1	0.339035	1.765e-28	3.2439e-24	0.171	0.033	Not significant		Pde8a	0.320403	0.0972086	1	0.155	0.084	Not significant
Pparg	0.33902	8.21127e-38	1.50915e-33	0.099	0	Not significant		Anxa3	0.320362	0.196242	1	0.481	0.422	Not significant
Flnb	0.338341	6.24226e-11	1.14726e-06	0.134	0.052	Not significant		Mapre1	0.319641	0.206353	1	0.365	0.301	Not significant
Mkl2	0.335529	3.36823e-20	6.19047e-16	0.145	0.035	Not significant		Elf1	0.319291	0.0544498	1	0.232	0.133	Not significant
Meox2	0.335261	1.02563e-34	1.88501e-30	0.099	0.002	Not significant		Myo18a	0.318646	0.0729531	1	0.182	0.096	Not significant
Ets2	0.330671	1.43099e-13	2.63001e-09	0.184	0.075	Not significant		Agmo	0.318619	0.00945143	1	0.077	0	Not significant
Abcc9	0.330542	5.72949e-38	1.05302e-33	0.169	0.02	Not significant		Scaf8	0.316329	0.0774924	1	0.061	0.012	Not significant
Fryl	0.330256	2.3331e-15	4.28801e-11	0.193	0.073	Not significant		Cpne8	0.316221	0.0586375	1	0.243	0.145	Not significant
Nid1	0.329779	8.80825e-26	1.61887e-21	0.157	0.03	Not significant		Brip1os	0.315651	0.0252449	1	0.083	0.012	Not significant
Grb10	0.329452	2.53477e-21	4.65865e-17	0.173	0.046	Not significant		Cdc42ep4	0.315565	0.126339	1	0.177	0.108	Not significant
Itih5	0.329315	1.51458e-21	2.78365e-17	0.184	0.051	Not significant		Hnrnpl	0.315217	0.113125	1	0.182	0.108	Not significant
Bnip3	0.328644	6.14071e-11	1.1286e-06	0.219	0.107	Not significant		Trafd1	0.315184	0.231169	1	0.16	0.108	Not significant
Cdc42ep2	0.327151	3.57284e-17	6.56651e-13	0.131	0.033	Not significant		Bcl2l1	0.315017	0.0191854	1	0.337	0.193	Not significant
Hmgcs2	0.327116	8.9567e-21	1.64615e-16	0.232	0.08	Not significant		Slc30a1	0.314825	0.0191635	1	0.088	0.012	Not significant
B4galt4	0.326918	1.13132e-18	2.07925e-14	0.153	0.042	Not significant		Gimap8	0.314374	0.00783627	1	0.127	0.024	Not significant
Cdc42ep1	0.32676	1.72651e-28	3.17315e-24	0.133	0.017	Not significant		Calm1	0.313892	0.00348037	1	0.912	0.867	Not significant
Auts2	0.32665	4.08975e-22	7.51655e-18	0.19	0.052	Not significant		Raly	0.313635	0.04727	1	0.431	0.313	Not significant
Ppfibp1	0.322481	3.7451e-17	6.88312e-13	0.199	0.07	Not significant		Ndufa10	0.313525	0.0658645	1	0.21	0.12	Not significant
Amotl1	0.321244	1.11276e-27	2.04514e-23	0.21	0.052	Not significant		Znfx1	0.313431	0.0488467	1	0.11	0.036	Not significant
Clstn1	0.32117	3.74353e-25	6.88024e-21	0.238	0.071	Not significant		Prkd2	0.313217	0.0515876	1	0.177	0.084	Not significant
Slc16a2	0.320871	1.26179e-27	2.31905e-23	0.25	0.073	Not significant		Cdc42ep1	0.312862	0.00805041	1	0.227	0.084	Not significant
St8sia4	0.319994	4.47394e-35	8.22265e-31	0.092	0	Not significant		Csnk2a1	0.312766	0.306582	1	0.215	0.169	Not significant
Plxnd1	0.319432	8.15828e-11	1.49941e-06	0.122	0.044	Not significant		Mdh2	0.31271	0.110047	1	0.392	0.301	Not significant
Adcy4	0.319401	5.8772e-21	1.08017e-16	0.116	0.02	Not significant		Ppid	0.311106	0.05891	1	0.122	0.048	Not significant
Mall	0.319032	2.77889e-18	5.10731e-14	0.123	0.028	Not significant		Pum3	0.310647	0.012564	1	0.072	0	Not significant
Tgfb1i1	0.318739	5.35445e-25	9.84095e-21	0.239	0.072	Not significant		Pik3ip1	0.310283	0.72353	1	0.166	0.157	Not significant
Cdkn1c	0.31646	5.51819e-09	0.000101419	0.136	0.059	Not significant		Bag5	0.309263	0.0460316	1	0.26	0.145	Not significant
Fscn1	0.316373	1.31706e-18	2.42062e-14	0.098	0.016	Not significant		Fmnl3	0.309168	0.334875	1	0.166	0.12	Not significant
Rapgef3	0.316016	4.55169e-27	8.36555e-23	0.122	0.015	Not significant		Tm6sf1	0.308834	0.0542456	1	0.127	0.048	Not significant
Sgms1	0.316012	1.86731e-05	0.343193	0.151	0.088	Not significant		Elovl1	0.308299	0.461018	1	0.221	0.193	Not significant
Prss23	0.315393	2.9871e-23	5.48999e-19	0.087	0.007	Not significant		Lrg1	0.308211	0.394305	1	0.331	0.289	Not significant
Rcn1	0.315345	1.57552e-31	2.89564e-27	0.243	0.061	Not significant		Upf3a	0.307663	0.096263	1	0.127	0.06	Not significant
Mdk	0.31473	6.7372e-21	1.23823e-16	0.195	0.059	Not significant		Rps27	0.307628	0.000179153	1	0.956	0.976	Not significant
Spry1	0.313297	7.45912e-24	1.37091e-19	0.151	0.031	Not significant		Scfd1	0.307117	0.232422	1	0.105	0.06	Not significant
Sncg	0.313267	7.49625e-16	1.37773e-11	0.081	0.013	Not significant		Fut8	0.307088	0.0189549	1	0.088	0.012	Not significant
Gpm6a	0.312181	1.48017e-22	2.7204e-18	0.074	0.004	Not significant		Plscr4	0.306332	0.0214289	1	0.204	0.084	Not significant
Msx1	0.311888	2.69145e-28	4.94662e-24	0.25	0.07	Not significant		Mtmr10	0.306071	0.00710869	1	0.083	0	Not significant
Anxa3	0.311219	0.00158799	1	0.3	0.244	Not significant		Gm4951	0.305697	0.0150264	1	0.094	0.012	Not significant
Plxna2	0.311091	1.70741e-25	3.13805e-21	0.125	0.018	Not significant		Creld2	0.305214	0.111286	1	0.21	0.133	Not significant
Slc26a10	0.311017	8.29601e-15	1.52472e-10	0.042	0.001	Not significant		9530082P21Rik	0.304962	0.0155281	1	0.094	0.012	Not significant
Rasgrp3	0.310936	2.89871e-13	5.32754e-09	0.109	0.03	Not significant		Zdhhc12	0.30414	0.175913	1	0.11	0.06	Not significant
AW112010	0.310717	0.0614936	1	0.308	0.282	Not significant		Smc2	0.304138	0.012564	1	0.072	0	Not significant
Ptpn14	0.309935	1.67695e-28	3.08207e-24	0.179	0.036	Not significant		Gstm2	0.302692	0.144772	1	0.083	0.036	Not significant
Nav1	0.309765	3.64839e-16	6.70537e-12	0.243	0.101	Not significant		Rpl15	0.302349	0.0233128	1	0.751	0.795	Not significant
Pdgfd	0.307352	5.33695e-22	9.80878e-18	0.072	0.004	Not significant		Ric8	0.30231	0.151613	1	0.116	0.06	Not significant
Gstm2	0.307029	4.71298e-26	8.66198e-22	0.133	0.02	Not significant		Tbxa2r	0.301975	0.0295659	1	0.055	0	Not significant
Txnip	0.30672	6.82036e-07	0.0125351	0.757	0.664	Not significant		Grap	0.301612	0.0258951	1	0.199	0.084	Not significant
Npy	0.30622	0.000239089	1	0.094	0.05	Not significant		Marcks	0.301458	0.287614	1	0.243	0.193	Not significant
Kcnj8	0.305722	8.92419e-30	1.64018e-25	0.138	0.018	Not significant		Zfp292	0.301192	0.157447	1	0.116	0.06	Not significant
Gbp2	0.305213	1.66609e-15	3.06211e-11	0.195	0.073	Not significant		Tomm6	0.300975	0.039284	1	0.149	0.06	Not significant
Parva	0.30448	3.90487e-30	7.17676e-26	0.19	0.039	Not significant		Cttnbp2nl	0.300494	0.00812133	1	0.188	0.06	Not significant
Lima1	0.30411	1.23138e-18	2.26316e-14	0.214	0.075	Not significant		Rpl36	0.300387	0.00217604	1	0.89	0.916	Not significant
Unc5b	0.302768	1.91274e-28	3.51542e-24	0.234	0.062	Not significant		9930111J21Rik2	0.300386	0.0260151	1	0.144	0.048	Not significant
Gadd45a	0.302492	9.55877e-22	1.75681e-17	0.182	0.051	Not significant		Papolg	0.300081	0.0704366	1	0.039	0	Not significant
Hrct1	0.301909	3.4626e-24	6.36391e-20	0.125	0.02	Not significant		Nr2f6	0.300062	0.0695095	1	0.166	0.084	Not significant
Tmem45a	0.301742	8.14145e-25	1.49632e-20	0.21	0.058	Not significant		Ilk	0.299425	0.25763	1	0.265	0.205	Not significant
Dock6	0.301597	1.5104e-20	2.77596e-16	0.136	0.03	Not significant		Sema6d	0.299301	0.184412	1	0.127	0.072	Not significant
Ercc1	0.30085	3.59709e-08	0.000661109	0.206	0.112	Not significant		AU020206	0.29831	0.043302	1	0.072	0.012	Not significant
Enpp2	0.300211	2.13377e-24	3.92165e-20	0.182	0.044	Not significant		St5	0.298189	0.024702	1	0.083	0.012	Not significant
Smad1	0.300176	6.10852e-11	1.12269e-06	0.215	0.105	Not significant		Abcc4	0.297962	0.0191635	1	0.088	0.012	Not significant
Nckap1	0.29954	9.71745e-26	1.78597e-21	0.214	0.057	Not significant		Cbx1	0.297721	0.0518928	1	0.326	0.217	Not significant
Trp53i11	0.297491	2.72185e-08	0.00050025	0.129	0.058	Not significant		Hspa5	0.297399	0.183464	1	0.519	0.446	Not significant
Loxl1	0.297391	1.61143e-22	2.96165e-18	0.245	0.081	Not significant		Map4k3	0.297334	0.0302774	1	0.099	0.024	Not significant
Kank1	0.296749	6.9217e-24	1.27214e-19	0.217	0.064	Not significant		2610305D13Rik	0.29713	0.00554742	1	0.138	0.024	Not significant
Xpnpep1	0.296664	4.3139e-14	7.92851e-10	0.239	0.11	Not significant		Igtp	0.296644	0.22971	1	0.105	0.06	Not significant
Acta2	0.296516	3.93927e-15	7.23998e-11	0.212	0.085	Not significant		Crk	0.296553	0.0236469	1	0.254	0.133	Not significant
Ly6e	0.293943	0.0234895	1	0.746	0.705	Not significant		Il10rb	0.296268	0.188439	1	0.309	0.241	Not significant
Csf1	0.29264	4.57547e-28	8.40926e-24	0.217	0.055	Not significant		Pdia6	0.296234	0.236425	1	0.348	0.289	Not significant
C3	0.292228	3.04702e-07	0.00560011	0.127	0.06	Not significant		Zdhhc18	0.296192	0.0113949	1	0.099	0.012	Not significant
Apold1	0.29196	2.20129e-15	4.04576e-11	0.088	0.017	Not significant		Dennd5a	0.295941	0.30455	1	0.16	0.12	Not significant
Prkch	0.291359	1.34976e-08	0.000248072	0.131	0.058	Not significant		Lrrc8a	0.294902	0.0591924	1	0.359	0.253	Not significant
Cfd	0.290785	0.118526	1	0.009	0.004	Not significant		Itgb1	0.294744	0.233039	1	0.409	0.349	Not significant
Cbx6	0.290447	7.05125e-17	1.29595e-12	0.208	0.076	Not significant		Arhgap31	0.294521	0.041528	1	0.575	0.482	Not significant
Casp12	0.289482	1.97268e-25	3.62559e-21	0.173	0.039	Not significant		Pla2g16	0.29437	0.281228	1	0.243	0.193	Not significant
Mcc	0.289408	1.69417e-38	3.11371e-34	0.101	0	Not significant		Ing4	0.294359	0.606879	1	0.127	0.108	Not significant
Myo1c	0.289377	1.63598e-09	3.00677e-05	0.227	0.122	Not significant		Ebf3	0.294326	0.0191635	1	0.088	0.012	Not significant
Lmo1	0.284741	6.47431e-21	1.18991e-16	0.166	0.044	Not significant		Tdp2	0.293185	0.0336028	1	0.077	0.012	Not significant
Utrn	0.284714	5.86735e-17	1.07836e-12	0.186	0.064	Not significant		Fam43a	0.293087	0.0495511	1	0.32	0.205	Not significant
Cyp2d22	0.284498	4.5307e-23	8.32698e-19	0.145	0.03	Not significant		Fermt2	0.292524	0.917564	1	0.403	0.458	Not significant
Yap1	0.284106	5.96137e-25	1.09564e-20	0.162	0.034	Not significant		Irf2	0.292459	0.383607	1	0.193	0.157	Not significant
Sox9	0.283404	5.19792e-22	9.55325e-18	0.238	0.079	Not significant		Stk25	0.29194	0.286685	1	0.265	0.205	Not significant
Erg	0.283361	9.20629e-22	1.69202e-17	0.12	0.02	Not significant		Lman2	0.291699	0.137949	1	0.326	0.241	Not significant
2900026A02Rik	0.281473	1.31491e-11	2.41667e-07	0.116	0.038	Not significant		Ggnbp2	0.291682	0.774745	1	0.21	0.205	Not significant
Bmp4	0.280165	8.0752e-10	1.48414e-05	0.149	0.064	Not significant		Ruvbl1	0.291421	0.156172	1	0.099	0.048	Not significant
Rnf144a	0.280045	2.07844e-28	3.81997e-24	0.092	0.004	Not significant		Ubc	0.290672	0.018088	1	0.801	0.795	Not significant
Cbfa2t3	0.279284	1.51744e-06	0.027889	0.153	0.083	Not significant		Syn2	0.290529	0.0743155	1	0.061	0.012	Not significant
Syne2	0.279261	1.7395e-19	3.19704e-15	0.168	0.047	Not significant		Sgms1	0.290427	0.553076	1	0.282	0.253	Not significant
Gatsl3	0.278376	1.55031e-16	2.84932e-12	0.169	0.055	Not significant		Ip6k1	0.289902	0.0775998	1	0.149	0.072	Not significant
Cx3cl1	0.278198	1.02398e-27	1.88197e-23	0.16	0.029	Not significant		Parvb	0.289643	0.150609	1	0.276	0.193	Not significant
Uaca	0.278038	1.80563e-21	3.31858e-17	0.112	0.018	Not significant		Canx	0.289612	0.100037	1	0.365	0.277	Not significant
Nxn	0.277801	1.04117e-23	1.91357e-19	0.144	0.028	Not significant		Zc3hav1	0.289119	0.256685	1	0.127	0.084	Not significant
Car8	0.275638	3.47751e-16	6.39132e-12	0.116	0.028	Not significant		Phxr4	0.28904	0.0437671	1	0.072	0.012	Not significant
Ier3	0.275496	2.30053e-11	4.22814e-07	0.217	0.102	Not significant		Prpf40b	0.288984	0.0148624	1	0.094	0.012	Not significant
St6galnac2	0.275391	4.02795e-35	7.40297e-31	0.134	0.011	Not significant		Ssu2	0.288978	0.131922	1	0.05	0.012	Not significant
Slc6a6	0.27538	0.033709	1	0.343	0.291	Not significant		Slc12a7	0.28894	0.123017	1	0.088	0.036	Not significant
Ndn	0.275247	1.37925e-22	2.53492e-18	0.19	0.052	Not significant		Chordc1	0.288584	0.0545499	1	0.122	0.048	Not significant
Gpr4	0.275179	1.24891e-27	2.29538e-23	0.083	0.002	Not significant		Dnttip2	0.288576	0.126066	1	0.105	0.048	Not significant
Ephx1	0.274704	1.14468e-11	2.1038e-07	0.204	0.094	Not significant		Zmiz1	0.287591	0.364364	1	0.238	0.193	Not significant
Gimap4	0.274646	4.61143e-10	8.47535e-06	0.168	0.073	Not significant		Cyp2d22	0.287473	0.0608973	1	0.171	0.084	Not significant
N4bp3	0.274349	1.52365e-14	2.80031e-10	0.087	0.017	Not significant		Gcnt2	0.28743	0.00710869	1	0.083	0	Not significant
Comp	0.272751	3.5101e-05	0.645121	0.184	0.112	Not significant		Trim34a	0.287003	0.0542132	1	0.088	0.024	Not significant
Lrp5	0.272601	2.57391e-20	4.7306e-16	0.168	0.045	Not significant		Eif3c	0.287001	0.0527298	1	0.271	0.157	Not significant
Scap	0.271855	2.0132e-54	3.70006e-50	0.144	0	Not significant		Med27	0.286801	0.0326656	1	0.099	0.024	Not significant
Add3	0.271695	1.97626e-18	3.63217e-14	0.239	0.091	Not significant		As3mt	0.286156	0.0447099	1	0.072	0.012	Not significant
Map3k6	0.271566	5.82195e-13	1.07002e-08	0.169	0.065	Not significant		Susd6	0.285737	0.0482506	1	0.144	0.06	Not significant
AU021092	0.271002	8.69751e-20	1.59852e-15	0.053	0.001	Not significant		Psme2	0.285439	0.383019	1	0.348	0.313	Not significant
Smad7	0.270965	3.74325e-10	6.87972e-06	0.201	0.096	Not significant		Smu1	0.285108	0.154646	1	0.144	0.084	Not significant
Cttn	0.270584	3.05403e-28	5.61301e-24	0.221	0.056	Not significant		Mettl9	0.284905	0.277066	1	0.204	0.157	Not significant
Slc3a2	0.270345	0.0108562	1	0.49	0.419	Not significant		Etnk1	0.284746	0.230018	1	0.193	0.133	Not significant
Pard6g	0.269134	1.30654e-08	0.00024013	0.072	0.021	Not significant		Zfp113	0.284291	0.315205	1	0.033	0.012	Not significant
Cers4	0.268694	3.37836e-22	6.20908e-18	0.215	0.066	Not significant		Ap3b1	0.283694	0.0500497	1	0.127	0.048	Not significant
Ramp3	0.268651	2.76601e-09	5.08365e-05	0.077	0.022	Not significant		St8sia4	0.283632	0.00945143	1	0.077	0	Not significant
Upp1	0.268545	5.94796e-19	1.09318e-14	0.076	0.007	Not significant		Psmd11	0.2835	0.845692	1	0.287	0.301	Not significant
Myo6	0.267912	9.56568e-18	1.75808e-13	0.12	0.027	Not significant		Hfe	0.283388	0.10375	1	0.16	0.084	Not significant
Prg4	0.267804	3.29876e-07	0.0060628	0.238	0.14	Not significant		H2-T22	0.282981	0.503537	1	0.343	0.337	Not significant
Frzb	0.267633	1.76063e-15	3.23586e-11	0.239	0.1	Not significant		Parva	0.282724	0.0935757	1	0.144	0.072	Not significant
Dnm3	0.267538	9.88767e-22	1.81726e-17	0.076	0.005	Not significant		Vcp	0.282468	0.403229	1	0.359	0.325	Not significant
Trib2	0.267057	1.894e-23	3.48099e-19	0.109	0.014	Not significant		Atp2b1	0.282373	0.0766788	1	0.26	0.169	Not significant
Sh3glb2	0.266999	1.14338e-10	2.10141e-06	0.179	0.08	Not significant		Gstp1	0.282267	0.0956915	1	0.188	0.108	Not significant
Htra1	0.266379	7.74842e-22	1.42408e-17	0.234	0.078	Not significant		Smarca5	0.282226	0.0499229	1	0.177	0.084	Not significant
Lrrc32	0.266325	1.53699e-24	2.82484e-20	0.092	0.007	Not significant		Grn	0.282146	0.326192	1	0.365	0.313	Not significant
Fzd1	0.26617	2.76758e-23	5.08653e-19	0.177	0.044	Not significant		Arpc3	0.281971	0.0591641	1	0.635	0.578	Not significant
Bhlhe40	0.265203	4.50153e-16	8.27336e-12	0.199	0.073	Not significant		Cdc42ep2	0.281764	0.594977	1	0.199	0.181	Not significant
Grasp	0.26516	5.65849e-20	1.03997e-15	0.131	0.028	Not significant		Cacybp	0.28164	0.436333	1	0.254	0.229	Not significant
Trip10	0.265121	2.00819e-18	3.69085e-14	0.238	0.089	Not significant		Actr3	0.281339	0.0456803	1	0.265	0.157	Not significant
Calcrl	0.264439	1.02343e-11	1.88097e-07	0.112	0.036	Not significant		Angpt2	0.280793	0.0269359	1	0.083	0.012	Not significant
Xiap	0.264166	9.91664e-07	0.0182258	0.263	0.168	Not significant		Rock1	0.28071	0.0895872	1	0.304	0.205	Not significant
Serpine2	0.263999	8.15518e-11	1.49884e-06	0.195	0.09	Not significant		Srsf10	0.280576	0.325828	1	0.254	0.205	Not significant
Gm12002	0.263912	6.43676e-27	1.18301e-22	0.07	0	Not significant		Ssr2	0.280538	0.433699	1	0.243	0.205	Not significant
Kazald1	0.263458	2.97752e-21	5.47238e-17	0.232	0.078	Not significant		Ttc3	0.280439	0.138373	1	0.177	0.108	Not significant
Map4k4	0.263284	7.50784e-10	1.37987e-05	0.247	0.131	Not significant		Zfp715	0.280401	0.076688	1	0.061	0.012	Not significant
Pdgfra	0.263244	6.94914e-28	1.27718e-23	0.199	0.046	Not significant		Dynll1	0.280226	0.0150361	1	0.796	0.675	Not significant
Yes1	0.262985	5.73359e-13	1.05378e-08	0.083	0.018	Not significant		Ctss	0.280206	0.688263	1	0.133	0.12	Not significant
Nbl1	0.262719	9.67e-15	1.77725e-10	0.241	0.103	Not significant		Vasp	0.280134	0.0672433	1	0.276	0.181	Not significant
Bicc1	0.262627	3.31273e-23	6.08846e-19	0.18	0.046	Not significant		Limk2	0.279748	0.165525	1	0.083	0.036	Not significant
Mylip	0.261325	5.11783e-07	0.00940606	0.21	0.122	Not significant		Bhlhe40	0.279422	0.150348	1	0.133	0.072	Not significant
Abhd14b	0.261092	1.0571e-19	1.94284e-15	0.243	0.089	Not significant		Dll4	0.279205	0.0264121	1	0.105	0.024	Not significant
Paqr6	0.260602	9.40584e-24	1.7287e-19	0.158	0.034	Not significant		Tmem245	0.278856	0.0263126	1	0.122	0.036	Not significant
Gbp4	0.26019	1.64784e-07	0.00302856	0.076	0.026	Not significant		Fam84b	0.27883	0.012564	1	0.072	0	Not significant
Sh2d3c	0.259984	4.86618e-10	8.94355e-06	0.101	0.034	Not significant		Arhgap5	0.278065	0.234266	1	0.133	0.084	Not significant
Pxdn	0.259426	3.17089e-23	5.82778e-19	0.098	0.01	Not significant		Mylk	0.278051	0.0249421	1	0.105	0.024	Not significant
Nrp2	0.25901	5.37708e-05	0.988254	0.098	0.051	Not significant		Dnajb11	0.277946	0.281473	1	0.215	0.169	Not significant
Lbp	0.258847	1.32407e-08	0.000243352	0.064	0.017	Not significant		1110038F14Rik	0.277782	0.479399	1	0.199	0.169	Not significant
Dnaja1	0.256461	4.79804e-05	0.881832	0.586	0.471	Not significant		Qk	0.27773	0.176654	1	0.392	0.301	Not significant
Fgd5	0.255833	8.49115e-21	1.56059e-16	0.092	0.011	Not significant		Eif2ak2	0.277062	0.187752	1	0.094	0.048	Not significant
Adm	0.255603	2.392e-07	0.00439626	0.061	0.018	Not significant		Hivep2	0.276947	0.115013	1	0.155	0.084	Not significant
Hs3st1	0.255462	3.4194e-26	6.28452e-22	0.215	0.057	Not significant		Mecp2	0.276216	0.950655	1	0.144	0.157	Not significant
Bmpr2	0.254551	9.30914e-15	1.71093e-10	0.215	0.088	Not significant		Rpl23a	0.276044	0.000669257	1	0.912	0.952	Not significant
Gm14964	0.254132	1.25531e-07	0.00230713	0.057	0.015	Not significant		Gdi1	0.275794	0.111471	1	0.26	0.169	Not significant
Efemp2	0.253866	3.40949e-20	6.2663e-16	0.236	0.083	Not significant		Cebpg	0.275791	0.178766	1	0.293	0.229	Not significant
Btg3	0.253196	4.76198e-13	8.75204e-09	0.182	0.073	Not significant		Ahsa1	0.275739	0.252746	1	0.282	0.217	Not significant
Triobp	0.253172	3.33607e-09	6.13135e-05	0.221	0.117	Not significant		Ppp1r16b	0.275139	0.209222	1	0.138	0.084	Not significant
Rapgef1	0.252584	2.11092e-08	0.000387966	0.118	0.049	Not significant		Nid2	0.274631	0.0202366	1	0.088	0.012	Not significant
C1ra	0.252246	1.41396e-25	2.59871e-21	0.158	0.031	Not significant		Slc46a3	0.274486	0.114212	1	0.072	0.024	Not significant
Scgb3a1	0.25206	1.73279e-10	3.1847e-06	0.037	0.003	Not significant		Stat2	0.274441	0.19319	1	0.061	0.024	Not significant
Plscr3	0.249536	9.40577e-11	1.72869e-06	0.238	0.12	Not significant		H2-Aa	0.274322	0.457337	1	0.21	0.181	Not significant
Pbrm1	0.249365	1.97161e-10	3.62361e-06	0.28	0.153	Not significant		C130074G19Rik	0.274224	0.0508044	1	0.16	0.072	Not significant
Epdr1	0.248908	2.4917e-21	4.5795e-17	0.239	0.081	Not significant		Prpf8	0.273992	0.513931	1	0.133	0.108	Not significant
Rbms3	0.248845	6.45674e-20	1.18668e-15	0.201	0.063	Not significant		Rtf1	0.2734	0.138606	1	0.354	0.277	Not significant
Cd38	0.248438	5.99297e-11	1.10145e-06	0.18	0.079	Not significant		Stx2	0.272797	0.178106	1	0.11	0.06	Not significant
Enah	0.248389	7.69481e-23	1.41423e-18	0.144	0.029	Not significant		Abracl	0.272792	0.181674	1	0.26	0.193	Not significant
Art3	0.248384	3.73518e-13	6.86489e-09	0.112	0.032	Not significant		Jak3	0.272645	0.0743155	1	0.061	0.012	Not significant
Hyal2	0.248253	2.25568e-16	4.14571e-12	0.188	0.065	Not significant		Xaf1	0.272613	0.0536361	1	0.243	0.145	Not significant
Colec12	0.248127	1.03798e-19	1.9077e-15	0.243	0.089	Not significant		Pank2	0.272498	0.545899	1	0.144	0.12	Not significant
Parvb	0.247879	2.10283e-05	0.386479	0.16	0.095	Not significant		Epha2	0.272491	0.0167028	1	0.066	0	Not significant
Gle1	0.247636	6.58772e-08	0.00121076	0.256	0.149	Not significant		Gmnn	0.272362	0.0526086	1	0.044	0	Not significant
H2afv	0.247515	1.25915e-09	2.31419e-05	0.587	0.428	Not significant		Cycs	0.272299	0.180108	1	0.381	0.301	Not significant
Tspan6	0.24742	4.38138e-21	8.05254e-17	0.168	0.043	Not significant		Btg1	0.271158	0.0546494	1	0.486	0.373	Not significant
Ednrb	0.247057	1.13398e-07	0.00208415	0.053	0.014	Not significant		Arhgap18	0.270991	0.0244344	1	0.083	0.012	Not significant
Amotl2	0.247025	2.84829e-18	5.23487e-14	0.092	0.014	Not significant		Pcdh12	0.270989	0.00710869	1	0.083	0	Not significant
Smad6	0.246529	1.04777e-14	1.92569e-10	0.14	0.043	Not significant		Rgl1	0.270445	0.0881976	1	0.182	0.096	Not significant
Ywhaq	0.246007	8.35398e-07	0.0153538	0.604	0.499	Not significant		Zdhhc1	0.2699	0.0675249	1	0.083	0.024	Not significant
Rock1	0.245932	4.02732e-07	0.0074018	0.309	0.203	Not significant		Ets2	0.269755	0.0480678	1	0.282	0.157	Not significant
Dag1	0.245033	1.28386e-14	2.35961e-10	0.214	0.086	Not significant		Tshz2	0.269498	0.188171	1	0.575	0.542	Not significant
Bola3	0.245005	3.13659e-14	5.76474e-10	0.359	0.191	Not significant		Mif	0.268931	0.138961	1	0.37	0.277	Not significant
Prrc2b	0.244923	8.85142e-15	1.6268e-10	0.21	0.084	Not significant		Elovl5	0.268326	0.164709	1	0.227	0.157	Not significant
Tpm1	0.244421	4.19209e-19	7.70463e-15	0.313	0.14	Not significant		Klhl24	0.268293	0.16345	1	0.116	0.06	Not significant
Matn2	0.244357	1.94099e-22	3.56735e-18	0.18	0.048	Not significant		Rpl38	0.26814	0.0117132	1	0.901	0.88	Not significant
Impdh1	0.244213	1.20943e-15	2.22281e-11	0.145	0.044	Not significant		Galnt10	0.267983	0.0222138	1	0.061	0	Not significant
Pink1	0.244145	3.43278e-12	6.3091e-08	0.429	0.26	Not significant		Dgke	0.26781	0.0295659	1	0.055	0	Not significant
Myzap	0.243892	6.81199e-16	1.25198e-11	0.061	0.006	Not significant		Itga1	0.267762	0.00710869	1	0.083	0	Not significant
Gimap1	0.243264	9.00852e-09	0.000165568	0.19	0.095	Not significant		Keap1	0.267382	0.153904	1	0.149	0.084	Not significant
Tbrg1	0.243215	3.21941e-11	5.91695e-07	0.433	0.271	Not significant		Sdcbp	0.26735	0.20829	1	0.492	0.446	Not significant
Yaf2	0.242926	1.66535e-12	3.06074e-08	0.252	0.123	Not significant		Plekhg5	0.267069	0.300849	1	0.083	0.048	Not significant
Lmo7	0.242891	3.37287e-15	6.19899e-11	0.087	0.016	Not significant		Synm	0.26698	0.0195715	1	0.11	0.024	Not significant
Eif4g2	0.242808	1.53243e-08	0.000281646	0.547	0.412	Not significant		Akap12	0.266875	0.0040159	1	0.094	0	Not significant
Acvrl1	0.242007	0.000877553	1	0.234	0.171	Not significant		Wbp4	0.266825	0.304972	1	0.193	0.145	Not significant
Rab11b	0.241965	1.56178e-09	2.8704e-05	0.567	0.411	Not significant		Flii	0.266794	0.068589	1	0.138	0.06	Not significant
Arpc1a	0.241848	5.67393e-12	1.04281e-07	0.464	0.294	Not significant		Ssb	0.266406	0.148875	1	0.293	0.217	Not significant
Eci2	0.241327	4.76768e-14	8.76252e-10	0.33	0.17	Not significant		Dchs1	0.265981	0.149353	1	0.066	0.024	Not significant
Slc10a6	0.241036	1.01747e-12	1.87e-08	0.133	0.044	Not significant		Zfp36l2	0.265891	0.122018	1	0.21	0.133	Not significant
Mmp15	0.240984	1.84811e-18	3.39664e-14	0.05	0.001	Not significant		Lzts2	0.265528	0.150942	1	0.227	0.157	Not significant
Morf4l2	0.240548	2.05828e-10	3.78292e-06	0.46	0.309	Not significant		Aqp11	0.265517	0.0526086	1	0.044	0	Not significant
1110008P14Rik	0.239336	1.56466e-10	2.8757e-06	0.311	0.178	Not significant		Tmem176a	0.265392	0.32027	1	0.232	0.181	Not significant
Mageh1	0.239316	4.55663e-30	8.37464e-26	0.199	0.042	Not significant		Wnk1	0.265341	0.279986	1	0.387	0.349	Not significant
Ano6	0.238915	3.96843e-07	0.00729358	0.192	0.107	Not significant		Ube2a	0.265216	0.20565	1	0.221	0.157	Not significant
Ryk	0.238559	4.03252e-20	7.41138e-16	0.192	0.057	Not significant		Cdc42	0.265105	0.202352	1	0.597	0.566	Not significant
H1f0	0.237953	9.12921e-12	1.67786e-07	0.416	0.252	Not significant		Prpsap1	0.265048	0.0808011	1	0.166	0.084	Not significant
Tspan15	0.237639	7.82703e-21	1.43853e-16	0.059	0.001	Not significant		Tor1aip1	0.263983	0.656134	1	0.249	0.253	Not significant
Gja4	0.237385	3.24206e-20	5.95858e-16	0.151	0.036	Not significant		Eva1b	0.26347	0.245658	1	0.331	0.277	Not significant
Tnrc6c	0.237351	2.5432e-08	0.000467414	0.319	0.2	Not significant		Tpm1	0.263459	0.341807	1	0.287	0.241	Not significant
Fam57b	0.237125	3.83149e-22	7.04189e-18	0.063	0.001	Not significant		Tpm4	0.262767	0.0650469	1	0.613	0.518	Not significant
Pcnp	0.23705	3.77659e-10	6.94099e-06	0.425	0.275	Not significant		Strn4	0.26263	0.228626	1	0.177	0.12	Not significant
Cmip	0.236978	1.11477e-05	0.204884	0.239	0.157	Not significant		B4galt4	0.262475	0.689898	1	0.221	0.217	Not significant
Arl3	0.236791	1.25173e-12	2.30056e-08	0.348	0.196	Not significant		Ddx39	0.262257	0.260222	1	0.116	0.072	Not significant
Klc1	0.236201	3.71563e-09	6.82895e-05	0.282	0.163	Not significant		Nrarp	0.26205	0.0215541	1	0.149	0.048	Not significant
Abhd8	0.236026	8.41962e-16	1.54744e-11	0.225	0.088	Not significant		Cbx6	0.262011	0.384373	1	0.171	0.133	Not significant
Cdc42bpa	0.235437	4.80504e-18	8.83118e-14	0.123	0.028	Not significant		Pdia4	0.261947	0.0422603	1	0.177	0.084	Not significant
Stat3	0.235264	6.97436e-11	1.28182e-06	0.376	0.228	Not significant		Psmd5	0.261747	0.0140657	1	0.094	0.012	Not significant
Clec2d	0.23489	2.89225e-06	0.0531566	0.249	0.159	Not significant		Tmem33	0.261302	0.2775	1	0.21	0.157	Not significant
Klf6	0.234882	0.0096079	1	0.54	0.475	Not significant		Rac1	0.261185	0.100186	1	0.63	0.59	Not significant
Pde1a	0.234778	2.39918e-21	4.40945e-17	0.188	0.054	Not significant		Cope	0.261017	0.469719	1	0.365	0.337	Not significant
Ckap4	0.234741	1.01125e-18	1.85858e-14	0.21	0.072	Not significant		Srsf1	0.261004	0.591058	1	0.249	0.241	Not significant
Hras	0.23465	3.67255e-10	6.74979e-06	0.243	0.128	Not significant		Slc39a14	0.26066	0.0751122	1	0.099	0.036	Not significant
Sar1a	0.234623	1.29527e-08	0.000238058	0.389	0.255	Not significant		Actr1b	0.260287	0.143015	1	0.149	0.084	Not significant
Ndufa4	0.234473	8.97538e-11	1.64958e-06	0.733	0.582	Not significant		Dcaf8	0.260273	0.52672	1	0.144	0.12	Not significant
Tgoln1	0.234421	8.92273e-09	0.000163991	0.352	0.22	Not significant		Adcy4	0.260067	0.352367	1	0.249	0.205	Not significant
Chad	0.233294	0.0230337	1	0.122	0.088	Not significant		Slc23a2	0.260029	0.596704	1	0.05	0.036	Not significant
Ltbp1	0.233217	1.06617e-18	1.95952e-14	0.145	0.037	Not significant		Calcrl	0.260009	0.388241	1	0.243	0.205	Not significant
Tgfbr3	0.232897	2.69298e-22	4.94943e-18	0.16	0.038	Not significant		Gapdh	0.259993	0.0644451	1	0.624	0.554	Not significant
Phlda3	0.232825	8.99021e-14	1.65231e-09	0.366	0.198	Not significant		Yap1	0.25963	0.554517	1	0.105	0.084	Not significant
Phldb2	0.232661	4.85206e-25	8.9176e-21	0.116	0.015	Not significant		Capza2	0.259377	0.035835	1	0.42	0.277	Not significant
Cxx1b	0.232528	4.28044e-12	7.86702e-08	0.228	0.105	Not significant		Parp9	0.259326	0.0769476	1	0.099	0.036	Not significant
Foxc2	0.231945	2.07974e-16	3.82235e-12	0.125	0.031	Not significant		Arhgap27	0.259134	0.847904	1	0.066	0.06	Not significant
Wnt16	0.231902	2.62242e-18	4.81974e-14	0.133	0.031	Not significant		Snrnp200	0.259075	0.0788194	1	0.099	0.036	Not significant
Chst15	0.231756	1.36911e-12	2.51629e-08	0.083	0.019	Not significant		Sept9	0.258941	0.0705264	1	0.138	0.06	Not significant
Ttll7	0.231608	1.05992e-16	1.94803e-12	0.077	0.01	Not significant		Myo1b	0.258793	0.0166791	1	0.133	0.036	Not significant
Nr2f6	0.230914	2.21937e-14	4.07898e-10	0.149	0.049	Not significant		Sptan1	0.258442	0.929247	1	0.331	0.386	Not significant
Sash1	0.230771	8.64999e-15	1.58978e-10	0.311	0.151	Not significant		Tgoln1	0.258214	0.221794	1	0.315	0.241	Not significant
C1qtnf7	0.230534	1.41974e-21	2.60935e-17	0.195	0.056	Not significant		Irf2bpl	0.258105	0.124172	1	0.238	0.157	Not significant
Pcdh1	0.23039	2.64002e-15	4.85209e-11	0.066	0.008	Not significant		Birc2	0.258075	0.0794515	1	0.099	0.036	Not significant
Fam181b	0.229987	4.73512e-20	8.70268e-16	0.114	0.02	Not significant		Actn4	0.258075	0.0680656	1	0.431	0.337	Not significant
Tprgl	0.229673	1.65537e-07	0.0030424	0.575	0.445	Not significant		Capzb	0.257811	0.1049	1	0.547	0.506	Not significant
Pdlim3	0.229626	1.67457e-16	3.07768e-12	0.284	0.123	Not significant		Tmed10	0.257787	0.300654	1	0.525	0.506	Not significant
Sox7	0.229593	3.18523e-15	5.85414e-11	0.079	0.013	Not significant		Cox7a2	0.257481	0.254462	1	0.608	0.602	Not significant
Ybx3	0.228895	3.45415e-12	6.34838e-08	0.252	0.124	Not significant		Prickle1	0.257462	0.0106616	1	0.099	0.012	Not significant
Gata2	0.228778	4.16516e-13	7.65514e-09	0.114	0.033	Not significant		Tceb2	0.25731	0.0489337	1	0.635	0.578	Not significant
Scd2	0.22868	6.01126e-16	1.10481e-11	0.155	0.048	Not significant		Myo1d	0.257096	0.0336956	1	0.116	0.036	Not significant
Wars	0.228679	1.53079e-07	0.00281344	0.145	0.07	Not significant		Stox2	0.256856	0.0222138	1	0.061	0	Not significant
Bmper	0.228666	5.43701e-29	9.99268e-25	0.142	0.02	Not significant		Ssbp3	0.256653	0.441517	1	0.088	0.06	Not significant
Acyp2	0.228477	1.09891e-22	2.01969e-18	0.195	0.054	Not significant		Ube2l6	0.256412	0.196565	1	0.199	0.133	Not significant
Chchd2	0.228109	1.87895e-14	3.45333e-10	0.91	0.868	Not significant		Zdhhc2	0.256138	0.00710869	1	0.083	0	Not significant
Ifit1	0.228001	0.000130022	1	0.157	0.096	Not significant		Lpcat1	0.256109	0.239935	1	0.039	0.012	Not significant
Sntb2	0.227921	3.63338e-17	6.67779e-13	0.208	0.075	Not significant		Gnl2	0.255962	0.14587	1	0.083	0.036	Not significant
Trnau1ap	0.227758	3.38389e-11	6.21926e-07	0.25	0.126	Not significant		Oas1a	0.255691	0.186515	1	0.094	0.048	Not significant
Tulp4	0.227502	1.25823e-14	2.31251e-10	0.219	0.091	Not significant		Chrnb1	0.25551	0.141929	1	0.066	0.024	Not significant
Adarb1	0.227496	7.24814e-10	1.33214e-05	0.16	0.07	Not significant		Itgb5	0.255505	0.127167	1	0.122	0.06	Not significant
Notch1	0.227495	2.2127e-10	4.06673e-06	0.197	0.093	Not significant		Tmem71	0.254696	0.0295659	1	0.055	0	Not significant
Slco3a1	0.227316	1.94513e-12	3.57495e-08	0.16	0.061	Not significant		Ccdc174	0.254611	0.399494	1	0.144	0.108	Not significant
Ankrd37	0.227179	1.30364e-19	2.39596e-15	0.076	0.007	Not significant		Clk4	0.254504	0.122734	1	0.182	0.108	Not significant
Adipor2	0.227163	2.55583e-10	4.69736e-06	0.219	0.109	Not significant		Syt7	0.254489	0.253257	1	0.055	0.024	Not significant
Vamp3	0.227156	0.000607482	1	0.278	0.204	Not significant		Fbxo11	0.254405	0.230622	1	0.133	0.084	Not significant
Capns1	0.226562	2.58371e-08	0.000474861	0.707	0.599	Not significant		Mapk3	0.254367	0.150977	1	0.492	0.422	Not significant
Leprot	0.226561	1.82182e-06	0.0334833	0.448	0.321	Not significant		Ddx42	0.254331	0.0760876	1	0.149	0.072	Not significant
C130074G19Rik	0.226504	1.77734e-20	3.26657e-16	0.07	0.004	Not significant		Wasf2	0.25388	0.309004	1	0.492	0.446	Not significant
Tbx3	0.22637	1.14517e-31	2.10471e-27	0.083	0	Not significant		Etfa	0.253229	0.12743	1	0.149	0.084	Not significant
Pdlim1	0.226227	0.00010374	1	0.28	0.201	Not significant		Adipor2	0.253138	0.392771	1	0.177	0.145	Not significant
Lix1l	0.226144	3.25414e-21	5.98078e-17	0.217	0.069	Not significant		Eif4ebp2	0.253096	0.111267	1	0.072	0.024	Not significant
Vat1	0.226011	2.25837e-17	4.15066e-13	0.335	0.157	Not significant		Rab9	0.252662	0.695572	1	0.122	0.108	Not significant
Snhg18	0.225947	2.98421e-15	5.48468e-11	0.223	0.089	Not significant		Adam15	0.25266	0.228436	1	0.464	0.398	Not significant
Cops7a	0.225933	2.31819e-12	4.2606e-08	0.265	0.131	Not significant		Slc10a6	0.252237	0.130729	1	0.088	0.036	Not significant
Hnrnph1	0.225884	5.23434e-08	0.00096202	0.372	0.241	Not significant		Exoc3l2	0.252021	0.0659896	1	0.122	0.048	Not significant
Por	0.225808	1.77585e-09	3.26384e-05	0.239	0.128	Not significant		Syne2	0.251659	0.161434	1	0.188	0.12	Not significant
Ccny	0.22562	8.09295e-09	0.00014874	0.188	0.094	Not significant		Sepw1	0.251631	0.0400521	1	0.779	0.771	Not significant
Selk	0.225567	2.12793e-13	3.91093e-09	0.836	0.754	Not significant		Rasip1	0.251447	0.225748	1	0.387	0.325	Not significant
Dync1h1	0.225548	4.23709e-06	0.0778735	0.295	0.193	Not significant		Eif3d	0.251241	0.245142	1	0.232	0.169	Not significant
Foxo1	0.225524	2.2346e-14	4.10698e-10	0.234	0.099	Not significant		Katna1	0.25121	0.180421	1	0.094	0.048	Not significant
Gemin7	0.225474	6.35267e-07	0.0116756	0.422	0.296	Not significant		Ceacam1	0.251162	0.0167028	1	0.066	0	Not significant
Dstn	0.225295	1.56667e-10	2.87938e-06	0.685	0.54	Not significant		Hip1	0.250766	0.104034	1	0.188	0.108	Not significant
P4ha2	0.225121	1.09612e-12	2.01455e-08	0.133	0.044	Not significant		Fam160b1	0.250726	0.123017	1	0.088	0.036	Not significant
Helz2	0.224769	1.09428e-12	2.01118e-08	0.09	0.022	Not significant		Snai2	0.250652	0.0167028	1	0.066	0	Not significant
Sfr1	0.22439	1.46254e-07	0.00268801	0.51	0.382	Not significant		Ube2j1	0.250583	0.0630376	1	0.138	0.06	Not significant
Sun1	0.224276	2.49736e-11	4.5899e-07	0.122	0.042	Not significant		Nmt2	0.250327	0.00178493	1	0.133	0.012	Not significant
Spag9	0.22417	6.90764e-07	0.0126955	0.252	0.154	Not significant		Triobp	0.250186	0.349767	1	0.265	0.217	Not significant
Ecm2	0.224117	5.91922e-12	1.08789e-07	0.134	0.048	Not significant		Rrbp1	0.250032	0.706929	1	0.359	0.361	Not significant
Elk4	0.223886	1.12605e-13	2.06957e-09	0.169	0.063	Not significant		Sun1	0.249976	0.233047	1	0.133	0.084	Not significant
Adgrl2	0.223737	1.40889e-23	2.5894e-19	0.122	0.019	Not significant		Nod1	0.249876	0.0591429	1	0.105	0.036	Not significant
Cdc42ep4	0.223622	4.3262e-11	7.95113e-07	0.125	0.044	Not significant		Lbr	0.249821	0.065007	1	0.122	0.048	Not significant
Carhsp1	0.22354	5.9607e-08	0.00109552	0.311	0.197	Not significant		Ankrd12	0.24971	0.526736	1	0.282	0.253	Not significant
Olfml1	0.223479	1.17649e-23	2.16228e-19	0.162	0.036	Not significant		Zbtb46	0.249659	0.286955	1	0.099	0.06	Not significant
1810037I17Rik	0.223257	5.22326e-08	0.000959984	0.634	0.487	Not significant		Atp8b1	0.249495	0.0181405	1	0.088	0.012	Not significant
Rit1	0.223201	7.27672e-07	0.0133739	0.35	0.232	Not significant		Fcer1g	0.249389	0.186536	1	0.127	0.072	Not significant
Il1r1	0.223134	2.41739e-21	4.44292e-17	0.134	0.027	Not significant		Endou	0.248927	0.0582361	1	0.066	0.012	Not significant
Ndufb2	0.223035	1.17432e-08	0.000215828	0.448	0.312	Not significant		Xab2	0.248774	0.100521	1	0.094	0.036	Not significant
Arl1	0.223004	5.40748e-10	9.9384e-06	0.431	0.279	Not significant		Rer1	0.248626	0.0735982	1	0.387	0.265	Not significant
Rab13	0.222903	1.56205e-15	2.8709e-11	0.203	0.076	Not significant		Ccar1	0.248572	0.315251	1	0.122	0.084	Not significant
Csde1	0.222455	7.21875e-07	0.0132673	0.422	0.3	Not significant		Psmd7	0.24823	0.375645	1	0.309	0.265	Not significant
Prrx1	0.222238	1.70629e-21	3.13599e-17	0.188	0.052	Not significant		Acaa1a	0.248078	0.522141	1	0.193	0.169	Not significant
Clca3a1	0.222076	1.07398e-16	1.97386e-12	0.057	0.004	Not significant		Il1r1	0.247961	0.071924	1	0.083	0.024	Not significant
St3gal1	0.2217	4.07389e-07	0.00748741	0.151	0.076	Not significant		Lsm2	0.247836	0.281095	1	0.293	0.229	Not significant
Tmem59	0.221298	1.03099e-09	1.89486e-05	0.783	0.692	Not significant		Map4k5	0.247783	0.205863	1	0.077	0.036	Not significant
Cuedc1	0.221197	9.03838e-14	1.66116e-09	0.238	0.105	Not significant		Spcs3	0.247396	0.146878	1	0.116	0.06	Not significant
Mcam	0.221065	7.14635e-14	1.31343e-09	0.077	0.014	Not significant		Fam198b	0.247237	0.06785	1	0.199	0.108	Not significant
Dnajc3	0.221056	9.04844e-08	0.00166301	0.387	0.257	Not significant		Smarcc2	0.247197	0.199825	1	0.155	0.096	Not significant
Ube3a	0.220974	7.58155e-11	1.39341e-06	0.319	0.179	Not significant		Dok4	0.247054	0.102914	1	0.144	0.072	Not significant
Abi3bp	0.220909	1.27093e-14	2.33584e-10	0.282	0.132	Not significant		Hspa2	0.247043	0.0394014	1	0.05	0	Not significant
Srp54b	0.220478	1.29404e-08	0.000237832	0.335	0.209	Not significant		Tcf3	0.246282	0.244828	1	0.177	0.12	Not significant
Sh3bp5	0.220261	3.3707e-05	0.619501	0.147	0.086	Not significant		Mfng	0.246237	0.031158	1	0.21	0.096	Not significant
Fam63b	0.220179	2.64947e-11	4.86946e-07	0.306	0.165	Not significant		Tm4sf1	0.246169	6.28396e-05	1	0.834	0.687	Not significant
Sema6d	0.220157	1.39962e-13	2.57237e-09	0.092	0.021	Not significant		Cbfa2t3	0.2459	0.487797	1	0.287	0.253	Not significant
Gata4	0.220059	8.54243e-26	1.57001e-21	0.197	0.048	Not significant		Gnb1	0.245782	0.0236567	1	0.536	0.386	Not significant
Gm11730	0.219995	8.76695e-19	1.61128e-14	0.053	0.001	Not significant		Jag2	0.245265	0.0394014	1	0.05	0	Not significant
Fam212a	0.219995	4.39845e-07	0.00808391	0.107	0.047	Not significant		Zfp281	0.245241	0.185284	1	0.094	0.048	Not significant
Ccm2l	0.219932	7.16984e-16	1.31774e-11	0.083	0.014	Not significant		Actr2	0.244681	0.816606	1	0.249	0.241	Not significant
Sept11	0.219705	1.86362e-09	3.42515e-05	0.188	0.091	Not significant		Mrps9	0.244593	0.157232	1	0.099	0.048	Not significant
Slc39a7	0.219631	2.00008e-07	0.00367594	0.289	0.178	Not significant		Asb7	0.243997	0.181387	1	0.044	0.012	Not significant
Ndufc2	0.219494	0.000472226	1	0.669	0.574	Not significant		Nosip	0.243576	0.268175	1	0.171	0.12	Not significant
Apod	0.21948	0.000417448	1	0.031	0.01	Not significant		Mpv17l2	0.243379	0.0249722	1	0.083	0.012	Not significant
Eef2	0.219016	1.27622e-11	2.34556e-07	0.921	0.892	Not significant		Prdx4	0.243124	0.156259	1	0.166	0.096	Not significant
Zeb1	0.218971	5.24923e-17	9.64756e-13	0.19	0.065	Not significant		Otud5	0.243116	0.646964	1	0.099	0.084	Not significant
Ak1	0.218708	6.91126e-18	1.27022e-13	0.195	0.065	Not significant		Irf3	0.242718	0.110905	1	0.144	0.072	Not significant
Gm694	0.218622	3.81588e-12	7.0132e-08	0.035	0.001	Not significant		Dusp6	0.242587	0.0803025	1	0.166	0.084	Not significant
Pnpla2	0.218221	0.00428229	1	0.241	0.181	Not significant		Plaa	0.242255	0.012564	1	0.072	0	Not significant
Prkd2	0.218219	7.30865e-09	0.000134326	0.11	0.043	Not significant		Rpl37a	0.24214	0.00156456	1	0.967	1	Not significant
Penk	0.218209	1.28402e-07	0.0023599	0.081	0.028	Not significant		Hadhb	0.242036	0.483466	1	0.221	0.193	Not significant
Asph	0.217848	1.34091e-12	2.46446e-08	0.258	0.125	Not significant		Fus	0.241462	0.839699	1	0.392	0.41	Not significant
Eva1a	0.217553	6.61605e-16	1.21596e-11	0.068	0.008	Not significant		Pdia5	0.24123	0.0394014	1	0.05	0	Not significant
Epn2	0.217358	1.59662e-17	2.93443e-13	0.147	0.041	Not significant		Ifi47	0.241187	0.0240019	1	0.105	0.024	Not significant
Rbp4	0.217323	9.5359e-05	1	0.039	0.012	Not significant		Vwa3a	0.241124	0.0526086	1	0.044	0	Not significant
Gda	0.217271	2.15981e-12	3.96951e-08	0.179	0.072	Not significant		Fyn	0.240823	0.17697	1	0.204	0.133	Not significant
Cdkn2b	0.217176	1.31593e-16	2.41855e-12	0.142	0.039	Not significant		Sh3bgrl	0.240666	0.632503	1	0.276	0.253	Not significant
Dynlt3	0.217118	7.29643e-13	1.34101e-08	0.365	0.201	Not significant		Cct7	0.24057	0.225601	1	0.354	0.289	Not significant
Meis2	0.217106	1.32468e-19	2.43463e-15	0.225	0.077	Not significant		Pin4	0.240478	0.508255	1	0.199	0.169	Not significant
Nfic	0.216746	2.12568e-11	3.90679e-07	0.413	0.252	Not significant		Clcc1	0.240452	0.119296	1	0.088	0.036	Not significant
Cmpk2	0.216588	3.41245e-05	0.627175	0.087	0.041	Not significant		Hnrnpa3	0.240371	0.320009	1	0.459	0.41	Not significant
Fundc2	0.216537	4.68225e-10	8.60551e-06	0.449	0.295	Not significant		Sez6l2	0.240342	0.0222138	1	0.061	0	Not significant
Hjurp	0.21616	1.50028e-09	2.75737e-05	0.155	0.068	Not significant		Hacd4	0.239776	0.0572643	1	0.088	0.024	Not significant
Vsig2	0.216149	4.46773e-15	8.21125e-11	0.048	0.002	Not significant		Tuba4a	0.239306	0.177806	1	0.044	0.012	Not significant
Ttc3	0.215759	2.03194e-10	3.73449e-06	0.236	0.121	Not significant		Zfp68	0.239113	0.383461	1	0.105	0.072	Not significant
Ces2e	0.215744	9.36895e-14	1.72192e-09	0.037	0.001	Not significant		Gmfb	0.239069	0.225005	1	0.122	0.072	Not significant
Pnkd	0.215721	2.07566e-08	0.000381486	0.389	0.255	Not significant		Psme4	0.238804	0.126066	1	0.105	0.048	Not significant
Fus	0.215494	2.03962e-07	0.00374861	0.501	0.355	Not significant		Kptn	0.238522	0.102094	1	0.055	0.012	Not significant
Dysf	0.215303	3.09048e-17	5.68e-13	0.079	0.01	Not significant		Kdsr	0.237988	0.223029	1	0.105	0.06	Not significant
Arl6ip5	0.215303	8.24656e-05	1	0.593	0.51	Not significant		Zfp592	0.237605	0.528964	1	0.039	0.024	Not significant
Rarg	0.214858	5.18497e-13	9.52946e-09	0.227	0.101	Not significant		Noct	0.237542	0.0526086	1	0.044	0	Not significant
Ipo11	0.21477	4.2468e-06	0.0780519	0.118	0.059	Not significant		Amotl2	0.237528	0.0372866	1	0.171	0.072	Not significant
Ptov1	0.214476	1.74384e-11	3.20501e-07	0.389	0.237	Not significant		Gimap1	0.237373	0.227278	1	0.425	0.361	Not significant
Rabac1	0.214076	4.13118e-10	7.5927e-06	0.814	0.751	Not significant		Lrp10	0.236995	0.347743	1	0.188	0.145	Not significant
Tmem184b	0.214038	2.88569e-10	5.30362e-06	0.193	0.091	Not significant		Smndc1	0.236897	0.381598	1	0.105	0.072	Not significant
Wnt5a	0.213821	1.15757e-22	2.1275e-18	0.125	0.022	Not significant		Cnnm3	0.236296	0.0946785	1	0.033	0	Not significant
Shroom4	0.213369	6.61605e-16	1.21596e-11	0.068	0.008	Not significant		Atxn1	0.236223	0.156172	1	0.099	0.048	Not significant
Golga7	0.213312	5.55977e-08	0.00102183	0.433	0.308	Not significant		Pdap1	0.235764	0.567136	1	0.271	0.253	Not significant
Rfk	0.213287	2.22585e-09	4.09089e-05	0.245	0.13	Not significant		Tnfaip1	0.235568	0.454359	1	0.309	0.277	Not significant
Bace2	0.213263	5.34674e-23	9.82678e-19	0.133	0.024	Not significant		Npepps	0.235475	0.153539	1	0.116	0.06	Not significant
Card10	0.213104	3.40242e-15	6.25331e-11	0.063	0.007	Not significant		Tsnax	0.235368	0.270563	1	0.171	0.12	Not significant
Srpr	0.212877	1.90383e-10	3.49906e-06	0.3	0.165	Not significant		Stard9	0.235246	0.535763	1	0.066	0.048	Not significant
Rasal2	0.212814	6.95219e-20	1.27774e-15	0.099	0.015	Not significant		Esyt1	0.235226	0.294008	1	0.11	0.072	Not significant
Dpysl3	0.212698	5.6329e-16	1.03527e-11	0.245	0.101	Not significant		Cd274	0.235058	0.0394014	1	0.05	0	Not significant
Krtcap2	0.212688	1.56567e-08	0.000287754	0.667	0.545	Not significant		Reep3	0.234759	0.206641	1	0.315	0.241	Not significant
Asap1	0.212613	6.49415e-07	0.0119356	0.274	0.171	Not significant		Lta4h	0.234463	0.177734	1	0.144	0.084	Not significant
Lamc1	0.212425	2.73496e-13	5.02659e-09	0.157	0.056	Not significant		Adrb2	0.234438	0.0415271	1	0.094	0.024	Not significant
Stbd1	0.21237	3.72553e-13	6.84715e-09	0.138	0.047	Not significant		Gm4955	0.234306	0.0946785	1	0.033	0	Not significant
Dtx3	0.212036	4.82595e-14	8.86962e-10	0.3	0.146	Not significant		Slu7	0.23388	0.269072	1	0.144	0.096	Not significant
Aldoa	0.211948	3.64947e-08	0.000670736	0.768	0.683	Not significant		Gm12216	0.233498	0.0788194	1	0.099	0.036	Not significant
Rbfox2	0.211818	4.02258e-22	7.3931e-18	0.157	0.036	Not significant		Atp6v0d1	0.233477	0.0223544	1	0.204	0.084	Not significant
Sept2	0.211387	7.11655e-06	0.130795	0.37	0.265	Not significant		Glrx3	0.233448	0.748676	1	0.287	0.289	Not significant
Mecp2	0.211286	3.12127e-06	0.0573658	0.195	0.114	Not significant		Pole4	0.23336	0.0699593	1	0.155	0.072	Not significant
Tbx1	0.210911	6.37924e-12	1.17244e-07	0.037	0.002	Not significant		Zdhhc20	0.232421	0.445545	1	0.188	0.157	Not significant
Etnk1	0.210857	1.42877e-08	0.000262593	0.18	0.089	Not significant		Uqcc2	0.232277	0.222357	1	0.331	0.253	Not significant
Mal	0.210831	8.00056e-15	1.47042e-10	0.105	0.025	Not significant		Vcpip1	0.231734	0.137394	1	0.05	0.012	Not significant
Anxa7	0.210813	3.12634e-06	0.057459	0.414	0.3	Not significant		Mettl10	0.231657	0.125866	1	0.088	0.036	Not significant
Syne1	0.210622	4.87407e-06	0.0895805	0.179	0.104	Not significant		Mnat1	0.231595	0.301399	1	0.127	0.084	Not significant
Rnf215	0.210491	8.28146e-09	0.000152205	0.195	0.099	Not significant		Znrf1	0.231564	0.542087	1	0.26	0.229	Not significant
Polr2m	0.210396	2.62149e-11	4.81803e-07	0.464	0.29	Not significant		Sae1	0.231199	0.217817	1	0.188	0.133	Not significant
Fkbp3	0.210336	7.25677e-07	0.0133372	0.427	0.301	Not significant		Pola2	0.23119	0.050497	1	0.11	0.036	Not significant
Hsp90ab1	0.209971	6.64556e-05	1	0.913	0.869	Not significant		Adh1	0.231145	0.0626733	1	0.066	0.012	Not significant
Col6a2	0.209922	1.02846e-18	1.89021e-14	0.203	0.067	Not significant		Btbd1	0.230593	0.384737	1	0.16	0.12	Not significant
Ubc	0.20969	1.11713e-09	2.05317e-05	0.871	0.797	Not significant		Adora2a	0.230505	0.0295659	1	0.055	0	Not significant
Usp50	0.209645	6.07971e-08	0.00111739	0.249	0.145	Not significant		Gm16586	0.230388	0.450289	1	0.072	0.048	Not significant
Selp	0.209125	8.81769e-20	1.6206e-15	0.068	0.004	Not significant		Uso1	0.230137	0.381899	1	0.133	0.096	Not significant
Map4k2	0.209015	3.00332e-05	0.551979	0.083	0.038	Not significant		Snhg9	0.229858	0.176035	1	0.044	0.012	Not significant
Syf2	0.20899	0.000342216	1	0.517	0.426	Not significant		Rai14	0.229614	0.0795456	1	0.116	0.048	Not significant
Nts	0.208975	0.225245	1	0.02	0.013	Not significant		Hipk3	0.229518	0.366019	1	0.077	0.048	Not significant
Aig1	0.208944	7.27917e-11	1.33784e-06	0.249	0.126	Not significant		Sigirr	0.229259	0.365387	1	0.149	0.108	Not significant
Foxp2	0.208909	1.23063e-16	2.26178e-12	0.145	0.041	Not significant		Rpl37	0.229101	0.00470497	1	0.945	0.988	Not significant
Ndufb11	0.208768	4.76321e-08	0.00087543	0.669	0.545	Not significant		4931406P16Rik	0.2291	0.825522	1	0.348	0.349	Not significant
Snx7	0.208195	3.27082e-19	6.01143e-15	0.188	0.058	Not significant		Il16	0.22894	0.0394014	1	0.05	0	Not significant
Ptprm	0.207932	1.78215e-14	3.27542e-10	0.096	0.021	Not significant		Bzw1	0.228853	0.476048	1	0.282	0.253	Not significant
Pdgfrb	0.207916	2.35434e-17	4.32704e-13	0.215	0.078	Not significant		Dennd3	0.228843	0.172981	1	0.133	0.072	Not significant
Map4	0.207663	4.94282e-09	9.08442e-05	0.265	0.149	Not significant		Zkscan3	0.228773	0.480448	1	0.188	0.157	Not significant
Pigp	0.207631	1.08121e-12	1.98715e-08	0.355	0.197	Not significant		Pgap2	0.228548	0.164806	1	0.099	0.048	Not significant
Map7d1	0.207093	0.000485835	1	0.324	0.244	Not significant		Nsfl1c	0.228535	0.28894	1	0.171	0.12	Not significant
Tcf12	0.207005	9.62925e-14	1.76976e-09	0.3	0.148	Not significant		Kctd12b	0.228486	0.0439068	1	0.094	0.024	Not significant
Pear1	0.206823	9.4281e-24	1.73279e-19	0.134	0.023	Not significant		Phf14	0.228485	0.157627	1	0.133	0.072	Not significant
Vegfc	0.206779	8.21529e-21	1.50989e-16	0.11	0.018	Not significant		Ppp2r5a	0.228455	0.321002	1	0.243	0.193	Not significant
Wwc2	0.206696	8.46387e-11	1.55558e-06	0.114	0.039	Not significant		Mkln1	0.228432	0.724207	1	0.238	0.229	Not significant
Mt2	0.206551	0.000766297	1	0.311	0.238	Not significant		Cgrrf1	0.228402	0.314276	1	0.138	0.096	Not significant
Gimap5	0.206458	6.16517e-08	0.0011331	0.114	0.048	Not significant		Rusc2	0.228112	0.0886869	1	0.077	0.024	Not significant
Cyth3	0.206325	1.02755e-13	1.88854e-09	0.212	0.088	Not significant		Cysltr1	0.228009	0.0222138	1	0.061	0	Not significant
Trim37	0.205814	3.11603e-15	5.72696e-11	0.087	0.016	Not significant		Mgat4a	0.227954	0.0572643	1	0.088	0.024	Not significant
4930402H24Rik	0.205709	2.08491e-07	0.00383185	0.175	0.092	Not significant		Acly	0.227832	0.609896	1	0.199	0.181	Not significant
Clec11a	0.205682	3.09639e-19	5.69086e-15	0.138	0.033	Not significant		Arglu1	0.227747	0.604686	1	0.309	0.289	Not significant
Ociad2	0.205394	4.33847e-15	7.97367e-11	0.129	0.036	Not significant		Rnaset2b	0.227735	0.130521	1	0.105	0.048	Not significant
Plcg1	0.205301	1.83475e-10	3.37208e-06	0.094	0.028	Not significant		Fam57a	0.227661	0.00945143	1	0.077	0	Not significant
Plscr1	0.205098	8.69827e-05	1	0.144	0.086	Not significant		Smox	0.227596	0.433924	1	0.11	0.084	Not significant
Scarf2	0.20495	5.65218e-22	1.03881e-17	0.164	0.039	Not significant		Eif3l	0.227558	0.588544	1	0.243	0.217	Not significant
Tm7sf3	0.204729	5.63382e-11	1.03544e-06	0.228	0.112	Not significant		Coro6	0.227481	0.127987	1	0.028	0	Not significant
Thap3	0.204726	1.88177e-07	0.00345851	0.278	0.168	Not significant		Gpr160	0.226975	0.0394014	1	0.05	0	Not significant
Stap2	0.204559	4.74514e-17	8.72109e-13	0.07	0.007	Not significant		Anp32a	0.226968	0.318354	1	0.519	0.506	Not significant
Cyhr1	0.204451	5.51084e-13	1.01284e-08	0.291	0.143	Not significant		Vwa8	0.226819	0.0704366	1	0.039	0	Not significant
Wasl	0.204293	1.43091e-12	2.62987e-08	0.252	0.12	Not significant		Zcchc6	0.226767	0.220031	1	0.166	0.108	Not significant
Ctdsp1	0.2042	4.03758e-07	0.00742066	0.308	0.197	Not significant		Il13ra1	0.22672	0.00534455	1	0.088	0	Not significant
Nbeal1	0.20413	2.05269e-09	3.77264e-05	0.254	0.139	Not significant		Uggt1	0.22671	0.206175	1	0.061	0.024	Not significant
Ssr3	0.203817	1.26898e-08	0.000233225	0.435	0.293	Not significant		Shtn1	0.226701	0.0295659	1	0.055	0	Not significant
Ndufs5	0.203797	2.66339e-07	0.00489504	0.575	0.449	Not significant		Gsk3a	0.226683	0.60322	1	0.088	0.072	Not significant
Clpp	0.203581	3.21614e-12	5.91094e-08	0.304	0.159	Not significant		Fcho2	0.226677	0.194113	1	0.127	0.072	Not significant
Pbx1	0.203542	3.45289e-13	6.34607e-09	0.168	0.062	Not significant		Erich1	0.226614	0.154068	1	0.099	0.048	Not significant
Ndufb9	0.203255	1.44875e-06	0.0266265	0.61	0.503	Not significant		Wdr36	0.226536	0.10315	1	0.055	0.012	Not significant
Esyt2	0.203248	2.55362e-18	4.69329e-14	0.182	0.057	Not significant		Emc1	0.225841	0.190226	1	0.077	0.036	Not significant
Arhgap23	0.20314	5.42409e-12	9.96894e-08	0.079	0.018	Not significant		Adar	0.225824	0.0260785	1	0.083	0.012	Not significant
Pdzrn4	0.203128	3.12377e-19	5.74118e-15	0.14	0.033	Not significant		Bola3	0.225629	0.214096	1	0.238	0.169	Not significant
Znrf1	0.20308	1.13955e-07	0.00209438	0.203	0.11	Not significant		Fbxl12	0.225625	0.91576	1	0.099	0.096	Not significant
Tax1bp3	0.203066	1.65158e-06	0.0303544	0.42	0.298	Not significant		Gabpb1	0.225205	0.250763	1	0.088	0.048	Not significant
Igf2r	0.202914	1.45503e-14	2.6742e-10	0.157	0.052	Not significant		Csnk2b	0.224764	0.292155	1	0.337	0.265	Not significant
Lpp	0.202913	1.66508e-12	3.06025e-08	0.147	0.053	Not significant		Terf2ip	0.224757	0.108121	1	0.11	0.048	Not significant
Tmtc1	0.202105	1.22988e-18	2.2604e-14	0.101	0.017	Not significant		Rpl7l1	0.224353	0.418647	1	0.232	0.193	Not significant
Smarca2	0.201728	1.26587e-12	2.32655e-08	0.291	0.147	Not significant		Mettl16	0.223631	0.0318376	1	0.077	0.012	Not significant
Ccdc28b	0.201631	3.49833e-05	0.642958	0.201	0.126	Not significant		Lamc1	0.223584	0.395409	1	0.149	0.108	Not significant
Fam13c	0.201605	1.07323e-17	1.97249e-13	0.074	0.008	Not significant		Exoc3	0.223582	0.0419159	1	0.094	0.024	Not significant
Adipor1	0.201571	4.38676e-05	0.806242	0.573	0.464	Not significant		Puf60	0.223207	0.8773	1	0.215	0.217	Not significant
Klf13	0.201425	2.5065e-07	0.00460669	0.569	0.429	Not significant		Dot1l	0.223141	0.101047	1	0.055	0.012	Not significant
Ptprr	0.201399	1.55693e-10	2.86148e-06	0.087	0.024	Not significant		Hmgcl	0.223049	0.15543	1	0.166	0.096	Not significant
Tnfsf10	0.201347	3.53908e-06	0.0650448	0.061	0.021	Not significant		Swap70	0.222905	0.0819192	1	0.116	0.048	Not significant
Col6a1	0.20118	1.01715e-15	1.86941e-11	0.221	0.086	Not significant		Trip11	0.222769	0.268113	1	0.099	0.06	Not significant
Igsf3	0.200878	1.83267e-22	3.36827e-18	0.179	0.046	Not significant		Smad4	0.222548	0.182306	1	0.127	0.072	Not significant
Insig2	0.2008	4.75454e-08	0.000873838	0.335	0.212	Not significant		Gm1673	0.222132	0.817902	1	0.055	0.048	Not significant
Lman1	0.200739	3.13616e-09	5.76394e-05	0.271	0.152	Not significant		Zfp266	0.22205	0.0582361	1	0.066	0.012	Not significant
Cope	0.200637	0.000185601	1	0.512	0.414	Not significant		Chst15	0.222016	0.230011	1	0.122	0.072	Not significant
Csnk2a1	0.200386	3.94603e-05	0.725242	0.223	0.144	Not significant		Smg1	0.221984	0.968904	1	0.105	0.108	Not significant
Scarf1	0.200369	1.11796e-14	2.0547e-10	0.066	0.009	Not significant		Wt1	0.221969	0.0526086	1	0.044	0	Not significant
Mical2	0.200343	3.21262e-13	5.90448e-09	0.157	0.057	Not significant		Ergic3	0.221875	0.357771	1	0.298	0.241	Not significant
Adamts9	0.20028	1.94261e-16	3.57033e-12	0.044	0.001	Not significant		Ecm2	0.221765	0.57934	1	0.127	0.108	Not significant
Ctdspl	0.200091	3.47997e-15	6.39584e-11	0.122	0.032	Not significant		Gnpda2	0.22152	0.35621	1	0.149	0.108	Not significant
Spats2l	0.199875	1.54255e-19	2.83506e-15	0.168	0.046	Not significant		Pcnxl3	0.221483	0.199605	1	0.061	0.024	Not significant
Agrn	0.199786	1.10151e-09	2.02446e-05	0.099	0.033	Not significant		Fem1b	0.221421	0.154884	1	0.083	0.036	Not significant
Hecw2	0.199759	1.38682e-14	2.54883e-10	0.083	0.015	Not significant		Gpx8	0.221234	0.590149	1	0.077	0.06	Not significant
2210013O21Rik	0.19967	4.60245e-08	0.000845885	0.374	0.243	Not significant		Dld	0.221207	0.437514	1	0.116	0.084	Not significant
Dctn6	0.198973	7.66026e-10	1.40788e-05	0.354	0.208	Not significant		N4bp2l2	0.221187	0.134367	1	0.276	0.181	Not significant
Nos3	0.19897	1.07331e-12	1.97264e-08	0.099	0.026	Not significant		Dctn5	0.220729	0.119296	1	0.088	0.036	Not significant
Pfkp	0.198936	6.21477e-07	0.0114221	0.184	0.102	Not significant		Ccdc47	0.220673	0.417866	1	0.16	0.12	Not significant
Flot1	0.198717	3.68998e-09	6.78182e-05	0.291	0.171	Not significant		Stk40	0.220622	0.0902711	1	0.077	0.024	Not significant
Cbx1	0.198693	1.46466e-07	0.00269189	0.381	0.259	Not significant		Atp6ap1	0.220581	0.227728	1	0.293	0.229	Not significant
Dhrs7	0.198412	8.40702e-10	1.54513e-05	0.37	0.223	Not significant		Tsc2	0.220207	0.0526086	1	0.044	0	Not significant
Itgb1	0.198249	0.00029405	1	0.466	0.379	Not significant		Hint3	0.219308	0.49781	1	0.094	0.072	Not significant
Kmt2a	0.197921	3.96691e-09	7.29078e-05	0.208	0.104	Not significant		Dpf2	0.21904	0.457622	1	0.138	0.108	Not significant
Glg1	0.19784	1.72779e-11	3.1755e-07	0.278	0.144	Not significant		Rcor1	0.218983	0.0508264	1	0.088	0.024	Not significant
Creld2	0.197589	5.03587e-08	0.000925542	0.232	0.132	Not significant		Bcl7c	0.218734	0.250338	1	0.204	0.145	Not significant
Phactr2	0.197587	1.8925e-10	3.47823e-06	0.182	0.082	Not significant		Mrpl24	0.218536	0.364688	1	0.293	0.253	Not significant
Prss35	0.197579	1.0375e-19	1.90682e-15	0.134	0.03	Not significant		Brpf1	0.21838	0.0799471	1	0.061	0.012	Not significant
March2	0.197493	1.6154e-08	0.000296894	0.403	0.267	Not significant		Hip1r	0.218332	0.197221	1	0.077	0.036	Not significant
Ddx6	0.197477	3.8252e-07	0.00703033	0.188	0.102	Not significant		Dock6	0.218171	0.457309	1	0.204	0.169	Not significant
Timeless	0.197377	9.77518e-12	1.79658e-07	0.083	0.02	Not significant		Ythdc1	0.218012	0.932031	1	0.232	0.241	Not significant
Gnpda2	0.197265	2.57209e-11	4.72725e-07	0.192	0.085	Not significant		Nid1	0.217812	0.0517293	1	0.182	0.084	Not significant
Luc7l2	0.197167	4.90908e-07	0.0090224	0.494	0.357	Not significant		Fbxo7	0.217173	0.334335	1	0.11	0.072	Not significant
Ctsk	0.197029	3.07112e-16	5.64441e-12	0.164	0.052	Not significant		Skiv2l2	0.216977	0.0799471	1	0.061	0.012	Not significant
Itpr1	0.197009	8.97103e-14	1.64879e-09	0.157	0.055	Not significant		Odf2	0.216895	0.383461	1	0.105	0.072	Not significant
Pfkl	0.196914	8.69442e-08	0.00159795	0.166	0.083	Not significant		Zfp874b	0.216739	0.237604	1	0.039	0.012	Not significant
Angptl2	0.196693	2.50152e-17	4.59754e-13	0.193	0.066	Not significant		Afap1l1	0.216687	0.709393	1	0.282	0.277	Not significant
Asap2	0.196581	2.44334e-13	4.49061e-09	0.144	0.049	Not significant		Emp2	0.216381	0.512376	1	0.21	0.181	Not significant
Bmp1	0.196484	4.34626e-23	7.988e-19	0.164	0.038	Not significant		Flnb	0.215868	0.956046	1	0.215	0.229	Not significant
Fam92a	0.195827	1.9316e-18	3.5501e-14	0.236	0.086	Not significant		Txnip	0.215607	0.236476	1	0.746	0.783	Not significant
Dennd3	0.195601	1.43946e-09	2.64559e-05	0.055	0.011	Not significant		Mknk1	0.215518	0.941354	1	0.055	0.06	Not significant
Myl6	0.195327	2.7349e-08	0.000502647	0.912	0.878	Not significant		Dach1	0.215439	0.0526086	1	0.044	0	Not significant
6330403K07Rik	0.194939	3.28742e-15	6.04194e-11	0.155	0.049	Not significant		Sema3g	0.215348	0.493136	1	0.055	0.036	Not significant
Snrpn	0.194878	6.26549e-22	1.15153e-17	0.158	0.037	Not significant		Sqrdl	0.215297	0.128724	1	0.105	0.048	Not significant
Nus1	0.194588	1.05441e-09	1.9379e-05	0.195	0.094	Not significant		Gch1	0.215283	0.486021	1	0.11	0.084	Not significant
Akap12	0.194257	5.97078e-29	1.09737e-24	0.076	0	Not significant		Slc30a6	0.21524	0.0601047	1	0.066	0.012	Not significant
Tubb3	0.194202	8.26903e-16	1.51977e-11	0.109	0.025	Not significant		Magt1	0.215041	0.0704779	1	0.171	0.084	Not significant
2610305D13Rik	0.194198	1.28261e-19	2.35731e-15	0.074	0.006	Not significant		4930402H24Rik	0.214959	0.293166	1	0.182	0.133	Not significant
Ces1d	0.194047	3.28025e-19	6.02878e-15	0.094	0.014	Not significant		Cwf19l2	0.214733	0.122078	1	0.088	0.036	Not significant
Atp2b4	0.194035	2.39983e-07	0.00441065	0.122	0.056	Not significant		Rasal2	0.214657	0.198326	1	0.138	0.084	Not significant
Smim11	0.194005	2.8487e-07	0.00523563	0.446	0.315	Not significant		Tspan5	0.214652	0.336019	1	0.11	0.072	Not significant
Tmem205	0.19382	2.65971e-07	0.00488828	0.282	0.172	Not significant		Rnf130	0.214617	0.270828	1	0.276	0.217	Not significant
Ift43	0.193799	1.36965e-13	2.51728e-09	0.217	0.093	Not significant		Proser1	0.214592	0.145867	1	0.099	0.048	Not significant
Tmem44	0.193684	1.74848e-11	3.21352e-07	0.033	0.001	Not significant		Dcaf13	0.214466	0.132714	1	0.088	0.036	Not significant
Wsb2	0.193474	7.0396e-11	1.29381e-06	0.186	0.083	Not significant		Rab6b	0.214353	0.657459	1	0.11	0.096	Not significant
Mlf2	0.19334	6.04987e-06	0.111191	0.519	0.403	Not significant		Hsd17b4	0.214306	0.198643	1	0.077	0.036	Not significant
Gpr146	0.193213	0.00110833	1	0.142	0.093	Not significant		Cyfip1	0.214239	0.533625	1	0.182	0.157	Not significant
Sdc3	0.193167	4.39653e-06	0.0808037	0.366	0.262	Not significant		Lyz2	0.214138	0.136907	1	0.287	0.193	Not significant
Fn1	0.192741	5.36113e-09	9.85321e-05	0.197	0.099	Not significant		Zbtb39	0.214123	0.127987	1	0.028	0	Not significant
Tuba1b	0.192441	6.41905e-08	0.00117976	0.602	0.482	Not significant		Zbtb45	0.214039	0.658919	1	0.061	0.048	Not significant
1110038F14Rik	0.192241	1.90605e-07	0.00350313	0.256	0.151	Not significant		Tardbp	0.213965	0.333257	1	0.204	0.157	Not significant
Plin3	0.192175	7.03133e-07	0.0129229	0.322	0.212	Not significant		Clptm1	0.213699	0.793627	1	0.149	0.145	Not significant
Dph3	0.191769	3.58966e-08	0.000659744	0.389	0.256	Not significant		Rprd1b	0.213637	0.101307	1	0.094	0.036	Not significant
BC029722	0.191662	1.28155e-11	2.35535e-07	0.232	0.109	Not significant		Pld2	0.2136	0.3227	1	0.11	0.072	Not significant
Insr	0.19154	4.31022e-11	7.92176e-07	0.094	0.027	Not significant		Fam178a	0.21353	0.393152	1	0.061	0.036	Not significant
Nxpe4	0.191421	1.79089e-19	3.29148e-15	0.063	0.003	Not significant		Cog8	0.21349	0.778025	1	0.133	0.12	Not significant
Tcf7l2	0.191178	1.45931e-07	0.00268206	0.169	0.086	Not significant		Stk10	0.213281	0.0526086	1	0.044	0	Not significant
Tmod2	0.191178	2.00001e-18	3.67583e-14	0.112	0.022	Not significant		Arfgap1	0.213278	0.119256	1	0.072	0.024	Not significant
Dhx36	0.19096	8.53535e-06	0.156871	0.151	0.083	Not significant		Tcf7l2	0.212925	0.195213	1	0.127	0.072	Not significant
Pcbp2	0.190953	0.000388739	1	0.748	0.654	Not significant		Hspa4	0.212923	0.63936	1	0.127	0.108	Not significant
Hand2	0.190686	2.08922e-16	3.83978e-12	0.282	0.119	Not significant		Swt1	0.212905	0.208113	1	0.138	0.084	Not significant
Ywhab	0.190173	0.000136741	1	0.534	0.434	Not significant		Nhsl2	0.212856	0.0509168	1	0.11	0.036	Not significant
Fmnl3	0.189907	3.60391e-05	0.662363	0.118	0.063	Not significant		Slc39a7	0.212442	0.805466	1	0.199	0.193	Not significant
Dcbld1	0.189559	1.748e-21	3.21265e-17	0.061	0.001	Not significant		Prkd1	0.212301	0.0431011	1	0.094	0.024	Not significant
Rab2a	0.189099	3.64151e-05	0.669273	0.569	0.461	Not significant		Ybx1	0.212291	0.119647	1	0.901	0.916	Not significant
Stx2	0.189004	9.61033e-09	0.000176628	0.103	0.038	Not significant		N4bp1	0.212242	0.190244	1	0.094	0.048	Not significant
Tsen34	0.188933	1.73086e-08	0.000318115	0.429	0.289	Not significant		Lrp5	0.212045	0.391986	1	0.182	0.145	Not significant
Acly	0.188786	0.00044273	1	0.149	0.094	Not significant		Akr1c19	0.212006	0.0526086	1	0.044	0	Not significant
S100a1	0.18874	1.74725e-05	0.321127	0.446	0.331	Not significant		Ramp2	0.211931	0.452322	1	0.735	0.747	Not significant
Rbm7	0.18867	7.99309e-06	0.146905	0.355	0.245	Not significant		Ciz1	0.211811	0.33895	1	0.094	0.06	Not significant
Serinc1	0.188635	8.95525e-09	0.000164589	0.505	0.355	Not significant		Aoc3	0.21172	0.0946785	1	0.033	0	Not significant
Hnrnpk	0.188573	0.000125848	1	0.744	0.659	Not significant		Cyp2j9	0.211616	0.127987	1	0.028	0	Not significant
Sigirr	0.1884	3.94487e-06	0.0725028	0.072	0.028	Not significant		Mylpf	0.211591	0.0526086	1	0.044	0	Not significant
Adamts1	0.188229	1.03952e-12	1.91054e-08	0.094	0.023	Not significant		Phb	0.211551	0.115525	1	0.177	0.096	Not significant
Pdlim2	0.188201	1.08532e-07	0.00199471	0.335	0.216	Not significant		Nmd3	0.211514	0.0783037	1	0.061	0.012	Not significant
Hic1	0.187839	1.13852e-15	2.09249e-11	0.079	0.012	Not significant		Csde1	0.211408	0.233507	1	0.376	0.313	Not significant
Smpdl3a	0.187807	5.48264e-06	0.100766	0.4	0.283	Not significant		Rnf125	0.211387	0.13218	1	0.122	0.06	Not significant
Stk16	0.187637	2.0857e-07	0.00383331	0.258	0.153	Not significant		Nrep	0.211258	0.012564	1	0.072	0	Not significant
Pnrc1	0.187388	8.48429e-06	0.155933	0.624	0.502	Not significant		Qsox1	0.211223	0.274779	1	0.16	0.108	Not significant
Sema3g	0.187318	1.32757e-08	0.000243994	0.033	0.004	Not significant		Deptor	0.211101	0.105288	1	0.055	0.012	Not significant
Timm17a	0.187253	2.70089e-08	0.000496396	0.39	0.25	Not significant		Cdkn1b	0.211101	0.0383146	1	0.116	0.036	Not significant
Ythdc1	0.187227	5.7483e-05	1	0.273	0.186	Not significant		Vps29	0.211076	0.274405	1	0.265	0.205	Not significant
Tap2	0.187145	2.24967e-06	0.0413467	0.262	0.165	Not significant		l7Rn6	0.210889	0.133608	1	0.193	0.12	Not significant
Abca8a	0.186905	1.15852e-22	2.12925e-18	0.122	0.02	Not significant		Lrp3	0.210889	0.0946785	1	0.033	0	Not significant
Apol10b	0.186636	3.42093e-16	6.28733e-12	0.053	0.003	Not significant		Abhd17a	0.210889	0.202755	1	0.238	0.169	Not significant
Strn3	0.186547	3.00802e-09	5.52844e-05	0.228	0.12	Not significant		Gnl1	0.210514	0.119296	1	0.088	0.036	Not significant
Mier1	0.186489	5.63761e-05	1	0.273	0.188	Not significant		Srp54b	0.210434	0.470417	1	0.215	0.181	Not significant
Tspan5	0.186424	3.87518e-07	0.00712219	0.09	0.036	Not significant		Fam111a	0.210001	0.0997394	1	0.094	0.036	Not significant
Plekhg1	0.186327	5.34712e-10	9.82747e-06	0.066	0.015	Not significant		Arf1	0.20995	0.160799	1	0.63	0.602	Not significant
Hmg20b	0.186311	1.64268e-06	0.0301908	0.256	0.16	Not significant		Tbkbp1	0.209662	0.411429	1	0.16	0.12	Not significant
Dnpep	0.186203	9.57909e-07	0.0176054	0.241	0.147	Not significant		Slc25a14	0.209489	0.0946785	1	0.033	0	Not significant
Gabarapl2	0.18611	2.45342e-05	0.450915	0.643	0.539	Not significant		Jmjd6	0.20936	0.451474	1	0.177	0.145	Not significant
Chmp2b	0.186087	2.39241e-10	4.39702e-06	0.304	0.168	Not significant		Lifr	0.208937	0.215598	1	0.221	0.157	Not significant
Cdk16	0.185885	2.69259e-06	0.0494872	0.166	0.092	Not significant		Gpd2	0.20885	0.441358	1	0.116	0.084	Not significant
Me1	0.185826	6.17444e-17	1.1348e-12	0.16	0.048	Not significant		Tpgs1	0.208795	0.828773	1	0.199	0.193	Not significant
Tmem150a	0.185655	6.13075e-16	1.12677e-11	0.11	0.025	Not significant		Cldn15	0.208561	0.0394014	1	0.05	0	Not significant
Ddx5	0.18548	5.68575e-05	1	0.829	0.781	Not significant		Tbpl1	0.208549	0.391107	1	0.116	0.084	Not significant
Slfn5	0.185419	0.000294214	1	0.107	0.062	Not significant		Rapgef2	0.20825	0.149353	1	0.066	0.024	Not significant
Vezf1	0.185388	1.73493e-07	0.00318863	0.234	0.133	Not significant		Tmem14c	0.208219	0.149299	1	0.331	0.241	Not significant
Reln	0.185357	4.7382e-08	0.000870835	0.026	0.002	Not significant		Gmeb2	0.208082	0.197987	1	0.061	0.024	Not significant
Gpnmb	0.185347	5.73246e-10	1.05357e-05	0.127	0.048	Not significant		Dab2ip	0.207934	0.148612	1	0.315	0.229	Not significant
Gpd2	0.185233	7.68275e-07	0.0141201	0.101	0.044	Not significant		Epc2	0.207746	0.0725709	1	0.083	0.024	Not significant
Gfpt2	0.185179	1.4549e-16	2.67395e-12	0.129	0.033	Not significant		Sept8	0.20745	0.0594764	1	0.066	0.012	Not significant
Vcp	0.185018	5.45032e-06	0.100171	0.492	0.371	Not significant		Fam89a	0.207415	0.0394014	1	0.05	0	Not significant
Ppp2r5a	0.184973	1.56775e-05	0.288138	0.175	0.104	Not significant		Mthfd2	0.207094	0.0526086	1	0.044	0	Not significant
Dchs1	0.18494	7.04876e-12	1.29549e-07	0.088	0.022	Not significant		Angel1	0.206975	0.0946785	1	0.033	0	Not significant
Gpr182	0.184832	3.30499e-07	0.00607425	0.052	0.014	Not significant		Elk3	0.206969	0.456506	1	0.359	0.337	Not significant
Rps6ka3	0.184742	1.92331e-07	0.00353485	0.173	0.09	Not significant		Ppp2r5e	0.206827	0.40239	1	0.105	0.072	Not significant
Mpdz	0.18473	1.0171e-22	1.86933e-18	0.11	0.015	Not significant		Gm37494	0.206731	0.253257	1	0.055	0.024	Not significant
Cdc42ep5	0.184391	1.1982e-17	2.20217e-13	0.212	0.074	Not significant		Egln1	0.206521	0.0876567	1	0.133	0.06	Not significant
Gorasp2	0.184294	5.42477e-08	0.000997018	0.258	0.149	Not significant		Crtc2	0.206416	0.071924	1	0.083	0.024	Not significant
Nab1	0.184271	7.68784e-12	1.41295e-07	0.186	0.078	Not significant		Meaf6	0.206363	0.0098676	1	0.127	0.024	Not significant
Cda	0.184231	1.37858e-15	2.53369e-11	0.11	0.026	Not significant		Nfe2l1	0.205968	0.498671	1	0.238	0.205	Not significant
Trio	0.183984	7.73703e-11	1.42199e-06	0.127	0.046	Not significant		Rpn1	0.205961	0.360608	1	0.16	0.12	Not significant
Rpl22l1	0.18384	8.05524e-08	0.00148047	0.81	0.754	Not significant		Spns2	0.205728	0.322741	1	0.094	0.06	Not significant
Rab3d	0.183808	6.13718e-14	1.12795e-09	0.197	0.078	Not significant		Eif4h	0.205543	0.36522	1	0.354	0.289	Not significant
Morf4l1	0.183733	3.08866e-07	0.00567665	0.761	0.709	Not significant		Bcar1	0.20552	0.158298	1	0.099	0.048	Not significant
Tmem252	0.183557	3.95506e-14	7.26901e-10	0.035	0	Not significant		Twf1	0.205427	0.244075	1	0.144	0.096	Not significant
Bcr	0.183248	1.62763e-13	2.99142e-09	0.105	0.027	Not significant		Suclg1	0.20529	0.282349	1	0.16	0.108	Not significant
Tvp23b	0.183144	4.92287e-08	0.000904775	0.25	0.142	Not significant		Srsf2	0.205012	0.789185	1	0.398	0.41	Not significant
Gltscr2	0.183017	0.000112778	1	0.687	0.603	Not significant		Dars	0.204996	0.166515	1	0.116	0.06	Not significant
Tecpr1	0.182779	9.616e-07	0.0176732	0.164	0.087	Not significant		Arfgap3	0.204984	0.19658	1	0.094	0.048	Not significant
Thbs1	0.182541	1.24176e-10	2.28223e-06	0.254	0.129	Not significant		Atp5e	0.204973	0.388888	1	0.58	0.614	Not significant
Fam171a1	0.182153	1.97323e-14	3.62659e-10	0.092	0.02	Not significant		Pacs2	0.204895	0.325668	1	0.05	0.024	Not significant
Nr3c1	0.182112	0.00509351	1	0.247	0.191	Not significant		Cep85	0.204832	0.100008	1	0.055	0.012	Not significant
Fbxo9	0.181771	3.18152e-11	5.84732e-07	0.23	0.11	Not significant		D730003I15Rik	0.204224	0.0394014	1	0.05	0	Not significant
BC031181	0.18171	8.37642e-07	0.015395	0.479	0.35	Not significant		Ttc1	0.204164	0.59818	1	0.088	0.072	Not significant
Scyl1	0.181622	5.18883e-08	0.000953655	0.206	0.11	Not significant		Clasp1	0.204097	0.596704	1	0.05	0.036	Not significant
Wasf2	0.181369	0.00208948	1	0.481	0.395	Not significant		Tsc1	0.20378	0.251751	1	0.072	0.036	Not significant
Cr1l	0.181361	1.20996e-06	0.0222378	0.337	0.225	Not significant		Car7	0.203686	0.127987	1	0.028	0	Not significant
Cmas	0.18135	1.77112e-11	3.25514e-07	0.278	0.141	Not significant		Dgkz	0.203565	0.286955	1	0.099	0.06	Not significant
Mylk	0.181273	1.91765e-13	3.52445e-09	0.072	0.012	Not significant		Dusp23	0.203498	0.690987	1	0.122	0.108	Not significant
Ppp3ca	0.181251	9.2133e-09	0.000169331	0.481	0.329	Not significant		Hcls1	0.203115	0.0295659	1	0.055	0	Not significant
Ifi44	0.181092	0.00110325	1	0.081	0.044	Not significant		Renbp	0.202956	0.183198	1	0.044	0.012	Not significant
Plod1	0.180925	0.000602417	1	0.188	0.127	Not significant		Pgs1	0.20293	0.167962	1	0.083	0.036	Not significant
Mapk12	0.180542	2.56173e-11	4.70821e-07	0.092	0.025	Not significant		Ctsd	0.202854	0.367818	1	0.431	0.398	Not significant
Psmc1	0.180507	1.94326e-07	0.00357151	0.337	0.217	Not significant		Eci2	0.202699	0.267618	1	0.204	0.145	Not significant
2700046A07Rik	0.180466	8.71687e-11	1.60207e-06	0.101	0.031	Not significant		Trove2	0.202658	0.754028	1	0.094	0.084	Not significant
Ahsa2	0.180445	0.000454528	1	0.184	0.123	Not significant		Naa30	0.202195	0.431369	1	0.028	0.012	Not significant
Ngfrap1	0.180317	3.39346e-07	0.00623685	0.311	0.196	Not significant		Ptprm	0.20181	0.136836	1	0.155	0.084	Not significant
Nod1	0.180309	1.09615e-14	2.01462e-10	0.114	0.03	Not significant		Edem1	0.201454	0.247311	1	0.055	0.024	Not significant
Lmna	0.180202	6.96905e-12	1.28084e-07	0.545	0.357	Not significant		Pot1a	0.201413	0.0295659	1	0.055	0	Not significant
Fam76a	0.180189	1.20014e-10	2.20574e-06	0.263	0.137	Not significant		Hmg20b	0.20132	0.228704	1	0.249	0.193	Not significant
Bnip2	0.180144	0.000272698	1	0.427	0.323	Not significant		Nub1	0.201225	0.630627	1	0.127	0.108	Not significant
Mettl9	0.180072	1.2788e-10	2.3503e-06	0.355	0.204	Not significant		Arhgdia	0.201008	0.368326	1	0.613	0.614	Not significant
Gstt3	0.17983	9.55428e-17	1.75598e-12	0.134	0.035	Not significant		Ackr1	0.20099	0.0704366	1	0.039	0	Not significant
Foxc1	0.179734	1.57682e-13	2.89804e-09	0.112	0.031	Not significant		Dnaja2	0.200856	0.324101	1	0.309	0.253	Not significant
Kank2	0.179427	9.69239e-12	1.78136e-07	0.151	0.058	Not significant		Bin3	0.200827	0.472145	1	0.083	0.06	Not significant
Plce1	0.179416	7.50117e-14	1.37864e-09	0.125	0.037	Not significant		Rcn1	0.200803	0.0870647	1	0.133	0.06	Not significant
Zc3h7b	0.17936	2.07129e-12	3.80683e-08	0.116	0.036	Not significant		Trip12	0.200786	0.893497	1	0.138	0.133	Not significant
Macf1	0.179343	0.000368369	1	0.265	0.19	Not significant		Lsm14a	0.200581	0.611585	1	0.238	0.217	Not significant
Ctbp2	0.179251	1.94826e-07	0.0035807	0.206	0.114	Not significant		Casz1	0.200476	0.0295659	1	0.055	0	Not significant
Gypc	0.179188	1.33443e-15	2.45255e-11	0.175	0.059	Not significant		Fbxl14	0.200466	0.0582361	1	0.066	0.012	Not significant
Cpq	0.179001	7.26149e-05	1	0.315	0.234	Not significant		Magi1	0.20043	0.162615	1	0.099	0.048	Not significant
Procr	0.178931	5.37187e-15	9.87295e-11	0.166	0.056	Not significant		Ccny	0.200232	0.135544	1	0.21	0.133	Not significant
Rnf10	0.17891	1.97487e-07	0.00362961	0.324	0.21	Not significant		Tmem106a	0.199905	0.0943316	1	0.077	0.024	Not significant
Aldh3a1	0.178904	4.23735e-12	7.78783e-08	0.101	0.028	Not significant		Shkbp1	0.199863	0.189374	1	0.11	0.06	Not significant
Psip1	0.178736	8.99758e-11	1.65366e-06	0.265	0.138	Not significant		Sft2d1	0.199854	0.17294	1	0.188	0.12	Not significant
Qsox1	0.17872	2.68056e-12	4.9266e-08	0.203	0.087	Not significant		Aplp2	0.199843	0.231261	1	0.597	0.578	Not significant
Tusc3	0.178706	3.33754e-11	6.13406e-07	0.262	0.133	Not significant		Agrn	0.199763	0.995044	1	0.116	0.12	Not significant
Trip6	0.178593	2.50707e-15	4.60775e-11	0.175	0.06	Not significant		DHRSX	0.199516	0.994546	1	0.094	0.096	Not significant
Ube2r2	0.1785	2.22432e-06	0.0408808	0.361	0.241	Not significant		Suclg2	0.199306	0.460143	1	0.072	0.048	Not significant
Zc2hc1a	0.178306	1.17781e-13	2.16469e-09	0.175	0.066	Not significant		Ddt	0.199275	0.350041	1	0.094	0.06	Not significant
Smad5	0.178276	8.3438e-13	1.53351e-08	0.164	0.061	Not significant		Adgrl2	0.198722	0.240258	1	0.122	0.072	Not significant
Fam162a	0.178224	3.86182e-09	7.09764e-05	0.346	0.212	Not significant		Spred1	0.198708	0.126948	1	0.105	0.048	Not significant
Nrarp	0.17813	4.84132e-14	8.89785e-10	0.059	0.007	Not significant		Tma7	0.19833	0.622768	1	0.519	0.53	Not significant
Agpat4	0.178027	2.50777e-08	0.000460904	0.291	0.171	Not significant		Fkbp9	0.198078	0.342336	1	0.182	0.133	Not significant
Rell1	0.177837	3.05043e-09	5.60639e-05	0.192	0.093	Not significant		Cept1	0.198024	0.270187	1	0.215	0.157	Not significant
Azin1	0.177813	1.20166e-06	0.0220853	0.193	0.109	Not significant		Mrpl52	0.197963	0.886754	1	0.354	0.349	Not significant
Pmp22	0.177765	1.53762e-07	0.00282599	0.483	0.337	Not significant		Gmpr	0.197941	0.00710869	1	0.083	0	Not significant
Akr1c14	0.177523	5.82484e-12	1.07055e-07	0.037	0.002	Not significant		Man2a1	0.197916	0.130427	1	0.138	0.072	Not significant
Lama5	0.177324	6.20577e-10	1.14056e-05	0.055	0.01	Not significant		Xrn2	0.197891	0.177306	1	0.16	0.096	Not significant
Mob4	0.177165	2.59168e-06	0.0476324	0.298	0.197	Not significant		Pea15a	0.197822	0.375878	1	0.398	0.349	Not significant
Cetn3	0.177145	9.58155e-08	0.00176099	0.459	0.317	Not significant		Hypk	0.197734	0.0803188	1	0.238	0.145	Not significant
Fut8	0.177023	1.41823e-11	2.60657e-07	0.147	0.056	Not significant		H2-M3	0.1977	0.442687	1	0.099	0.072	Not significant
Crtap	0.176863	2.42667e-15	4.45998e-11	0.206	0.079	Not significant		Dnpep	0.19759	0.408752	1	0.193	0.157	Not significant
Rab12	0.176845	6.1868e-10	1.13707e-05	0.175	0.078	Not significant		Tnfrsf1a	0.197341	0.600167	1	0.486	0.494	Not significant
4921524J17Rik	0.176608	3.98154e-09	7.31768e-05	0.197	0.097	Not significant		Abcg1	0.196799	0.165489	1	0.116	0.06	Not significant
Ddx17	0.176492	0.00020327	1	0.276	0.189	Not significant		Chtop	0.196621	0.516502	1	0.182	0.157	Not significant
Lims1	0.176452	4.95857e-07	0.00911336	0.278	0.171	Not significant		H2-Eb1	0.196437	0.115747	1	0.243	0.157	Not significant
Ech1	0.176368	1.39925e-05	0.257168	0.527	0.408	Not significant		Nrf1	0.196395	0.544091	1	0.066	0.048	Not significant
Tm9sf3	0.176277	3.674e-06	0.0675245	0.374	0.259	Not significant		Nsa2	0.196357	0.238967	1	0.359	0.301	Not significant
Maged2	0.176221	1.05087e-13	1.93139e-09	0.171	0.063	Not significant		Aak1	0.195898	0.12962	1	0.105	0.048	Not significant
Thsd1	0.176205	8.02148e-08	0.00147427	0.059	0.016	Not significant		Ripk1	0.195548	0.693067	1	0.11	0.096	Not significant
Atraid	0.176094	9.80556e-08	0.00180216	0.54	0.403	Not significant		Ndnl2	0.195284	0.105525	1	0.144	0.072	Not significant
Sertad1	0.176043	0.000170644	1	0.184	0.12	Not significant		Ubxn4	0.194827	0.244351	1	0.293	0.229	Not significant
Alg14	0.17588	9.5363e-10	1.75268e-05	0.179	0.083	Not significant		Unkl	0.194797	0.417351	1	0.044	0.024	Not significant
Nxf1	0.175715	2.13375e-07	0.00392162	0.359	0.235	Not significant		Psmb2	0.194452	0.707425	1	0.425	0.41	Not significant
Arf4	0.175713	5.26008e-06	0.096675	0.49	0.382	Not significant		Pttg1ip	0.194383	0.962918	1	0.359	0.361	Not significant
Kdelc2	0.175566	1.41249e-15	2.59601e-11	0.129	0.035	Not significant		Stx17	0.194348	0.150618	1	0.066	0.024	Not significant
Inf2	0.175555	1.07918e-06	0.0198342	0.066	0.023	Not significant		Lyn	0.194257	0.0931314	1	0.133	0.06	Not significant
5430416O09Rik	0.175472	6.40064e-14	1.17637e-09	0.042	0.002	Not significant		Itga5	0.194154	0.387202	1	0.105	0.072	Not significant
Pcdh17	0.175469	1.84046e-20	3.38259e-16	0.055	0.001	Not significant		Chuk	0.194111	0.0557214	1	0.088	0.024	Not significant
Tmed4	0.175433	8.38378e-08	0.00154086	0.289	0.178	Not significant		2700081O15Rik	0.194087	0.675928	1	0.033	0.024	Not significant
Rsu1	0.175425	0.000600042	1	0.543	0.442	Not significant		Hdgfrp2	0.193853	0.303324	1	0.099	0.06	Not significant
Rad23b	0.175051	4.19695e-06	0.0771358	0.247	0.155	Not significant		Klf3	0.193744	0.576171	1	0.348	0.325	Not significant
Elovl5	0.175013	1.0434e-05	0.191766	0.197	0.117	Not significant		Pnn	0.193445	0.205933	1	0.254	0.181	Not significant
Phactr1	0.174977	8.18354e-16	1.50405e-11	0.127	0.033	Not significant		Syap1	0.193341	0.102941	1	0.127	0.06	Not significant
Ankrd46	0.174948	8.33005e-11	1.53098e-06	0.168	0.072	Not significant		Ubap1	0.193315	0.933606	1	0.083	0.084	Not significant
Ndufa8	0.174884	0.000889392	1	0.527	0.435	Not significant		Sema6b	0.193254	0.0943845	1	0.133	0.06	Not significant
Ubxn6	0.174791	7.58755e-09	0.000139452	0.32	0.189	Not significant		Papss2	0.193192	0.308148	1	0.083	0.048	Not significant
Zcchc14	0.17479	1.09302e-10	2.00886e-06	0.107	0.035	Not significant		Lnx2	0.192947	0.204518	1	0.061	0.024	Not significant
Gpc6	0.174537	8.22155e-15	1.51104e-10	0.123	0.034	Not significant		Hmgb2	0.192879	0.19275	1	0.171	0.108	Not significant
Erf	0.17451	1.03854e-11	1.90874e-07	0.193	0.083	Not significant		Saraf	0.192842	0.498618	1	0.459	0.434	Not significant
Stxbp6	0.174374	4.95867e-12	9.11354e-08	0.204	0.089	Not significant		Irak3	0.19264	0.137394	1	0.05	0.012	Not significant
Nde1	0.174371	5.70927e-07	0.0104931	0.236	0.141	Not significant		Idnk	0.192574	0.325781	1	0.21	0.157	Not significant
Snap47	0.174357	2.43784e-15	4.4805e-11	0.188	0.068	Not significant		Jrkl	0.192539	0.0704366	1	0.039	0	Not significant
Flt4	0.174355	1.62789e-13	2.99191e-09	0.074	0.013	Not significant		Spg7	0.19253	0.703117	1	0.083	0.072	Not significant
Hilpda	0.174218	2.08555e-12	3.83304e-08	0.208	0.091	Not significant		Mink1	0.19213	0.346319	1	0.094	0.06	Not significant
Lmo4	0.174202	3.07141e-12	5.64494e-08	0.462	0.285	Not significant		Mrpl37	0.192053	0.368129	1	0.077	0.048	Not significant
Airn	0.174111	2.23457e-17	4.10692e-13	0.153	0.043	Not significant		Sp110	0.191773	0.160445	1	0.099	0.048	Not significant
Creb3l2	0.174016	1.51894e-14	2.79166e-10	0.208	0.083	Not significant		Tmem50a	0.191609	0.617273	1	0.569	0.566	Not significant
Inpp1	0.173843	4.52451e-06	0.0831559	0.118	0.058	Not significant		Cd52	0.191463	0.643333	1	0.061	0.048	Not significant
Abhd17a	0.173669	3.81204e-06	0.0700615	0.241	0.151	Not significant		Gas2	0.191352	0.0394014	1	0.05	0	Not significant
Vapb	0.173376	1.55797e-06	0.0286339	0.352	0.235	Not significant		Sptbn1	0.191023	0.0412833	1	0.895	0.759	Not significant
Chmp5	0.172995	9.14049e-06	0.167993	0.466	0.352	Not significant		Rps17	0.190853	0.0212575	1	0.928	0.94	Not significant
1700020I14Rik	0.172919	3.74215e-07	0.00687769	0.269	0.165	Not significant		Ddx19a	0.190554	0.133716	1	0.088	0.036	Not significant
Npr2	0.172777	7.9856e-13	1.46767e-08	0.114	0.033	Not significant		Neu1	0.190482	0.317478	1	0.066	0.036	Not significant
Gm1673	0.172681	9.10031e-09	0.000167255	0.068	0.019	Not significant		Afap1	0.190468	0.0437671	1	0.072	0.012	Not significant
Stub1	0.172475	1.75883e-08	0.000323255	0.464	0.312	Not significant		Kdm2a	0.190126	0.0948015	1	0.16	0.084	Not significant
Scarb2	0.172382	6.26379e-06	0.115122	0.401	0.3	Not significant		Supt20	0.190089	0.643549	1	0.16	0.145	Not significant
Ap2a1	0.172337	1.06709e-11	1.9612e-07	0.169	0.068	Not significant		Dbnl	0.190084	0.647028	1	0.149	0.133	Not significant
Glo1	0.172212	1.95805e-08	0.00035987	0.366	0.237	Not significant		Baz2a	0.189794	0.427987	1	0.116	0.084	Not significant
Adamts2	0.172156	5.86087e-18	1.07717e-13	0.16	0.046	Not significant		Slc1a1	0.189782	0.0704366	1	0.039	0	Not significant
Jmjd6	0.172113	1.08758e-06	0.0199887	0.162	0.086	Not significant		Hif1a	0.189602	0.286232	1	0.144	0.096	Not significant
Arhgef7	0.172065	6.11836e-07	0.0112449	0.103	0.044	Not significant		Rapgef5	0.189517	0.263386	1	0.055	0.024	Not significant
Ergic3	0.171868	1.98697e-05	0.365184	0.541	0.429	Not significant		Spsb1	0.189476	0.207037	1	0.094	0.048	Not significant
Zfp131	0.1718	1.02403e-09	1.88206e-05	0.129	0.051	Not significant		Fbxl3	0.189449	0.215964	1	0.138	0.084	Not significant
Map4k5	0.171767	3.77339e-10	6.93511e-06	0.085	0.024	Not significant		Slain2	0.189369	0.933459	1	0.11	0.12	Not significant
Chpt1	0.171733	2.90647e-14	5.34181e-10	0.203	0.079	Not significant		Elk4	0.189313	0.454018	1	0.138	0.108	Not significant
Mapre1	0.171686	0.00102221	1	0.435	0.341	Not significant		Leprot	0.189061	0.863208	1	0.365	0.361	Not significant
Eef1g	0.171512	5.21915e-07	0.00959227	0.808	0.737	Not significant		Tmem150a	0.188995	0.3137	1	0.083	0.048	Not significant
Ift20	0.17147	3.18562e-10	5.85484e-06	0.464	0.299	Not significant		Med6	0.188942	0.0893863	1	0.116	0.048	Not significant
Rrs1	0.17144	1.12336e-07	0.00206462	0.177	0.091	Not significant		Scai	0.188799	0.0946785	1	0.033	0	Not significant
9530068E07Rik	0.171381	1.12605e-06	0.0206956	0.414	0.295	Not significant		Alox12	0.188495	0.174468	1	0.022	0	Not significant
Cldnd1	0.17138	1.36534e-08	0.000250936	0.326	0.197	Not significant		Tmem165	0.188476	0.186743	1	0.215	0.145	Not significant
Wac	0.171369	1.53239e-05	0.281639	0.282	0.189	Not significant		Gimap5	0.188449	0.582542	1	0.21	0.181	Not significant
Ppm1f	0.171352	1.89381e-06	0.0348063	0.061	0.02	Not significant		Ice1	0.188175	0.0451878	1	0.072	0.012	Not significant
Aida	0.171237	2.9936e-08	0.000550193	0.252	0.143	Not significant		Gatsl3	0.18797	0.12499	1	0.138	0.072	Not significant
Car3	0.171186	0.0681639	1	0.009	0.003	Not significant		Dync1li2	0.187858	0.77916	1	0.116	0.108	Not significant
Gbp7	0.171185	0.000909791	1	0.168	0.112	Not significant		Prickle3	0.187613	0.0705641	1	0.122	0.048	Not significant
Aktip	0.170842	1.59298e-09	2.92774e-05	0.239	0.126	Not significant		S100a11	0.187597	0.18731	1	0.707	0.711	Not significant
Ssbp2	0.170785	4.02345e-11	7.39469e-07	0.239	0.117	Not significant		Wdr37	0.187343	0.259301	1	0.055	0.024	Not significant
Pkd1	0.170757	5.2217e-06	0.0959696	0.192	0.112	Not significant		Ctps2	0.187294	0.255261	1	0.055	0.024	Not significant
Nrbp2	0.17034	6.00937e-12	1.10446e-07	0.088	0.022	Not significant		Nrros	0.187172	0.0946785	1	0.033	0	Not significant
Ddx3x	0.170258	4.03202e-06	0.0741044	0.313	0.207	Not significant		Rbpms	0.187107	0.456647	1	0.26	0.229	Not significant
Msl1	0.170068	1.72926e-06	0.0317821	0.28	0.178	Not significant		Cpsf3l	0.186908	0.164806	1	0.099	0.048	Not significant
Ntan1	0.169893	2.24613e-07	0.00412817	0.425	0.289	Not significant		Gle1	0.186893	0.61526	1	0.243	0.289	Not significant
Tmem9b	0.169656	6.19495e-07	0.0113857	0.413	0.287	Not significant		Tmem9b	0.186739	0.548147	1	0.276	0.253	Not significant
Ccnd2	0.169554	1.03226e-08	0.000189719	0.444	0.292	Not significant		Clstn1	0.186739	0.243472	1	0.221	0.157	Not significant
Mesdc1	0.169529	7.60144e-06	0.139707	0.204	0.123	Not significant		Letm1	0.1867	0.347875	1	0.133	0.096	Not significant
Chic2	0.169499	1.00136e-06	0.0184041	0.392	0.271	Not significant		Vps4a	0.186637	0.52757	1	0.122	0.096	Not significant
Trim25	0.169495	0.00495284	1	0.118	0.079	Not significant		Kbtbd2	0.186559	0.128724	1	0.105	0.048	Not significant
Tnks1bp1	0.169488	2.16715e-10	3.983e-06	0.098	0.03	Not significant		Tbc1d1	0.186413	0.247654	1	0.088	0.048	Not significant
Pitpnb	0.169455	2.96316e-10	5.446e-06	0.228	0.114	Not significant		Ttc23	0.186394	0.204404	1	0.077	0.036	Not significant
Kifc3	0.169417	8.46537e-08	0.00155585	0.09	0.033	Not significant		Tmem168	0.186372	0.128774	1	0.072	0.024	Not significant
Hdlbp	0.169018	3.75212e-06	0.0689602	0.278	0.181	Not significant		Maff	0.186214	0.287951	1	0.215	0.157	Not significant
Gem	0.168999	2.38023e-11	4.37463e-07	0.193	0.085	Not significant		Dolk	0.186182	0.102094	1	0.055	0.012	Not significant
Ndufa7	0.168939	0.00010213	1	0.663	0.592	Not significant		Acads	0.186155	0.194401	1	0.077	0.036	Not significant
Myl12b	0.168819	0.0176879	1	0.687	0.627	Not significant		Arhgef12	0.186139	0.789365	1	0.265	0.265	Not significant
Mpv17	0.168644	6.64735e-10	1.22172e-05	0.293	0.162	Not significant		Ldb1	0.186115	0.506924	1	0.11	0.084	Not significant
Sema6b	0.168637	1.32619e-08	0.00024374	0.064	0.017	Not significant		Alg6	0.186001	0.0946785	1	0.033	0	Not significant
Edf1	0.168606	5.81216e-05	1	0.738	0.663	Not significant		Usp4	0.185944	0.102144	1	0.11	0.048	Not significant
Hmcn1	0.168532	2.88452e-18	5.30145e-14	0.07	0.006	Not significant		Ddx24	0.185887	0.771248	1	0.282	0.265	Not significant
Itgbl1	0.168529	6.7062e-09	0.000123253	0.112	0.043	Not significant		Unc45a	0.185755	0.148903	1	0.099	0.048	Not significant
Lasp1	0.168301	4.13258e-07	0.00759527	0.247	0.147	Not significant		Rhoa	0.185634	0.0788521	1	0.657	0.566	Not significant
Cisd1	0.168278	5.83324e-11	1.07209e-06	0.289	0.154	Not significant		Sema4c	0.185624	0.324998	1	0.083	0.048	Not significant
Zcchc24	0.168226	3.09904e-13	5.69573e-09	0.177	0.068	Not significant		Slc16a3	0.18536	0.0807792	1	0.061	0.012	Not significant
Tceb2	0.168213	7.01714e-07	0.0128968	0.775	0.705	Not significant		Pfkp	0.185119	0.973358	1	0.149	0.157	Not significant
Arap3	0.168189	0.00768321	1	0.096	0.063	Not significant		Uvssa	0.18506	0.315564	1	0.083	0.048	Not significant
Prickle1	0.168062	3.4785e-20	6.39313e-16	0.083	0.009	Not significant		Smg7	0.185023	0.196379	1	0.061	0.024	Not significant
Tmed10	0.167907	5.36688e-06	0.098638	0.687	0.603	Not significant		B4galt3	0.184782	0.22772	1	0.094	0.048	Not significant
Svil	0.167666	3.49672e-09	6.42663e-05	0.18	0.086	Not significant		Tnfaip8l1	0.184743	0.00945143	1	0.077	0	Not significant
Hcfc1r1	0.167648	2.21032e-05	0.406235	0.545	0.437	Not significant		Tuba1a	0.184481	0.538249	1	0.552	0.518	Not significant
Mrps6	0.167646	6.77019e-08	0.00124429	0.19	0.099	Not significant		Prpf38a	0.184145	0.105848	1	0.11	0.048	Not significant
Lsamp	0.167602	2.0614e-07	0.00378865	0.064	0.02	Not significant		Xrcc4	0.184135	0.487312	1	0.055	0.036	Not significant
She	0.167553	7.76924e-14	1.42791e-09	0.07	0.011	Not significant		Ube2f	0.183843	0.924095	1	0.144	0.145	Not significant
Rab28	0.167515	3.44869e-07	0.00633834	0.236	0.138	Not significant		Gripap1	0.183567	0.0745414	1	0.083	0.024	Not significant
Piezo1	0.167487	0.000700161	1	0.105	0.062	Not significant		Eef2	0.183524	0.0665252	1	0.895	0.855	Not significant
Kdsr	0.16723	4.59378e-09	8.4429e-05	0.175	0.083	Not significant		Abcb1b	0.183501	0.263386	1	0.055	0.024	Not significant
Actr1a	0.167229	3.94024e-05	0.724178	0.23	0.149	Not significant		Dpm3	0.183442	0.187126	1	0.282	0.205	Not significant
Sema3f	0.166976	2.00017e-14	3.67612e-10	0.074	0.012	Not significant		Ncor1	0.183354	0.41714	1	0.392	0.349	Not significant
Col5a2	0.166946	1.46432e-16	2.69127e-12	0.206	0.075	Not significant		Soga1	0.183348	0.684498	1	0.033	0.024	Not significant
Fbxl3	0.166866	2.85431e-09	5.24594e-05	0.206	0.103	Not significant		Mrps33	0.183285	0.859677	1	0.365	0.373	Not significant
Rhou	0.166555	9.79773e-14	1.80072e-09	0.122	0.035	Not significant		Arhgap26	0.183172	0.680208	1	0.033	0.024	Not significant
Nudt9	0.166422	1.76544e-07	0.00324471	0.378	0.249	Not significant		Scarf1	0.183169	0.191737	1	0.144	0.084	Not significant
Golph3	0.166164	3.00497e-08	0.000552284	0.271	0.159	Not significant		C1qa	0.18278	0.175443	1	0.287	0.205	Not significant
Ndrg2	0.166133	1.36185e-12	2.50295e-08	0.263	0.125	Not significant		Eif4g1	0.18277	0.119067	1	0.26	0.169	Not significant
Fam195b	0.166075	0.00013663	1	0.44	0.33	Not significant		Tgtp2	0.182701	0.0526086	1	0.044	0	Not significant
Fndc3b	0.165901	9.96613e-10	1.83167e-05	0.241	0.125	Not significant		Cfb	0.182232	0.0704366	1	0.039	0	Not significant
St3gal5	0.165811	1.82596e-14	3.35594e-10	0.112	0.029	Not significant		Asap1	0.182193	0.49791	1	0.254	0.217	Not significant
Pde8a	0.165804	1.11626e-05	0.205158	0.098	0.046	Not significant		Cyp2e1	0.182188	0.54352	1	0.039	0.024	Not significant
Anpep	0.165726	2.69619e-16	4.95533e-12	0.164	0.052	Not significant		Fbxo22	0.18218	0.543468	1	0.171	0.145	Not significant
Mfhas1	0.165681	7.06797e-05	1	0.109	0.057	Not significant		Dab2	0.18187	0.591284	1	0.144	0.12	Not significant
Mff	0.165636	0.00013587	1	0.374	0.275	Not significant		Syne1	0.181808	0.769211	1	0.144	0.133	Not significant
Hook3	0.165547	2.36506e-07	0.00434674	0.193	0.105	Not significant		Kctd2	0.181782	0.26054	1	0.072	0.036	Not significant
Swi5	0.165448	1.43521e-05	0.263778	0.65	0.565	Not significant		Wdr59	0.181688	0.0526086	1	0.044	0	Not significant
Fto	0.165406	4.12514e-09	7.5816e-05	0.18	0.086	Not significant		Nmt1	0.181508	0.428318	1	0.155	0.12	Not significant
D8Ertd82e	0.165288	5.03238e-05	0.924901	0.044	0.015	Not significant		Spata13	0.18129	0.0526086	1	0.044	0	Not significant
Gopc	0.165202	1.29055e-08	0.00023719	0.122	0.05	Not significant		Hdac2	0.18128	0.266496	1	0.144	0.096	Not significant
Twsg1	0.164927	4.06926e-12	7.4789e-08	0.223	0.101	Not significant		B3gnt3	0.181249	0.0594764	1	0.066	0.012	Not significant
Clmp	0.164638	8.34228e-15	1.53323e-10	0.265	0.118	Not significant		Ndufaf4	0.181053	0.134421	1	0.138	0.072	Not significant
Chmp3	0.164623	9.69932e-05	1	0.365	0.262	Not significant		Gorasp2	0.180945	0.549627	1	0.149	0.12	Not significant
Fkbp4	0.164599	0.00148726	1	0.368	0.287	Not significant		Zswim7	0.180917	0.181387	1	0.044	0.012	Not significant
Pmm1	0.164479	1.96786e-12	3.61672e-08	0.249	0.118	Not significant		Rasgrp3	0.180793	0.340936	1	0.238	0.193	Not significant
Pxn	0.164067	0.00255189	1	0.19	0.136	Not significant		Sfpq	0.180784	0.524085	1	0.26	0.229	Not significant
Tpbg	0.163879	5.58046e-15	1.02563e-10	0.144	0.044	Not significant		Topors	0.1807	0.889445	1	0.122	0.133	Not significant
Inafm1	0.163471	2.82011e-11	5.18308e-07	0.151	0.059	Not significant		Atp5c1	0.180514	0.915232	1	0.448	0.458	Not significant
Fam167b	0.163369	4.30008e-06	0.0790311	0.052	0.016	Not significant		Rpl39	0.180471	0.0955012	1	0.878	0.904	Not significant
Magix	0.16335	1.94879e-14	3.58169e-10	0.039	0.001	Not significant		Col4a3bp	0.18045	0.244572	1	0.088	0.048	Not significant
Pfn2	0.163341	6.96162e-17	1.27948e-12	0.151	0.043	Not significant		4932438A13Rik	0.180376	0.496062	1	0.055	0.036	Not significant
Chpf	0.163293	3.89044e-12	7.15025e-08	0.179	0.073	Not significant		Lman2l	0.180327	0.134637	1	0.05	0.012	Not significant
Col8a1	0.163177	1.13461e-06	0.020853	0.066	0.023	Not significant		Chek2	0.18031	0.012564	1	0.072	0	Not significant
Tgfbr2	0.163021	1.89714e-06	0.0348675	0.366	0.251	Not significant		Ddx26b	0.180093	0.10315	1	0.055	0.012	Not significant
5031425E22Rik	0.162939	1.26826e-06	0.0233093	0.234	0.139	Not significant		Psph	0.180091	0.10637	1	0.055	0.012	Not significant
Chrnb1	0.162815	2.92219e-12	5.37069e-08	0.05	0.006	Not significant		Sgsm3	0.179821	0.0704366	1	0.039	0	Not significant
Gatad2b	0.162665	3.24841e-07	0.00597026	0.269	0.162	Not significant		Kctd18	0.179815	0.0394014	1	0.05	0	Not significant
Zmynd11	0.1626	2.21124e-08	0.000406404	0.238	0.13	Not significant		Map1lc3b	0.179675	0.250673	1	0.641	0.602	Not significant
Slc28a2	0.16257	0.00286548	1	0.057	0.03	Not significant		Dhx36	0.179594	0.695572	1	0.11	0.133	Not significant
Stt3b	0.162335	1.08278e-07	0.00199004	0.221	0.122	Not significant		Csf2rb	0.179577	0.0202366	1	0.088	0.012	Not significant
Anp32a	0.162209	0.000407898	1	0.624	0.513	Not significant		Tmem50b	0.179435	0.317478	1	0.066	0.036	Not significant
Gabbr1	0.162203	1.09027e-08	0.000200381	0.125	0.051	Not significant		Eprs	0.179429	0.170082	1	0.144	0.084	Not significant
Lrp1	0.162093	0.000163064	1	0.46	0.37	Not significant		Gm13889	0.179345	0.076688	1	0.061	0.012	Not significant
Rdm1	0.162047	2.74422e-07	0.0050436	0.208	0.116	Not significant		Slc39a10	0.179298	0.0532267	1	0.088	0.024	Not significant
Eva1c	0.161838	3.00425e-17	5.52151e-13	0.129	0.031	Not significant		Mbip	0.179025	0.351455	1	0.077	0.048	Not significant
Zbtb46	0.161837	2.88312e-10	5.29889e-06	0.053	0.009	Not significant		Eps8	0.178802	0.111995	1	0.11	0.048	Not significant
Zdhhc1	0.161819	3.10793e-11	5.71206e-07	0.083	0.021	Not significant		Ar	0.178428	0.0222138	1	0.061	0	Not significant
Egln2	0.161421	0.000124247	1	0.269	0.183	Not significant		Csrp2	0.178417	0.30133	1	0.188	0.133	Not significant
Kpnb1	0.161154	0.00136912	1	0.171	0.117	Not significant		Ccdc117	0.178318	0.170426	1	0.083	0.036	Not significant
Actr10	0.161136	7.15958e-06	0.131586	0.267	0.173	Not significant		Ddx54	0.178255	0.417891	1	0.133	0.096	Not significant
Ormdl3	0.161121	7.30387e-12	1.34238e-07	0.227	0.103	Not significant		Nucb1	0.1782	0.996451	1	0.265	0.277	Not significant
Setd5	0.160979	2.66284e-06	0.0489404	0.221	0.131	Not significant		Tnfrsf1b	0.178094	0.174468	1	0.022	0	Not significant
Fbxo22	0.160829	1.50098e-05	0.275864	0.192	0.114	Not significant		Tnfrsf25	0.177989	0.174468	1	0.022	0	Not significant
1110001J03Rik	0.160779	6.79588e-09	0.000124902	0.319	0.189	Not significant		Dhx16	0.177856	0.197987	1	0.061	0.024	Not significant
Icam1	0.160672	0.00499357	1	0.166	0.117	Not significant		Slc35f5	0.177824	0.658919	1	0.061	0.048	Not significant
Eif3l	0.160536	8.56827e-05	1	0.379	0.277	Not significant		Gm8186	0.177697	0.112166	1	0.127	0.06	Not significant
Anxa11	0.16041	6.44038e-05	1	0.26	0.174	Not significant		Gtpbp2	0.177685	0.572264	1	0.221	0.193	Not significant
Ctnnd1	0.160392	1.13421e-06	0.0208456	0.199	0.112	Not significant		Slmo2	0.177641	0.148803	1	0.149	0.084	Not significant
Dnaja4	0.160202	4.8173e-11	8.85371e-07	0.088	0.024	Not significant		Trim39	0.17764	0.183198	1	0.044	0.012	Not significant
Ggta1	0.159775	3.84244e-07	0.00706201	0.158	0.082	Not significant		Hoxd4	0.177634	0.127987	1	0.028	0	Not significant
Phf20	0.159748	0.000289914	1	0.155	0.096	Not significant		Trappc13	0.177586	0.163114	1	0.083	0.036	Not significant
G3bp1	0.159655	1.66954e-05	0.306845	0.42	0.306	Not significant		Zfp946	0.177554	0.0704366	1	0.039	0	Not significant
Ralgds	0.159294	1.29296e-10	2.37632e-06	0.142	0.056	Not significant		Nos2	0.177487	0.127986	1	0.028	0	Not significant
Filip1	0.159274	4.30721e-08	0.000791623	0.063	0.017	Not significant		Ackr3	0.177451	0.767288	1	0.094	0.084	Not significant
Antxr1	0.15917	1.00061e-14	1.83901e-10	0.151	0.049	Not significant		Larp4	0.177367	0.328066	1	0.066	0.036	Not significant
Impad1	0.159156	2.6365e-09	4.84563e-05	0.155	0.068	Not significant		Taf1d	0.177328	0.247054	1	0.16	0.108	Not significant
Glrx3	0.159014	0.000913341	1	0.411	0.322	Not significant		Tril	0.177282	0.0167028	1	0.066	0	Not significant
Spns2	0.15894	9.68635e-12	1.78025e-07	0.053	0.007	Not significant		Inpp5d	0.177037	0.077922	1	0.083	0.024	Not significant
Atoh8	0.158865	4.38481e-15	8.05884e-11	0.079	0.013	Not significant		Smarca4	0.17699	0.227498	1	0.122	0.072	Not significant
Fgfr1	0.158744	9.677e-14	1.77854e-09	0.274	0.126	Not significant		Impdh1	0.176731	0.293997	1	0.199	0.145	Not significant
Ggnbp2	0.158734	0.00050639	1	0.293	0.209	Not significant		Pgam1	0.176708	0.418452	1	0.298	0.265	Not significant
Ddit4	0.158579	0.626362	1	0.265	0.255	Not significant		Fibin	0.176694	0.0946785	1	0.033	0	Not significant
Ubxn1	0.158532	0.000303055	1	0.545	0.444	Not significant		Myadm	0.176676	0.425918	1	0.204	0.169	Not significant
Egln1	0.158259	6.92666e-05	1	0.098	0.05	Not significant		Col8a1	0.176468	0.127987	1	0.028	0	Not significant
Gkap1	0.158241	4.99415e-08	0.000917875	0.157	0.075	Not significant		Nup85	0.176427	0.0295659	1	0.055	0	Not significant
Tpst1	0.15811	5.97932e-07	0.0109894	0.228	0.134	Not significant		Ppp2cb	0.17632	0.199957	1	0.11	0.06	Not significant
Bad	0.158084	2.81253e-07	0.00516916	0.335	0.212	Not significant		Vps41	0.176243	0.149353	1	0.066	0.024	Not significant
Yif1a	0.158079	3.70536e-08	0.000681009	0.309	0.189	Not significant		Arhgef2	0.176214	0.735409	1	0.238	0.277	Not significant
Osbpl1a	0.158049	2.80831e-12	5.16139e-08	0.134	0.046	Not significant		Phf11b	0.176103	0.140194	1	0.05	0.012	Not significant
Dnajb9	0.158022	1.37755e-06	0.0253179	0.263	0.164	Not significant		Pydc3	0.176045	0.127987	1	0.028	0	Not significant
Lrrc3b	0.158001	4.19711e-15	7.71386e-11	0.041	0.001	Not significant		Usp19	0.175763	0.106601	1	0.11	0.048	Not significant
Hdgfrp2	0.15794	5.1051e-08	0.000938267	0.169	0.084	Not significant		Mxi1	0.175679	0.506856	1	0.094	0.072	Not significant
Fbn1	0.157793	5.28656e-16	9.71617e-12	0.169	0.055	Not significant		Ms4a6b	0.175666	0.0946785	1	0.033	0	Not significant
Cenpt	0.157789	8.79536e-09	0.00016165	0.114	0.045	Not significant		Arl6ip5	0.175518	0.944976	1	0.47	0.53	Not significant
Srsf2	0.157643	0.000508882	1	0.541	0.445	Not significant		Ap1m1	0.17551	0.120286	1	0.072	0.024	Not significant
Aes	0.157569	4.93027e-07	0.00906134	0.61	0.465	Not significant		Luc7l3	0.175495	0.51534	1	0.298	0.265	Not significant
Fam117b	0.157494	0.0603629	1	0.103	0.077	Not significant		Dusp22	0.175449	0.525203	1	0.094	0.072	Not significant
Sybu	0.157439	1.80232e-15	3.31248e-11	0.039	0	Not significant		Tmem115	0.175314	0.236718	1	0.133	0.084	Not significant
Lta4h	0.157228	1.26762e-05	0.232975	0.169	0.098	Not significant		Thsd7a	0.175234	0.0725712	1	0.083	0.024	Not significant
Cdc42bpb	0.157165	7.83239e-09	0.000143952	0.133	0.056	Not significant		Pcdh1	0.175223	0.426386	1	0.144	0.108	Not significant
Zkscan3	0.157114	1.23604e-05	0.227172	0.203	0.123	Not significant		Rnpepl1	0.175219	0.494665	1	0.249	0.217	Not significant
Nfat5	0.156878	3.53999e-08	0.000650616	0.232	0.127	Not significant		Tmc6	0.175147	0.78642	1	0.116	0.108	Not significant
Herc2	0.156794	6.90507e-09	0.000126908	0.177	0.085	Not significant		Nup188	0.175015	0.0704366	1	0.039	0	Not significant
U2af1	0.15672	0.00812473	1	0.449	0.382	Not significant		Dkc1	0.174823	0.0263617	1	0.083	0.012	Not significant
Evi5	0.156616	5.17638e-09	9.51366e-05	0.199	0.099	Not significant		Ltn1	0.174778	0.318221	1	0.033	0.012	Not significant
Arglu1	0.156576	2.42999e-05	0.446608	0.333	0.231	Not significant		Nuak1	0.174721	0.0910718	1	0.077	0.024	Not significant
Clcn4	0.156546	8.76943e-08	0.00161173	0.274	0.16	Not significant		AA467197	0.174639	0.10315	1	0.055	0.012	Not significant
Vgll4	0.156428	4.87139e-07	0.00895313	0.392	0.267	Not significant		Dcun1d1	0.174567	0.441909	1	0.171	0.133	Not significant
Efnb2	0.155959	1.61077e-12	2.96043e-08	0.063	0.01	Not significant		Zfp472	0.174534	0.431369	1	0.028	0.012	Not significant
Atf5	0.155945	4.27479e-08	0.000785664	0.157	0.074	Not significant		Hus1	0.174396	0.183198	1	0.044	0.012	Not significant
Ctso	0.155842	1.7344e-08	0.000318766	0.28	0.163	Not significant		Wdr48	0.174275	0.896705	1	0.055	0.06	Not significant
Fdx1	0.155596	5.17265e-09	9.50681e-05	0.236	0.126	Not significant		Nhlrc2	0.174246	0.333128	1	0.05	0.024	Not significant
Rfc1	0.155572	6.35099e-10	1.16725e-05	0.201	0.097	Not significant		Scrib	0.174128	0.507858	1	0.055	0.036	Not significant
Fam129b	0.155511	2.03305e-12	3.73655e-08	0.193	0.081	Not significant		Sfn	0.174127	0.0704366	1	0.039	0	Not significant
Stc1	0.155506	8.73665e-13	1.60571e-08	0.037	0.001	Not significant		Diaph2	0.174106	0.24	1	0.088	0.048	Not significant
Zcrb1	0.155272	2.30798e-05	0.424184	0.394	0.289	Not significant		Il15ra	0.173941	0.376648	1	0.077	0.048	Not significant
Git1	0.155248	9.30406e-07	0.0170999	0.101	0.044	Not significant		Exoc3l	0.173804	0.0394014	1	0.05	0	Not significant
Pir	0.155231	2.15607e-12	3.96263e-08	0.09	0.022	Not significant		Eftud2	0.173789	0.370248	1	0.077	0.048	Not significant
Tcf3	0.154947	8.16976e-07	0.0150152	0.206	0.115	Not significant		Snx5	0.173753	0.78869	1	0.232	0.229	Not significant
Thbs2	0.154891	3.40491e-20	6.25789e-16	0.164	0.043	Not significant		Ppp2ca	0.173509	0.843722	1	0.188	0.181	Not significant
Epha4	0.154853	1.96925e-11	3.61928e-07	0.059	0.01	Not significant		Cnot8	0.173378	0.327653	1	0.11	0.072	Not significant
Gm10600	0.154796	5.15257e-10	9.46991e-06	0.138	0.055	Not significant		Plod2	0.173298	0.330211	1	0.066	0.036	Not significant
Cyp20a1	0.154732	5.25111e-10	9.65102e-06	0.206	0.101	Not significant		Arpp19	0.17325	0.607538	1	0.442	0.434	Not significant
Sft2d3	0.154726	3.48738e-12	6.40945e-08	0.14	0.049	Not significant		Ece2	0.172973	0.0526086	1	0.044	0	Not significant
Tia1	0.154717	1.22845e-06	0.0225777	0.241	0.146	Not significant		Scap	0.172959	0.0394014	1	0.05	0	Not significant
Cflar	0.154708	2.66411e-05	0.489637	0.262	0.173	Not significant		Nudt16	0.172953	0.32593	1	0.066	0.036	Not significant
Sdc1	0.154708	3.67606e-14	6.75623e-10	0.133	0.039	Not significant		Nfya	0.172944	0.098978	1	0.055	0.012	Not significant
0610037L13Rik	0.154704	1.37011e-07	0.00251813	0.232	0.131	Not significant		Cd320	0.172913	0.137394	1	0.05	0.012	Not significant
Mrc2	0.1544	7.55585e-22	1.38869e-17	0.125	0.022	Not significant		Fam134a	0.17288	0.608681	1	0.155	0.133	Not significant
Tsnax	0.154394	0.00056756	1	0.204	0.139	Not significant		Oat	0.172852	0.176852	1	0.215	0.145	Not significant
Col18a1	0.154385	4.11453e-14	7.5621e-10	0.064	0.009	Not significant		Lias	0.172848	0.361479	1	0.105	0.072	Not significant
Dok4	0.15431	5.27447e-08	0.000969395	0.068	0.02	Not significant		Cwc25	0.172759	0.133251	1	0.105	0.048	Not significant
Ntn1	0.154252	1.85004e-10	3.40019e-06	0.074	0.018	Not significant		Tusc3	0.172752	0.189914	1	0.171	0.108	Not significant
Mrrf	0.154232	2.37937e-10	4.37305e-06	0.133	0.051	Not significant		Zfp26	0.172726	0.325668	1	0.05	0.024	Not significant
Nova2	0.154217	2.59263e-09	4.76499e-05	0.052	0.01	Not significant		Gfod1	0.172629	0.127987	1	0.028	0	Not significant
Pros1	0.154155	3.394e-07	0.00623783	0.252	0.149	Not significant		Lnp	0.172594	0.921445	1	0.044	0.048	Not significant
Slc12a4	0.154047	9.05283e-10	1.66382e-05	0.123	0.047	Not significant		Ptger4	0.172463	0.0946785	1	0.033	0	Not significant
B230219D22Rik	0.153975	2.11537e-07	0.00388785	0.322	0.203	Not significant		Iqgap1	0.172399	0.644987	1	0.304	0.277	Not significant
Tmed2	0.153966	1.71196e-05	0.314642	0.683	0.582	Not significant		Nipa2	0.172379	0.0959962	1	0.077	0.024	Not significant
Sh3tc1	0.153838	0.112227	1	0.053	0.038	Not significant		Dis3l2	0.172343	0.0799471	1	0.061	0.012	Not significant
Cgrrf1	0.153757	6.33148e-05	1	0.157	0.093	Not significant		St3gal5	0.172178	0.16591	1	0.099	0.048	Not significant
Ackr3	0.153645	4.55132e-08	0.000836488	0.05	0.011	Not significant		Ddx3x	0.172158	0.497137	1	0.304	0.265	Not significant
Pja2	0.153645	5.80178e-09	0.000106631	0.184	0.089	Not significant		Bcl3	0.17214	0.517571	1	0.083	0.06	Not significant
Scfd1	0.153587	0.000171527	1	0.138	0.082	Not significant		Apba3	0.172062	0.403136	1	0.061	0.036	Not significant
Exoc3l2	0.153286	2.22046e-14	4.08098e-10	0.046	0.002	Not significant		Tma16	0.171895	0.408185	1	0.061	0.036	Not significant
Mthfd2	0.153205	3.03473e-06	0.0557754	0.168	0.093	Not significant		Gpm6a	0.171702	0.0439068	1	0.094	0.024	Not significant
Smarce1	0.153194	0.000186806	1	0.262	0.181	Not significant		C330007P06Rik	0.171529	0.0447253	1	0.094	0.024	Not significant
Foxp1	0.153102	0.000311273	1	0.422	0.328	Not significant		Cyb5r1	0.171518	0.145383	1	0.122	0.06	Not significant
4833439L19Rik	0.15302	4.60567e-08	0.000846476	0.232	0.128	Not significant		Sclt1	0.170991	0.10315	1	0.055	0.012	Not significant
Smg6	0.152927	6.61309e-06	0.121542	0.122	0.061	Not significant		Extl3	0.170466	0.413508	1	0.088	0.06	Not significant
Ndufa5	0.152834	0.000100199	1	0.464	0.365	Not significant		Zfp142	0.170299	0.127987	1	0.028	0	Not significant
Ldha	0.152814	0.000161721	1	0.621	0.537	Not significant		Fam120a	0.170215	0.700168	1	0.122	0.108	Not significant
Dclk1	0.152783	4.69609e-16	8.63095e-12	0.123	0.031	Not significant		Dapk2	0.170215	0.183198	1	0.044	0.012	Not significant
Smarcc2	0.152759	1.46178e-06	0.026866	0.175	0.096	Not significant		Plpp5	0.170109	0.447844	1	0.072	0.048	Not significant
Gngt2	0.152688	0.483859	1	0.355	0.405	Not significant		Prdm16	0.169968	0.122366	1	0.072	0.024	Not significant
Spint2	0.152503	3.16872e-06	0.0582379	0.14	0.072	Not significant		Chpf2	0.169589	0.138788	1	0.05	0.012	Not significant
Nhsl2	0.15248	3.45897e-09	6.35724e-05	0.061	0.014	Not significant		Plgrkt	0.169298	0.751418	1	0.122	0.108	Not significant
Smpd1	0.152386	9.35914e-11	1.72012e-06	0.214	0.1	Not significant		Halr1	0.16906	0.127987	1	0.028	0	Not significant
Tgfb2	0.152343	8.48908e-12	1.56021e-07	0.101	0.029	Not significant		Dennd2c	0.168901	0.131922	1	0.05	0.012	Not significant
Fnta	0.152322	1.71953e-05	0.316032	0.319	0.215	Not significant		Pcdhga12	0.16882	0.0526086	1	0.044	0	Not significant
Mettl7a1	0.152284	3.79433e-10	6.97359e-06	0.219	0.107	Not significant		Gnai3	0.168732	0.433276	1	0.204	0.169	Not significant
H2-T22	0.152246	0.00285701	1	0.348	0.271	Not significant		Zfp871	0.168598	0.812904	1	0.066	0.06	Not significant
Zdhhc8	0.152023	8.99418e-11	1.65304e-06	0.099	0.03	Not significant		Ngly1	0.168532	0.457668	1	0.072	0.048	Not significant
Rexo2	0.151979	1.64284e-06	0.0301938	0.429	0.302	Not significant		Zfp131	0.168384	0.91828	1	0.122	0.12	Not significant
9530082P21Rik	0.151928	2.17039e-07	0.00398896	0.05	0.012	Not significant		Acsf2	0.16825	0.0613778	1	0.066	0.012	Not significant
Thsd7a	0.151746	1.24249e-11	2.28358e-07	0.048	0.006	Not significant		Peak1	0.168237	0.314652	1	0.199	0.145	Not significant
Atp8b1	0.151608	1.95369e-14	3.59069e-10	0.088	0.018	Not significant		Stx7	0.168098	0.631653	1	0.215	0.193	Not significant
Bod1	0.151534	1.50618e-09	2.7682e-05	0.153	0.066	Not significant		Tapt1	0.168015	0.325668	1	0.05	0.024	Not significant
Bicd2	0.151431	5.92288e-05	1	0.147	0.087	Not significant		Snrpe	0.167932	0.581368	1	0.409	0.386	Not significant
Chp1	0.151382	2.94031e-09	5.404e-05	0.365	0.225	Not significant		Pomc	0.167847	0.174468	1	0.022	0	Not significant
Eprs	0.151312	3.60062e-09	6.61758e-05	0.215	0.11	Not significant		Selt	0.167766	0.835975	1	0.276	0.277	Not significant
Phc2	0.151219	3.9682e-05	0.729315	0.192	0.118	Not significant		Efna1	0.167738	0.581543	1	0.376	0.337	Not significant
Trove2	0.15119	1.52568e-11	2.80405e-07	0.127	0.044	Not significant		Nelfcd	0.167728	0.137394	1	0.05	0.012	Not significant
Apoa1bp	0.151164	8.79139e-06	0.161577	0.379	0.262	Not significant		Ecscr	0.16767	0.31167	1	0.652	0.614	Not significant
Dexi	0.151133	8.10603e-11	1.48981e-06	0.212	0.099	Not significant		Slc9a8	0.167627	0.851545	1	0.028	0.024	Not significant
Numa1	0.151097	0.000144252	1	0.18	0.114	Not significant		Mrrf	0.167577	0.0941053	1	0.149	0.072	Not significant
Ube2h	0.151092	3.81811e-08	0.000701731	0.173	0.085	Not significant		Zmym1	0.167424	0.0704366	1	0.039	0	Not significant
Wdr61	0.150985	1.97106e-05	0.362261	0.256	0.168	Not significant		Tap1	0.16739	0.126827	1	0.088	0.036	Not significant
Txndc12	0.15074	3.6967e-05	0.679416	0.265	0.176	Not significant		Ndufa9	0.167358	0.330917	1	0.155	0.108	Not significant
Mrps18a	0.150553	2.14473e-05	0.394179	0.348	0.249	Not significant		Sod1	0.167005	0.455148	1	0.387	0.349	Not significant
Trim56	0.150487	1.67242e-09	3.07374e-05	0.138	0.056	Not significant		Dicer1	0.166803	0.544091	1	0.066	0.048	Not significant
Ptp4a1	0.15038	5.161e-08	0.00094854	0.376	0.247	Not significant		Akap8	0.166774	0.891823	1	0.099	0.096	Not significant
Tbl1x	0.150378	2.45042e-07	0.00450363	0.212	0.117	Not significant		Fut11	0.166543	0.613357	1	0.088	0.072	Not significant
Olfml2b	0.150186	3.48115e-15	6.398e-11	0.133	0.038	Not significant		Rfc2	0.16644	0.872755	1	0.122	0.133	Not significant
Prdx2	0.150181	0.000424423	1	0.556	0.477	Not significant		Rhbdf2	0.166435	0.110299	1	0.072	0.024	Not significant
Arl13b	0.150166	6.54921e-06	0.120368	0.107	0.052	Not significant		AU019823	0.166329	0.222407	1	0.11	0.06	Not significant
Chtop	0.150011	6.41036e-06	0.117816	0.263	0.167	Not significant		Etfb	0.166298	0.381517	1	0.182	0.229	Not significant
Slc39a14	0.14977	5.97969e-09	0.000109901	0.079	0.024	Not significant		Cpeb4	0.166259	0.140194	1	0.05	0.012	Not significant
Rnf125	0.149678	2.25535e-12	4.14511e-08	0.059	0.009	Not significant		Slc27a4	0.166233	0.0946785	1	0.033	0	Not significant
Rere	0.149396	1.65082e-08	0.000303404	0.171	0.083	Not significant		Ncoa3	0.166171	0.459414	1	0.099	0.072	Not significant
Rpn2	0.149385	0.00236022	1	0.473	0.394	Not significant		Tdg	0.166143	0.323804	1	0.066	0.036	Not significant
Gjc1	0.149361	7.37436e-10	1.35533e-05	0.085	0.025	Not significant		Efhd1	0.166107	0.0704366	1	0.039	0	Not significant
Ndufv2	0.149206	0.000187592	1	0.483	0.382	Not significant		Birc6	0.166021	0.656443	1	0.138	0.12	Not significant
Ddx42	0.149176	6.05675e-06	0.111317	0.171	0.098	Not significant		Zcchc14	0.165921	0.63936	1	0.127	0.108	Not significant
Wbp1l	0.149172	2.13793e-06	0.0392931	0.153	0.081	Not significant		Rnf2	0.165706	0.197987	1	0.061	0.024	Not significant
Rapgef4	0.148926	9.63858e-12	1.77147e-07	0.081	0.019	Not significant		Anapc1	0.165632	0.870303	1	0.088	0.084	Not significant
Rsph9	0.148926	1.55837e-15	2.86412e-11	0.158	0.05	Not significant		Mtmr4	0.165628	0.0946785	1	0.033	0	Not significant
Isyna1	0.148886	0.000844869	1	0.193	0.133	Not significant		Pip5k1c	0.165572	0.500604	1	0.11	0.084	Not significant
Myo1b	0.148736	2.49144e-09	4.57902e-05	0.07	0.019	Not significant		Sept2	0.165519	0.908374	1	0.271	0.277	Not significant
Ldb1	0.148659	1.22062e-06	0.0224338	0.129	0.062	Not significant		Als2cl	0.165408	0.493384	1	0.083	0.06	Not significant
Spop	0.148589	0.000741028	1	0.455	0.362	Not significant		Rhbdf1	0.16537	0.610118	1	0.05	0.036	Not significant
Tle1	0.148512	0.0561978	1	0.147	0.116	Not significant		Rps6ka3	0.165336	0.852638	1	0.21	0.229	Not significant
Nr2f2	0.148468	4.63831e-16	8.52474e-12	0.079	0.012	Not significant		Bpnt1	0.165075	0.205708	1	0.094	0.048	Not significant
Hdgfrp3	0.14841	7.32005e-13	1.34535e-08	0.149	0.052	Not significant		H2-DMb1	0.165052	0.0526082	1	0.044	0	Not significant
Smim7	0.148272	1.07455e-05	0.197491	0.379	0.26	Not significant		Rnf144b	0.165025	0.239935	1	0.039	0.012	Not significant
Son	0.148187	0.00105296	1	0.718	0.634	Not significant		Sf3a3	0.164998	0.893477	1	0.11	0.12	Not significant
Sncaip	0.148128	2.36949e-15	4.35488e-11	0.055	0.004	Not significant		R3hdm2	0.164957	0.247744	1	0.105	0.06	Not significant
Trappc3	0.148106	1.8116e-05	0.332955	0.346	0.238	Not significant		Trim21	0.164911	0.174468	1	0.022	0	Not significant
Fam219a	0.148082	5.03469e-05	0.925326	0.099	0.051	Not significant		Txnl4a	0.164778	0.230536	1	0.149	0.096	Not significant
Kmt2e	0.148016	7.41253e-05	1	0.494	0.389	Not significant		E130102H24Rik	0.164736	0.0943316	1	0.077	0.024	Not significant
Hnrnpm	0.147998	0.0261471	1	0.357	0.295	Not significant		Plekhf2	0.16472	0.165489	1	0.116	0.06	Not significant
Pcbp4	0.147997	4.77451e-10	8.77507e-06	0.149	0.062	Not significant		Nr2f2	0.164633	0.0607385	1	0.066	0.012	Not significant
Cxxc1	0.14794	1.32887e-08	0.000244233	0.19	0.095	Not significant		Rp9	0.164561	0.47721	1	0.265	0.229	Not significant
Fam177a	0.147865	1.70682e-06	0.0313697	0.263	0.164	Not significant		Cmtm6	0.164477	0.26182	1	0.177	0.12	Not significant
Perp	0.147859	1.44494e-10	2.65566e-06	0.094	0.028	Not significant		Romo1	0.164374	0.393164	1	0.354	0.313	Not significant
Trim47	0.147623	0.00487459	1	0.413	0.334	Not significant		Kdm5c	0.164318	0.0593766	1	0.088	0.024	Not significant
Agtrap	0.147616	2.328e-05	0.427863	0.142	0.078	Not significant		1500015O10Rik	0.16426	0.903541	1	0.066	0.072	Not significant
Fbxo3	0.147563	3.33443e-08	0.000612835	0.241	0.134	Not significant		Arhgef6	0.164214	0.242282	1	0.039	0.012	Not significant
Ltbr	0.147473	4.87136e-11	8.95308e-07	0.238	0.115	Not significant		Rassf3	0.163833	0.469179	1	0.155	0.12	Not significant
Tmem64	0.147454	1.58665e-10	2.91611e-06	0.144	0.056	Not significant		Ifrd1	0.163785	0.829419	1	0.287	0.325	Not significant
Trpm7	0.147318	3.15793e-05	0.580395	0.155	0.089	Not significant		Ino80b	0.163728	0.789212	1	0.166	0.157	Not significant
Pcnx	0.147195	9.38054e-10	1.72405e-05	0.109	0.038	Not significant		Itpr1	0.163722	0.410886	1	0.133	0.096	Not significant
Bcar1	0.147187	3.40086e-15	6.25045e-11	0.081	0.014	Not significant		Mms19	0.16364	0.680208	1	0.033	0.024	Not significant
Cdk4	0.147161	4.07971e-05	0.74981	0.355	0.253	Not significant		U2af1	0.163592	0.724522	1	0.37	0.422	Not significant
Vkorc1	0.147154	4.21214e-05	0.774149	0.394	0.295	Not significant		Snrnp25	0.163557	0.269539	1	0.072	0.036	Not significant
Tcn2	0.147108	0.00902568	1	0.366	0.298	Not significant		Nudcd3	0.163445	0.972636	1	0.227	0.229	Not significant
Mesdc2	0.146804	8.33747e-06	0.153234	0.309	0.209	Not significant		Mcrs1	0.163381	0.245338	1	0.166	0.108	Not significant
Ddx3y	0.146676	4.94065e-09	9.08042e-05	0.271	0.149	Not significant		Taf1	0.163265	0.408366	1	0.044	0.024	Not significant
Ak3	0.14661	5.17894e-10	9.51837e-06	0.193	0.09	Not significant		Ctdspl	0.163221	0.437139	1	0.088	0.06	Not significant
Gm9780	0.146299	1.05081e-13	1.93129e-09	0.11	0.03	Not significant		Rbbp7	0.163207	0.620693	1	0.149	0.133	Not significant
Dnajb4	0.146107	2.5443e-12	4.67618e-08	0.219	0.097	Not significant		Srrt	0.163191	0.507185	1	0.122	0.096	Not significant
Csnk1g2	0.146094	3.18161e-06	0.0584749	0.182	0.104	Not significant		Alg5	0.163163	0.204385	1	0.094	0.048	Not significant
Hectd1	0.146087	5.49977e-05	1	0.234	0.151	Not significant		Fam188a	0.163103	0.584646	1	0.094	0.072	Not significant
Ssna1	0.145974	3.36431e-06	0.0618327	0.381	0.259	Not significant		Bst1	0.162881	0.0295659	1	0.055	0	Not significant
Tmem245	0.145965	2.52855e-12	4.64721e-08	0.123	0.039	Not significant		Ctnna1	0.16286	0.869928	1	0.365	0.398	Not significant
Mocs2	0.145934	4.17327e-06	0.0767006	0.285	0.184	Not significant		Cpsf3	0.162856	0.625376	1	0.077	0.06	Not significant
Twist1	0.145734	2.12797e-20	3.91099e-16	0.129	0.026	Not significant		Ttc39b	0.162786	0.207841	1	0.061	0.024	Not significant
Ldb2	0.145662	2.07334e-12	3.81059e-08	0.061	0.009	Not significant		Apip	0.162756	0.513286	1	0.11	0.084	Not significant
Dgcr2	0.145649	3.34738e-05	0.615215	0.118	0.063	Not significant		Rnpep	0.162714	0.613326	1	0.116	0.096	Not significant
Ccdc59	0.145586	0.000333401	1	0.271	0.191	Not significant		Sox7	0.162368	0.880853	1	0.133	0.145	Not significant
1110004F10Rik	0.145146	0.000182615	1	0.438	0.331	Not significant		Zdhhc7	0.162291	0.093508	1	0.077	0.024	Not significant
Arhgef25	0.145084	7.96769e-16	1.46438e-11	0.129	0.034	Not significant		0610010K14Rik	0.162144	0.338998	1	0.238	0.181	Not significant
Smyd2	0.14505	4.2485e-11	7.80831e-07	0.125	0.044	Not significant		Llph	0.162037	0.78145	1	0.254	0.241	Not significant
Max	0.144887	8.23253e-05	1	0.355	0.255	Not significant		Ss18	0.161952	0.45253	1	0.144	0.108	Not significant
Nid2	0.144882	3.07368e-09	5.64911e-05	0.05	0.009	Not significant		Fam175b	0.161951	0.161039	1	0.066	0.024	Not significant
Nudcd2	0.144773	2.02107e-05	0.371452	0.21	0.129	Not significant		Cables2	0.161942	0.157069	1	0.066	0.024	Not significant
Zcchc6	0.14466	2.52621e-06	0.0464292	0.164	0.089	Not significant		Mbnl2	0.161813	0.404678	1	0.398	0.337	Not significant
Gng8	0.14457	1.68157e-16	3.09057e-12	0.116	0.027	Not significant		Ubald1	0.161782	0.81366	1	0.122	0.133	Not significant
Atp9a	0.144373	9.44718e-13	1.7363e-08	0.103	0.028	Not significant		Ogfrl1	0.161781	0.380953	1	0.077	0.048	Not significant
Nedd9	0.144349	0.000399785	1	0.109	0.062	Not significant		Dus1l	0.161553	0.376648	1	0.077	0.048	Not significant
Lmf2	0.144297	7.17279e-05	1	0.133	0.076	Not significant		Zfp444	0.161519	0.288354	1	0.083	0.048	Not significant
Pgrmc2	0.14429	1.80777e-06	0.0332251	0.151	0.079	Not significant		Angel2	0.16151	0.726474	1	0.149	0.133	Not significant
Dll4	0.144218	1.7094e-13	3.1417e-09	0.048	0.004	Not significant		Cenpa	0.161487	0.0946785	1	0.033	0	Not significant
Fyn	0.144199	0.00170407	1	0.166	0.112	Not significant		Med8	0.161402	0.0666823	1	0.188	0.096	Not significant
Srsf1	0.144185	0.000430734	1	0.274	0.2	Not significant		Kpna4	0.161307	0.63225	1	0.166	0.145	Not significant
Pdap1	0.144126	0.000226452	1	0.355	0.266	Not significant		Bop1	0.16121	0.544091	1	0.066	0.048	Not significant
Fam104a	0.14408	0.00113239	1	0.378	0.297	Not significant		Pbx3	0.161184	0.239935	1	0.039	0.012	Not significant
Uqcc3	0.143909	0.00027195	1	0.414	0.315	Not significant		Cit	0.161126	0.0394014	1	0.05	0	Not significant
Ptgfrn	0.143879	3.23277e-11	5.94151e-07	0.092	0.025	Not significant		Mllt4	0.161102	0.773995	1	0.365	0.361	Not significant
Slc25a34	0.143877	7.30689e-14	1.34293e-09	0.114	0.031	Not significant		Rnf25	0.160936	0.0725712	1	0.083	0.024	Not significant
Etv1	0.14385	1.06748e-09	1.96193e-05	0.197	0.094	Not significant		Ube2s	0.160827	0.368439	1	0.348	0.289	Not significant
Vamp2	0.143811	1.74083e-06	0.0319948	0.236	0.141	Not significant		Arhgap17	0.160752	0.595476	1	0.116	0.096	Not significant
Sav1	0.143807	1.3409e-07	0.00246443	0.186	0.098	Not significant		Lrrk2	0.160752	0.423406	1	0.044	0.024	Not significant
Cby1	0.143794	5.6907e-09	0.000104589	0.151	0.067	Not significant		Arl10	0.160582	0.252328	1	0.088	0.048	Not significant
Cacna2d1	0.143764	2.96277e-14	5.44527e-10	0.118	0.032	Not significant		Lig1	0.160485	0.261338	1	0.055	0.024	Not significant
Fli1	0.143756	0.0788142	1	0.206	0.175	Not significant		Stim2	0.160473	0.334875	1	0.166	0.12	Not significant
Ttc28	0.143721	1.82161e-09	3.34794e-05	0.179	0.083	Not significant		Setd5	0.160326	0.867232	1	0.166	0.169	Not significant
Smoc1	0.143651	1.38851e-15	2.55195e-11	0.107	0.024	Not significant		Plekhg3	0.160102	0.127987	1	0.028	0	Not significant
Snx18	0.14344	6.14237e-09	0.000112891	0.308	0.178	Not significant		Kmt2a	0.160017	0.574849	1	0.149	0.12	Not significant
Abhd14a	0.143413	3.54374e-11	6.51303e-07	0.168	0.068	Not significant		Paip2	0.159651	0.43524	1	0.464	0.422	Not significant
Angpt2	0.143368	2.98562e-09	5.48728e-05	0.041	0.006	Not significant		Rhog	0.159574	0.888295	1	0.171	0.169	Not significant
Aak1	0.143261	2.91221e-05	0.535235	0.087	0.04	Not significant		Serpinb6b	0.159552	0.0394014	1	0.05	0	Not significant
Mum1	0.143228	1.32455e-07	0.0024344	0.142	0.066	Not significant		Per2	0.159548	0.141611	1	0.05	0.012	Not significant
Fzd6	0.143155	1.47605e-09	2.71283e-05	0.055	0.011	Not significant		Nepn	0.159387	0.240943	1	0.017	0	Not significant
Isg15	0.14312	0.0343913	1	0.221	0.177	Not significant		Fam168a	0.159379	0.465777	1	0.099	0.072	Not significant
Pank2	0.143093	0.000241182	1	0.151	0.093	Not significant		Hacd2	0.159378	0.567388	1	0.144	0.12	Not significant
Usp34	0.143048	1.7915e-05	0.329259	0.188	0.112	Not significant		Shisa5	0.159247	0.951078	1	0.558	0.627	Not significant
Tmem109	0.143044	0.00168043	1	0.413	0.321	Not significant		Pigyl	0.159211	0.225436	1	0.155	0.096	Not significant
Rab1a	0.143018	0.00145902	1	0.466	0.376	Not significant		1700123O20Rik	0.159158	0.456262	1	0.199	0.157	Not significant
Caml	0.142945	1.2335e-06	0.0226706	0.199	0.112	Not significant		Thap4	0.159093	0.590149	1	0.077	0.06	Not significant
P4hb	0.142631	1.46313e-06	0.0268909	0.411	0.284	Not significant		Hgs	0.15909	0.67636	1	0.11	0.096	Not significant
Endod1	0.142549	3.76361e-08	0.000691714	0.138	0.062	Not significant		Hoxb2	0.159033	0.0946785	1	0.033	0	Not significant
Tgfb3	0.142539	6.24164e-11	1.14715e-06	0.182	0.079	Not significant		Dclre1b	0.158992	0.634056	1	0.061	0.048	Not significant
Rabgap1	0.142481	1.81103e-06	0.0332849	0.136	0.068	Not significant		Cped1	0.158978	0.0471423	1	0.072	0.012	Not significant
Lgals1	0.142453	0.937415	1	0.613	0.666	Not significant		Ier5	0.15883	0.43121	1	0.304	0.265	Not significant
Ppp1r13b	0.14225	6.43466e-07	0.0118263	0.077	0.028	Not significant		Senp5	0.158776	0.237604	1	0.039	0.012	Not significant
Rai14	0.142186	7.37736e-08	0.00135589	0.077	0.026	Not significant		Slc12a6	0.158728	0.750922	1	0.05	0.06	Not significant
Ing1	0.142106	0.000391597	1	0.225	0.155	Not significant		Cyp2j6	0.158583	0.318318	1	0.05	0.024	Not significant
Copa	0.142006	3.09377e-05	0.568603	0.267	0.178	Not significant		Tor3a	0.158573	0.925576	1	0.122	0.12	Not significant
Snai2	0.141984	2.49192e-12	4.5799e-08	0.081	0.018	Not significant		Zmynd11	0.158523	0.697348	1	0.215	0.193	Not significant
Fis1	0.141701	0.000364199	1	0.6	0.502	Not significant		Nemf	0.158447	0.169256	1	0.099	0.048	Not significant
Spr	0.141569	3.77665e-07	0.00694111	0.394	0.264	Not significant		Pawr	0.158402	0.315206	1	0.033	0.012	Not significant
Nucb1	0.141536	0.000368866	1	0.394	0.296	Not significant		Rarres2	0.158343	0.536217	1	0.039	0.024	Not significant
Trib3	0.141464	4.77482e-10	8.77564e-06	0.081	0.022	Not significant		Runx1t1	0.158277	0.204404	1	0.077	0.036	Not significant
Tmem263	0.141457	5.72808e-14	1.05276e-09	0.11	0.029	Not significant		Zfp623	0.158263	0.0526086	1	0.044	0	Not significant
Rora	0.14137	8.83464e-10	1.62372e-05	0.25	0.131	Not significant		Cd99l2	0.15817	0.172918	1	0.083	0.036	Not significant
Mettl20	0.141308	7.34583e-10	1.35009e-05	0.103	0.035	Not significant		Ralgapa1	0.158098	0.207037	1	0.094	0.048	Not significant
Gng12	0.141293	1.45412e-10	2.67254e-06	0.25	0.126	Not significant		Cwc22	0.157683	0.125538	1	0.072	0.024	Not significant
Ldhb	0.14106	5.25384e-11	9.65604e-07	0.193	0.087	Not significant		Msh2	0.157556	0.153174	1	0.066	0.024	Not significant
Btd	0.140975	5.49369e-11	1.00968e-06	0.133	0.048	Not significant		Adipor1	0.157424	0.826524	1	0.525	0.506	Not significant
Magi1	0.140857	9.73821e-12	1.78978e-07	0.055	0.008	Not significant		Fnta	0.157367	0.749707	1	0.215	0.241	Not significant
Sema4c	0.140617	2.48899e-08	0.000457451	0.079	0.025	Not significant		Prpf19	0.157346	0.134744	1	0.122	0.06	Not significant
Degs1	0.140614	1.19267e-05	0.219201	0.413	0.299	Not significant		Rinl	0.157311	0.423536	1	0.028	0.012	Not significant
Hbp1	0.140605	0.000263022	1	0.243	0.167	Not significant		Eftud1	0.157172	0.253257	1	0.055	0.024	Not significant
Cped1	0.140423	2.41731e-10	4.44277e-06	0.118	0.042	Not significant		Sesn1	0.157167	0.127794	1	0.088	0.036	Not significant
Cryab	0.140379	2.07657e-12	3.81653e-08	0.247	0.115	Not significant		Mau2	0.156927	0.539065	1	0.072	0.096	Not significant
Casp6	0.140191	0.00121224	1	0.158	0.105	Not significant		Ube2q1	0.156781	0.304994	1	0.099	0.06	Not significant
Mrap	0.14017	5.23203e-15	9.61596e-11	0.107	0.025	Not significant		Eif2b1	0.156677	0.128766	1	0.088	0.036	Not significant
Med31	0.140017	8.17018e-10	1.5016e-05	0.223	0.11	Not significant		Rnpc3	0.156532	0.126948	1	0.105	0.048	Not significant
Twf1	0.140012	6.17395e-07	0.0113471	0.177	0.095	Not significant		Vwa9	0.156528	0.176035	1	0.044	0.012	Not significant
Med21	0.139964	4.82036e-07	0.00885935	0.28	0.17	Not significant		Mrps7	0.156339	0.251395	1	0.204	0.145	Not significant
Zfp422	0.139956	1.45067e-07	0.00266618	0.175	0.089	Not significant		Stap2	0.156171	0.207403	1	0.171	0.108	Not significant
Uxs1	0.139953	3.19134e-08	0.000586536	0.129	0.056	Not significant		Pvr	0.156128	0.396654	1	0.105	0.072	Not significant
Kras	0.139926	0.00167259	1	0.234	0.167	Not significant		Rgs16	0.156069	0.261338	1	0.055	0.024	Not significant
Enc1	0.139824	8.72496e-15	1.60356e-10	0.127	0.035	Not significant		Otud4	0.156029	0.122366	1	0.072	0.024	Not significant
Med28	0.139754	0.00140019	1	0.61	0.511	Not significant		Rpl35a	0.156	0.0199437	1	0.956	0.964	Not significant
Iah1	0.139703	9.32046e-05	1	0.287	0.199	Not significant		Man2b1	0.15596	0.0826741	1	0.099	0.036	Not significant
Pfdn1	0.139659	0.000146494	1	0.409	0.304	Not significant		Smchd1	0.155711	0.343374	1	0.171	0.12	Not significant
Abcc4	0.139576	3.31632e-08	0.000609507	0.052	0.012	Not significant		Srrm1	0.1556	0.472828	1	0.298	0.253	Not significant
Smdt1	0.13953	0.000102274	1	0.689	0.586	Not significant		Atoh8	0.155494	0.0593766	1	0.088	0.024	Not significant
Pdia5	0.139481	7.57098e-09	0.000139147	0.05	0.01	Not significant		Acacb	0.155456	0.104215	1	0.055	0.012	Not significant
Mrps34	0.139325	8.19811e-06	0.150673	0.289	0.189	Not significant		Zfp945	0.155438	0.471219	1	0.127	0.096	Not significant
Ptpra	0.139318	0.000526087	1	0.289	0.207	Not significant		Plod3	0.155347	0.552312	1	0.094	0.12	Not significant
Amd1	0.139312	2.96911e-05	0.545693	0.179	0.105	Not significant		Gid8	0.155229	0.507823	1	0.083	0.06	Not significant
Scaf8	0.13929	0.00898292	1	0.076	0.046	Not significant		Hoxb4	0.154903	0.0526086	1	0.044	0	Not significant
Crispld1	0.13926	1.40476e-06	0.0258181	0.083	0.033	Not significant		Iah1	0.154816	0.54771	1	0.149	0.12	Not significant
Tmem242	0.139228	2.77325e-07	0.00509695	0.28	0.17	Not significant		Dpcd	0.154602	0.227498	1	0.122	0.072	Not significant
Mllt6	0.139178	1.43909e-05	0.26449	0.11	0.055	Not significant		Wsb1	0.154589	0.435001	1	0.144	0.108	Not significant
Arl6	0.139072	1.34301e-12	2.46832e-08	0.134	0.045	Not significant		Ssh1	0.154493	0.88352	1	0.11	0.12	Not significant
Ngdn	0.139053	0.00495214	1	0.234	0.175	Not significant		G3bp1	0.154492	0.482749	1	0.359	0.337	Not significant
Dcaf8	0.13902	1.79173e-06	0.0329301	0.214	0.123	Not significant		Mrpl27	0.154367	0.636395	1	0.193	0.217	Not significant
Puf60	0.139004	0.00021815	1	0.344	0.252	Not significant		Ppih	0.154203	0.133274	1	0.05	0.012	Not significant
Rerg	0.13885	4.78395e-17	8.79242e-13	0.107	0.022	Not significant		Calr	0.154096	0.990201	1	0.453	0.482	Not significant
Arhgap10	0.138788	0.000290792	1	0.101	0.056	Not significant		Lurap1l	0.153966	0.0526086	1	0.044	0	Not significant
Ptpn12	0.138639	2.13422e-06	0.0392249	0.168	0.092	Not significant		Sav1	0.153859	0.654315	1	0.138	0.12	Not significant
Syde1	0.13861	5.56479e-13	1.02275e-08	0.11	0.031	Not significant		Rbms2	0.153798	0.984276	1	0.204	0.205	Not significant
Runx1t1	0.138599	1.67862e-13	3.08514e-09	0.092	0.021	Not significant		Fbln1	0.15375	0.0774924	1	0.061	0.012	Not significant
Fstl3	0.138502	1.18531e-10	2.17849e-06	0.125	0.045	Not significant		Cd2bp2	0.153352	0.337708	1	0.11	0.072	Not significant
Pdgfrl	0.138447	1.0005e-09	1.83882e-05	0.192	0.091	Not significant		Rgs5	0.153129	0.240943	1	0.017	0	Not significant
Grina	0.138438	4.03099e-05	0.740856	0.471	0.355	Not significant		Ggta1	0.153121	0.0137768	1	0.221	0.084	Not significant
Tnfaip8l1	0.138367	8.87115e-10	1.63043e-05	0.052	0.009	Not significant		Trnau1ap	0.153078	0.647852	1	0.166	0.145	Not significant
Zdhhc4	0.138313	4.25621e-08	0.000782249	0.173	0.086	Not significant		Arsa	0.153051	0.182841	1	0.094	0.048	Not significant
Psmc3	0.138154	0.00105103	1	0.427	0.329	Not significant		Mef2a	0.15297	0.633968	1	0.271	0.253	Not significant
Gm14698	0.138146	1.33246e-10	2.44894e-06	0.175	0.076	Not significant		Secisbp2l	0.152893	0.572658	1	0.105	0.084	Not significant
2810428I15Rik	0.138101	2.38563e-05	0.438455	0.424	0.309	Not significant		Ppox	0.152852	0.0167028	1	0.066	0	Not significant
Papss2	0.138071	4.47991e-08	0.000823363	0.158	0.075	Not significant		Atp13a3	0.152784	0.318221	1	0.033	0.012	Not significant
Brms1l	0.13804	3.76181e-11	6.91384e-07	0.094	0.027	Not significant		Npy	0.152625	0.55482	1	0.033	0.048	Not significant
Hp1bp3	0.137982	3.00783e-06	0.055281	0.302	0.197	Not significant		Fnbp1l	0.152593	0.459652	1	0.144	0.108	Not significant
Ogdh	0.1378	1.8288e-05	0.336116	0.243	0.155	Not significant		Taf12	0.152482	0.259603	1	0.133	0.084	Not significant
Tnfsf12	0.137784	1.63244e-07	0.00300026	0.39	0.257	Not significant		Iffo1	0.152288	0.237604	1	0.039	0.012	Not significant
Aamdc	0.13746	8.84234e-06	0.162513	0.241	0.151	Not significant		Nfatc3	0.152267	0.183198	1	0.044	0.012	Not significant
Hipk3	0.13743	1.25067e-06	0.022986	0.144	0.073	Not significant		Nip7	0.152014	0.820702	1	0.127	0.12	Not significant
Pcdh19	0.137378	1.85234e-13	3.40441e-09	0.033	0	Not significant		Cant1	0.151914	0.726926	1	0.11	0.096	Not significant
Tbkbp1	0.137372	0.021809	1	0.085	0.057	Not significant		Nrbp1	0.151784	0.0650384	1	0.221	0.12	Not significant
Pofut2	0.137363	1.00401e-08	0.000184527	0.219	0.114	Not significant		Atad1	0.151776	0.281774	1	0.116	0.072	Not significant
Rasd1	0.137199	1.03397e-05	0.190033	0.048	0.015	Not significant		Pkm	0.15168	0.677217	1	0.425	0.506	Not significant
Ddrgk1	0.137188	0.00197673	1	0.466	0.379	Not significant		Sar1b	0.151659	0.792577	1	0.182	0.169	Not significant
Rps6	0.137141	4.04221e-10	7.42918e-06	0.974	0.972	Not significant		Dnm1l	0.15162	0.359732	1	0.077	0.048	Not significant
Slc12a2	0.137115	7.37477e-15	1.35541e-10	0.074	0.011	Not significant		Spen	0.151428	0.159708	1	0.066	0.024	Not significant
Cd2ap	0.137075	0.000534731	1	0.158	0.102	Not significant		Ptbp2	0.151405	0.738554	1	0.072	0.06	Not significant
Ndufa6	0.137045	0.000851665	1	0.764	0.707	Not significant		Uvrag	0.151387	0.138691	1	0.182	0.108	Not significant
Cdh11	0.136931	6.85399e-15	1.2597e-10	0.131	0.037	Not significant		Dnmt1	0.151372	0.423536	1	0.028	0.012	Not significant
Plekha3	0.136816	4.53031e-05	0.832627	0.096	0.048	Not significant		Trappc3	0.151305	0.841605	1	0.249	0.265	Not significant
Ankrd40	0.136804	1.26474e-08	0.000232446	0.171	0.082	Not significant		Lmbrd1	0.15124	0.0978427	1	0.182	0.096	Not significant
Smtnl2	0.136652	3.4474e-10	6.33597e-06	0.083	0.023	Not significant		Nsmf	0.151014	0.32593	1	0.066	0.036	Not significant
Snx21	0.136382	8.00809e-07	0.0147181	0.23	0.135	Not significant		Dhx38	0.150845	0.899744	1	0.039	0.036	Not significant
Mpped2	0.136372	1.75664e-11	3.22852e-07	0.098	0.028	Not significant		Alad	0.150805	0.186859	1	0.044	0.012	Not significant
Acbd4	0.136308	3.37567e-10	6.20415e-06	0.153	0.064	Not significant		Gramd1a	0.150585	0.982661	1	0.083	0.084	Not significant
Kdelr1	0.136305	0.000218248	1	0.519	0.406	Not significant		Shroom4	0.150508	0.304117	1	0.144	0.096	Not significant
Myh9	0.136225	0.119471	1	0.274	0.237	Not significant		Ctsl	0.150473	0.0877791	1	0.558	0.47	Not significant
Mkln1	0.136224	0.00794414	1	0.241	0.183	Not significant		Mocs2	0.150422	0.744297	1	0.227	0.217	Not significant
Cwc25	0.136156	5.43409e-06	0.0998732	0.114	0.056	Not significant		Fancg	0.150066	0.532584	1	0.039	0.024	Not significant
Gt(ROSA)26Sor	0.136085	7.0388e-05	1	0.169	0.104	Not significant		Csprs	0.150032	0.0526086	1	0.044	0	Not significant
Wbp4	0.136033	0.000188954	1	0.254	0.175	Not significant		Unc93b1	0.150007	0.450454	1	0.127	0.096	Not significant
Nsmf	0.135924	1.13012e-11	2.07705e-07	0.107	0.032	Not significant		Slc24a5	0.149722	0.0526086	1	0.044	0	Not significant
Gpha2	0.135914	0.0144485	1	0.009	0.002	Not significant		Gm9844	0.149719	0.552483	1	0.066	0.048	Not significant
Fbxo11	0.13575	4.63512e-06	0.0851889	0.136	0.071	Not significant		Nsf	0.149716	0.300001	1	0.099	0.06	Not significant
March8	0.135634	2.24434e-06	0.0412487	0.122	0.059	Not significant		Abi3	0.149639	0.703926	1	0.271	0.253	Not significant
Pgm5	0.135486	1.57191e-10	2.88901e-06	0.035	0.002	Not significant		Zfp825	0.149458	0.127987	1	0.028	0	Not significant
Lgalsl	0.135398	1.35674e-11	2.49355e-07	0.096	0.027	Not significant		Clk3	0.14924	0.384335	1	0.122	0.084	Not significant
Efcab14	0.135381	2.19107e-06	0.0402696	0.195	0.112	Not significant		Epb41l2	0.149198	0.554269	1	0.171	0.145	Not significant
Hdac4	0.135308	9.08284e-07	0.0166933	0.131	0.063	Not significant		Kiz	0.149189	0.0394014	1	0.05	0	Not significant
Ifi203	0.13519	8.72141e-05	1	0.19	0.287	Not significant		Patl1	0.149159	0.264115	1	0.072	0.036	Not significant
Tmem165	0.135119	1.72108e-06	0.0316317	0.269	0.166	Not significant		Pdhx	0.149153	0.0704366	1	0.039	0	Not significant
Pgam1	0.135083	0.000184852	1	0.411	0.312	Not significant		Kif1c	0.149093	0.709925	1	0.11	0.096	Not significant
Smc1a	0.135065	5.68821e-07	0.0104544	0.278	0.169	Not significant		Dusp16	0.149072	0.105288	1	0.055	0.012	Not significant
Ptbp2	0.135042	0.000148398	1	0.077	0.037	Not significant		Plekha1	0.149021	0.895515	1	0.088	0.084	Not significant
Tmem246	0.135029	1.38314e-10	2.54207e-06	0.133	0.049	Not significant		Anxa5	0.149002	0.37276	1	0.597	0.59	Not significant
Dact3	0.134942	4.3775e-15	8.04541e-11	0.131	0.036	Not significant		Pnp	0.148964	0.692555	1	0.21	0.193	Not significant
Stim2	0.134888	0.000166582	1	0.125	0.072	Not significant		Ccnyl1	0.148797	0.13601	1	0.05	0.012	Not significant
Tcf25	0.134846	0.000279269	1	0.449	0.347	Not significant		Ywhag	0.148786	0.995605	1	0.155	0.157	Not significant
Armc1	0.134752	1.38335e-05	0.254247	0.197	0.12	Not significant		Htra2	0.148786	0.598197	1	0.077	0.06	Not significant
Slc35b1	0.134677	2.80012e-05	0.514635	0.243	0.155	Not significant		Sec23ip	0.148775	0.32593	1	0.066	0.036	Not significant
Sec24c	0.134575	0.000162395	1	0.116	0.065	Not significant		F11r	0.148709	0.957911	1	0.331	0.337	Not significant
Praf2	0.134483	7.1766e-09	0.000131899	0.232	0.123	Not significant		Idh3a	0.148654	0.158298	1	0.099	0.048	Not significant
Guk1	0.134434	6.72151e-06	0.123535	0.379	0.264	Not significant		Anxa2	0.148622	0.48234	1	0.652	0.651	Not significant
Med13l	0.134396	0.000281534	1	0.169	0.108	Not significant		Gna11	0.148605	0.951967	1	0.326	0.337	Not significant
Zfr	0.134174	4.92754e-08	0.000905633	0.228	0.125	Not significant		Rb1	0.14858	0.137394	1	0.05	0.012	Not significant
Nicn1	0.134137	2.54145e-11	4.67094e-07	0.131	0.046	Not significant		Prpf4b	0.148578	0.817784	1	0.232	0.229	Not significant
Nr1h2	0.134067	5.95454e-05	1	0.284	0.192	Not significant		Ranbp10	0.148462	0.6674	1	0.033	0.024	Not significant
Brcc3	0.134006	1.66521e-06	0.0306049	0.18	0.1	Not significant		Hnrnpk	0.148219	0.956261	1	0.646	0.711	Not significant
Tmed1	0.133983	1.87707e-10	3.44986e-06	0.232	0.115	Not significant		Slc39a3	0.148179	0.403136	1	0.061	0.036	Not significant
A230050P20Rik	0.133967	3.78001e-10	6.94729e-06	0.116	0.041	Not significant		Cd34	0.148086	0.215755	1	0.597	0.542	Not significant
Gtf2i	0.133958	2.2541e-06	0.041428	0.217	0.127	Not significant		Ino80d	0.148079	0.32193	1	0.116	0.072	Not significant
Cnep1r1	0.133945	2.33094e-08	0.000428404	0.195	0.099	Not significant		Dhx8	0.148077	0.137394	1	0.05	0.012	Not significant
Ccdc47	0.133826	0.000446805	1	0.215	0.145	Not significant		Ccdc53	0.148065	0.599916	1	0.116	0.096	Not significant
Prpf6	0.133784	5.61877e-06	0.103267	0.129	0.066	Not significant		Acsl1	0.147977	0.315206	1	0.033	0.012	Not significant
Syt7	0.133725	4.49513e-08	0.00082616	0.026	0.002	Not significant		Pcnp	0.147973	0.414061	1	0.315	0.265	Not significant
Ephx2	0.133719	1.14272e-07	0.0021002	0.055	0.014	Not significant		Derl1	0.147881	0.862717	1	0.238	0.229	Not significant
Hoxd4	0.133719	9.7163e-10	1.78576e-05	0.026	0.001	Not significant		Lhx6	0.14786	0.0704366	1	0.039	0	Not significant
Dusp23	0.133672	0.000157095	1	0.101	0.054	Not significant		Phip	0.147558	0.960984	1	0.21	0.205	Not significant
Eogt	0.133485	1.87256e-06	0.0344158	0.081	0.032	Not significant		Snx17	0.147548	0.836839	1	0.215	0.241	Not significant
Pkn3	0.133274	3.52839e-07	0.00648483	0.068	0.022	Not significant		Chchd5	0.14746	0.137346	1	0.122	0.06	Not significant
Exoc3l4	0.133254	4.6699e-16	8.58281e-12	0.079	0.012	Not significant		Cers5	0.14712	0.90271	1	0.138	0.133	Not significant
Clip3	0.133253	9.21205e-16	1.69308e-11	0.138	0.039	Not significant		Acvr2a	0.14711	0.183198	1	0.044	0.012	Not significant
Wdr48	0.133194	0.0345161	1	0.072	0.048	Not significant		Ankrd54	0.146977	0.614474	1	0.105	0.084	Not significant
Anapc11	0.133163	3.14475e-05	0.577975	0.606	0.49	Not significant		Ctla2a	0.146966	0.0542223	1	0.762	0.651	Not significant
Traf7	0.133147	1.51019e-05	0.277558	0.144	0.078	Not significant		Nudt5	0.146961	0.633854	1	0.088	0.072	Not significant
Tsn	0.133137	0.000541992	1	0.433	0.338	Not significant		Xrcc1	0.146872	0.725202	1	0.083	0.072	Not significant
Afap1	0.133066	3.84194e-10	7.06109e-06	0.081	0.022	Not significant		B930036N10Rik	0.1467	0.239935	1	0.039	0.012	Not significant
Tm2d2	0.13299	4.95621e-05	0.910902	0.495	0.379	Not significant		Isca1	0.146689	0.0712815	1	0.083	0.024	Not significant
Sorbs2	0.132925	4.85346e-09	8.92018e-05	0.068	0.018	Not significant		Trim3	0.146559	0.646809	1	0.088	0.072	Not significant
Rftn1	0.132865	0.000747559	1	0.169	0.111	Not significant		Ccl6	0.146446	0.552483	1	0.066	0.048	Not significant
Adamtsl5	0.132848	9.10791e-13	1.67394e-08	0.158	0.058	Not significant		Ranbp9	0.146273	0.46153	1	0.099	0.072	Not significant
Cd99l2	0.132779	3.16534e-07	0.00581757	0.136	0.065	Not significant		Tmem173	0.146246	0.0455576	1	0.133	0.048	Not significant
Scoc	0.132721	1.07949e-09	1.984e-05	0.315	0.181	Not significant		A830080D01Rik	0.146199	0.0704366	1	0.039	0	Not significant
Srp14	0.132663	5.76387e-05	1	0.68	0.588	Not significant		Tmem87b	0.146192	0.545708	1	0.11	0.084	Not significant
Enpp4	0.132509	2.97802e-05	0.547331	0.131	0.071	Not significant		Wdsub1	0.146185	0.056416	1	0.066	0.012	Not significant
Ppid	0.132447	4.21263e-05	0.77424	0.192	0.119	Not significant		Atf2	0.146125	0.984542	1	0.072	0.072	Not significant
Nhp2l1	0.132345	1.9397e-05	0.356498	0.523	0.396	Not significant		Tpst1	0.14608	0.376278	1	0.149	0.108	Not significant
Osbpl9	0.132323	0.000183413	1	0.324	0.232	Not significant		Siah1a	0.145928	0.377382	1	0.122	0.084	Not significant
Arfgap3	0.132261	5.63218e-08	0.00103514	0.118	0.049	Not significant		Fam96a	0.145928	0.469601	1	0.204	0.169	Not significant
Ppp1r12c	0.132145	0.00108875	1	0.171	0.114	Not significant		Acin1	0.145815	0.282479	1	0.238	0.181	Not significant
Hadhb	0.132089	3.22967e-05	0.59358	0.265	0.179	Not significant		Lrrc58	0.145747	0.369647	1	0.171	0.133	Not significant
Sgcb	0.132034	1.10637e-06	0.0203339	0.169	0.092	Not significant		Cep83	0.145728	0.821856	1	0.077	0.072	Not significant
Cfap20	0.13203	2.30907e-08	0.000424383	0.232	0.126	Not significant		Casc3	0.145629	0.400473	1	0.105	0.072	Not significant
Copg1	0.131976	1.64106e-09	3.01611e-05	0.19	0.091	Not significant		Pou2f1	0.145577	0.141611	1	0.05	0.012	Not significant
Sri	0.131798	0.000779418	1	0.634	0.555	Not significant		Stmn2	0.14555	0.945101	1	0.155	0.157	Not significant
Ssfa2	0.13176	0.0010531	1	0.14	0.088	Not significant		Arl2bp	0.145479	0.743152	1	0.309	0.289	Not significant
Arf1	0.131737	0.00448389	1	0.726	0.665	Not significant		S100a13	0.145448	0.648044	1	0.608	0.614	Not significant
Ptges3	0.131589	0.00245087	1	0.433	0.348	Not significant		Plin3	0.14537	0.98752	1	0.144	0.145	Not significant
Ssu2	0.131547	3.04789e-06	0.0560171	0.018	0.001	Not significant		Tmem57	0.145074	0.825592	1	0.066	0.06	Not significant
Zwint	0.131418	2.27079e-07	0.00417348	0.25	0.147	Not significant		Mfn1	0.145026	0.712994	1	0.061	0.048	Not significant
Hibadh	0.131405	4.5255e-07	0.00831742	0.269	0.162	Not significant		Tmem184b	0.145025	0.421538	1	0.204	0.169	Not significant
Pcmt1	0.131375	0.000353112	1	0.339	0.246	Not significant		Usp47	0.144993	0.374852	1	0.094	0.06	Not significant
Hspa5	0.131346	0.00877481	1	0.591	0.531	Not significant		Hcfc1	0.144884	0.405656	1	0.061	0.036	Not significant
Gas2l1	0.13125	1.22625e-06	0.0225373	0.151	0.078	Not significant		Mettl23	0.144861	0.772579	1	0.182	0.169	Not significant
Impdh2	0.131076	3.97829e-05	0.731171	0.392	0.284	Not significant		Spop	0.1448	0.59489	1	0.376	0.361	Not significant
Ddb1	0.13092	1.32374e-06	0.0243291	0.228	0.134	Not significant		Bcl2a1a	0.14473	0.340232	1	0.011	0	Not significant
Csgalnact1	0.130721	8.0594e-13	1.48124e-08	0.052	0.006	Not significant		Fam219a	0.144683	0.380849	1	0.122	0.084	Not significant
Ttc23	0.130683	1.07174e-08	0.000196974	0.059	0.014	Not significant		Nsmce1	0.144547	0.938054	1	0.16	0.157	Not significant
Manf	0.130662	0.00109678	1	0.532	0.447	Not significant		Mbd6	0.144542	0.118234	1	0.072	0.024	Not significant
Tead2	0.130646	3.89177e-10	7.15269e-06	0.109	0.037	Not significant		Polr3b	0.144515	0.0704366	1	0.039	0	Not significant
Pkn2	0.130537	6.16041e-08	0.00113222	0.258	0.149	Not significant		Smc5	0.144437	0.496062	1	0.055	0.036	Not significant
Npepps	0.130479	1.75616e-06	0.0322765	0.182	0.101	Not significant		Hs6st1	0.1443	0.0704366	1	0.039	0	Not significant
Paip2	0.130411	0.00150062	1	0.565	0.479	Not significant		Sfswap	0.144265	0.682259	1	0.116	0.096	Not significant
Cox7a2	0.130331	0.00187882	1	0.735	0.659	Not significant		Ier3	0.144117	0.493439	1	0.193	0.229	Not significant
Commd3	0.130234	0.00658256	1	0.374	0.299	Not significant		Lars	0.144098	0.26509	1	0.088	0.048	Not significant
Arid2	0.130218	2.54624e-07	0.00467974	0.118	0.052	Not significant		Adat1	0.144077	0.0704366	1	0.039	0	Not significant
Slc44a1	0.130218	4.82198e-09	8.86231e-05	0.158	0.072	Not significant		Pan3	0.144076	0.822358	1	0.105	0.096	Not significant
Pcm1	0.130154	2.246e-07	0.00412792	0.173	0.089	Not significant		Ubqln1	0.144055	0.654635	1	0.088	0.072	Not significant
Hsp90aa1	0.130128	0.070851	1	0.564	0.487	Not significant		Rpia	0.144034	0.181387	1	0.044	0.012	Not significant
Strn4	0.129978	2.1349e-05	0.392373	0.179	0.105	Not significant		Angptl4	0.144033	0.0378902	1	0.155	0.06	Not significant
1700123O20Rik	0.129934	1.9832e-05	0.364491	0.263	0.17	Not significant		Msn	0.143907	0.849926	1	0.575	0.663	Not significant
Hnrnph2	0.129926	0.000732286	1	0.287	0.209	Not significant		Usp22	0.143572	0.155763	1	0.066	0.024	Not significant
B4gat1	0.12992	2.70184e-07	0.00496571	0.168	0.086	Not significant		Csf2rb2	0.143497	0.0222138	1	0.061	0	Not significant
P3h4	0.129897	1.52522e-10	2.80319e-06	0.173	0.075	Not significant		Ablim1	0.143382	0.125322	1	0.403	0.289	Not significant
Prpf40b	0.129897	1.67392e-07	0.0030765	0.052	0.013	Not significant		Ddx6	0.14322	0.970403	1	0.171	0.169	Not significant
Nuak1	0.129578	3.97339e-06	0.0730269	0.081	0.033	Not significant		Hmcn1	0.143206	0.177982	1	0.083	0.036	Not significant
Mpv17l2	0.129483	3.24175e-05	0.595801	0.177	0.106	Not significant		Serpinf1	0.143063	0.333128	1	0.05	0.024	Not significant
Akr1b8	0.129461	1.56571e-15	2.87762e-11	0.133	0.036	Not significant		Nifk	0.143028	0.202952	1	0.077	0.036	Not significant
Mgat2	0.129405	2.91424e-05	0.535608	0.354	0.249	Not significant		Apol9a	0.143004	0.0704366	1	0.039	0	Not significant
Stag1	0.129402	3.62983e-05	0.667126	0.149	0.086	Not significant		Slc22a17	0.142904	0.318221	1	0.033	0.012	Not significant
Prox1	0.129249	0.000154545	1	0.033	0.01	Not significant		Gfer	0.142769	0.0750995	1	0.061	0.012	Not significant
Fnbp1l	0.129209	0.000123149	1	0.092	0.047	Not significant		Map4	0.142748	0.824576	1	0.221	0.217	Not significant
Rgs12	0.129067	5.92043e-05	1	0.053	0.02	Not significant		Eif4e3	0.142692	0.177259	1	0.099	0.048	Not significant
Kcmf1	0.129044	0.000472516	1	0.155	0.098	Not significant		Rab33b	0.142577	0.0613778	1	0.066	0.012	Not significant
Tcaf1	0.129029	2.85723e-09	5.25131e-05	0.116	0.044	Not significant		Sugt1	0.142535	0.762136	1	0.249	0.277	Not significant
Golgb1	0.128962	2.67106e-05	0.490914	0.366	0.262	Not significant		Pygm	0.142426	0.0704366	1	0.039	0	Not significant
Dnajb6	0.128957	0.000155248	1	0.494	0.38	Not significant		Tbrg1	0.142412	0.663634	1	0.304	0.277	Not significant
Mrpl20	0.12889	5.57208e-05	1	0.44	0.331	Not significant		Nufip1	0.142335	0.239935	1	0.039	0.012	Not significant
Fam84b	0.128851	3.4187e-11	6.28324e-07	0.053	0.008	Not significant		Ccl8	0.142312	0.0704366	1	0.039	0	Not significant
Tmem238	0.128775	0.0035565	1	0.133	0.088	Not significant		Slc12a4	0.142262	0.851412	1	0.077	0.072	Not significant
Vit	0.128734	1.19958e-12	2.20471e-08	0.096	0.024	Not significant		Zcchc2	0.142189	0.23529	1	0.039	0.012	Not significant
Gm11744	0.128635	8.31968e-14	1.52907e-09	0.092	0.02	Not significant		Zbtb37	0.142096	0.0946785	1	0.033	0	Not significant
Fkbp14	0.128628	1.30392e-12	2.39648e-08	0.096	0.025	Not significant		Frg1	0.141951	0.37723	1	0.177	0.133	Not significant
Col6a3	0.128625	3.06555e-13	5.63417e-09	0.125	0.038	Not significant		Ireb2	0.141902	0.161039	1	0.066	0.024	Not significant
Prkar1a	0.128624	0.00298138	1	0.512	0.434	Not significant		Tmem128	0.141846	0.512841	1	0.193	0.157	Not significant
Sdf4	0.128612	8.68934e-05	1	0.587	0.487	Not significant		Ccar2	0.141501	0.244644	1	0.039	0.012	Not significant
Ebf3	0.128581	4.3343e-11	7.96601e-07	0.039	0.003	Not significant		Syt15	0.141366	0.0946785	1	0.033	0	Not significant
Ndrg3	0.12857	5.14575e-07	0.00945738	0.234	0.136	Not significant		Man1a2	0.141193	0.171972	1	0.144	0.084	Not significant
Gdi1	0.128543	0.000276601	1	0.302	0.218	Not significant		Ankrd29	0.141122	0.163728	1	0.066	0.024	Not significant
Slc12a7	0.128381	0.000939598	1	0.053	0.025	Not significant		Nedd4l	0.141021	0.0946785	1	0.033	0	Not significant
Cers5	0.128374	0.00102694	1	0.256	0.183	Not significant		Mest	0.141005	0.0946785	1	0.033	0	Not significant
Ext2	0.128348	2.43265e-11	4.47096e-07	0.221	0.101	Not significant		Rtp3	0.140959	0.0704366	1	0.039	0	Not significant
Itgav	0.128332	1.11338e-08	0.000204629	0.219	0.115	Not significant		Wscd1	0.140938	0.265915	1	0.072	0.036	Not significant
Smad4	0.128301	2.19829e-07	0.00404023	0.157	0.078	Not significant		Aff1	0.140864	0.332365	1	0.066	0.036	Not significant
Klhdc2	0.128298	4.46793e-07	0.0082116	0.225	0.128	Not significant		Rnf44	0.140819	0.437139	1	0.088	0.06	Not significant
Cnpy4	0.128274	1.56214e-07	0.00287106	0.155	0.076	Not significant		Rnf170	0.140684	0.861338	1	0.028	0.024	Not significant
Jund	0.128248	0.00554263	1	0.7	0.661	Not significant		Cldn34c1	0.140635	0.315206	1	0.033	0.012	Not significant
Synm	0.128238	9.07381e-10	1.66768e-05	0.059	0.012	Not significant		Dcun1d5	0.140588	0.797272	1	0.254	0.241	Not significant
Prpf8	0.128234	0.00142443	1	0.184	0.125	Not significant		Camk2g	0.140519	0.0726791	1	0.122	0.048	Not significant
Pdia6	0.128233	0.000509041	1	0.508	0.416	Not significant		Chil1	0.140514	0.576275	1	0.022	0.012	Not significant
Slc48a1	0.128224	5.63263e-05	1	0.326	0.225	Not significant		Tagap1	0.140488	0.23529	1	0.039	0.012	Not significant
Cast	0.12816	0.000109553	1	0.151	0.09	Not significant		Mapk8	0.140486	0.374507	1	0.077	0.048	Not significant
Sec61a2	0.12815	4.09268e-08	0.000752194	0.134	0.06	Not significant		Cxcl9	0.140463	0.0946785	1	0.033	0	Not significant
Cyc1	0.128088	6.92167e-05	1	0.401	0.296	Not significant		Slc25a5	0.140297	0.570472	1	0.475	0.47	Not significant
Mydgf	0.128064	0.000432149	1	0.37	0.284	Not significant		Cln5	0.140287	0.486021	1	0.11	0.084	Not significant
Pth1r	0.127969	4.747e-12	8.72451e-08	0.114	0.035	Not significant		Siva1	0.140208	0.208372	1	0.094	0.048	Not significant
B3gnt9	0.127969	2.87579e-11	5.28541e-07	0.131	0.046	Not significant		Fam217b	0.14019	0.0704366	1	0.039	0	Not significant
Ptk2	0.127948	1.74521e-10	3.20753e-06	0.081	0.022	Not significant		Tgtp1	0.139976	0.0704366	1	0.039	0	Not significant
Ssh1	0.127942	0.0157389	1	0.094	0.064	Not significant		Egln2	0.139961	0.754522	1	0.193	0.217	Not significant
Angel2	0.127845	0.00322026	1	0.19	0.135	Not significant		Tagln	0.139796	0.56377	1	0.066	0.048	Not significant
Birc2	0.127796	4.31944e-06	0.0793869	0.151	0.081	Not significant		Pcdhb20	0.139548	0.0946785	1	0.033	0	Not significant
Ubxn2a	0.127706	3.78629e-06	0.0695882	0.138	0.071	Not significant		Gstt3	0.139412	0.907839	1	0.05	0.048	Not significant
Tfpi	0.127693	7.27278e-08	0.00133666	0.103	0.041	Not significant		Slc25a45	0.139301	0.423406	1	0.044	0.024	Not significant
Arhgap5	0.127681	0.0029011	1	0.145	0.099	Not significant		Xndc1	0.139125	0.199605	1	0.061	0.024	Not significant
Cpne3	0.127579	7.88462e-05	1	0.25	0.167	Not significant		Enpp4	0.139038	0.979346	1	0.138	0.145	Not significant
Emc10	0.127523	0.000123289	1	0.425	0.324	Not significant		Teddm2	0.138972	0.773969	1	0.017	0.012	Not significant
Chmp7	0.127493	6.12497e-06	0.112571	0.151	0.082	Not significant		Bloc1s5	0.138953	0.733105	1	0.044	0.036	Not significant
Cfdp1	0.127481	1.08012e-05	0.198515	0.37	0.257	Not significant		Ddhd1	0.138806	0.240943	1	0.017	0	Not significant
Zfp36l1	0.127406	0.00130037	1	0.516	0.431	Not significant		Gm26510	0.1388	0.174468	1	0.022	0	Not significant
Rad21	0.127349	0.00887119	1	0.193	0.144	Not significant		Eogt	0.138773	0.208803	1	0.077	0.036	Not significant
Hspa9	0.127318	0.000266597	1	0.28	0.196	Not significant		Aaas	0.138756	0.251264	1	0.055	0.024	Not significant
Gbp3	0.127286	0.120648	1	0.138	0.112	Not significant		Kdelr1	0.138666	0.315155	1	0.387	0.325	Not significant
Eif3a	0.12724	2.46414e-05	0.452884	0.429	0.31	Not significant		Ecsit	0.138663	0.10315	1	0.055	0.012	Not significant
Hnrnpd	0.127051	0.000295494	1	0.225	0.151	Not significant		Caml	0.138557	0.859087	1	0.138	0.133	Not significant
Dnajb2	0.127013	2.97703e-07	0.00547149	0.162	0.081	Not significant		Uba1	0.138551	0.238548	1	0.166	0.108	Not significant
Dpm3	0.12694	0.00109774	1	0.425	0.339	Not significant		Pds5a	0.138484	0.865914	1	0.088	0.096	Not significant
Fkbp10	0.126905	5.03443e-13	9.25278e-09	0.127	0.039	Not significant		Macf1	0.138334	0.870774	1	0.265	0.289	Not significant
Gcn1l1	0.126875	0.000319809	1	0.103	0.057	Not significant		Lonp1	0.138171	0.315145	1	0.099	0.06	Not significant
Tril	0.126813	9.73892e-21	1.78992e-16	0.066	0.003	Not significant		Inf2	0.138106	0.976676	1	0.105	0.108	Not significant
Lsm14a	0.126685	0.000600496	1	0.285	0.208	Not significant		Mlxip	0.138094	0.323804	1	0.066	0.036	Not significant
Lats2	0.126574	3.39687e-05	0.62431	0.131	0.072	Not significant		Tfap4	0.137981	0.32738	1	0.033	0.012	Not significant
Zbtb4	0.126408	1.02942e-09	1.89197e-05	0.219	0.109	Not significant		Psmd2	0.137976	0.633334	1	0.177	0.157	Not significant
Actr1b	0.126395	1.82901e-06	0.0336154	0.186	0.104	Not significant		Polr2j	0.137966	0.936089	1	0.254	0.265	Not significant
Scd1	0.126351	6.97442e-11	1.28183e-06	0.116	0.039	Not significant		Crispld1	0.137949	0.539863	1	0.039	0.024	Not significant
Pvrl2	0.126338	2.67521e-09	4.91677e-05	0.063	0.015	Not significant		Tax1bp3	0.137632	0.712549	1	0.354	0.337	Not significant
Acot9	0.126271	0.000142344	1	0.206	0.134	Not significant		Psmc3	0.137583	0.739802	1	0.271	0.301	Not significant
Wfdc1	0.12623	5.07966e-20	9.33592e-16	0.109	0.018	Not significant		Phldb2	0.137557	0.463783	1	0.088	0.06	Not significant
Rgl1	0.12621	0.000911583	1	0.092	0.052	Not significant		Prkce	0.137505	0.388216	1	0.061	0.036	Not significant
Immp1l	0.126086	0.000114902	1	0.304	0.213	Not significant		Zfp938	0.137493	0.427442	1	0.028	0.012	Not significant
Tpst2	0.126013	0.156075	1	0.315	0.279	Not significant		Neurl1b	0.137486	0.0704366	1	0.039	0	Not significant
Tbc1d10a	0.125904	3.50641e-07	0.00644443	0.203	0.111	Not significant		Pdcd10	0.137284	0.602016	1	0.293	0.265	Not significant
Sox4	0.125804	8.31893e-09	0.000152894	0.162	0.075	Not significant		E4f1	0.137276	0.894106	1	0.066	0.072	Not significant
Prdm2	0.125797	0.000355738	1	0.103	0.058	Not significant		Trip6	0.137247	0.0476419	1	0.072	0.012	Not significant
Sorbs3	0.125704	1.3991e-06	0.025714	0.122	0.057	Not significant		Copg1	0.137206	0.169256	1	0.099	0.048	Not significant
Jade1	0.125646	9.42498e-08	0.00173222	0.118	0.051	Not significant		Mmaa	0.137203	0.181387	1	0.044	0.012	Not significant
Ints3	0.125588	6.66768e-09	0.000122545	0.142	0.061	Not significant		Fip1l1	0.13715	0.118074	1	0.16	0.084	Not significant
Lynx1	0.125567	7.93423e-09	0.000145823	0.092	0.031	Not significant		Pttg1	0.137124	0.618942	1	0.304	0.289	Not significant
Hadh	0.125512	4.91324e-06	0.0903004	0.245	0.15	Not significant		Lcp1	0.137062	0.244644	1	0.039	0.012	Not significant
Diaph2	0.125509	1.01734e-05	0.186976	0.118	0.06	Not significant		Stip1	0.136975	0.997408	1	0.105	0.108	Not significant
Tnfrsf11b	0.125433	1.01714e-08	0.00018694	0.079	0.024	Not significant		Hnrnpc	0.136923	0.751486	1	0.42	0.386	Not significant
Pnpla8	0.125385	1.92809e-06	0.0354364	0.173	0.094	Not significant		Golga3	0.13691	0.75206	1	0.044	0.036	Not significant
Lrif1	0.125355	0.00191461	1	0.138	0.089	Not significant		Dhrs7	0.136686	0.50015	1	0.199	0.169	Not significant
Lonp1	0.125354	2.69439e-07	0.00495202	0.118	0.052	Not significant		2900026A02Rik	0.136437	0.56502	1	0.188	0.157	Not significant
Cyp2j6	0.125256	8.40098e-11	1.54402e-06	0.063	0.012	Not significant		A230046K03Rik	0.136178	0.411348	1	0.044	0.024	Not significant
Ikbip	0.125202	6.68504e-10	1.22864e-05	0.179	0.081	Not significant		M6pr	0.136162	0.627035	1	0.182	0.157	Not significant
Nkiras1	0.125165	2.43083e-09	4.46762e-05	0.107	0.038	Not significant		Rpusd3	0.13609	0.315206	1	0.033	0.012	Not significant
Ptms	0.125155	0.00119833	1	0.738	0.664	Not significant		Stxbp3	0.136022	0.428457	1	0.088	0.06	Not significant
Flot2	0.1251	3.07835e-07	0.00565769	0.186	0.098	Not significant		Jak2	0.136021	0.0394014	1	0.05	0	Not significant
Flrt2	0.125061	3.32847e-14	6.1174e-10	0.087	0.017	Not significant		Coro2b	0.135962	0.131922	1	0.05	0.012	Not significant
Tmx2	0.125055	6.30972e-06	0.115966	0.21	0.125	Not significant		Camsap2	0.135868	0.470803	1	0.116	0.084	Not significant
Aimp1	0.125013	5.33726e-05	0.980935	0.355	0.254	Not significant		Fgd5	0.135846	0.573269	1	0.193	0.169	Not significant
Sppl3	0.124933	6.79571e-06	0.124898	0.155	0.085	Not significant		Ccm2	0.13579	0.476973	1	0.127	0.096	Not significant
Romo1	0.124858	5.81326e-05	1	0.514	0.407	Not significant		4930453N24Rik	0.13574	0.0887438	1	0.116	0.048	Not significant
Ar	0.124786	4.85166e-15	8.91687e-11	0.099	0.022	Not significant		Ccnt2	0.135737	0.94893	1	0.204	0.205	Not significant
Ss18	0.124548	3.57672e-05	0.657365	0.206	0.128	Not significant		Dhx40	0.135715	0.505401	1	0.083	0.06	Not significant
Wscd1	0.12454	1.96038e-12	3.60297e-08	0.041	0.002	Not significant		Pacs1	0.135687	0.0946785	1	0.033	0	Not significant
Scaf1	0.124315	0.00231622	1	0.118	0.075	Not significant		Stoml2	0.135639	0.630311	1	0.166	0.145	Not significant
Ptx3	0.124233	1.01042e-14	1.85705e-10	0.118	0.031	Not significant		Prr14	0.135576	0.788178	1	0.072	0.084	Not significant
Rsrc1	0.124215	9.38457e-05	1	0.158	0.094	Not significant		Brd9	0.135487	0.923143	1	0.122	0.12	Not significant
Clock	0.124207	6.27626e-07	0.0115351	0.157	0.081	Not significant		Actr5	0.135193	0.90806	1	0.039	0.036	Not significant
Dnajb5	0.124166	1.68747e-19	3.10141e-15	0.05	0	Not significant		Gm42670	0.13518	0.773969	1	0.017	0.012	Not significant
Hdgf	0.124156	0.000205747	1	0.508	0.393	Not significant		Uba2	0.135114	0.41263	1	0.133	0.096	Not significant
Plod2	0.12403	1.09683e-11	2.01586e-07	0.14	0.049	Not significant		Trmt1	0.135109	0.85438	1	0.077	0.072	Not significant
Unc13b	0.124028	6.19959e-10	1.13942e-05	0.055	0.01	Not significant		Rab35	0.135053	0.821295	1	0.171	0.181	Not significant
Ppp2r5b	0.123909	1.04175e-06	0.0191464	0.134	0.066	Not significant		5031425E22Rik	0.134958	0.472208	1	0.227	0.193	Not significant
Atp1a2	0.123908	5.21097e-07	0.00957725	0.09	0.036	Not significant		Max	0.134956	0.55409	1	0.282	0.241	Not significant
Dtd1	0.123857	1.00027e-08	0.00018384	0.14	0.06	Not significant		Btbd3	0.134955	0.265915	1	0.072	0.036	Not significant
Mnat1	0.123725	2.31401e-06	0.0425292	0.182	0.101	Not significant		Vps52	0.134834	0.943104	1	0.061	0.06	Not significant
Lias	0.12368	0.00122142	1	0.123	0.078	Not significant		Zfp507	0.134737	0.338162	1	0.05	0.024	Not significant
Ankrd54	0.12364	4.25369e-06	0.0781786	0.136	0.07	Not significant		Mtf1	0.134708	0.48021	1	0.072	0.048	Not significant
Inhba	0.123586	1.49451e-10	2.74675e-06	0.107	0.035	Not significant		Ssu72	0.134569	0.657298	1	0.326	0.313	Not significant
Il15ra	0.123396	4.73327e-08	0.000869928	0.087	0.03	Not significant		Ssr1	0.134559	0.821289	1	0.215	0.205	Not significant
Tfdp2	0.123357	1.39254e-07	0.00255936	0.136	0.062	Not significant		Irgm2	0.134518	0.0476419	1	0.072	0.012	Not significant
Bcl6b	0.123274	2.96466e-09	5.44874e-05	0.041	0.006	Not significant		Srbd1	0.134481	0.0946785	1	0.033	0	Not significant
Adh1	0.123208	1.26311e-08	0.000232147	0.029	0.002	Not significant		Prrg3	0.134478	0.13601	1	0.05	0.012	Not significant
Fbxo31	0.12312	9.16671e-07	0.0168475	0.129	0.062	Not significant		Rabgap1l	0.134458	0.490219	1	0.055	0.036	Not significant
Ids	0.123024	0.000279831	1	0.118	0.068	Not significant		Zfr	0.134427	0.0983359	1	0.149	0.072	Not significant
Homer3	0.123004	2.50744e-08	0.000460842	0.144	0.064	Not significant		Ints8	0.134425	0.507858	1	0.055	0.036	Not significant
Cir1	0.12299	9.12171e-06	0.167648	0.298	0.196	Not significant		Atg4a	0.134401	0.261338	1	0.055	0.024	Not significant
Fam107a	0.12298	8.8127e-06	0.161969	0.081	0.035	Not significant		Trmt10a	0.134388	0.0295659	1	0.055	0	Not significant
Zdhhc12	0.122917	0.00206059	1	0.099	0.06	Not significant		Cdh23	0.134336	0.174468	1	0.022	0	Not significant
Atxn10	0.122756	9.25221e-06	0.170046	0.284	0.185	Not significant		Ptp4a1	0.134318	0.552075	1	0.227	0.193	Not significant
Cox4i2	0.122749	3.57999e-07	0.00657967	0.169	0.088	Not significant		Pphln1	0.134297	0.244644	1	0.039	0.012	Not significant
Tmco1	0.122745	0.000947113	1	0.483	0.389	Not significant		Tyrobp	0.134284	0.355122	1	0.138	0.096	Not significant
Adamts10	0.122692	1.2931e-08	0.000237659	0.122	0.049	Not significant		Cnst	0.134274	0.321255	1	0.033	0.012	Not significant
Ankrd29	0.12265	6.65356e-10	1.22286e-05	0.055	0.01	Not significant		Ap1s1	0.134247	0.575302	1	0.144	0.12	Not significant
Prdx4	0.12264	5.64874e-06	0.103818	0.365	0.248	Not significant		Cherp	0.134242	0.330211	1	0.066	0.036	Not significant
Tex264	0.122607	2.37594e-05	0.436674	0.335	0.23	Not significant		Ssr3	0.134228	0.848887	1	0.298	0.289	Not significant
Suclg1	0.122479	0.000256365	1	0.28	0.195	Not significant		Hsph1	0.134227	0.882372	1	0.088	0.096	Not significant
Uap1	0.12242	3.69312e-08	0.000678759	0.254	0.143	Not significant		Khk	0.133997	0.257062	1	0.088	0.048	Not significant
Trak2	0.122398	5.88952e-05	1	0.074	0.033	Not significant		Lars2	0.133958	0.332365	1	0.066	0.036	Not significant
Tef	0.122376	7.4061e-06	0.136117	0.131	0.068	Not significant		Nbr1	0.133789	0.649715	1	0.116	0.096	Not significant
Tpd52l2	0.12235	1.48752e-05	0.273391	0.396	0.276	Not significant		Pik3c2a	0.133757	0.429883	1	0.116	0.084	Not significant
Tmc6	0.122326	0.00014084	1	0.116	0.064	Not significant		E030030I06Rik	0.133513	0.262323	1	0.072	0.036	Not significant
Yme1l1	0.122291	5.1802e-05	0.952069	0.186	0.116	Not significant		Psen1	0.1335	0.52752	1	0.094	0.072	Not significant
Vasn	0.122278	1.08248e-10	1.98949e-06	0.11	0.036	Not significant		Mcm6	0.133382	0.949788	1	0.061	0.06	Not significant
Shc1	0.122235	1.83785e-06	0.0337779	0.192	0.108	Not significant		Ep400	0.133288	0.565287	1	0.094	0.072	Not significant
Stox2	0.122164	1.34228e-09	2.46698e-05	0.05	0.009	Not significant		Trappc5	0.133282	0.861549	1	0.144	0.157	Not significant
Tmem237	0.122119	5.4086e-08	0.000994047	0.136	0.061	Not significant		Mtmr3	0.133272	0.264115	1	0.072	0.036	Not significant
Upf1	0.122078	0.000665917	1	0.114	0.068	Not significant		Pml	0.133108	0.122366	1	0.072	0.024	Not significant
Mbd3	0.121945	5.78557e-06	0.106333	0.306	0.199	Not significant		Marc2	0.133024	0.682487	1	0.238	0.217	Not significant
Dapk2	0.121888	0.00313107	1	0.052	0.026	Not significant		Snx27	0.133001	0.321203	1	0.083	0.048	Not significant
Arl15	0.121795	4.50577e-05	0.828116	0.048	0.017	Not significant		Rab1a	0.132974	0.726513	1	0.309	0.337	Not significant
Nsrp1	0.12171	0.000189296	1	0.221	0.143	Not significant		Oas2	0.132936	0.0295659	1	0.055	0	Not significant
Babam1	0.121646	7.78611e-05	1	0.227	0.148	Not significant		Zmym5	0.132858	0.967877	1	0.138	0.145	Not significant
Acadl	0.121529	1.25888e-05	0.23137	0.297	0.197	Not significant		Ndufaf7	0.132755	0.393152	1	0.061	0.036	Not significant
Ski	0.121517	0.00360333	1	0.291	0.221	Not significant		Sept10	0.132537	0.251751	1	0.072	0.036	Not significant
Bcl7c	0.121496	1.81812e-05	0.334152	0.273	0.179	Not significant		Plcg1	0.132477	0.764801	1	0.155	0.145	Not significant
Eapp	0.121465	0.000680643	1	0.289	0.209	Not significant		Ncald	0.132472	0.423536	1	0.028	0.012	Not significant
Alad	0.121404	4.61653e-06	0.0848472	0.133	0.068	Not significant		Hdlbp	0.13241	0.497914	1	0.204	0.169	Not significant
Chchd7	0.121359	2.7774e-06	0.0510458	0.256	0.158	Not significant		Txn1	0.132388	0.754517	1	0.552	0.59	Not significant
Pgp	0.121249	1.98789e-05	0.365354	0.208	0.127	Not significant		9030624J02Rik	0.132369	0.304994	1	0.099	0.06	Not significant
Gars	0.121172	0.00579933	1	0.164	0.116	Not significant		Heatr6	0.132259	0.0985371	1	0.077	0.024	Not significant
Tsc2	0.121158	3.58707e-06	0.0659268	0.072	0.027	Not significant		Bicc1	0.131976	0.17959	1	0.044	0.012	Not significant
Myo1d	0.121151	4.48604e-10	8.2449e-06	0.105	0.035	Not significant		Fh1	0.131974	0.32593	1	0.066	0.036	Not significant
2200002D01Rik	0.121147	8.52656e-11	1.5671e-06	0.079	0.02	Not significant		1190002N15Rik	0.131913	0.158384	1	0.066	0.024	Not significant
St5	0.121059	4.74983e-07	0.00872972	0.05	0.013	Not significant		Tom1l2	0.131906	0.374507	1	0.077	0.048	Not significant
Sra1	0.120957	2.89992e-05	0.532977	0.416	0.304	Not significant		Pdk3	0.131813	0.127987	1	0.028	0	Not significant
Emc2	0.120931	0.000715126	1	0.238	0.166	Not significant		Slc12a2	0.131681	0.21106	1	0.094	0.048	Not significant
Trim35	0.120931	3.38829e-07	0.00622734	0.188	0.1	Not significant		Zbp1	0.131576	0.52176	1	0.039	0.024	Not significant
Bbx	0.120741	6.2358e-10	1.14608e-05	0.199	0.093	Not significant		Efr3b	0.131547	0.0526086	1	0.044	0	Not significant
Rassf9	0.120668	3.40487e-12	6.25781e-08	0.053	0.007	Not significant		Ddrgk1	0.131493	0.848044	1	0.298	0.289	Not significant
Mbd1	0.120567	0.00028661	1	0.11	0.062	Not significant		Prelid2	0.131443	0.333128	1	0.05	0.024	Not significant
Calm1	0.12039	0.834424	1	0.895	0.867	Not significant		Kat6a	0.13121	0.257	1	0.072	0.036	Not significant
Rhbdf1	0.120384	1.30709e-08	0.000240231	0.101	0.037	Not significant		Lrrc8b	0.131204	0.324308	1	0.033	0.012	Not significant
Man2a1	0.120357	1.37193e-06	0.0252147	0.267	0.163	Not significant		Zfp760	0.131144	0.0946785	1	0.033	0	Not significant
Plekhg5	0.12034	5.20209e-05	0.956092	0.055	0.021	Not significant		Chml	0.131114	0.242282	1	0.039	0.012	Not significant
Tcf7l1	0.120276	7.44635e-06	0.136856	0.057	0.02	Not significant		Stag2	0.131021	0.959188	1	0.11	0.108	Not significant
Kif1c	0.120265	0.00015549	1	0.123	0.07	Not significant		Zfp653	0.130978	0.576275	1	0.022	0.012	Not significant
Mrps26	0.120191	0.000186976	1	0.232	0.157	Not significant		Dazap1	0.13093	0.86476	1	0.249	0.265	Not significant
Aco2	0.120121	4.6109e-05	0.847436	0.263	0.175	Not significant		St8sia6	0.130881	0.237604	1	0.039	0.012	Not significant
Ifrd1	0.120092	6.79444e-07	0.0124875	0.28	0.175	Not significant		Slc2a1	0.130868	0.0222138	1	0.061	0	Not significant
Pla2g16	0.119971	0.000333843	1	0.269	0.187	Not significant		Spg20	0.130814	0.319316	1	0.083	0.048	Not significant
Eif1	0.119869	7.427e-07	0.0136501	0.967	0.961	Not significant		Nampt	0.130762	0.214732	1	0.11	0.06	Not significant
Syn2	0.119838	3.59987e-10	6.6162e-06	0.029	0.001	Not significant		Zfp672	0.130741	0.16674	1	0.083	0.036	Not significant
Arpin	0.119736	2.59292e-12	4.76554e-08	0.127	0.041	Not significant		Actr8	0.130735	0.10637	1	0.055	0.012	Not significant
Bcl7b	0.11973	0.00845448	1	0.247	0.19	Not significant		Lmcd1	0.130728	0.830584	1	0.287	0.289	Not significant
Uba5	0.119689	3.28662e-05	0.604048	0.21	0.131	Not significant		Mertk	0.130617	0.102094	1	0.055	0.012	Not significant
Ube2m	0.119659	1.3795e-05	0.253538	0.252	0.163	Not significant		Nudt9	0.13059	0.815747	1	0.232	0.217	Not significant
Rheb	0.119645	0.00420759	1	0.54	0.452	Not significant		Cry1	0.130421	0.46153	1	0.099	0.072	Not significant
Atp5b	0.119548	0.0034831	1	0.715	0.651	Not significant		Hspa9	0.130387	0.821185	1	0.193	0.181	Not significant
Mettl10	0.119464	3.50773e-07	0.00644686	0.155	0.077	Not significant		Mrpl39	0.130327	0.0752077	1	0.083	0.024	Not significant
Gnl1	0.119425	3.79669e-05	0.697794	0.125	0.068	Not significant		Ilf3	0.130239	0.162379	1	0.066	0.024	Not significant
Wls	0.119335	7.29385e-05	1	0.256	0.173	Not significant		Timp3	0.130112	0.0300283	1	0.818	0.578	Not significant
Suv420h1	0.119298	9.1994e-07	0.0169076	0.138	0.068	Not significant		Gstk1	0.130039	0.75206	1	0.044	0.036	Not significant
Abcf3	0.119293	1.64396e-05	0.302143	0.116	0.06	Not significant		Usp50	0.129947	0.930875	1	0.144	0.145	Not significant
Oaf	0.119289	1.92003e-09	3.52883e-05	0.195	0.094	Not significant		Taf1c	0.129897	0.571267	1	0.022	0.012	Not significant
Mterf3	0.119285	1.50691e-07	0.00276955	0.112	0.048	Not significant		Rbbp9	0.129868	0.341071	1	0.066	0.036	Not significant
Dnaja2	0.119241	0.000157516	1	0.387	0.284	Not significant		Prcp	0.129518	0.247785	1	0.182	0.12	Not significant
Prmt1	0.119239	6.36791e-05	1	0.311	0.215	Not significant		Gpx4	0.129496	0.368914	1	0.685	0.711	Not significant
Cenpb	0.119143	3.13201e-07	0.00575633	0.23	0.13	Not significant		Kras	0.129488	0.747066	1	0.188	0.205	Not significant
Fam220a	0.118999	5.07778e-07	0.00933245	0.254	0.151	Not significant		Stk39	0.129363	0.242282	1	0.039	0.012	Not significant
Slc35f5	0.118998	0.00400449	1	0.133	0.088	Not significant		Gm27151	0.129343	0.340232	1	0.011	0	Not significant
Zmym5	0.11897	0.00612961	1	0.153	0.107	Not significant		Cbx3	0.129258	0.917722	1	0.193	0.193	Not significant
Efs	0.118954	9.23582e-14	1.69745e-09	0.09	0.02	Not significant		Med9	0.129221	0.422012	1	0.088	0.06	Not significant
Klf15	0.118939	4.54342e-08	0.000835035	0.136	0.06	Not significant		Dnajc2	0.129199	0.368717	1	0.105	0.072	Not significant
Hpcal1	0.118823	0.835664	1	0.291	0.287	Not significant		Mri1	0.129076	0.475776	1	0.055	0.036	Not significant
Rdh14	0.118819	0.000286355	1	0.153	0.094	Not significant		Numa1	0.129032	0.703651	1	0.166	0.145	Not significant
Dgcr6	0.118734	2.66475e-08	0.000489755	0.19	0.094	Not significant		Fam219b	0.1289	0.929891	1	0.05	0.048	Not significant
Ndfip2	0.11867	2.65613e-05	0.488171	0.265	0.171	Not significant		Mycn	0.128839	0.487312	1	0.055	0.036	Not significant
Prdm16	0.118658	5.36515e-10	9.8606e-06	0.048	0.007	Not significant		Gmcl1	0.128714	0.320756	1	0.05	0.024	Not significant
Ing3	0.118585	0.00136389	1	0.11	0.067	Not significant		Cerk	0.128661	0.0799471	1	0.061	0.012	Not significant
Acot1	0.118465	8.52807e-09	0.000156737	0.16	0.073	Not significant		Polg	0.128659	0.418456	1	0.149	0.108	Not significant
Zc3h7a	0.118347	0.000634416	1	0.169	0.11	Not significant		Epn2	0.128627	0.490777	1	0.138	0.108	Not significant
Ip6k1	0.118338	0.000173275	1	0.173	0.109	Not significant		Has3	0.128627	0.0946785	1	0.033	0	Not significant
Rab3a	0.118265	6.56742e-08	0.00120703	0.109	0.044	Not significant		Asb1	0.128557	0.740668	1	0.039	0.048	Not significant
Pdcd5	0.118262	0.005063	1	0.501	0.416	Not significant		Kpna3	0.128534	0.0607385	1	0.066	0.012	Not significant
Eif4g1	0.118194	2.94686e-05	0.541603	0.282	0.184	Not significant		Gdf6	0.128386	0.0946785	1	0.033	0	Not significant
Tcta	0.118169	1.41375e-05	0.259833	0.123	0.064	Not significant		Elmod3	0.12804	0.620266	1	0.05	0.036	Not significant
Synj2bp	0.118047	7.50498e-05	1	0.225	0.146	Not significant		Lrrc32	0.127964	0.306064	1	0.116	0.072	Not significant
Hip1r	0.118024	8.739e-06	0.160614	0.048	0.015	Not significant		Ube4b	0.127952	0.207841	1	0.061	0.024	Not significant
Ndufb6	0.118023	8.49197e-05	1	0.446	0.339	Not significant		Tmem63a	0.127893	0.879611	1	0.055	0.06	Not significant
Tmem2	0.117913	3.83026e-07	0.00703963	0.083	0.031	Not significant		Herc2	0.127849	0.960058	1	0.133	0.133	Not significant
Eif4b	0.117892	0.000241827	1	0.424	0.321	Not significant		Gm42418	0.1278	0.467463	1	0.298	0.253	Not significant
Tead1	0.117867	1.35182e-10	2.48451e-06	0.088	0.025	Not significant		Pcna	0.127659	0.254672	1	0.116	0.072	Not significant
Tnrc6b	0.117865	3.61134e-05	0.663729	0.243	0.157	Not significant		Eral1	0.127627	0.0704366	1	0.039	0	Not significant
Ago2	0.11786	0.00401697	1	0.164	0.115	Not significant		Tspan4	0.127468	0.574464	1	0.298	0.265	Not significant
Ptprk	0.117857	3.74221e-13	6.87782e-09	0.083	0.017	Not significant		Knop1	0.127452	0.552462	1	0.171	0.145	Not significant
Thumpd1	0.117811	0.000969035	1	0.109	0.064	Not significant		Tmem109	0.127448	0.920664	1	0.271	0.277	Not significant
Psmd13	0.117685	0.000143564	1	0.308	0.218	Not significant		Pigc	0.127446	0.163728	1	0.066	0.024	Not significant
Btbd3	0.117608	8.12035e-06	0.149244	0.057	0.02	Not significant		Farsa	0.127348	0.959113	1	0.094	0.096	Not significant
Ncam1	0.117572	2.51442e-10	4.62125e-06	0.118	0.041	Not significant		Kansl3	0.127328	0.438341	1	0.177	0.133	Not significant
Slain2	0.117479	0.0138366	1	0.125	0.088	Not significant		Dnajb5	0.127225	0.0704366	1	0.039	0	Not significant
Pigq	0.117453	5.15636e-08	0.000947688	0.107	0.043	Not significant		Dnajb1	0.127202	0.618657	1	0.199	0.169	Not significant
Thap4	0.117396	0.000494156	1	0.096	0.053	Not significant		Comp	0.127199	0.507858	1	0.055	0.036	Not significant
Man2a2	0.11739	1.53875e-07	0.00282806	0.186	0.097	Not significant		Hnrnpu	0.127058	0.377049	1	0.331	0.289	Not significant
Csnk2b	0.117234	0.0208841	1	0.405	0.336	Not significant		Caap1	0.127027	0.0295659	1	0.055	0	Not significant
0610009B22Rik	0.117196	5.00198e-05	0.919314	0.215	0.138	Not significant		Unc50	0.126918	0.727881	1	0.238	0.217	Not significant
Tnfrsf21	0.117187	0.205602	1	0.053	0.041	Not significant		Cdc42bpb	0.126841	0.350425	1	0.138	0.096	Not significant
Fam19a5	0.117171	2.76905e-08	0.000508924	0.155	0.071	Not significant		Taok3	0.126815	0.77992	1	0.055	0.048	Not significant
Psmd1	0.117159	5.36825e-05	0.986631	0.228	0.147	Not significant		Mt2	0.126693	0.522481	1	0.083	0.06	Not significant
Wipi2	0.117103	0.000161217	1	0.142	0.084	Not significant		Hnrnpul2	0.126648	0.754762	1	0.193	0.181	Not significant
Pura	0.117082	2.10367e-05	0.386633	0.422	0.305	Not significant		Cs	0.126552	0.545592	1	0.133	0.108	Not significant
Tmem159	0.117051	0.000417997	1	0.258	0.18	Not significant		Clock	0.126512	0.478899	1	0.127	0.096	Not significant
Znhit3	0.116995	1.3057e-06	0.0239975	0.147	0.075	Not significant		Clpp	0.126502	0.468055	1	0.204	0.169	Not significant
Ppp1r16b	0.116984	0.000343598	1	0.052	0.022	Not significant		Ep300	0.126434	0.693109	1	0.033	0.024	Not significant
Ldlrap1	0.116806	0.0600138	1	0.07	0.049	Not significant		Nbeal1	0.126178	0.942378	1	0.254	0.265	Not significant
Amz2	0.116799	0.000868264	1	0.168	0.111	Not significant		Commd9	0.126147	0.421453	1	0.055	0.084	Not significant
Tmem65	0.11678	3.27188e-07	0.00601338	0.16	0.081	Not significant		Mpdz	0.126134	0.0765551	1	0.083	0.024	Not significant
Fyttd1	0.116772	6.03608e-05	1	0.14	0.079	Not significant		Gne	0.126041	0.0526086	1	0.044	0	Not significant
Ppp2cb	0.116699	0.000307759	1	0.114	0.066	Not significant		Lypla2	0.126025	0.384677	1	0.094	0.06	Not significant
Ralgapa1	0.116661	2.43527e-05	0.447578	0.076	0.033	Not significant		Slc9a1	0.125993	0.861338	1	0.028	0.024	Not significant
Fam160b1	0.116661	2.54785e-06	0.0468269	0.105	0.048	Not significant		Txndc12	0.125905	0.247246	1	0.243	0.181	Not significant
Gtf2a2	0.11663	0.00922666	1	0.413	0.333	Not significant		Enc1	0.125896	0.242282	1	0.039	0.012	Not significant
Ubald2	0.116626	0.000473474	1	0.433	0.334	Not significant		Rmnd5b	0.125892	0.73076	1	0.083	0.072	Not significant
Rilpl1	0.116548	7.39628e-08	0.00135936	0.138	0.064	Not significant		Gps2	0.125502	0.187723	1	0.188	0.12	Not significant
March6	0.116516	0.00182213	1	0.092	0.054	Not significant		Rilpl1	0.125492	0.628702	1	0.088	0.072	Not significant
Gm12216	0.116467	8.66026e-06	0.159167	0.092	0.041	Not significant		Vps16	0.125456	0.171669	1	0.083	0.036	Not significant
Erc1	0.116443	2.32311e-10	4.26964e-06	0.085	0.023	Not significant		Nup155	0.125334	0.571267	1	0.022	0.012	Not significant
Plekhf1	0.11643	1.12209e-07	0.00206229	0.122	0.053	Not significant		Trappc2	0.125327	0.810101	1	0.077	0.072	Not significant
Arl4d	0.116346	0.000212688	1	0.074	0.035	Not significant		Tubb5	0.125242	0.668176	1	0.624	0.639	Not significant
Layn	0.116333	4.00643e-12	7.36341e-08	0.092	0.023	Not significant		Cstf1	0.125125	0.13601	1	0.05	0.012	Not significant
[truncated: 14,515 more rows]
