# Supplementary material for: Single-cell transcriptomics reveal cellular diversity of aortic valve and the immunomodulation by PPARγ during hyperlipidemia
Source: Nat Commun. 2022 Sep 17;13:5461. doi: 10.1038/s41467-022-33202-2 (PMC9482653; doi:10.1038/s41467-022-33202-2)
Supplement: Supplementary file 7 — Supplementary dataset4 [file 41467_2022_33202_MOESM7_ESM.xlsx]

## Sheet: Sheet1
Supplementary Data 4. List of differentially expressed genes from RNA-seq analysis of human aortic VECs
NT-PPARG KD vs. NT-NC								OxLDL-PPARG KD vs. OxLDL-NC
gene	baseMean	log2FoldChange	lfcSE	stat	pvalue	padj		gene	baseMean	log2FoldChange	lfcSE	stat	pvalue	padj
AC004067.6	45.1201	9.39768	2.41197	3.89626	9.76892e-05	0.000873891		RP11-449K6.5	20.1863	7.22552	2.29462	3.14889	0.0016389	0.0092
RP11-473I1.9	51.9859	8.28246	1.96924	4.20591	2.60034e-05	0.00027645		RSPO3	12.0352	4.31012	0.934555	4.61195	3.98906e-06	5.0397e-05
TGFB2-OT1	22.073	8.23027	3.10029	2.65468	0.0079384	0.0327415		SCG2	315.637	3.96196	0.190118	20.8394	1.9004e-96	3.29995e-93
DNAAF4-CCPG1	18.7578	7.62927	2.53805	3.00596	0.00264744	0.0135438		RP11-386G11.10	12.7794	3.51599	1.02409	3.43327	0.000596346	0.00398107
RP1-59D14.1	12.2334	4.82196	1.95025	2.47248	0.013418	0.0494219		PLXDC1	12.9968	3.21759	0.749832	4.29108	1.77805e-05	0.000189804
SCG2	315.637	3.69714	0.164747	22.4412	1.55816e-111	4.87018e-108		CCN5	37.2471	3.11112	0.408653	7.61312	2.67564e-14	1.39849e-12
SLC6A15	23.6915	3.07993	0.5565	5.53447	3.12173e-08	6.99948e-07		ARSI	13.3117	3.03052	0.681625	4.44603	8.74725e-06	0.000100887
CLEC1B	16.4138	2.80285	0.743683	3.76888	0.00016398	0.00136313		RP11-483P21.2	2550.72	2.96439	1.19021	2.49064	0.0127512	0.049645
CCN5	37.2471	2.65161	0.373219	7.10469	1.20589e-12	5.87094e-11		KRT14	78.8937	2.861	0.261652	10.9343	7.89826e-28	1.32725e-25
PYGM	14.8348	2.47187	0.53615	4.61041	4.01875e-06	5.34966e-05		NAV2-AS1	29.2945	2.61106	0.593795	4.39724	1.09634e-05	0.000123529
LINC02547	16.9333	2.34016	0.73875	3.16773	0.00153634	0.00871503		LCNL1	18.8533	2.59937	0.455029	5.71253	1.11307e-08	2.54314e-07
DIRC3-AS1	12.7702	2.31894	0.710021	3.26601	0.00109073	0.00657857		SLC28A3	35.3613	2.45616	0.440102	5.58088	2.3931e-08	5.15854e-07
KRT14	78.8937	2.16428	0.262232	8.25331	1.54068e-16	1.2945e-14		CLEC1B	16.4138	2.37163	0.503296	4.71219	2.45068e-06	3.2595e-05
PLXDC1	12.9968	2.08916	0.559712	3.73256	0.000189545	0.00154201		BST1	692.456	2.22278	0.104161	21.3398	4.8463e-101	9.46725e-98
TMEM151A	63.903	2.02842	0.277077	7.32076	2.46567e-13	1.35205e-11		NECTIN4	22.9136	2.1774	0.413118	5.27063	1.35954e-07	2.47634e-06
RP11-284F21.10	69.6448	1.9739	0.236276	8.35422	6.58664e-17	5.78292e-15		RPTN	58.6261	2.15504	0.29007	7.42939	1.09099e-13	5.26234e-12
BST1	692.456	1.96854	0.100746	19.5396	5.05314e-85	8.7745e-82		ATP6V0A4	29.4247	2.15338	0.375652	5.73239	9.90233e-09	2.27245e-07
ARSI	13.3117	1.95303	0.557348	3.50415	0.000458069	0.00322319		TMEM151A	63.903	2.09996	0.298336	7.03889	1.93777e-12	8.0541e-11
ACP5	646.332	1.90775	0.0844273	22.5964	4.70281e-113	1.83739e-109		TPPP3	22.593	2.07927	0.429725	4.83861	1.30748e-06	1.8534e-05
bP-21264C1.1	12.4998	1.86349	0.595353	3.13006	0.00174769	0.00967516		ELN	96.2404	2.02526	0.260032	7.78849	6.78128e-15	3.78912e-13
KCNE4	53.0861	1.84164	0.339122	5.43062	5.61592e-08	1.19735e-06		LINC02547	16.9333	1.96934	0.448687	4.38911	1.13817e-05	0.000127874
CPA3	30.4325	1.8251	0.357468	5.10562	3.29704e-07	5.8887e-06		NTRK2	19.6571	1.84157	0.477049	3.86033	0.000113232	0.000950878
CARNS1	40.6879	1.81955	0.307584	5.91562	3.30624e-09	9.06491e-08		RP11-73M18.2	89.1825	1.7102	0.265165	6.44955	1.12181e-10	3.60732e-09
CLDN7	403.406	1.80654	0.0993527	18.1831	7.0224e-74	9.14551e-71		S100A4	449.306	1.66031	0.100458	16.5275	2.3276e-61	1.65344e-58
TENM3	321.962	1.72555	0.172916	9.97916	1.88051e-23	2.85326e-21		SLC4A3	13.1769	1.65298	0.589042	2.80622	0.00501259	0.0233632
ROR1-AS1	41.9391	1.71476	0.313431	5.47093	4.47688e-08	9.71732e-07		ACP5	646.332	1.64969	0.0950634	17.3536	1.85355e-67	1.5246e-64
CYP1B1	326.458	1.67604	0.135275	12.3899	2.96424e-35	9.65107e-33		FGF1	38.4794	1.64876	0.324779	5.07655	3.8434e-07	6.2698e-06
CTD-2339F6.1	48.1815	1.63015	0.287534	5.66941	1.43294e-08	3.41893e-07		PTGES	63.7696	1.64199	0.250423	6.55689	5.49432e-11	1.85054e-09
TFEC	190.235	1.58169	0.319921	4.944	7.65368e-07	1.24796e-05		DIRC3-AS1	12.7702	1.63785	0.492645	3.3246	0.000885448	0.00555288
RSPO3	12.0352	1.57154	0.521054	3.01608	0.00256063	0.013155		LINC02154	19.3823	1.63748	0.404616	4.047	5.18778e-05	0.000489581
TPPP3	22.593	1.56873	0.393999	3.98156	6.84649e-05	0.000643398		FOSB	123.817	1.6323	0.172273	9.47509	2.6654e-21	2.777e-19
SOCS3-DT	18.0681	1.56733	0.543484	2.88386	0.0039283	0.0186487		RP11-114H24.6	16.5802	1.61499	0.51717	3.12274	0.00179174	0.00989445
RP11-295M18.8	13.8026	1.54774	0.564838	2.74015	0.00614107	0.0266369		TNFRSF9	120.458	1.6031	0.185523	8.64094	5.57528e-18	4.40053e-16
PTGDS	692.326	1.54385	0.0795598	19.4049	7.01703e-84	1.09662e-80		CCIN	24.7767	1.58482	0.352917	4.49064	7.10091e-06	8.47769e-05
LCNL1	18.8533	1.52338	0.509236	2.99151	0.00277603	0.0140994		ADGRG6	54.8584	1.58318	0.278776	5.67906	1.35436e-08	3.05424e-07
CRIP1	112.195	1.50776	0.186671	8.07712	6.63129e-16	5.18169e-14		PYGM	14.8348	1.5769	0.522414	3.01848	0.00254043	0.0133237
ATP6V0A4	29.4247	1.50221	0.511814	2.93506	0.0033348	0.016399		VTN	24.2169	1.56118	0.38537	4.05111	5.09758e-05	0.000482234
PTGES	63.7696	1.50202	0.31734	4.73314	2.2107e-06	3.16091e-05		TNXB	994.416	1.53156	0.0988415	15.4951	3.74293e-54	1.94982e-51
VTN	24.2169	1.49813	0.399128	3.75349	0.000174389	0.00143742		CRYAB	364.271	1.52715	0.108194	14.1149	3.07321e-45	1.11693e-42
CRYAB	364.271	1.4772	0.11781	12.5388	4.57673e-36	1.55489e-33		CLDN7	403.406	1.51271	0.101585	14.8911	3.7649e-50	1.68108e-47
SLC2A14	14.9721	1.47591	0.552331	2.67214	0.00753689	0.0313345		FMOD	73.6649	1.51175	0.234642	6.44278	1.17303e-10	3.75659e-09
RPTN	58.6261	1.44378	0.269055	5.36611	8.04537e-08	1.65472e-06		ADAMTS18	422.455	1.50692	0.110569	13.6288	2.69979e-42	8.61069e-40
KLRG1	53.2712	1.43186	0.244309	5.86087	4.60452e-09	1.21553e-07		TENM3	321.962	1.49505	0.0988238	15.1284	1.05178e-51	5.13665e-49
GPNMB	544.728	1.42263	0.0900395	15.8001	3.10668e-56	2.31196e-53		AC003075.4	13.2879	1.49129	0.569654	2.61788	0.00884769	0.0371199
MASP1	140.318	1.42022	0.161034	8.81937	1.15107e-18	1.19132e-16		CYP1B1	326.458	1.48684	0.120334	12.356	4.52355e-35	1.12213e-32
IL1RL1	258.751	1.41689	0.125535	11.2869	1.52384e-29	3.60826e-27		ANO1	14.914	1.47528	0.568755	2.59387	0.00949018	0.0392922
PRAL	46.91	1.4154	0.543816	2.60272	0.00924863	0.0369212		RP11-284F21.7	12.3724	1.47412	0.533855	2.76127	0.00575775	0.02615
RP11-107C16.2	24.2059	1.40992	0.488983	2.88338	0.00393432	0.0186659		IL1RL1	258.751	1.47357	0.133705	11.021	3.02577e-28	5.25409e-26
SLC28A3	35.3613	1.40488	0.370389	3.79299	0.000148842	0.00125872		PTGDS	692.326	1.46634	0.0803705	18.2448	2.27642e-74	2.54114e-71
PCSK1	40.0018	1.38858	0.322594	4.30442	1.6742e-05	0.000187963		SLC6A15	23.6915	1.45851	0.41746	3.49376	0.000476261	0.00328609
ELN	96.2404	1.38463	0.224946	6.15538	7.48975e-10	2.26841e-08		EBI3	31.3074	1.45039	0.383239	3.78456	0.000153981	0.00123723
NAALAD2	20.7623	1.36294	0.406726	3.35101	0.000805176	0.00510478		ANKRD1	6212.21	1.44075	0.0598589	24.0691	5.26344e-128	1.64514e-124
ABCG2	115.688	1.36101	0.176372	7.71671	1.19374e-14	7.93865e-13		ROR1-AS1	41.9391	1.43068	0.313537	4.56304	5.04183e-06	6.2684e-05
ADAMTS18	422.455	1.3564	0.114902	11.8049	3.68258e-32	1.06577e-29		CPA3	30.4325	1.42373	0.320139	4.44721	8.69946e-06	0.000100484
ADTRP	16.1465	1.3506	0.491522	2.74778	0.00599997	0.0261555		CCL2	1014.9	1.41023	0.0785763	17.9472	5.04535e-72	4.92804e-69
DDIT4L	90.5662	1.26658	0.234719	5.39617	6.80768e-08	1.43577e-06		VCAM1	381.838	1.40908	0.135602	10.3913	2.71733e-25	3.82581e-23
IL4I1	36.3653	1.26412	0.364267	3.4703	0.000519881	0.003595		SEMA3D	15.2434	1.38038	0.499749	2.76216	0.00574207	0.0261015
TMEM132C	126.084	1.25504	0.182888	6.86236	6.77307e-12	2.91597e-10		COL5A3	201.86	1.38006	0.143073	9.64589	5.11666e-22	5.75274e-20
C1orf21	1255.85	1.24124	0.0589209	21.0663	1.62138e-98	3.61985e-95		HAS1	26.7942	1.37199	0.384719	3.56621	0.000362176	0.00259161
ADGRG6	54.8584	1.23656	0.225019	5.49538	3.89874e-08	8.56956e-07		TPPP	44.5179	1.36996	0.283487	4.83253	1.34806e-06	1.90311e-05
GREB1	33.1477	1.22185	0.335305	3.64399	0.000268445	0.00205549		ASPN	222.465	1.35968	0.187908	7.23588	4.62525e-13	2.09517e-11
TMEM178B	57.5655	1.21958	0.22183	5.49783	3.84501e-08	8.4753e-07		CRIP1	112.195	1.35256	0.196632	6.87862	6.04342e-12	2.32055e-10
COL5A3	201.86	1.19261	0.139103	8.57357	1.00326e-17	9.38861e-16		CTD-2339F6.1	48.1815	1.34631	0.277577	4.85022	1.23325e-06	1.76011e-05
FGF1	38.4794	1.19227	0.28253	4.21997	2.4433e-05	0.000262433		PI16	182.216	1.33317	0.167091	7.9787	1.47885e-15	8.85498e-14
CPXM2	142.359	1.18681	0.154591	7.67711	1.62721e-14	1.06402e-12		RP11-284F21.10	69.6448	1.3316	0.246852	5.39433	6.87795e-08	1.32866e-06
LUM	1052.03	1.16802	0.0752551	15.5208	2.51006e-54	1.63447e-51		RP11-97O12.5	32.8373	1.32807	0.458561	2.89616	0.00377763	0.01842
CNN1	21.7796	1.16346	0.39566	2.94056	0.00327619	0.0161566		APOLD1	3009.8	1.32748	0.0672519	19.7389	9.99548e-87	1.42009e-83
LAMC2	807.793	1.16209	0.0996446	11.6624	1.98418e-31	5.53727e-29		CCNA1	163.817	1.32504	0.165894	7.98727	1.37955e-15	8.35646e-14
LINC00607	230.541	1.15808	0.131657	8.79614	1.41606e-18	1.44642e-16		RP11-320G24.1	19.7794	1.30994	0.402543	3.25417	0.00113724	0.00681993
PI16	182.216	1.15143	0.163713	7.03318	2.0188e-12	9.36195e-11		OLFML2A	147.007	1.3071	0.152929	8.54711	1.26213e-17	9.39268e-16
CREG2	35.7151	1.14911	0.273636	4.1994	2.67618e-05	0.000283164		CHN2	30.7996	1.2962	0.34267	3.78265	0.000155164	0.00124418
IFNGR1	2409.89	1.14876	0.0624438	18.3967	1.39656e-75	1.98414e-72		LRRC2	60.2556	1.27613	0.280506	4.54938	5.3805e-06	6.62259e-05
KCNJ2	1111.47	1.14697	0.0830054	13.818	1.98433e-43	1.00036e-40		LSP1	66.094	1.27114	0.243953	5.21058	1.8825e-07	3.32427e-06
TPPP	44.5179	1.14666	0.267205	4.2913	1.77629e-05	0.00019772		TGFA	51.0538	1.26216	0.288659	4.3725	1.2283e-05	0.000136722
NECTIN4	22.9136	1.14205	0.386292	2.95644	0.00311214	0.0154942		TMEM273	69.0889	1.25813	0.27411	4.58987	4.43523e-06	5.55399e-05
KSR2	50.9865	1.12453	0.332641	3.3806	0.000723275	0.00468241		LAMC2	807.793	1.25024	0.080305	15.5687	1.18872e-54	6.63473e-52
RP11-496B10.6	258.529	1.11884	0.148077	7.5558	4.16309e-14	2.5514e-12		DOK5	116.839	1.23351	0.184343	6.69141	2.21023e-11	7.90423e-10
CCIN	24.7767	1.11499	0.390246	2.85715	0.00427467	0.0198823		CARNS1	40.6879	1.23226	0.30405	4.05282	5.06032e-05	0.000478999
RP11-320G24.1	19.7794	1.11137	0.449388	2.47307	0.013396	0.0493872		BIRC3	195.134	1.21228	0.133223	9.0996	9.06623e-20	8.28579e-18
CCDC3	42.7466	1.10506	0.26256	4.20879	2.56747e-05	0.000273513		TMEM178B	57.5655	1.21085	0.260765	4.64348	3.42593e-06	4.41388e-05
PLPPR4	24.5199	1.08956	0.403271	2.7018	0.00689651	0.0292004		TIMP3	2902.3	1.20768	0.0513098	23.5369	1.70785e-122	4.44837e-119
SLC47A1	75.0921	1.07967	0.22667	4.76318	1.90567e-06	2.78334e-05		RP11-439K3.1	15.7979	1.1961	0.439223	2.72321	0.00646511	0.028769
FMOD	73.6649	1.06588	0.216798	4.91647	8.81178e-07	1.41185e-05		IFNGR1	2409.89	1.17371	0.0614505	19.1001	2.51926e-81	3.28092e-78
IFI30	66.9675	1.06462	0.315036	3.37935	0.000726587	0.00469607		GPR68	41.8909	1.17029	0.268999	4.35052	1.35814e-05	0.000149472
S100A4	449.306	1.05668	0.103147	10.2444	1.25367e-24	2.04087e-22		RRAD	27.4134	1.16946	0.427173	2.73768	0.00618738	0.0276909
LINC00520	51.574	1.04791	0.305299	3.4324	0.000598267	0.00402312		ATP2B1-AS1	27.8175	1.16908	0.437877	2.66987	0.00758801	0.0328219
ASPN	222.465	1.04684	0.153678	6.81188	9.63283e-12	4.03598e-10		HGD	26.8442	1.16797	0.336091	3.47517	0.000510535	0.00347956
RRAGD	31.4194	1.04247	0.411859	2.53114	0.0113693	0.0433683		GPNMB	544.728	1.16165	0.0979374	11.8612	1.88361e-32	4.08848e-30
TNXB	994.416	1.04035	0.0979955	10.6163	2.5033e-26	4.77092e-24		KLRA1P	51.341	1.15302	0.279476	4.12565	3.69688e-05	0.000365663
PTPRH	73.8471	1.03611	0.291038	3.56003	0.000370811	0.0027088		HMOX1	14899.8	1.14151	0.0445158	25.6429	5.07411e-145	3.96491e-141
PMCH	97.6968	1.02962	0.359858	2.8612	0.00422045	0.0196828		RNF150	117.999	1.13472	0.192771	5.88637	3.94778e-09	9.74658e-08
AC002480.4	33.4696	1.02458	0.338444	3.02733	0.00246722	0.0127548		CRTAC1	24.1729	1.12544	0.374575	3.00458	0.00265948	0.0138403
BIRC3	195.134	1.02253	0.137145	7.45583	8.93017e-14	5.24664e-12		CLDN1	45.7814	1.12275	0.255772	4.38967	1.13524e-05	0.000127637
TMEM273	69.0889	1.0161	0.224497	4.52609	6.00839e-06	7.67778e-05		ADRA2A	306.697	1.12108	0.158547	7.07094	1.5389e-12	6.44771e-11
SOCS1	122.966	1.01502	0.173684	5.84405	5.09453e-09	1.33811e-07		LINC01133	48.2364	1.11244	0.353184	3.14976	0.00163403	0.0091814
FABP4	319.862	1.00516	0.145536	6.90665	4.96238e-12	2.15423e-10		RP11-888D10.4	19.9968	1.10816	0.396909	2.79197	0.00523875	0.0241729
ARHGAP11B	61.7027	1.00035	0.300311	3.33105	0.000865183	0.0054106		NRG1	1073.68	1.10466	0.0718145	15.3822	2.15664e-53	1.08722e-50
CSPG4BP	82.2478	0.995887	0.267225	3.72677	0.000193946	0.00157128		PLPPR4	24.5199	1.10269	0.397632	2.77313	0.00555191	0.0254593
CRLF3	531.622	0.979178	0.0881462	11.1086	1.13971e-28	2.52726e-26		RGS7BP	44.4296	1.09809	0.436845	2.51369	0.0119477	0.0471154
AKAP3	27.4708	0.977389	0.374159	2.61223	0.00899538	0.0361666		CEP164P1	33.414	1.09767	0.374173	2.93358	0.00335075	0.016757
LINGO1	28.0384	0.976929	0.380689	2.56622	0.0102815	0.0401707		IGF1	79.1085	1.09689	0.187135	5.8615	4.58714e-09	1.11144e-07
SLC2A9	54.8546	0.967649	0.232827	4.15608	3.2375e-05	0.000334407		RP11-73K9.2	18.5993	1.08558	0.419087	2.59036	0.00958767	0.0396078
SELP	1453.46	0.966848	0.0708211	13.652	1.96474e-42	9.59529e-40		LINC00607	230.541	1.08152	0.123206	8.77815	1.66188e-18	1.35978e-16
TMEM220-AS1	24.6461	0.966827	0.363235	2.66171	0.00777446	0.0321427		FGFR3	55.6952	1.07751	0.276102	3.90259	9.51673e-05	0.000826723
NAV2-AS6	137.653	0.960763	0.183099	5.24722	1.54408e-07	2.97911e-06		RP11-96C23.5	24.9592	1.06333	0.393524	2.70206	0.0068911	0.0303364
DIPK2B	1983.15	0.960287	0.0565128	16.9924	9.34985e-65	1.124e-61		CTD-2023N9.1	42.3249	1.06248	0.329509	3.22444	0.0012622	0.00741565
FGFR3	55.6952	0.957588	0.244741	3.91266	9.1285e-05	0.000827495		CKB	78.2332	1.05946	0.207065	5.11655	3.11176e-07	5.2067e-06
CCN3	140.39	0.953026	0.158334	6.01908	1.75408e-09	5.08585e-08		SULT1E1	370.949	1.05413	0.147325	7.1551	8.36122e-13	3.64998e-11
CHN2	30.7996	0.949754	0.317862	2.98795	0.00280858	0.0142277		CCDC39	63.7696	1.05284	0.260485	4.04185	5.30314e-05	0.000498729
CCDC39	63.7696	0.949623	0.249263	3.80972	0.000139126	0.00118942		CPXM2	142.359	1.04382	0.157095	6.64452	3.04217e-11	1.0614e-09
ANKRD10-IT1	81.255	0.942197	0.324476	2.90375	0.00368717	0.0177385		HSPB7	40.4593	1.04079	0.293496	3.54619	0.000390838	0.00277008
FABP3	87.0152	0.935898	0.186513	5.01786	5.22501e-07	8.86606e-06		SLC6A4	158.477	1.03401	0.158506	6.52347	6.86977e-11	2.28427e-09
LINC01133	48.2364	0.925334	0.287497	3.21859	0.00128822	0.00754868		RP11-488L18.10	94.3128	1.0339	0.311009	3.32433	0.000886319	0.00555389
TMEFF1	192.699	0.914246	0.184378	4.95854	7.10252e-07	1.16963e-05		RP11-496B10.6	258.529	1.02675	0.14887	6.89697	5.3123e-12	2.06006e-10
SLC22A3	72.6943	0.9127	0.206363	4.4228	9.74316e-06	0.000116411		DIPK2B	1983.15	1.02164	0.0588401	17.3631	1.57077e-67	1.36378e-64
GALNT12	42.6366	0.910814	0.289783	3.14309	0.00167174	0.00933253		SGPP1	576.572	1.01665	0.126685	8.02499	1.01537e-15	6.22284e-14
DOK5	116.839	0.908496	0.190093	4.77923	1.75971e-06	2.59931e-05		L1CAM	26.3953	1.01504	0.373979	2.71417	0.00664415	0.0294734
CSF2RB	3114.29	0.906296	0.0617185	14.6844	8.12039e-49	4.88098e-46		CREG2	35.7151	1.00102	0.386214	2.59189	0.00954508	0.0394514
KIF19	313.857	0.901865	0.122586	7.35701	1.88072e-13	1.04227e-11		C6orf132	156.009	0.994953	0.154656	6.43333	1.24835e-10	3.97335e-09
RNF150	117.999	0.895171	0.161445	5.54476	2.94357e-08	6.64771e-07		SLC22A15	40.4303	0.990819	0.317011	3.12551	0.00177499	0.00981844
SLC16A14	43.1138	0.88827	0.289248	3.07097	0.00213367	0.011365		TFEC	190.235	0.984039	0.136291	7.2201	5.1948e-13	2.33288e-11
LINC01013	249.922	0.888127	0.138883	6.39479	1.60764e-10	5.50968e-09		CFAP58	41.6518	0.982801	0.336421	2.92134	0.00348525	0.0172858
GUCY1A1	48.9927	0.880629	0.266881	3.29971	0.000967842	0.00596395		CCN3	140.39	0.982537	0.151606	6.48087	9.11966e-11	2.99319e-09
CPT1B	48.7722	0.880603	0.301376	2.92194	0.0034786	0.0169568		ANKRD10-IT1	81.255	0.980154	0.321263	3.05094	0.0022813	0.0121539
SLC2A3	1672.73	0.878877	0.0718905	12.2252	2.27965e-34	7.12528e-32		ERLIN2	1696.1	0.977915	0.0525705	18.602	3.09645e-77	3.72241e-74
SGPP1	576.572	0.878781	0.124612	7.05217	1.76152e-12	8.2919e-11		CRLF3	531.622	0.964649	0.0851969	11.3226	1.01439e-29	1.93328e-27
TNFRSF6B	162.765	0.87764	0.148694	5.90232	3.58421e-09	9.65758e-08		C5orf46	137.998	0.961707	0.174436	5.51325	3.52263e-08	7.31097e-07
TIMM23B-AGAP6	89.0924	0.875656	0.278606	3.14299	0.00167229	0.00933253		RP11-934B9.8	25.0954	0.961155	0.356134	2.69885	0.00695785	0.0305958
LSP1	66.094	0.874358	0.249466	3.50492	0.000456742	0.00321675		GUCY1A1	48.9927	0.960714	0.288109	3.33456	0.000854359	0.00539254
KRT19	272.875	0.869675	0.112857	7.70602	1.29805e-14	8.57297e-13		CHKB-CPT1B	43.5658	0.950417	0.306898	3.09685	0.00195589	0.0106208
MRC1	259.194	0.865085	0.111409	7.76496	8.16679e-15	5.64737e-13		RP11-667F14.1	22.7557	0.943512	0.369564	2.55304	0.0106787	0.0431231
CELF2	718.439	0.864684	0.0819931	10.5458	5.31073e-26	9.88049e-24		CLIC3	337.557	0.939683	0.1141	8.23557	1.78701e-16	1.18337e-14
AQP3	327.676	0.858489	0.0994086	8.63596	5.82341e-18	5.54928e-16		GREB1	33.1477	0.939658	0.33737	2.78524	0.00534875	0.0246289
CEACAM1	157.664	0.85775	0.147794	5.80368	6.48744e-09	1.67857e-07		KSR2	50.9865	0.937974	0.247407	3.79122	0.000149906	0.00120946
INHBA	150.662	0.854276	0.179083	4.77027	1.83978e-06	2.69467e-05		ACE2	28.7743	0.932133	0.348016	2.67842	0.00739701	0.0321112
SLC6A4	158.477	0.849728	0.192099	4.42338	9.71675e-06	0.000116185		GALNT12	42.6366	0.931664	0.308864	3.01642	0.0025578	0.0133914
HECW2	3041.95	0.846806	0.0536733	15.777	4.47675e-56	3.18012e-53		CXCL8	802.221	0.920103	0.111329	8.26474	1.40003e-16	9.39039e-15
RP11-254F7.2	49.436	0.845953	0.267063	3.16762	0.00153694	0.00871525		LINC01013	249.922	0.915109	0.135137	6.77169	1.27288e-11	4.73632e-10
EMILIN2	754.152	0.841671	0.0819621	10.269	9.71774e-25	1.61563e-22		ADAM22	45.0746	0.911921	0.308777	2.95333	0.00314362	0.0159457
STAT1	8280.88	0.836649	0.0503243	16.6251	4.58401e-62	4.77593e-59		ARF4	9743.3	0.905735	0.0545276	16.6106	5.84182e-62	4.34743e-59
ERLIN2	1696.1	0.833387	0.0512607	16.2578	1.96616e-59	1.70707e-56		FRMD5	956.974	0.901237	0.0730987	12.329	6.31929e-35	1.54309e-32
IQGAP2	81.6955	0.833043	0.201969	4.1246	3.71378e-05	0.000380584		SH3BGR	53.1679	0.900968	0.334816	2.69093	0.00712527	0.0312138
PLAU	911.083	0.828546	0.0668477	12.3945	2.79761e-35	9.30237e-33		DGKI	84.3764	0.898707	0.21941	4.09601	4.20332e-05	0.00040928
CDCP1	144.878	0.820094	0.216482	3.78828	0.000151692	0.00127935		PTGS1	1029.67	0.89791	0.0575513	15.6019	7.0662e-55	4.09002e-52
MYOM3	35.9122	0.819987	0.315808	2.59647	0.0094187	0.0373688		SELP	1453.46	0.896858	0.0784916	11.4262	3.09491e-30	6.12244e-28
PLA2G4C	1663.23	0.818872	0.0625292	13.0958	3.47823e-39	1.46913e-36		DDIT4L	90.5662	0.895837	0.178784	5.01071	5.42304e-07	8.52629e-06
C6orf132	156.009	0.81819	0.145218	5.63423	1.75846e-08	4.13252e-07		ATP1B1	818.211	0.886025	0.0703972	12.5861	2.51879e-36	6.78684e-34
P2RX5	56.2161	0.816967	0.258121	3.16505	0.00155054	0.00877964		BTBD11	44.4437	0.884429	0.254666	3.47289	0.000514879	0.00350459
APOLD1	3009.8	0.816035	0.0712333	11.4558	2.19923e-30	5.63435e-28		FAM167B	162.374	0.883222	0.164187	5.37936	7.47505e-08	1.42812e-06
REPS2	95.6453	0.812232	0.189042	4.29656	1.73468e-05	0.000193778		FABP3	87.0152	0.882418	0.268899	3.2816	0.0010322	0.00630372
CSPG4	452.545	0.81038	0.0992975	8.16114	3.31887e-16	2.70143e-14		CXCL2	98.0272	0.877464	0.201652	4.35137	1.35288e-05	0.000148998
AC004837.3	113.397	0.809275	0.194596	4.15874	3.20014e-05	0.000331203		INHBA	150.662	0.875944	0.176481	4.96339	6.92724e-07	1.05825e-05
RP3-395M20.12	45.9429	0.79469	0.28204	2.81765	0.00483763	0.0218757		KCNAB1	93.0085	0.872424	0.221972	3.93034	8.48265e-05	0.000749812
STRIP2	222.306	0.79347	0.132067	6.0081	1.87708e-09	5.38256e-08		LINC00520	51.574	0.871909	0.233575	3.73288	0.0001893	0.0014755
OLFML2A	147.007	0.793223	0.15625	5.07661	3.84227e-07	6.70167e-06		DKK2	434.434	0.870623	0.128407	6.78019	1.20021e-11	4.48731e-10
RENBP	251.272	0.792165	0.134844	5.8747	4.23604e-09	1.13164e-07		AC002480.4	33.4696	0.869969	0.307393	2.83015	0.00465257	0.0219272
APLP1	345.576	0.791407	0.110193	7.18199	6.87037e-13	3.4974e-11		RAMP2-AS1	46.7769	0.865472	0.266484	3.24774	0.00116325	0.00694927
AC002480.3	73.0889	0.78997	0.201707	3.91642	8.98742e-05	0.000818028		ZBED3-AS1	43.9389	0.863247	0.2802	3.08082	0.00206431	0.0111245
CXCL16	2216.16	0.788304	0.0471077	16.7341	7.40147e-63	8.26215e-60		SLC16A14	43.1138	0.860812	0.274104	3.14045	0.00168688	0.00941878
ARF4	9743.3	0.787827	0.0545286	14.448	2.58194e-47	1.49446e-44		ID2-AS1	34.2053	0.856144	0.299328	2.86022	0.00423349	0.0202824
WNT2B	660.458	0.787307	0.0757653	10.3914	2.71374e-25	4.60982e-23		INSYN2B	379.572	0.854546	0.0994697	8.59102	8.61984e-18	6.57126e-16
PLPP2	74.8964	0.785305	0.220963	3.55401	0.000379408	0.00275658		PCSK1	40.0018	0.854399	0.265257	3.22102	0.00127735	0.00748779
RGS7BP	44.4296	0.783821	0.261989	2.99181	0.00277333	0.0140948		FLRT2	6914.08	0.853831	0.0505281	16.8981	4.64458e-64	3.62928e-61
KLRA1P	51.341	0.783639	0.271077	2.89083	0.00384224	0.0183237		DNAH11	40.9938	0.848471	0.286712	2.95931	0.00308325	0.0156955
RP11-129M16.4	55.044	0.783525	0.273342	2.86647	0.0041508	0.0194218		CUZD1	35.8402	0.846833	0.319132	2.65355	0.00796497	0.0341218
LGALS9	573.405	0.78068	0.0980124	7.96512	1.6507e-15	1.24024e-13		HERPUD2	1056.88	0.846085	0.0596938	14.1737	1.33208e-45	4.95659e-43
RAB27B	2754.18	0.777535	0.0967862	8.03352	9.47126e-16	7.29147e-14		TMEM217	224.932	0.841709	0.114649	7.34161	2.1104e-13	9.93415e-12
SIK1	46.2083	0.776418	0.294047	2.64045	0.0082796	0.0337914		GPRC5A	848.367	0.841457	0.0783826	10.7353	6.95294e-27	1.10878e-24
HERPUD2	1056.88	0.774366	0.0601601	12.8717	6.49191e-38	2.53639e-35		LIPH	259.769	0.839752	0.137513	6.10669	1.01717e-09	2.78395e-08
CDC7	261.795	0.767723	0.121493	6.31909	2.63111e-10	8.69325e-09		ST6GALNAC1	72.4552	0.833649	0.295346	2.82262	0.00476336	0.0223683
FIGNL2	39.7906	0.767016	0.289004	2.654	0.00795437	0.0327824		PXN-AS1	66.5133	0.83246	0.24764	3.36157	0.000775016	0.00495579
HMOX1	14899.8	0.765802	0.0471637	16.2371	2.75677e-59	2.26752e-56		SFRP4	99.2205	0.832302	0.22835	3.64484	0.000267554	0.00197793
C5orf46	137.998	0.761583	0.173868	4.38024	1.1855e-05	0.000138468		GLRB	50.2356	0.826895	0.29133	2.83835	0.00453479	0.0215116
FAP	454.396	0.760828	0.0984103	7.73119	1.0655e-14	7.20848e-13		LUM	1052.03	0.825694	0.0881908	9.36258	7.78119e-21	7.69649e-19
ADAMTS4	2112.02	0.758387	0.0662253	11.4516	2.30781e-30	5.81716e-28		MARCHF4	476.045	0.825013	0.0957237	8.61869	6.77245e-18	5.29199e-16
BATF	43.4081	0.757658	0.288761	2.62383	0.00869484	0.0351755		OR7D2	34.9632	0.824	0.315058	2.61539	0.00891256	0.037352
LINC01235	4217.21	0.749426	0.0473202	15.8373	1.71928e-56	1.34345e-53		FOS	155.587	0.820121	0.163125	5.02756	4.96758e-07	7.87356e-06
HSPB2	46.5135	0.743507	0.273893	2.71459	0.00663588	0.0283678		WNT2B	660.458	0.819768	0.0739886	11.0797	1.57466e-28	2.8286e-26
EFCAB13	80.5055	0.742667	0.198519	3.74103	0.000183266	0.00150504		IQGAP2	81.6955	0.81574	0.211324	3.86014	0.00011332	0.000951108
CTC-359D24.5	84.4755	0.742212	0.232582	3.19119	0.00141689	0.00814084		TNFRSF6B	162.765	0.809981	0.139914	5.78913	7.0751e-09	1.66772e-07
COL17A1	67.4857	0.741581	0.216099	3.43166	0.00059989	0.00403056		RP11-272L14.3	63.3407	0.808756	0.257291	3.14335	0.00167027	0.00934251
RP11-363E7.4	176.977	0.741181	0.152917	4.84694	1.25377e-06	1.91534e-05		SERPINI1	34.9501	0.807909	0.319126	2.53163	0.0113535	0.0452749
RAMP2-AS1	46.7769	0.740817	0.253782	2.91911	0.00351029	0.0170927		ZNF114	32.3475	0.805984	0.313415	2.57162	0.0101225	0.0413363
CKB	78.2332	0.740774	0.218811	3.38545	0.000710613	0.0046215		TNFRSF19	329.038	0.804138	0.105767	7.60292	2.89515e-14	1.50317e-12
NLGN1	91.7463	0.739745	0.2067	3.57883	0.000345129	0.00255262		TMEM100	327.855	0.801598	0.154481	5.18897	2.11466e-07	3.6925e-06
AP000295.9	59.7385	0.736689	0.297288	2.47803	0.0132111	0.048813		KCNF1	46.0416	0.800256	0.287136	2.78702	0.00531947	0.0245084
CD248	268.884	0.735422	0.139159	5.28478	1.25857e-07	2.47318e-06		C11orf96	107.768	0.792479	0.179918	4.40466	1.05949e-05	0.000119983
CLMN	111.649	0.733846	0.194386	3.7752	0.000159877	0.00133613		HEYL	176.257	0.791382	0.143246	5.52466	3.30129e-08	6.86071e-07
NALCN	157.8	0.733458	0.138791	5.28461	1.2597e-07	2.47318e-06		SLC2A3	1672.73	0.789138	0.0693133	11.3851	4.96173e-30	9.69275e-28
FPR3	68.0795	0.728771	0.215394	3.38342	0.00071588	0.00464416		PMCH	97.6968	0.78384	0.204753	3.82823	0.000129069	0.00106555
FHIT	49.2575	0.725258	0.255978	2.83328	0.00460725	0.0210533		CEACAM1	157.664	0.783679	0.161998	4.83757	1.31434e-06	1.86055e-05
TMEM71	36.0491	0.724355	0.283656	2.55364	0.0106602	0.0413291		KLRG1	53.2712	0.783224	0.298688	2.62221	0.00873609	0.0367603
BTBD11	44.4437	0.716566	0.28337	2.52873	0.0114477	0.0436141		CXCL1	235.332	0.782871	0.144288	5.42576	5.77076e-08	1.13156e-06
TIMP3	2902.3	0.715581	0.0504706	14.1782	1.25054e-45	6.73911e-43		CELF2	718.439	0.782299	0.0807576	9.687	3.4244e-22	3.90632e-20
MME	918.375	0.714175	0.0935669	7.63278	2.2975e-14	1.45366e-12		FRMD3	266.83	0.781788	0.110321	7.08649	1.37554e-12	5.80998e-11
ADAMTS14	150.772	0.713461	0.140158	5.09039	3.57321e-07	6.30272e-06		KRT19	272.875	0.775001	0.125645	6.16816	6.90898e-10	1.95604e-08
CCNA1	163.817	0.711728	0.153585	4.63409	3.58509e-06	4.84669e-05		POU2F2	112.276	0.763933	0.165852	4.60611	4.10269e-06	5.17071e-05
GNS	17881.5	0.710391	0.0271226	26.1918	3.29413e-151	5.14807e-147		USP53	1225.88	0.749964	0.0776782	9.65476	4.69262e-22	5.31422e-20
MMP10	535.128	0.703058	0.148249	4.74242	2.11175e-06	3.0389e-05		NAV2-AS6	137.653	0.74847	0.156615	4.77904	1.76132e-06	2.43592e-05
ALPL	88.2614	0.702514	0.206448	3.40286	0.000666839	0.00437688		NCKAP5	88.8908	0.747642	0.180937	4.13206	3.59534e-05	0.000357203
ZBED3-AS1	43.9389	0.701061	0.259276	2.70392	0.00685273	0.0290667		RP11-399B17.1	110.771	0.746065	0.188298	3.96216	7.42751e-05	0.00066735
GPRC5A	848.367	0.699717	0.0839846	8.33149	7.98304e-17	6.85489e-15		NEBL	74.3759	0.744312	0.211987	3.51112	0.000446219	0.00310348
TMOD1	58.9764	0.698162	0.278469	2.50715	0.0121709	0.0458227		SOCS1	122.966	0.744281	0.181849	4.09286	4.2609e-05	0.000413855
PLAT	5644.58	0.695942	0.0642676	10.8288	2.51388e-27	4.97302e-25		SLC47A1	75.0921	0.744111	0.203859	3.65012	0.000262113	0.00194598
INSYN2B	379.572	0.695213	0.110999	6.26325	3.77036e-10	1.19763e-08		LRP2BP	42.3557	0.74333	0.279495	2.65954	0.00782463	0.0336591
NEBL	74.3759	0.692224	0.215571	3.21112	0.0013222	0.00770733		KLF4	737.122	0.738483	0.0667476	11.0638	1.87932e-28	3.3375e-26
FAM110B	101.324	0.691598	0.192368	3.59519	0.000324155	0.00241924		TCIM	1322.5	0.73308	0.0687125	10.6688	1.42439e-26	2.22604e-24
RP11-100L22.1	104.591	0.691143	0.190451	3.62898	0.000284541	0.00216285		PTPRH	73.8471	0.731844	0.195824	3.73726	0.000186037	0.00145515
RP11-381K20.2	60.0194	0.689025	0.253966	2.71306	0.00666659	0.0284737		ID4	277.126	0.731624	0.134022	5.45898	4.78887e-08	9.55817e-07
RND1	70.1026	0.68521	0.23867	2.87094	0.00409247	0.0192507		MYCL	80.8893	0.730665	0.199656	3.65962	0.000252585	0.00188961
RP11-463I20.1	193.307	0.681991	0.220947	3.08668	0.00202408	0.0108999		TMEM132C	126.084	0.727197	0.195258	3.72429	0.000195864	0.00151533
PMAIP1	535.318	0.680449	0.115936	5.86919	4.37942e-09	1.162e-07		SERPINE1	78391	0.716767	0.0520156	13.7799	3.36949e-43	1.12039e-40
STC1	341.433	0.679386	0.143143	4.7462	2.07269e-06	2.99096e-05		MASP1	140.318	0.716475	0.175936	4.07237	4.65376e-05	0.000446081
DTWD2	91.9662	0.673482	0.193774	3.47561	0.00050969	0.00353077		SSH2	5318.82	0.712945	0.0458855	15.5375	1.93441e-54	1.04244e-51
RP4-555D20.2	113.223	0.6731	0.172881	3.89343	9.88354e-05	0.000882124		PLAU	911.083	0.711419	0.0620855	11.4587	2.12715e-30	4.31729e-28
MYCL	80.8893	0.668199	0.194272	3.4395	0.000582783	0.00394274		CD248	268.884	0.710192	0.141472	5.02002	5.16651e-07	8.15578e-06
ZNF367	277.671	0.665194	0.131325	5.06524	4.07881e-07	7.07477e-06		ANXA3	860.903	0.708416	0.0745029	9.50857	1.93297e-21	2.055e-19
ID4	277.126	0.664952	0.124819	5.32731	9.9677e-08	2.00741e-06		APLP1	345.576	0.705988	0.113483	6.22108	4.93731e-10	1.44225e-08
HMGN5	113.661	0.660314	0.240028	2.75099	0.00594156	0.0259298		KCNE4	53.0861	0.705541	0.241646	2.91974	0.00350329	0.0173442
ADGRG1	1500.06	0.65724	0.0666962	9.85423	6.57213e-23	9.59899e-21		ZNF438	459.761	0.699035	0.0864472	8.08626	6.15224e-16	3.84589e-14
SLC38A6	319.939	0.65631	0.109377	6.00045	1.96776e-09	5.59129e-08		LRRC6	76.3184	0.697552	0.209852	3.32402	0.00088731	0.00555787
CLDN14	107.647	0.652197	0.209249	3.11684	0.00182799	0.0100485		GUCY1B1	59.7798	0.689503	0.24007	2.87209	0.00407766	0.0196139
IGFBP1	80.0414	0.65123	0.198467	3.2813	0.00103329	0.00630466		PLAT	5644.58	0.686251	0.0632352	10.8524	1.94344e-27	3.16377e-25
CLEC4M	108.741	0.650857	0.18243	3.56771	0.000360112	0.00264714		LPAR2	43.0213	0.684733	0.27234	2.51426	0.0119283	0.0470602
H2BC4	59.6483	0.650475	0.260159	2.5003	0.0124089	0.0464717		RIPOR3	85.0076	0.684158	0.220749	3.09925	0.0019401	0.0105466
IER3IP1	1712.89	0.648332	0.0730087	8.8802	6.67395e-19	7.00003e-17		ALDH3A1	60.4466	0.682792	0.24433	2.79455	0.00519725	0.0240375
SLC22A4	141.858	0.643805	0.146894	4.38277	1.17177e-05	0.000137172		TNFAIP6	93.2526	0.680881	0.2048	3.32461	0.00088541	0.00555288
ST8SIA6	63.2502	0.642027	0.232107	2.76609	0.00567337	0.0249433		CALU	22750	0.680762	0.0384568	17.702	4.04742e-70	3.72077e-67
CALU	22750	0.640902	0.0386341	16.589	8.36828e-62	8.17372e-59		SLC22A3	72.6943	0.680703	0.236833	2.87419	0.00405067	0.0195081
SLC31A2	69.0317	0.640806	0.255289	2.51012	0.012069	0.0455393		LHFPL5	74.5028	0.678783	0.256052	2.65096	0.00802641	0.0343286
KCNJ2-AS1	135.458	0.640054	0.190725	3.35591	0.000791047	0.0050254		WDFY4	156.516	0.677558	0.15389	4.40289	1.06819e-05	0.000120881
TFPI2	8840.88	0.638144	0.055423	11.5141	1.12075e-30	2.91919e-28		ENPP4	178.765	0.668893	0.156502	4.27401	1.91987e-05	0.000202318
C11orf96	107.768	0.635577	0.212682	2.9884	0.00280445	0.0142206		PLA2G4C	1663.23	0.668349	0.0551894	12.1101	9.33676e-34	2.14581e-31
POGLUT3	1863.54	0.633365	0.0695247	9.10993	8.24372e-20	9.32313e-18		CLMN	111.649	0.667558	0.193244	3.45449	0.000551331	0.00371708
RIPOR3	85.0076	0.633091	0.243189	2.60329	0.00923337	0.03689		CLEC4M	108.741	0.664927	0.194589	3.41709	0.000632952	0.00417904
RASGEF1B	101.31	0.632206	0.167028	3.78504	0.000153684	0.00129267		FHIT	49.2575	0.659792	0.261057	2.52739	0.0114914	0.0456734
PRRG1	2745.96	0.631248	0.053287	11.8462	2.25226e-32	6.6412e-30		HSPB2	46.5135	0.659348	0.262018	2.51643	0.0118551	0.0468094
PRKG2	66.0681	0.628081	0.212816	2.95129	0.00316448	0.0156998		FSTL3	1740.44	0.658248	0.0711213	9.2553	2.1364e-20	2.04832e-18
ESCO2	205.759	0.62493	0.147562	4.23504	2.28508e-05	0.000247208		HSPA12B	209.942	0.657849	0.12861	5.11509	3.13596e-07	5.23039e-06
HES4	374.224	0.624075	0.14705	4.24397	2.19603e-05	0.00023833		PRRG1	2745.96	0.656394	0.0537938	12.202	3.03212e-34	7.29014e-32
ZNF658B	92.3437	0.621805	0.211819	2.93554	0.00332965	0.0163789		KIFAP3	979.836	0.653453	0.0767992	8.50858	1.76073e-17	1.29186e-15
NCKAP5	88.8908	0.62116	0.203745	3.04872	0.00229821	0.0120388		CXCL16	2216.16	0.653118	0.045152	14.4649	2.0199e-47	8.0941e-45
CHAC2	138.162	0.618441	0.162556	3.80447	0.000142107	0.00121093		KIF19	313.857	0.65295	0.109966	5.93772	2.89009e-09	7.33171e-08
RPL17-C18orf32	1126.13	0.617824	0.124641	4.95682	7.16552e-07	1.17854e-05		EDNRA	52.0642	0.652434	0.244976	2.66325	0.00773893	0.0333757
MITF	56.988	0.615015	0.247721	2.48269	0.0130394	0.0483234		ADAMTS10	240.308	0.651111	0.121923	5.34036	9.27596e-08	1.73196e-06
ADRA2A	306.697	0.614844	0.132064	4.65566	3.22951e-06	4.41564e-05		REPS2	95.6453	0.649384	0.17872	3.63352	0.000279582	0.00205614
CASC15	195.465	0.614561	0.14197	4.32881	1.49918e-05	0.000170767		PTX3	8340.65	0.647099	0.0443058	14.6053	2.5983e-48	1.06858e-45
DGKI	84.3764	0.61438	0.20103	3.05617	0.00224185	0.0118084		ECM2	78.4796	0.646147	0.219244	2.94716	0.00320706	0.0161894
FSD1L	208.085	0.614204	0.162666	3.77586	0.000159455	0.00133331		KLF2	885.721	0.645532	0.0987653	6.53602	6.31776e-11	2.1052e-09
USP53	1225.88	0.614099	0.0792967	7.74432	9.60918e-15	6.52923e-13		SYNE1	4169.44	0.645199	0.0432763	14.9089	2.88672e-50	1.32687e-47
RP11-9G1.3	64.4543	0.613152	0.24178	2.53599	0.0112129	0.0429919		AC004540.5	159.299	0.64372	0.157051	4.0988	4.15303e-05	0.000405141
LRRC17	481.325	0.612591	0.0879805	6.9628	3.33565e-12	1.49798e-10		PARD3B	543.418	0.643476	0.0793239	8.11201	4.97898e-16	3.13756e-14
KIFAP3	979.836	0.612	0.0761936	8.03217	9.57666e-16	7.33648e-14		GDF15	5260.11	0.643001	0.0554894	11.5878	4.75104e-31	9.76963e-29
CCDC169	84.4063	0.609282	0.180815	3.36964	0.000752674	0.00483867		FOXS1	241.539	0.641379	0.171433	3.74128	0.000183085	0.00143782
VCAM1	381.838	0.609121	0.118594	5.13619	2.80369e-07	5.10676e-06		SCML2	101.973	0.640786	0.200408	3.19741	0.00138666	0.00801816
PAG1	154.54	0.609067	0.15612	3.90128	9.56845e-05	0.000859895		BCL2L2-PABPN1	162.965	0.640602	0.243822	2.62733	0.00860582	0.0363393
TLL1	252.932	0.608827	0.118	5.15956	2.4753e-07	4.56717e-06		LRRC17	481.325	0.640085	0.093628	6.83647	8.1169e-12	3.07145e-10
PRKACB	4207.77	0.60774	0.0782394	7.7677	7.99265e-15	5.55152e-13		GDAP1	80.6787	0.63948	0.238292	2.6836	0.0072834	0.0317461
P2RY1	82.1699	0.607689	0.228171	2.6633	0.00773779	0.0320419		ALPL	88.2614	0.638946	0.204234	3.12849	0.00175706	0.00972701
SLC46A3	600.858	0.607369	0.0869021	6.98912	2.76617e-12	1.26034e-10		ADAMTS6	1070.06	0.63807	0.0599711	10.6396	1.94905e-26	3.01581e-24
LRCH2	124.105	0.607095	0.162535	3.73516	0.000187597	0.00153175		CCBE1	391.496	0.632503	0.104696	6.04132	1.52855e-09	4.05572e-08
HELLS	349.478	0.599827	0.130152	4.60865	4.05282e-06	5.3767e-05		LGALS9	573.405	0.63039	0.107867	5.84414	5.09186e-09	1.22992e-07
SULT1E1	370.949	0.598159	0.114141	5.24055	1.601e-07	3.07755e-06		ZNF385D	236.731	0.627424	0.12848	4.88344	1.04253e-06	1.50998e-05
KCNN2	114.581	0.596917	0.208347	2.86501	0.00416999	0.0194997		PODN	248.435	0.627221	0.126576	4.95528	7.22259e-07	1.098e-05
JHY	90.0329	0.596782	0.196139	3.04264	0.00234511	0.0122287		LYRM9	128.56	0.622244	0.17704	3.5147	0.000440243	0.00306601
ABCA5	384.573	0.595761	0.095788	6.21958	4.98474e-10	1.54566e-08		KHDRBS3	138.424	0.621086	0.164367	3.77865	0.00015768	0.00125726
KLF4	737.122	0.59554	0.075257	7.91341	2.50429e-15	1.82884e-13		ZBTB41	864.322	0.618103	0.119608	5.16773	2.36953e-07	4.06935e-06
FAM167B	162.374	0.593132	0.174619	3.39672	0.000681994	0.00446491		GNS	17881.5	0.616786	0.0270969	22.7622	1.08584e-114	2.42422e-111
CLCN5	882.735	0.590872	0.0773805	7.63593	2.24201e-14	1.42443e-12		SORBS1	221.526	0.616114	0.123726	4.97965	6.36978e-07	9.77867e-06
NRG1	1073.68	0.588847	0.0653405	9.01197	2.02388e-19	2.21183e-17		RCAN3	183.971	0.615252	0.178522	3.44637	0.000568173	0.00382239
H2BC19P	179.106	0.585344	0.136254	4.29597	1.73931e-05	0.000194157		TCF15	136.029	0.61023	0.150988	4.04159	5.3091e-05	0.000498921
AKR1C2	886.585	-0.58541	0.0793986	-7.37305	1.66773e-13	9.37528e-12		SULT1B1	780.819	0.609215	0.101203	6.01975	1.74686e-09	4.58823e-08
COL12A1	6850.88	-0.586243	0.0466698	-12.5615	3.43712e-36	1.19367e-33		ROCK2	3904.23	0.607881	0.072618	8.37095	5.71559e-17	3.98764e-15
C7orf61	73.1864	-0.588997	0.226734	-2.59775	0.00938379	0.037287		HECW2	3041.95	0.607606	0.0480509	12.6451	1.19126e-36	3.26614e-34
TLE2	639.777	-0.589373	0.103768	-5.67973	1.34905e-08	3.23358e-07		RAB6B	159.963	0.605263	0.155207	3.89972	9.63039e-05	0.000833816
RNASEL	284.071	-0.58992	0.118088	-4.99561	5.86507e-07	9.84526e-06		PREX2	156.835	0.603974	0.170987	3.53228	0.00041199	0.00290288
WNK4	58.0115	-0.590361	0.228573	-2.58281	0.00979999	0.0386071		FMO3	68.1517	0.602506	0.238554	2.52566	0.011548	0.0458518
TM7SF2	161.774	-0.590746	0.148908	-3.96718	7.27279e-05	0.000680594		ZNF273	97.9869	0.600902	0.18915	3.17686	0.00148877	0.00849142
MEG3	2533.05	-0.592337	0.0749665	-7.90135	2.75898e-15	2.00546e-13		DIPK2A	831.376	0.598789	0.0969144	6.17853	6.47017e-10	1.84518e-08
PHC1P1	117.721	-0.593625	0.202901	-2.9257	0.00343687	0.0168006		LY96	226.088	0.597871	0.160374	3.72797	0.000193027	0.00149709
FECH	806.762	-0.596773	0.0676642	-8.81963	1.14838e-18	1.19132e-16		ELAPOR1	56.1902	0.596347	0.221857	2.68798	0.00718865	0.0314513
ETV4	341.826	-0.597131	0.123147	-4.84894	1.24125e-06	1.89807e-05		SGK1	1367.86	0.596239	0.0571424	10.4343	1.72936e-25	2.4795e-23
MEST	2645.82	-0.597246	0.0457182	-13.0636	5.31342e-39	2.18521e-36		DOCK10	582.625	0.594651	0.0864282	6.8803	5.97287e-12	2.29911e-10
BTBD2	2578.42	-0.597975	0.0758393	-7.88477	3.15109e-15	2.26937e-13		ENPP2	77.516	0.592982	0.22112	2.68173	0.00732433	0.0318577
FCMR	125.688	-0.598762	0.186306	-3.21387	0.00130959	0.00764235		SHANK2	74.3907	0.591358	0.211527	2.79567	0.00517928	0.0239685
ANXA10	99.3393	-0.599693	0.192938	-3.10822	0.0018822	0.0102778		F3	89.4811	0.58692	0.183569	3.19728	0.00138732	0.00801816
RP4-583P15.15	129.118	-0.600796	0.210886	-2.84892	0.00438685	0.0202834		SELE	168.518	0.585719	0.207683	2.82026	0.00479849	0.0224995
INHBB	1142.04	-0.600817	0.0834599	-7.19888	6.07102e-13	3.10058e-11		EIF3CL	2215.6	-0.58543	0.21711	-2.69647	0.00700794	0.03079
KCNAB2	225.168	-0.603911	0.125912	-4.79631	1.61616e-06	2.41466e-05		PIF1	150.895	-0.585761	0.151669	-3.86209	0.00011242	0.000945586
AEBP1	2487.08	-0.607177	0.0526707	-11.5278	9.55708e-31	2.53149e-28		BTBD2	2578.42	-0.585998	0.0758654	-7.72418	1.12576e-14	6.17314e-13
CHP1	3725.41	-0.60846	0.047332	-12.8552	8.04667e-38	3.06716e-35		MSC	102.162	-0.5865	0.184583	-3.17743	0.00148586	0.0084779
ZHX2	617.557	-0.60879	0.081424	-7.47679	7.61598e-14	4.59546e-12		GCAT	394.788	-0.5869	0.110488	-5.31187	1.08503e-07	2.00199e-06
CXCR4	9853.24	-0.609556	0.0396914	-15.3574	3.15972e-53	1.97521e-50		LINC01106	342.289	-0.592697	0.119827	-4.94628	7.56458e-07	1.14443e-05
CA12	1389.39	-0.610003	0.0709099	-8.60251	7.79914e-18	7.34247e-16		C6orf141	98.5682	-0.592808	0.192514	-3.0793	0.00207488	0.0111677
MAL2	56.5455	-0.614253	0.243745	-2.52006	0.0117333	0.0445392		GIMAP1	1465.87	-0.594824	0.0731463	-8.13198	4.22328e-16	2.67848e-14
GPX3	2293.72	-0.614606	0.0689734	-8.91076	5.06823e-19	5.3619e-17		CPZ	272.53	-0.595045	0.124929	-4.76305	1.90686e-06	2.61637e-05
ABCA7	348.44	-0.618092	0.109634	-5.63775	1.72284e-08	4.06102e-07		FASN	8392.77	-0.595047	0.0718507	-8.28172	1.21413e-16	8.21403e-15
CPZ	272.53	-0.618192	0.126173	-4.89954	9.60603e-07	1.52409e-05		RNASEL	284.071	-0.597073	0.118184	-5.05207	4.37049e-07	7.02696e-06
LLGL2	82.3493	-0.620439	0.210446	-2.94821	0.00319619	0.015832		MPND	235.847	-0.597667	0.125645	-4.75678	1.96702e-06	2.69182e-05
MAMDC2	4329.42	-0.621045	0.0779138	-7.97092	1.57502e-15	1.1891e-13		NXPH3	120.09	-0.599071	0.197616	-3.0315	0.00243346	0.0128479
KCNIP3	70.8785	-0.624834	0.217453	-2.87342	0.00406058	0.0191371		DENND2B	218.308	-0.600563	0.135337	-4.43752	9.10006e-06	0.00010457
KIF26B	447.257	-0.627646	0.0953892	-6.57985	4.70928e-11	1.744e-09		FAM83D	487.969	-0.600823	0.0956757	-6.27979	3.39036e-10	1.01309e-08
CCDC74B	63.4601	-0.629741	0.22954	-2.74349	0.0060789	0.0264332		CHP1	3725.41	-0.601167	0.0471165	-12.7592	2.77132e-37	7.73396e-35
PRDM1	665.159	-0.632924	0.0890767	-7.10539	1.19984e-12	5.87094e-11		PLEKHA4	493.679	-0.601802	0.0905716	-6.64449	3.04265e-11	1.0614e-09
AQP1	1851.63	-0.633097	0.060246	-10.5085	7.89039e-26	1.45072e-23		RP11-20D14.6	122.027	-0.602245	0.169285	-3.55759	0.000374274	0.00266598
GABRE	358.93	-0.635479	0.130257	-4.87866	1.06811e-06	1.67259e-05		GRIN2D	64.3235	-0.603001	0.226678	-2.66016	0.00781032	0.033616
CYTL1	6535.62	-0.641988	0.0472518	-13.5865	4.81468e-42	2.28012e-39		NNAT	71.862	-0.604944	0.237597	-2.54609	0.0108937	0.043799
CTD-2015H6.3	83.6543	-0.646795	0.209162	-3.09231	0.00198606	0.010751		NAGS	80.6314	-0.608175	0.216928	-2.80359	0.00505379	0.0235164
BDNF	507.367	-0.64715	0.0837925	-7.72325	1.13403e-14	7.60627e-13		NOP14-AS1	173.009	-0.60863	0.161699	-3.76398	0.00016723	0.00132596
SERPINA1	95.3192	-0.650042	0.218345	-2.97713	0.00290964	0.01466		CYB561	1938.29	-0.609748	0.0524158	-11.6329	2.80419e-31	5.84318e-29
HCP5	810.597	-0.650731	0.0878708	-7.40555	1.30607e-13	7.53184e-12		HAS2	96.1687	-0.609784	0.224883	-2.71156	0.00669664	0.029681
RCN3	4722.69	-0.654546	0.0657796	-9.9506	2.50659e-23	3.69556e-21		DTX4	334.633	-0.609875	0.11572	-5.27025	1.36241e-07	2.47867e-06
SMOC1	1044.12	-0.661989	0.0905552	-7.31034	2.6647e-13	1.45101e-11		CST1	145.361	-0.610003	0.188227	-3.24078	0.00119204	0.00706477
MAGED4B	549.072	-0.666679	0.123186	-5.41198	6.23316e-08	1.31994e-06		SAPCD2	293.238	-0.61158	0.127779	-4.78624	1.69931e-06	2.36061e-05
LHFPL5	74.5028	-0.667783	0.263547	-2.53383	0.0112823	0.0431311		PIM2	146.765	-0.611716	0.151619	-4.03455	5.47065e-05	0.000512562
GNB1L	192.843	-0.670617	0.153068	-4.38118	1.18041e-05	0.000137976		ANGPT1	201.391	-0.613207	0.133254	-4.6018	4.18857e-06	5.25775e-05
PLCD4	109.636	-0.670673	0.191658	-3.49933	0.000466433	0.00327467		ATP13A2	3067.69	-0.613833	0.0507702	-12.0904	1.18687e-33	2.68817e-31
CHST1	3843.44	-0.670983	0.0707497	-9.4839	2.44948e-21	3.24411e-19		DERPC	975.38	-0.614455	0.203591	-3.01809	0.00254374	0.0133357
RP11-631N16.2	113.039	-0.672099	0.180855	-3.71624	0.000202212	0.00162133		SCARB1	1265.4	-0.616266	0.0674708	-9.13381	6.61272e-20	6.11501e-18
AC007620.3	164.113	-0.684486	0.187604	-3.64858	0.000263697	0.00202708		LLGL2	82.3493	-0.619467	0.208936	-2.96486	0.00302824	0.0154456
PID1	171.435	-0.684583	0.145407	-4.70803	2.50122e-06	3.51521e-05		TM7SF2	161.774	-0.620613	0.163783	-3.78924	0.00015111	0.00121792
DAPK2	402.209	-0.686729	0.105124	-6.53258	6.46457e-11	2.3495e-09		TIMP1	21768.8	-0.620962	0.0530962	-11.695	1.35139e-31	2.854e-29
GPR146	430.538	-0.687464	0.131093	-5.24409	1.57056e-07	3.02647e-06		KIF18B	327.784	-0.623185	0.10761	-5.79116	6.99035e-09	1.65023e-07
FER1L4	49.8964	-0.687876	0.260819	-2.63737	0.00835529	0.0340486		FADS1	3168.28	-0.624039	0.0421013	-14.8223	1.05083e-49	4.56175e-47
TMEM132B	52.8334	-0.688291	0.277845	-2.47725	0.0132399	0.048881		LENG9	109	-0.624251	0.202525	-3.08235	0.00205377	0.0110791
ZBTB45P2	97.8284	-0.688345	0.218721	-3.14714	0.00164875	0.00923204		APOBEC3G	158.246	-0.62787	0.157737	-3.98047	6.8778e-05	0.000624195
CACNG7	113.792	-0.689315	0.176333	-3.90916	9.26162e-05	0.000836168		KIF2C	458.418	-0.631743	0.0939607	-6.72348	1.77437e-11	6.40412e-10
PHGDH	1680	-0.693062	0.0579958	-11.9502	6.47731e-33	1.98485e-30		ANGPTL4	1579.85	-0.632129	0.0911547	-6.93469	4.0712e-12	1.60669e-10
REEP2	203.964	-0.69354	0.129056	-5.37393	7.70373e-08	1.59886e-06		EPHA7	67.8473	-0.632165	0.211766	-2.98521	0.00283386	0.0146023
HR	229.786	-0.69399	0.126064	-5.50504	3.69082e-08	8.16998e-07		CXCR4	9853.24	-0.636986	0.0388634	-16.3904	2.24042e-60	1.52232e-57
OSR1	90.5346	-0.698236	0.217238	-3.21415	0.0013083	0.00764052		LRATD1	87.9601	-0.641194	0.1871	-3.42702	0.000610244	0.00405998
STS	621.066	-0.703986	0.101363	-6.94518	3.7798e-12	1.68774e-10		HNRNPA1P7	104.473	-0.641494	0.206187	-3.11122	0.00186313	0.0102381
COL16A1	911.387	-0.706088	0.0688225	-10.2595	1.07208e-24	1.76363e-22		REC8	219.259	-0.642441	0.136486	-4.70699	2.51397e-06	3.34085e-05
SYT1	98.8178	-0.70758	0.171633	-4.12264	3.74554e-05	0.000383335		FAM20C	994.105	-0.646639	0.0749235	-8.63065	6.10032e-18	4.79075e-16
NXPH3	120.09	-0.718586	0.192618	-3.73062	0.000191007	0.00155229		GIMAP8	6782.87	-0.651319	0.0410153	-15.8799	8.73426e-57	5.24996e-54
DLGAP3	78.6999	-0.721178	0.231781	-3.11146	0.00186163	0.0101833		EPS8L1	81.6425	-0.660584	0.23355	-2.82845	0.00467745	0.0220245
XXbac-BPG181B23.9	43.5861	-0.724682	0.263505	-2.75017	0.00595648	0.0259877		FAM222A	132.406	-0.664276	0.156504	-4.24448	2.19104e-05	0.000227519
TUB	67.4066	-0.732447	0.230536	-3.17714	0.00148733	0.00848324		PDK4	4769.42	-0.664664	0.0580186	-11.4561	2.19288e-30	4.39362e-28
YBX1	17808.3	-0.754736	0.034002	-22.1968	3.68667e-109	9.60255e-106		AEBP1	2487.08	-0.666452	0.0514733	-12.9475	2.42637e-38	7.15458e-36
AKR1C1	2548.94	-0.762069	0.0657317	-11.5936	4.43959e-31	1.19624e-28		FECH	806.762	-0.667835	0.0677114	-9.86296	6.02445e-23	7.59275e-21
PCDH19	69.9275	-0.772773	0.218634	-3.53456	0.000408457	0.00292547		TRIM16L	1162.83	-0.669962	0.0561962	-11.9218	9.10772e-33	2.00473e-30
ALDOC	326.98	-0.773866	0.10228	-7.56615	3.84455e-14	2.37481e-12		CA12	1389.39	-0.674198	0.0685925	-9.82903	8.44271e-23	1.04716e-20
LENG9	109	-0.778579	0.198757	-3.91724	8.95691e-05	0.000815726		SECTM1	36.9655	-0.67562	0.271459	-2.48884	0.0128159	0.0498475
ACSS1	1248.54	-0.780098	0.0581449	-13.4164	4.84376e-41	2.16281e-38		PANX2	243.143	-0.676077	0.136767	-4.94327	7.68224e-07	1.15998e-05
MAFG-DT	51.5635	-0.782269	0.251774	-3.10703	0.00188977	0.0103155		EHD3	1259.95	-0.6811	0.0734994	-9.26675	1.91912e-20	1.86286e-18
SLX1A-SULT1A3	196.856	-0.790195	0.238713	-3.31022	0.000932219	0.00576979		KAZALD1	200.877	-0.683475	0.131369	-5.2027	1.96412e-07	3.45668e-06
POM121L9P	255.049	-0.796444	0.154598	-5.15171	2.58118e-07	4.74573e-06		SSC5D	242.696	-0.685776	0.124124	-5.52491	3.29647e-08	6.85981e-07
SEMA4F	243.994	-0.812228	0.13563	-5.98854	2.11736e-09	5.93013e-08		ITPRIPL1	64.5733	-0.689435	0.209057	-3.29784	0.000974324	0.00601609
IFI44L	163.408	-0.81364	0.19135	-4.25209	2.1178e-05	0.000231286		TPD52L1	45.7311	-0.691304	0.257717	-2.68241	0.00730938	0.0318015
PCOLCE	550.368	-0.815214	0.0926773	-8.79626	1.4145e-18	1.44642e-16		MFSD6	486.966	-0.691831	0.0899361	-7.69247	1.44324e-14	7.8045e-13
YBX3	8473.35	-0.820101	0.0392526	-20.8929	6.21392e-97	1.21389e-93		SYNM	2576.35	-0.693753	0.0481759	-14.4004	5.14442e-47	2.00992e-44
SH3BP1	114.373	-0.827174	0.212107	-3.89979	9.62758e-05	0.000864215		GIMAP5	3021.86	-0.696028	0.0526087	-13.2303	5.8669e-40	1.7978e-37
HSPB6	400.014	-0.828454	0.112227	-7.38197	1.55959e-13	8.86301e-12		IGFBP5	378.185	-0.69844	0.108538	-6.43498	1.23489e-10	3.9466e-09
PAPPA2	47.5833	-0.83419	0.297776	-2.8014	0.00508812	0.0228826		PRDM8	51.7714	-0.700482	0.273873	-2.55769	0.0105369	0.0426938
RP11-20D14.6	122.027	-0.835301	0.165474	-5.04794	4.46608e-07	7.67832e-06		ARHGAP45	580.471	-0.702533	0.0950253	-7.39312	1.43426e-13	6.87564e-12
ACE	6197.16	-0.8477	0.0610953	-13.875	8.97324e-44	4.67446e-41		ABCC3	325.754	-0.704496	0.097426	-7.23109	4.79135e-13	2.1579e-11
IFITM1	153.896	-0.852068	0.18687	-4.55967	5.12336e-06	6.61172e-05		PLK1	753.218	-0.709036	0.0782062	-9.06624	1.23193e-19	1.08161e-17
TNC	36.5478	-0.856911	0.291792	-2.93672	0.00331708	0.0163325		STS	621.066	-0.71051	0.101274	-7.01571	2.28783e-12	9.33528e-11
CADM3	122.877	-0.859148	0.168041	-5.11273	3.17544e-07	5.70412e-06		MIR210HG	52.0481	-0.710708	0.263669	-2.69546	0.00702921	0.0308661
ITPRIPL1	64.5733	-0.860658	0.285447	-3.01512	0.00256873	0.0131923		STK32A	66.6396	-0.711877	0.241493	-2.94782	0.00320027	0.0161691
IGFBP5	378.185	-0.863746	0.116736	-7.39914	1.37066e-13	7.87524e-12		KCND1	47.6879	-0.714405	0.254821	-2.80356	0.00505419	0.0235164
DTX4	334.633	-0.873305	0.111464	-7.83485	4.69409e-15	3.34974e-13		TMEM204	967.477	-0.721064	0.0866358	-8.32293	8.58147e-17	5.83092e-15
NBPF4	26.8019	-0.877894	0.341253	-2.57256	0.010095	0.0395994		THBD	4942.31	-0.724124	0.0491543	-14.7317	4.03684e-49	1.70507e-46
DRP2	184.986	-0.88206	0.136702	-6.45245	1.10057e-10	3.89132e-09		NEURL1B	110.091	-0.725788	0.224514	-3.23271	0.00122621	0.00723142
IL16	187.178	-0.882221	0.1327	-6.64825	2.9659e-11	1.13885e-09		GREM1	37.4534	-0.72922	0.288516	-2.52749	0.0114883	0.0456725
SLC25A23	872.15	-0.884422	0.0800317	-11.0509	2.17047e-28	4.6466e-26		RAB38	83.1249	-0.731993	0.235692	-3.10571	0.00189821	0.0103819
COL4A6	83.5234	-0.88982	0.226928	-3.92115	8.81269e-05	0.00080306		INHBB	1142.04	-0.732882	0.0804151	-9.11373	7.95969e-20	7.3173e-18
MMP2	15901.8	-0.891517	0.0367631	-24.2503	6.55988e-130	5.12589e-126		SALL2	136.395	-0.739891	0.170342	-4.34356	1.40191e-05	0.000153532
YBX1P1	31.2019	-0.892735	0.357293	-2.4986	0.0124683	0.0466495		DNAH10OS	44.5779	-0.740107	0.267037	-2.77155	0.005579	0.0255535
ZFHX4-AS1	130.337	-0.901672	0.147619	-6.10809	1.00832e-09	2.99738e-08		TLE2	639.777	-0.741938	0.100988	-7.34676	2.03069e-13	9.61144e-12
BEX1	86.2508	-0.907237	0.187072	-4.84967	1.23669e-06	1.8948e-05		GPR146	430.538	-0.745319	0.140233	-5.31485	1.06746e-07	1.97423e-06
SCG5	60.9579	-0.914572	0.227992	-4.01142	6.0355e-05	0.000577604		MYO7A	139.896	-0.752286	0.160722	-4.68067	2.85943e-06	3.74893e-05
MFAP4	57.5264	-0.915299	0.232397	-3.93851	8.19896e-05	0.000755058		CADM3	122.877	-0.753716	0.165504	-4.55406	5.26192e-06	6.50066e-05
GNG7	37.2153	-0.919044	0.298003	-3.084	0.00204235	0.0109608		DHCR24	3492.65	-0.757694	0.0467285	-16.2148	3.96343e-59	2.58085e-56
GPR158	155.716	-0.923578	0.131308	-7.03365	2.01196e-12	9.35799e-11		SERPINA1	95.3192	-0.766057	0.216658	-3.53579	0.000406554	0.00286845
CERK	5024.82	-0.930014	0.0387682	-23.9891	3.6142e-127	1.88276e-123		IFI44L	163.408	-0.771039	0.188744	-4.08511	4.40568e-05	0.000426328
APOA1	68.6395	-0.935612	0.233959	-3.99903	6.36014e-05	0.000603499		GJA4	9020.3	-0.773265	0.070928	-10.9021	1.12609e-27	1.87218e-25
LRRC4	256.39	-0.943964	0.114869	-8.21772	2.07415e-16	1.72419e-14		FAXDC2	1476.31	-0.773599	0.0562876	-13.7437	5.5575e-43	1.80943e-40
CDH20	46.7903	-0.956549	0.26956	-3.54856	0.000387344	0.00279733		RASD1	1316.05	-0.774361	0.0620377	-12.4821	9.34812e-36	2.39496e-33
NTNG2	29.4818	-0.956637	0.337123	-2.83765	0.00454473	0.0208271		TROAP	190.752	-0.777916	0.138396	-5.62094	1.89924e-08	4.20416e-07
HRCT1	77.1263	-0.965075	0.209308	-4.61079	4.01148e-06	5.34454e-05		PCOLCE	550.368	-0.778215	0.0957014	-8.13169	4.23332e-16	2.67848e-14
PARM1	127.098	-0.971084	0.168166	-5.77457	7.71493e-09	1.96366e-07		CHST1	3843.44	-0.779303	0.0715616	-10.89	1.28679e-27	2.11683e-25
LINC01252	25.1305	-0.980672	0.363684	-2.69649	0.00700741	0.0295021		KREMEN1	84.0858	-0.783042	0.199946	-3.91627	8.99296e-05	0.000789454
NR4A3	41.8454	-0.982461	0.396219	-2.47959	0.0131532	0.0486413		ACSS1	1248.54	-0.784516	0.0600966	-13.0542	6.01053e-39	1.8064e-36
YBX1P10	27.1364	-0.986789	0.388227	-2.54178	0.0110288	0.042393		RGS14	95.3823	-0.787135	0.199201	-3.95146	7.76761e-05	0.000694463
SSC5D	242.696	-0.994068	0.123038	-8.07935	6.51126e-16	5.11347e-14		REEP2	203.964	-0.791492	0.136746	-5.78806	7.12021e-09	1.67582e-07
RP11-661A12.8	27.0768	-0.996849	0.341765	-2.91677	0.00353678	0.0171892		YBX3	8473.35	-0.791844	0.0389883	-20.3098	1.05399e-91	1.64718e-88
SCN3A	44.8278	-1.00113	0.277987	-3.60136	0.000316552	0.00237042		RIPK3	61.8075	-0.792934	0.253247	-3.13107	0.00174173	0.00965585
SSTR1	185.385	-1.01554	0.16067	-6.3207	2.60385e-10	8.62138e-09		WNK4	58.0115	-0.796271	0.256575	-3.10346	0.00191272	0.0104335
DNAH10OS	44.5779	-1.0269	0.298404	-3.44129	0.000578939	0.00392693		AKR1C2	886.585	-0.79861	0.0658957	-12.1193	8.34663e-34	1.94688e-31
RAB17	44.3285	-1.02869	0.31246	-3.29223	0.000993978	0.00610369		WI2-1896O14.1	112.773	-0.805739	0.243277	-3.31203	0.000926221	0.00576004
KAZALD1	200.877	-1.05681	0.133395	-7.92243	2.3291e-15	1.70888e-13		POM121L9P	255.049	-0.810827	0.156578	-5.17842	2.23777e-07	3.88144e-06
IL1B	229.228	-1.08731	0.172713	-6.29548	3.06446e-10	9.941e-09		ALDOC	326.98	-0.811471	0.108211	-7.49897	6.43223e-14	3.21159e-12
P2RX1	17.6912	-1.10131	0.386403	-2.85015	0.00436988	0.0202227		MAP6D1	82.5531	-0.816445	0.284029	-2.87451	0.0040465	0.0195001
B3GNT7	27.0228	-1.10327	0.351019	-3.14306	0.00167193	0.00933253		LINC01085	61.3303	-0.824429	0.250376	-3.29276	0.000992087	0.00610167
GPIHBP1	341.899	-1.10474	0.119585	-9.23808	2.50949e-20	3.06394e-18		YBX1	17808.3	-0.824498	0.0340925	-24.1841	3.27021e-129	1.27767e-125
JMJD1C-AS1	21.4223	-1.12512	0.40958	-2.74702	0.00601403	0.0261876		ETV4	341.826	-0.831441	0.121943	-6.81827	9.21411e-12	3.46149e-10
SCX	17.1998	-1.13587	0.42177	-2.69309	0.00707924	0.0297564		DAPK2	402.209	-0.834859	0.0956566	-8.72766	2.59995e-18	2.10529e-16
CHRNE	21.4343	-1.15059	0.426692	-2.69654	0.0070063	0.0295021		AKR1C1	2548.94	-0.836778	0.0559336	-14.9602	1.33609e-50	6.32738e-48
GPC4	47.4714	-1.15235	0.27859	-4.13635	3.52869e-05	0.000362805		SEMA4F	243.994	-0.840987	0.14304	-5.87939	4.11787e-09	1.01027e-07
HAS2	96.1687	-1.16767	0.186378	-6.26509	3.72609e-10	1.18839e-08		SSTR1	185.385	-0.850987	0.173272	-4.91128	9.04835e-07	1.34546e-05
CITF22-49E9.3	19.265	-1.17382	0.400125	-2.93364	0.00335009	0.0164535		CARMIL2	32.7638	-0.859075	0.305532	-2.81173	0.00492755	0.0230424
SPOCK3	25.9275	-1.18972	0.368243	-3.2308	0.00123445	0.00729652		ACE	6197.16	-0.861572	0.060297	-14.2888	2.57003e-46	9.79618e-44
NPAS1	144.567	-1.20945	0.183525	-6.59011	4.39488e-11	1.63531e-09		SH3BP1	114.373	-0.866636	0.214962	-4.03157	5.54046e-05	0.000517242
CITF22-1A6.3	26.9282	-1.23446	0.402722	-3.0653	0.00217455	0.0115291		APOA1	68.6395	-0.875682	0.246813	-3.54796	0.00038823	0.00275659
MYCN	277.035	-1.24085	0.122069	-10.1652	2.83599e-24	4.43209e-22		LINC02593	46.9308	-0.883081	0.336959	-2.62074	0.00877398	0.0368601
PPARG	222.778	-1.26403	0.119188	-10.6054	2.81305e-26	5.29667e-24		COL4A6	83.5234	-0.903549	0.196182	-4.60567	4.11144e-06	5.17756e-05
RP11-671J11.5	77.849	-1.27397	0.334555	-3.80797	0.000140114	0.00119591		TMEM132B	52.8334	-0.90791	0.289102	-3.14044	0.00168692	0.00941878
SLC14A1	247.585	-1.2789	0.125903	-10.1578	3.0599e-24	4.73467e-22		PSRC1	143.622	-0.919351	0.176298	-5.21475	1.84068e-07	3.26146e-06
AFF2	18.8659	-1.32084	0.411559	-3.20937	0.00133028	0.00774586		MMP2	15901.8	-0.92265	0.0371271	-24.8511	2.51459e-136	1.30993e-132
SAMD11	120.742	-1.35868	0.15894	-8.54839	1.24813e-17	1.15419e-15		PARM1	127.098	-0.925985	0.174019	-5.32117	1.03102e-07	1.91362e-06
RNF112	18.0394	-1.37466	0.436195	-3.15148	0.00162444	0.00911227		FAM20A	31.2312	-0.927166	0.304958	-3.04031	0.00236339	0.0125034
SYT12	21.2675	-1.40776	0.479679	-2.93479	0.00333777	0.0164085		STEAP2	32.4214	-0.939295	0.347704	-2.70142	0.00690439	0.0303863
LINC02593	46.9308	-1.43395	0.320007	-4.481	7.42953e-06	9.24432e-05		LINC02669	183.262	-0.956303	0.144549	-6.61577	3.69619e-11	1.27463e-09
MEG9	18.3832	-1.49225	0.465956	-3.20256	0.00136214	0.00788719		GNG7	37.2153	-0.960044	0.309484	-3.10208	0.00192168	0.0104714
DLX3	21.6583	-1.63042	0.451378	-3.61209	0.000303734	0.00228759		CASZ1	74.8084	-0.985041	0.221675	-4.44362	8.84582e-06	0.000101907
GOLGA6L3	13.9746	-1.63696	0.559046	-2.92814	0.00341001	0.0166835		GJA5	403.239	-0.988202	0.130587	-7.56736	3.80891e-14	1.95166e-12
CCDC8	27.792	-1.64807	0.344667	-4.78162	1.73887e-06	2.57339e-05		SLC25A23	872.15	-0.995945	0.0821395	-12.1251	7.78113e-34	1.84248e-31
RHEBP1	12.8715	-1.6494	0.656827	-2.51116	0.0120335	0.0454801		FCMR	125.688	-1.01191	0.159298	-6.35229	2.1213e-10	6.57771e-09
AC010547.9	17.8963	-1.65261	0.615129	-2.68661	0.00721819	0.030251		GPIHBP1	341.899	-1.01245	0.120363	-8.41159	4.04473e-17	2.88635e-15
EMSLR	17.4069	-1.83497	0.664074	-2.76321	0.0057236	0.0251472		AC021218.2	17.3491	-1.02542	0.406657	-2.52159	0.0116825	0.0462835
ARPP21	23.2181	-1.84689	0.512345	-3.60478	0.000312419	0.00234622		YBX1P1	31.2019	-1.02911	0.372748	-2.76086	0.0057649	0.0261664
AC093627.8	17.013	-2.31785	0.56503	-4.10217	4.09292e-05	0.000414276		TMEM88	97.033	-1.02923	0.265235	-3.88042	0.000104275	0.000891474
RP11-1415C14.4	14.3777	-2.49575	0.879406	-2.838	0.00453971	0.0208115		RP11-158L12.4	25.5344	-1.02946	0.38838	-2.65065	0.00803372	0.0343411
RP11-746M1.1	19.4468	-3.89875	1.21834	-3.20005	0.00137406	0.00794196		IL1B	229.228	-1.05855	0.125214	-8.45391	2.81704e-17	2.02879e-15
LA16c-390E6.5	17.3491	-5.46697	2.19316	-2.49274	0.0126763	0.0472919		SLC14A1	247.585	-1.06154	0.139225	-7.62464	2.44725e-14	1.29208e-12
PDCD6-AHRR	17.3988	-6.59967	2.16111	-3.05383	0.00225938	0.0118928		RNF157	22.7899	-1.06401	0.382044	-2.78504	0.00535214	0.0246365
RP11-110I1.6	21.8884	-7.06898	2.13697	-3.30794	0.000939849	0.00581011		NPAS1	144.567	-1.07216	0.195442	-5.48584	4.11514e-08	8.3413e-07
								C2CD4A	109.575	-1.0974	0.187945	-5.83898	5.25212e-09	1.26277e-07
								RPL5P12	18.8763	-1.11797	0.426576	-2.6208	0.0087724	0.0368601
								CERK	5024.82	-1.12425	0.038755	-29.0091	5.04565e-185	7.88535e-181
								SCG5	60.9579	-1.14762	0.242109	-4.74008	2.1363e-06	2.88308e-05
								OXCT2	23.4799	-1.16094	0.457566	-2.5372	0.0111742	0.0446626
								SAMD11	120.742	-1.18493	0.182003	-6.51049	7.49076e-11	2.46974e-09
								IL16	187.178	-1.20826	0.133161	-9.07367	1.15078e-19	1.03359e-17
								SMO	45.1365	-1.23976	0.336532	-3.68391	0.000229684	0.00173962
								SYT12	21.2675	-1.25349	0.367474	-3.4111	0.000647012	0.00425474
								LRRC4	256.39	-1.27663	0.150489	-8.48322	2.19043e-17	1.59219e-15
								TESMIN	18.7376	-1.27698	0.51203	-2.49396	0.0126326	0.0492941
								TMEM229B	16.0446	-1.28216	0.457524	-2.8024	0.00507247	0.023586
								RAB17	44.3285	-1.30857	0.308942	-4.23564	2.27902e-05	0.000235403
								PPARG	222.778	-1.33846	0.124394	-10.7599	5.32438e-27	8.5783e-25
								AC093627.8	17.013	-1.34454	0.431305	-3.11738	0.00182465	0.0100513
								NLRP12	27.3302	-1.44598	0.418223	-3.45745	0.000545313	0.00368011
								OASL	20.5941	-1.6351	0.528425	-3.09428	0.00197289	0.0107019
								RAB39B	13.3285	-1.66864	0.668449	-2.49628	0.0125502	0.0490459
								MYCN	277.035	-1.7994	0.127583	-14.1038	3.59986e-45	1.27861e-42
								CCDC8	27.792	-2.0231	0.43749	-4.62434	3.75793e-06	4.79028e-05
								PLEKHB1	15.7617	-2.04262	0.630361	-3.2404	0.00119361	0.0070685
								RP11-561C5.4	15.4528	-2.30276	0.645802	-3.56573	0.000362841	0.00259518
								RP11-344B5.4	15.6444	-2.30978	0.745191	-3.09958	0.00193792	0.0105452
								CORO7-PAM16	24.2016	-3.03558	0.702897	-4.31867	1.56973e-05	0.000169301
								AC009133.23	15.7588	-6.04705	1.76924	-3.41787	0.000631124	0.00417578
