# Supplementary material for: Single-cell transcriptomics reveal cellular diversity of aortic valve and the immunomodulation by PPARγ during hyperlipidemia
Source: Nat Commun. 2022 Sep 17;13:5461. doi: 10.1038/s41467-022-33202-2 (PMC9482653; doi:10.1038/s41467-022-33202-2)
Supplement: Supplementary file 8 — Supplementary dataset5 [file 41467_2022_33202_MOESM8_ESM.xlsx]

## Sheet: Antibody_list
Supplementary Data 5. List of antibodies used in this study
Antibodies	Clone	Manufacturer	Catalog #	Application
Alexa Fluor 488 anti-mouse CD206	C068C2	BioLegend	141709	Flow cytometry
PE anti-mouse CD64	X54-5/7.1	BioLegend	139304	Flow cytometry
PerCP anti-mouse CD45	30-F11	BioLegend	103130	Flow cytometry
PE/Cy7 anti-mouse/human CD11b	M1/70	BioLegend	101215	Flow cytometry
Alexa Fluor 647 anti-mouse CD11c	N418	BioLegend	117314	Flow cytometry
APC/Cy7 anti-mouse MHC class II (I-A/I-E)	M5/114.15.2	BioLegend	107628	Flow cytometry
BV421 anti-mouse CD3	17A2	BioLegend	100228	Flow cytometry
BV421 anti-mouse CD31	MEC13.3	BD Biosciences	562939	Flow cytometry
FITC anti-mouse CD45	30-F11	BioLegend	103107	Flow cytometry
PE/Cy7 anti-mouse F4/80	BM8	BioLegend	123114	Flow cytometry
APC/Cy7 anti-mouse/human CD11b	M1/70	BioLegend	101226	Flow cytometry
PE anti-mouse CD140a (PDGFR-α)	APA5	BioLegend	135905	Flow cytometry
APC anti-mouse CD140b (PDGFR-β)	APB5	BioLegend	136007	Flow cytometry
APC/Cy7 anti-mouse PDPN (Podoplanin)	8.1.1	BioLegend	127417	Flow cytometry
PE/Cy7 anti-mouse Ly6C	HK1.4	BioLegend	128018	Flow cytometry
PE anti-mouse Ly6G	1A8	BioLegend	127607	Flow cytometry
APC anti-mouse CD115	AFS98	BioLegend	135509	Flow cytometry
BV421 anti-mouse/human CD11b	M1/70	BioLegend	101251	Flow cytometry
FITC anti-mouse CD3	17A2	BioLegend	100204	Flow cytometry
FITC anti-mouse CD19	6D5	BioLegend	115505	Flow cytometry
FITC anti-mouse NK-1.1	PK136	BioLegend	108705	Flow cytometry
PE Rat IgG2a, κ Isotype Ctrl Antibody	RTK2758	BioLegend	400508	Flow cytometry
APC Rat IgG2a, κ Isotype Ctrl Antibody	RTK2758	BioLegend	400512	Flow cytometry
APC/Cy7 Rat IgG2a, κ Isotype Ctrl Antibody	RTK2758	BioLegend	400523	Flow cytometry
PerCP Rat IgG2a, κ Isotype Ctrl Antibody	RTK2758	BioLegend	400530	Flow cytometry
TruStain FcX™ (anti-mouse CD16/32) Antibody	93	BioLegend	101320	Flow cytometry
Anti-mouse/human PROX1	Polyclonal	R&D Systems	AF2727	Immunostaining
Anti-mouse CD36	Polyclonal	R&D Systems	AF2519	Immunostaining
Anti-mouse SR-B1	Polyclonal	Novus Biologicals	NB400-104	Immunostaining
Alexa Fluor 488 anti-goat IgG(H+L)	Polyclonal	Invitrogen	A-11055	Immunostaining
Cy3 anti-rabbit IgG(H+L)	Polyclonal	Jackson ImmunoResearch	711-165-152	Immunostaining
Anti-mouse CD68	FA-11	Bio-Rad	MCA1957	Immunostaining
Anti-mouse Vimentin	EPR3776	Abcam	ab92547	Immunostaining
Cy3 anti-rat IgG(H+L)	Polyclonal	Jackson ImmunoResearch	712-165-153	Immunostaining
Alexa Fluor 647 anti-rabbit IgG(H+L)	Polyclonal	Invitrogen	A-31573	Immunostaining
HRP anti-rat IgG(H+L)	Polyclonal	Jackson ImmunoResearch	712-035-153	Immunostaining
Biotin anti-mouse MHC class II (I-A/I-E)	M5/114.15.2	BioLegend	107603	Immunostaining
Anti-mouse CD206	Polyclonal	Abcam	ab64693	Immunostaining
Anti-mouse/human PPARγ	C26H12	Cell Signaling Technology	2435	Immunostaining
Anti-mouse Endomucin (EMCN)	V.7C7.1	Abcam	ab106100	Immunostaining
Alexa Fluor 488 anti-rat IgG(H+L)	polyclonal	Invitrogen	A-21208	Immunostaining
Anti-human CD31	WM59	BioLegend	303102	Immunostaining
Alexa Fluor 488 anti-mouse IgG(H+L)	Polyclonal	Jackson ImmunoResearch	715-545-151	Immunostaining
Anti-human PPARγ	E-8	Santa Cruz Biotechnology	sc-7273	Western blot
Anti-human GAPDH	14C10	Cell Signaling Technology	2118	Western blot
HRP anti-mouse IgG(H+L)	Polyclonal	BioLegend	405306	Western blot
HRP anti-rabbit IgG(H+L)	Polyclonal	Jackson ImmunoResearch	711-035-152	Western blot
