# Supplementary material for: Single-cell transcriptomics reveal cellular diversity of aortic valve and the immunomodulation by PPARγ during hyperlipidemia
Source: Nat Commun. 2022 Sep 17;13:5461. doi: 10.1038/s41467-022-33202-2 (PMC9482653; doi:10.1038/s41467-022-33202-2)
Supplement: Supplementary file 16 — Source data [file 41467_2022_33202_MOESM16_ESM.xlsx]

## Sheet: Fig. 1
	Fig. 1a	Measurement of valvular lipid deposition (% ORO positive area)
		C57BL/6J		Apoe-/-		Ldlr-/-
		chow	WD	chow	WD	chow	WD
		0.043736	0.009505	1.1295	2.93136	1.33997	12.4691
		0.181396	0.03501	1.67025	6.50251	1.21427	10.9132
		0.093599	0.065944	0.656538	1.44798	0.880555	19.1699
		0.032377	0.280551	1.54642	3.67853	0.898061	16.3099
		0.016585	0.262604	0.183097	4.95724	1.12352	15.336
	Fig. 1b	Total cholesterol and LDL levels (mg/dL)
		Total cholesterol							LDL
		C57BL/6J		Apoe-/-		Ldlr-/-			C57BL/6J		Apoe-/-		Ldlr-/-
		chow	WD	chow	WD	chow	WD		chow	WD	chow	WD	chow	WD
		111	215	538	1040	268	1042		14	44	97	341	89	503
		105	200	552	1041	265	1073		15	38	90	276	91	400
		100	221	549	1043	299	1030		10	42	92	289	73	533
		96	255	434	1011	247	1004		9	31	80	366	79	479
		103	221	501	1019	294	1043		9	26	74	364	94	416
	Fig. 1c	Correlations between valvular lipid deposition (% ORO positive area) and blood lipid profiles (mg/dL)
		Total cholesterol (X axis)	Valvular lipids (Y axis)		LDL (X axis)	Valvular lipids (Y axis)
		1040	2.93136		341	2.93136
		1041	6.50251		276	6.50251
		1043	1.44798		289	1.44798
		1011	3.67853		366	3.67853
		1019	4.95724		364	4.95724
		1042	12.4691		503	12.4691
		1073	10.9132		400	10.9132
		1030	19.1699		533	19.1699
		1004	16.3099		479	16.3099
		1043	15.336		416	15.336
	Fig. 1d	Correlation between valvular lipid deposition (% ORO positive area) and aortic sinus lesion (µm2)
		Aortic sinus lesion (X axis)	Valvular lipids (Y axis)
		126068	2.93136
		272888	6.50251
		413236	1.44798
		429888	3.67853
		256562	4.95724
		226109	12.4691
		183274	10.9132
		71698.7	19.1699
		278805	16.3099
		326125	15.336
	Fig. 1f	DiI-lipoproteins uptake of aortic valves cultured ex vivo (MFI)
		Macrophage
		Non-treated	VLDL	LDL
		63.1	504	1415
		52.8	566	1803
		60.2	499	2110
		60.6	494	1533
		VEC
		Non-treated	VLDL	LDL
		21.4	127	605
		18.9	205	1145
		17.8	141	1151
		21.6	176	782
		VIC
		Non-treated	VLDL	LDL
		16.1	68.9	509
		16	148	1546
		15	92	1109
		17.4	132	667
	Fig. 1g	DiI-lipoprotein (LDL or VLDL) uptake levels of cultured VICs (MFI)
			C57BL/6J		Apoe-/-		Ldlr-/-
			#1	#2	#1	#2	#1	#2
		Non-Treated	31.3	27.5	21.5	15.3	22.7	19.7
		DiI-VLDL	1750	707	1089	1747	1230	341
		DiI-LDL	9391	4692	8090	5444	7818	6322
	Fig. 1j	DiI-lipoproteins uptake of aortic valves cultured with/without BLT-1 (SR-BI inhibitor) or SAB (CD36 inhibitor) (MFI)
		Macrophage
		BLT-1	-	+	-	+
		SAB	-	-	+	+
			579	248	263	253
			529	630	447	430
			875	687	590	569
			563	1157	651	353
		VEC
		BLT-1	-	+	-	+
		SAB	-	-	+	+
			434	47	312	139
			1102	353	478	213
			889	371	450	277
			769	517	447	257
		VIC
		BLT-1	-	+	-	+
		SAB	-	-	+	+
			690	387	148	154
			857	295	274	107
			962	418	391	112
			481	540	309	133

## Sheet: Sup Fig. 2
	Sup Fig. 2b	Comparison of aortic valvular lipid accumulation between Apoe-/- and Ldlr-/- mice (WD for 4, 8 or 12 weeks)
		Valvular lipid deposition (% ORO positive area)
		4 weeks		8 weeks		12 weeks
		Apoe-/-	Ldlr-/-	Apoe-/-	Ldlr-/-	Apoe-/-	Ldlr-/-
		0	7.6795	0.181	17.5633	2.1005	11.6217
		0.1884	7.4781	0.4707	24.6121	5.0645	14.5207
		0	4.2908	5.8094	15.908	2.1306	8.2495
			0.3104	0	16.613	1.9594	14.5397
			5.7843	0.8001		10.0804
			3.2625
		Comparison of valvular lipid deposition (% ORO positive area) with aortic sinus lesion (µm2)
		Aortic sinus lesion (X axis)	Valvular lipids (Y axis)
		112644	7.6795
		34300.2	7.4781
		45463.3	4.2908
		41897.5	5.7843
		20432	3.2625
		180311	17.5633
		282959	24.6121
		252748	15.908
		273923	16.613
		375152	11.6217
		459216	14.5207
		688442	8.2495
		589782	14.5397
		62274.2	0
		64002.6	0.1884
		84195	0
		343998	0.181
		337143	0.4707
		430504	5.8094
		304618	0
		559224	0.8001
		733493	2.1005
		471410	5.0645
		350583	2.1306
		333041	1.9594
		433594	10.0804
	Sup Fig. 2c	Total cholesterol and LDL levels (mg/dL)
		Total cholesterol								LDL
			4 weeks		8 weeks		12 weeks				4 weeks		8 weeks		12 weeks
		C57BL/6J	Apoe-/-	Ldlr-/-	Apoe-/-	Ldlr-/-	Apoe-/-	Ldlr-/-		C57BL/6J	Apoe-/-	Ldlr-/-	Apoe-/-	Ldlr-/-	Apoe-/-	Ldlr-/-
		100	1322	1116	984	1249	1210	986		5	435	380	284	534	330	365
		102	1302	1027	1360	1262	1035	1357		7	537	371	340	456	298	616
		95	1216	1044	1296	1259	1240	1215		9	362	361	383	505	400	455
		102	1680	1250	1360	844	1218	1323		14	570	492	455	226	362	513
		86	1520	1333	1362	1132	1222	1295		10	460	725	499	432	360	510
		101	938	1358	1347	1259	973	1304		13	266	478	408	531	296	533
		135	1382	1054	1198	1174	1234	1277		10	499	389	332	446	372	526
		88	1226	1334	1358	1298	1371	1249		5	370	621	454	749	456	441
		97	1235	1285	1276	1173	1510	1225		6	366	539	389	425	478	485
		97	1467	1315	1390	673	1012	1215		4	507	656	417	168	277	449
		91	1067	1243	1261	1256	695	1247		8	324	414	373	464	216	474
			1135	996	1223	1144	1299	1252			342	353	360	469	374	494
				1126		1359		1169				394		597		425
				1273		1175		1304				568		493		514
				1275				1220				532				504
								1360								545
								1168								438
								1319								567
								1356								583
								1391								713
								1349								600
	Sup Fig. 2d	Correlation between valvular lipid deposition (% ORO positive area) and LDL levels (mg/dL)
		LDL (X axis)	Valvular lipids (Y axis)
		621	7.67945
		539	7.47814
		656	4.2908
		414	0.310416
		568	5.78426
		532	3.26249
		749	17.5633
		464	24.612
		597	15.908
		493	16.613
		474	11.6217
		494	14.5207
		425	8.24951
		514	14.5397
		370	0
		507	0.188405
		324	0
		454	0.180985
		389	0.470694
		417	5.80944
		373	0
		360	0.800053
		372	2.10051
		456	5.06449
		478	2.13059
		277	1.95939
		374	10.0804

## Sheet: Sup Fig. 3
	Sup Fig. 3a	Average expression levels of scavenger receptor genes in the aortic valve tissue of C57BL/6J, Apoe-/-, and Ldlr-/- mice
			Scavenger receptors	Mouse model	Diet
		C57BL/6J_chow_1	4.48317	C57BL/6J	Chow
		C57BL/6J_chow_2	4.46973	C57BL/6J	Chow
		C57BL/6J_chow_3	4.44207	C57BL/6J	Chow
		Apoe-/-_chow_1	4.47136	Apoe-/-	Chow
		Apoe-/-_chow_2	4.53725	Apoe-/-	Chow
		Apoe-/-_chow_3	4.36137	Apoe-/-	Chow
		Apoe-/-_WD_1	4.57411	Apoe-/-	WD
		Apoe-/-_WD_2	4.44473	Apoe-/-	WD
		Apoe-/-_WD_3	4.42044	Apoe-/-	WD
		Ldlr-/-_chow_1	4.65787	Ldlr-/-	Chow
		Ldlr-/-_chow_2	4.29733	Ldlr-/-	Chow
		Ldlr-/-_chow_3	4.35281	Ldlr-/-	Chow
		Ldlr-/-_WD_1	4.39052	Ldlr-/-	WD
		Ldlr-/-_WD_2	4.47782	Ldlr-/-	WD
		Ldlr-/-_WD_3	4.49245	Ldlr-/-	WD
	Sup Fig. 3b	Expression levels of each LDL/oxLDL scavenger receptor gene in the aortic valve tissue of C57BL/6J, Apoe-/-, and Ldlr-/- mice
			Cd36	Olr1	Msr1	Scarb1	Mouse model	Diet
		C57BL/6J_chow_1	6.28133	1.0072	4.3147	3.91934	C57BL/6J	Chow
		C57BL/6J_chow_2	6.10601	1.8679	4.42089	3.73118	C57BL/6J	Chow
		C57BL/6J_chow_3	5.58676	0.62293	3.82375	3.87676	C57BL/6J	Chow
		Apoe-/-_chow_1	5.75569	0.992768	3.78241	3.853	Apoe-/-	Chow
		Apoe-/-_chow_2	6.58691	1.29278	4.0072	4	Apoe-/-	Chow
		Apoe-/-_chow_3	5.31397	0.495695	3.45681	3.88069	Apoe-/-	Chow
		Apoe-/-_WD_1	6.1177	1.51096	4.8505	3.99729	Apoe-/-	WD
		Apoe-/-_WD_2	6.02945	2.41954	4.19535	4.04002	Apoe-/-	WD
		Apoe-/-_WD_3	4.8535	1.08406	4.19692	3.77083	Apoe-/-	WD
		Ldlr-/-_chow_1	6.29609	0.85599	4.55336	3.98641	Ldlr-/-	Chow
		Ldlr-/-_chow_2	5.24793	1.16993	3.63691	3.60288	Ldlr-/-	Chow
		Ldlr-/-_chow_3	5.21762	1.44361	3.72247	3.69933	Ldlr-/-	Chow
		Ldlr-/-_WD_1	5.41718	1.1635	4.10434	3.84699	Ldlr-/-	WD
		Ldlr-/-_WD_2	5.374	1.44361	4.41684	4.10518	Ldlr-/-	WD
		Ldlr-/-_WD_3	5.83491	1.38957	4.50906	3.87578	Ldlr-/-	WD

## Sheet: Fig. 2
	Fig. 2b	Percentage of leukocytes, macrophages, and macrophage subsets (% in single cells)
		Leukocyte
		C57BL/6J		Apoe-/-		Ldlr-/-
		chow	WD	chow	WD	chow	WD
		16.8719	23.3553	25.0917	23.5294	16.7686	38.9105
		18.2646	15.9274	23.2959	24.2574	16.0736	36.2245
		12.9384	13.089	23.649	38.2403	22.8682	44.6914
		14.2442	14.834	25.2577	32.963	22.3647	39.3258
		15.4839	20.5212	25.0865	31.1966	25.5882	30.4546
		Macrophage
		C57BL/6J		Apoe-/-		Ldlr-/-
		chow	WD	chow	WD	chow	WD
		11.9927	20.7648	14.2333	21.267	10.4803	33.0739
		12.8013	14.0457	14.2364	19.3069	10.6135	29.0816
		10.4443	11.0529	16.5864	32.6565	15.0388	34.8148
		11.3372	12.0851	18.0412	26.2963	16.3818	32.1348
		13.871	17.4267	18.6274	20.0855	18.2353	23.4091
		MHC-IIhi CD11c+ CD206- Macrophage
		C57BL/6J		Apoe-/-		Ldlr-/-
		chow	WD	chow	WD	chow	WD
		7.66074	9.62171	8.3639	14.4796	6.28821	19.4552
		7.25763	7.66129	10.1812	15.5941	6.93252	17.3469
		5.76773	4.18848	8.13269	18.6125	8.75969	21.9753
		7.26744	6.0166	9.27835	17.4074	9.11681	18.427
		6.93548	8.63192	9.80392	13.6752	11.1765	17.5
		MHC-IIlo CD11c- CD206+ Macrophage
		C57BL/6J		Apoe-/-		Ldlr-/-
		chow	WD	chow	WD	chow	WD
		2.18878	4.81086	4.54879	2.26244	2.70742	4.66926
		3.32084	2.55376	1.81191	1.73267	1.96319	4.59184
		1.63679	2.38511	5.29695	4.73773	3.25581	2.71605
		1.74419	2.28216	2.57732	2.22222	3.91738	5.61798
		3.01075	3.74593	5.76701	1.28205	3.82353	2.95454
	Fig. 2c	Correlations between percentage of MHC-IIhi CD11c+ CD206- macrophage (% in single cells) and blood lipid profiles (mg/dL)
		Total cholesterol (X axis)	Percentage of MHC-IIhi CD11c+ CD206- macrophage (Y axis)		LDL (X axis)	Percentage of MHC-IIhi CD11c+ CD206- macrophage (Y axis)
		859	14.4796		255	14.4796
		1324	15.5941		348	15.5941
		1031	18.6125		378	18.6125
		1058	17.4074		316	17.4074
		978	13.6752		306	13.6752
		1122	19.4552		446	19.4552
		1042	17.3469		417	17.3469
		832	21.9753		404	21.9753
		896	18.427		346	18.427
		1066	17.5		401	17.5
	Fig. 2e	Quantification of valvular lipid deposition (% ORO positive area) and thickness of aortic valve (µm)
		Valvular lipids			Valvular thickness
		Non-injected Apoe-/-	PCSK9-AAV-injected Apoe-/-		Non-injected Apoe-/-	PCSK9-AAV-injected Apoe-/-
		21.5592	33.5892		70.0954	85.3183
		2.49333	77.1341		51.1252	110.851
		12.425	50.8973		120.137	154.971
		5.54404	39.4331		65.0644	188.318
		4.88303	68.5971		60.8431	136.155
	Fig. 2f	Total cholesterol and LDL levels (mg/dL)
		Total cholesterol			LDL
		Non-injected Apoe-/-	PCSK9-AAV-injected Apoe-/-		Non-injected Apoe-/-	PCSK9-AAV-injected Apoe-/-
		1600	1530		520	650
		1575	1845		470	790
		680	1685		210	730
		990	2075		355	970
		1710			520
	Fig. 2g	Correlation between valvular lipid deposition (% ORO positive area) and lipid profiles (mg/dL)
		Total cholesterol (X axis)	Valvular lipids (Y axis)		LDL (X axis)	Valvular lipids (Y axis)
		1600	21.5592		520	21.5592
		1575	2.49333		470	2.49333
		680	12.425		210	12.425
		990	5.54404		355	5.54404
		1710	4.88303		520	4.88303
		1530	33.5892		650	33.5892
		1845	77.1341		790	77.1341
		1685	39.4331		730	39.4331
		2075	68.5971		970	68.5971
	Fig. 2i	Quantification of CD68+ macrophages accumulated in the aortic valve (cell count/valve leaflet)
		Non-injected Apoe-/-	PCSK9-AAV-injected Apoe-/-
		18.5	7
		7	17
		4	26
		1	21
		2	21.5
	Fig. 2k	Quantification of valvular lipid deposition (% ORO positive area) with blood lipid profiles (mg/dL)
		Valvular lipids			Total cholesterol			LDL
		Ldlr-/- WD	Ldlr-/- WD+Ezetimibe		Ldlr-/- WD	Ldlr-/- WD+Ezetimibe		Ldlr-/- WD	Ldlr-/- WD+Ezetimibe
		6.86937	0.395025		804	303		281	86
		11.9536	0.355544		888	338		315	90
		11.9158	0.351553		912	234		348	61
		19.8344	0.192426		957	297		353	85
	Fig. 2m	Percentage of each cell population (% in single cells)
		Leukocyte			VEC			VIC			Macrophage			MHC-IIhi CD11c+ CD206- Macrophage			MHC-IIlo CD11c- CD206+ Macrophage			DC
		Ldlr-/- WD	Ldlr-/- WD+Ezetimibe		Ldlr-/- WD	Ldlr-/- WD+Ezetimibe		Ldlr-/- WD	Ldlr-/- WD+Ezetimibe		Ldlr-/- WD	Ldlr-/- WD+Ezetimibe		Ldlr-/- WD	Ldlr-/- WD+Ezetimibe		Ldlr-/- WD	Ldlr-/- WD+Ezetimibe		Ldlr-/- WD	Ldlr-/- WD+Ezetimibe
		41.989	32.1006		2.48619	1.99704		48.3425	61.8343		28.1768	25.1479		19.0608	13.0177		3.03867	5.10355		7.18232	2.66272
		33.1992	34.5055		3.01811	3.73626		57.1429	56.4835		22.5352	22.4176		17.3038	15.3846		2.21328	2.63736		4.02414	3.2967
		61.5085	32.8308		1.95059	5.02513		31.3394	54.9414		41.8726	22.2781		27.8284	12.3953		4.29129	3.01507		5.59168	3.8526
		34.3465	21.843		2.43161	5.80205		56.535	67.2355		25.5319	15.6997		13.0699	8.19113		3.03951	4.43686		2.12766	2.04778
		50.9843	25.5065		1.1811	2.76243		41.5354	68.7845		38.3858	19.8895		28.5433	9.57643		2.75591	3.95948		5.11811	1.84162

## Sheet: Sup Fig. 5
	Sup Fig. 5a	Percentage of VEC, VIC, and DC (% in single cells)
		VEC
		C57BL/6J		Apoe-/-		Ldlr-/-
		chow	WD	chow	WD	chow	WD
		4.33197	2.17928	3.30154	2.26244	2.96943	6.22568
		2.62453	1.94893	3.27869	0.49505	2.63804	4.08163
		2.0265	1.45433	3.69181	1.35364	4.18605	3.45679
		1.74419	2.33403	1.54639	2.96296	3.34758	3.37079
		2.74193	1.14007	3.22953	1.49573	5.29412	1.13636
		VIC
		C57BL/6J		Apoe-/-		Ldlr-/-
		chow	WD	chow	WD	chow	WD
		77.8386	68.1743	69.6258	67.4208	79.9127	47.0817
		79.0305	74.7312	70.1467	67.8218	80.6749	50
		77.085	80.9773	71.6961	52.9611	72.2481	47.1605
		77.6163	76.9191	65.9794	56.2963	74.5726	51.236
		77.5269	72.4756	70.8189	60.8974	59.4118	62.7273
		DC
		C57BL/6J		Apoe-/-		Ldlr-/-
		chow	WD	chow	WD	chow	WD
		1.27679	1.1102	0.660308	1.35747	1.57205	1.16732
		0.883771	0.336022	2.84728	3.46535	2.08589	3.57143
		0.857366	0.814427	1.1236	2.70728	1.62791	4.93827
		1.16279	1.08921	3.09278	2.59259	0.925926	3.14607
		0.16129	0.651466	1.38408	3.20513	3.82353	3.86364
	Sup Fig. 5b	Total cholesterol and LDL levels (mg/dL)
		Total cholesterol							LDL
		C57BL/6J		Apoe-/-		Ldlr-/-			C57BL/6J		Apoe-/-		Ldlr-/-
		81	190	514	859	321	1122		6	18	55	255	106	446
		83	189	499	1324	288	1042		4	22	50	348	98	417
		104	216	397	1031	296	832		5	23	71	378	85	404
		100	211	339	1058	305	896		5	19	51	316	85	346
		98	205	483	978	299	1066		8	20	68	306	106	401
	Sup Fig. 5c	Correlations of total cholesterol and LDL levels (mg/dL) with the percentage of leukocytes and macrophages (% in single cells)
		Total cholesterol (X axis)	Percentage of leukocyte (Y axis)		LDL (X axis)	Percentage of leukocyte (Y axis)		Total cholesterol (X axis)	Percentage of macrophage (Y axis)		LDL (X axis)	Percentage of macrophage (Y axis)
		859	23.5294		255	23.5294		859	21.267		255	21.267
		1324	24.2574		348	24.2574		1324	19.3069		348	19.3069
		1031	38.2403		378	38.2403		1031	32.6565		378	32.6565
		1058	32.963		316	32.963		1058	26.2963		316	26.2963
		978	31.1966		306	31.1966		978	20.0855		306	20.0855
		1122	38.9105		446	38.9105		1122	33.0739		446	33.0739
		1042	36.2245		417	36.2245		1042	29.0816		417	29.0816
		832	44.6914		404	44.6914		832	34.8148		404	34.8148
		896	39.3258		346	39.3258		896	32.1348		346	32.1348
		1066	30.4546		401	30.4546		1066	23.4091		401	23.4091
	Sup Fig. 5d	Total cholesterol and LDL levels (mg/dL)
		Total cholesterol			LDL
		Ldlr-/- WD	Ldlr-/- WD+Ezetimibe		Ldlr-/- WD	Ldlr-/- WD+Ezetimibe
		1002	492		508	196
		1016	397		563	142
		998	468		550	176
		1000	406		553	145
		1308	460		569	168

## Sheet: Fig. 3
	Fig. 3c	Absolute cell number and relative proportion of the major cell lineages from each mouse model
			Cell lineage	No. of cells	% Proportion
		C57BL/6J	VICs & Stromal cells	1816	58.4111
			Mac	797	25.6353
			VEC	339	10.9038
			DCs	54	1.73689
			T cells	33	1.06143
			Cdk1+ Mac	39	1.25442
			B cells	31	0.997105
		Apoe-/-	VICs & Stromal cells	623	42.1801
			Mac	614	41.5708
			VEC	94	6.36425
			DCs	47	3.18213
			T cells	54	3.65606
			Cdk1+ Mac	42	2.8436
			B cells	3	0.203114
		Ldlr-/-	VICs & Stromal cells	439	22.0825
			Mac	1136	57.1429
			VEC	103	5.18109
			DCs	110	5.5332
			T cells	123	6.18712
			Cdk1+ Mac	75	3.77264
			B cells	2	0.100604
	Fig. 3f	Measurement of MHC-II+ volume in the aortic valve (µm3)
		Ccr2 +/+	Ccr2 -/-
		6348.59	3466.85
		6357.14	2571.04
		4984.06	2451.46
		6597.37	1350.65
		6551.46	2629.77
		8395.39
	Fig. 3g	Total cholesterol and LDL levels (mg/dL)
		Total cholesterol			LDL
		Ccr2 +/+	Ccr2 -/-		Ccr2 +/+	Ccr2 -/-
		882	1962		348	678
		1467	1908		513	648
		1488	1236		570	402
		1308	1485		507	549
		1602	1695		600	618
		1488			579

## Sheet: Fig. 4
	Fig. 4c	Absolute cell number and relative proportion of leukocyte subsets from each mouse model								Fig. 4h	Cell proportion of functional cell states in macrophages for each mouse model
			Cluster	No. of cells	% Proportion							C57BL/6J	Apoe-/-	Ldlr-/-
		C57BL/6J	LEU_C0	307	32.1803						S1	24.0629	47.619	53.3778
			LEU_C1	227	23.7945						S2	65.4172	32.8725	27.1893
			LEU_C2	181	18.9727						S3	10.52	19.5084	19.4329
			LEU_C3	43	4.50734
			LEU_C4	45	4.71698
			LEU_C5	32	3.3543
			LEU_C6	12	1.25786
			LEU_C7	35	3.66876
			LEU_C8	20	2.09644
			LEU_C9	21	2.20126
			LEU_C10	31	3.24948
		Apoe-/-	LEU_C0	220	28.9474
			LEU_C1	246	32.3684
			LEU_C2	59	7.76316
			LEU_C3	40	5.26316
			LEU_C4	51	6.71053
			LEU_C5	40	5.26316
			LEU_C6	41	5.39474
			LEU_C7	35	4.60526
			LEU_C8	14	1.84211
			LEU_C9	11	1.44737
			LEU_C10	3	0.394737
		Ldlr-/-	LEU_C0	446	30.8437
			LEU_C1	434	30.0138
			LEU_C2	93	6.43154
			LEU_C3	109	7.53804
			LEU_C4	86	5.94744
			LEU_C5	87	6.0166
			LEU_C6	71	4.9101
			LEU_C7	53	3.66528
			LEU_C8	52	3.59613
			LEU_C9	13	0.899032
			LEU_C10	2	0.138313
	Fig. 4g	Average expression level of pro-inflammatory and anti-inflammatory genes in each cluster
		Cell barcode	Pro-inflammatory score	Anti-inflammatory score	State	Cluster
		ApoE-KO_AAAGATGAGCACCGTC	1.06948	0	S1	LEU_C0
		ApoE-KO_AAAGATGTCCGAACGC	1.08295	0.241704	S1	LEU_C0
		ApoE-KO_AAAGTAGAGTAGTGCG	0.695436	0.374122	S1	LEU_C0
		ApoE-KO_AAGACCTCATCTGGTA	1.10608	0.211268	S1	LEU_C0
		ApoE-KO_AAGGCAGAGATGTTAG	0.471816	0	S1	LEU_C0
		ApoE-KO_ACACCAAAGAGATGAG	0.826058	0	S1	LEU_C0
		ApoE-KO_ACACCCTCAATGGATA	0.798061	0	S1	LEU_C0
		ApoE-KO_ACACCCTTCACCTCGT	1.12655	0	S1	LEU_C0
		ApoE-KO_ACGCCGAGTATAGGTA	0.572574	0	S1	LEU_C0
		ApoE-KO_ACGGGTCGTATATCCG	0.797177	0	S1	LEU_C0
		ApoE-KO_ACGTCAAGTCTAAACC	1.14339	0.262724	S1	LEU_C0
		ApoE-KO_ACTATCTTCATCATTC	0.730114	0	S1	LEU_C0
		ApoE-KO_ACTGTCCTCTACTCAT	0.754668	0	S1	LEU_C0
		ApoE-KO_ACTTACTCAAGTAGTA	0.786778	0	S1	LEU_C0
		ApoE-KO_ACTTACTTCGGGAGTA	0.841719	0	S1	LEU_C0
		ApoE-KO_AGATCTGAGAAGCCCA	1.26676	0	S1	LEU_C0
		ApoE-KO_AGATTGCTCCCGGATG	0.840133	0	S1	LEU_C0
		ApoE-KO_AGCAGCCAGGGTGTTG	0.83024	0	S1	LEU_C0
		ApoE-KO_AGCCTAACAAAGCGGT	0.665532	0	S1	LEU_C0
		ApoE-KO_AGCGTATAGAGTGACC	0.938981	0	S1	LEU_C0
		ApoE-KO_AGCGTCGAGTACCGGA	0.946206	0	S1	LEU_C0
		ApoE-KO_AGCTCTCGTGCGATAG	0.965292	0	S1	LEU_C0
		ApoE-KO_AGTGAGGGTTTCCACC	0.791601	0.300959	S1	LEU_C0
		ApoE-KO_ATCATCTTCAGCACAT	0.759979	0.41924	S1	LEU_C0
		ApoE-KO_ATCATGGAGTCGTTTG	0.914492	0.187987	S1	LEU_C0
		ApoE-KO_ATGAGGGCACATCCAA	0.943478	0	S1	LEU_C0
		ApoE-KO_ATGCGATCACACGCTG	1.1629	0	S1	LEU_C0
		ApoE-KO_ATGCGATCATAAGACA	1.06489	0	S1	LEU_C0
		ApoE-KO_ATGGGAGCAATCGGTT	1.16815	0	S1	LEU_C0
		ApoE-KO_ATTACTCAGATTACCC	0.989749	0	S1	LEU_C0
		ApoE-KO_CAACTAGTCTGTCTAT	0.750511	0.275887	S1	LEU_C0
		ApoE-KO_CAAGTTGGTGCACCAC	1.04645	0	S1	LEU_C0
		ApoE-KO_CACAAACTCCTCAATT	0.758157	0.227653	S1	LEU_C0
		ApoE-KO_CACAGGCTCTTACCTA	0.726499	0.223665	S1	LEU_C0
		ApoE-KO_CACATTTCACCCATTC	0.771223	0	S1	LEU_C0
		ApoE-KO_CACATTTGTTCCTCCA	0.364243	0.167577	S1	LEU_C0
		ApoE-KO_CAGCTGGCATGTCTCC	0.794291	0	S1	LEU_C0
		ApoE-KO_CAGGTGCCAGTTCATG	1.03163	0	S1	LEU_C0
		ApoE-KO_CATCGGGAGCTCCCAG	0.74263	0	S1	LEU_C0
		ApoE-KO_CATTCGCAGAAGAAGC	1.23745	0.222947	S1	LEU_C0
		ApoE-KO_CATTCGCCAAGGACAC	0.833312	0	S1	LEU_C0
		ApoE-KO_CCACTACCAAACTGCT	0.635045	0	S1	LEU_C0
		ApoE-KO_CCCTCCTGTTGGTTTG	0.802894	0.159686	S1	LEU_C0
		ApoE-KO_CCTAGCTAGCCAGTAG	0.914311	0	S1	LEU_C0
		ApoE-KO_CCTCAGTCACGTGAGA	1.26058	0.142966	S1	LEU_C0
		ApoE-KO_CCTTCGACATTTGCTT	0.769633	0	S1	LEU_C0
		ApoE-KO_CCTTTCTCAAGTCTGT	0.791304	0	S1	LEU_C0
		ApoE-KO_CGACTTCTCAGGCGAA	0.735047	0	S1	LEU_C0
		ApoE-KO_CGAGCACGTACCGGCT	0.94404	0	S1	LEU_C0
		ApoE-KO_CGATGGCGTCGTGGCT	0.630841	0	S1	LEU_C0
		ApoE-KO_CGCGTTTAGGTGTTAA	0	0	S1	LEU_C0
		ApoE-KO_CGCGTTTTCATCGCTC	0.965194	0	S1	LEU_C0
		ApoE-KO_CGCTTCAGTCGGGTCT	0.210102	0	S1	LEU_C0
		ApoE-KO_CGGACGTGTAGAAGGA	0.978506	0	S1	LEU_C0
		ApoE-KO_CGTTGGGGTCATCCCT	1.12416	0	S1	LEU_C0
		ApoE-KO_CTAATGGCATTGTGCA	0.952915	0	S1	LEU_C0
		ApoE-KO_CTACCCATCGGATGTT	0.733159	0.416133	S1	LEU_C0
		ApoE-KO_CTACGTCCATCGATGT	0.200135	0	S1	LEU_C0
		ApoE-KO_CTCCTAGGTGAGTGAC	1.20081	0	S1	LEU_C0
		ApoE-KO_CTCGTCATCCAACCAA	1.22072	0	S1	LEU_C0
		ApoE-KO_CTCTAATTCGAGAGCA	0.801901	0	S1	LEU_C0
		ApoE-KO_CTGAAACCAACACCTA	0.962623	0.307932	S1	LEU_C0
		ApoE-KO_CTGAAGTTCAACGGGA	1.07754	0	S1	LEU_C0
		ApoE-KO_CTGGTCTGTTCTGAAC	0.984683	0	S1	LEU_C0
		ApoE-KO_CTTCTCTAGCAGCGTA	0.89784	0.268806	S1	LEU_C0
		ApoE-KO_CTTCTCTAGCATGGCA	1.01729	0	S1	LEU_C0
		ApoE-KO_CTTCTCTCATACTCTT	0.789325	0	S1	LEU_C0
		ApoE-KO_GAAACTCGTTCGCGAC	0.781272	0	S1	LEU_C0
		ApoE-KO_GAAATGAAGATGCCAG	0.710657	0	S1	LEU_C0
		ApoE-KO_GAACCTACAGTATAAG	0.997358	0.178748	S1	LEU_C0
		ApoE-KO_GAAGCAGAGCCGTCGT	0.968036	0	S1	LEU_C0
		ApoE-KO_GACGTGCTCTGCGTAA	1.20886	0	S1	LEU_C0
		ApoE-KO_GACTAACAGAGCCTAG	0.794982	0	S1	LEU_C0
		ApoE-KO_GATCGATTCATGCTCC	0.820807	0	S1	LEU_C0
		ApoE-KO_GCACATACACTTAACG	1.15915	0.448364	S1	LEU_C0
		ApoE-KO_GCACTCTTCCCAACGG	0.885612	0	S1	LEU_C0
		ApoE-KO_GCATACAAGGTCGGAT	0.933084	0.218965	S1	LEU_C0
		ApoE-KO_GCATGTAGTTATCCGA	0.778605	0.185255	S1	LEU_C0
		ApoE-KO_GCCAAATTCTTGTCAT	1.05165	0.226677	S1	LEU_C0
		ApoE-KO_GCCTCTATCTTGGGTA	1.09228	0	S1	LEU_C0
		ApoE-KO_GCGACCACATCGGACC	0.762903	0.213245	S1	LEU_C0
		ApoE-KO_GCGCGATCACAGCGTC	1.13721	0	S1	LEU_C0
		ApoE-KO_GCTGCGACACTGTGTA	0.987582	0.180804	S1	LEU_C0
		ApoE-KO_GCTGGGTGTGAGTGAC	0.749214	0	S1	LEU_C0
		ApoE-KO_GCTTCCAAGTGGGATC	1.29689	0.209401	S1	LEU_C0
		ApoE-KO_GCTTGAATCAAGGCTT	0	0.311432	S1	LEU_C0
		ApoE-KO_GGAATAACACTGAAGG	0.771278	0	S1	LEU_C0
		ApoE-KO_GGACAAGCACCTATCC	0.937841	0	S1	LEU_C0
		ApoE-KO_GGACAAGGTCGAAAGC	1.07094	0	S1	LEU_C0
		ApoE-KO_GGACAGATCGGAGGTA	0.76574	0	S1	LEU_C0
		ApoE-KO_GGAGCAATCTGCAAGT	1.08392	0	S1	LEU_C0
		ApoE-KO_GGGAATGCAGGTCTCG	1.16125	0	S1	LEU_C0
		ApoE-KO_GGGACCTCACTAGTAC	0.802153	0.2485	S1	LEU_C0
		ApoE-KO_GGGTTGCTCTGCGGCA	0.758732	0	S1	LEU_C0
		ApoE-KO_GGTATTGAGAGACTAT	0.778368	0	S1	LEU_C0
		ApoE-KO_GTACTCCCAAGTCTGT	0.885455	0	S1	LEU_C0
		ApoE-KO_GTCAAGTCAATCCGAT	0.944934	0	S1	LEU_C0
		ApoE-KO_GTCTCGTGTACAGTGG	0.829607	0	S1	LEU_C0
		ApoE-KO_GTCTCGTTCAACGAAA	0	0.633408	S1	LEU_C0
		ApoE-KO_GTGCAGCCACTTCTGC	0.885127	0.197446	S1	LEU_C0
		ApoE-KO_GTGCATAGTAGGACAC	0.779932	0	S1	LEU_C0
		ApoE-KO_GTGCATATCATCTGCC	0.83462	0	S1	LEU_C0
		ApoE-KO_GTGCGGTAGACAAGCC	0.342362	0.358102	S1	LEU_C0
		ApoE-KO_GTGTGCGAGACTAAGT	0.679557	0	S1	LEU_C0
		ApoE-KO_GTTAAGCGTTCAGCGC	0.70091	0.198508	S1	LEU_C0
		ApoE-KO_GTTCATTAGTACGTTC	0.764712	0	S1	LEU_C0
		ApoE-KO_GTTCATTGTATGAATG	0.667418	0.235932	S1	LEU_C0
		ApoE-KO_GTTCGGGAGTCGTTTG	0.745107	0.459558	S1	LEU_C0
		ApoE-KO_GTTTCTACACGACGAA	0.764674	0	S1	LEU_C0
		ApoE-KO_TAAGAGAAGCTAGTCT	0.802034	0	S1	LEU_C0
		ApoE-KO_TAAGAGATCCACGTTC	0.755292	0.173892	S1	LEU_C0
		ApoE-KO_TAAGCGTAGCCACTAT	1.17835	0	S1	LEU_C0
		ApoE-KO_TACGGTAGTGTGTGCC	0.846769	0	S1	LEU_C0
		ApoE-KO_TAGGCATGTCCAAGTT	0.949155	0	S1	LEU_C0
		ApoE-KO_TAGGCATGTCTTGATG	0.501062	0.249947	S1	LEU_C0
		ApoE-KO_TATTACCTCAGTCCCT	0.797924	0	S1	LEU_C0
		ApoE-KO_TCAACGACAAATACAG	0.995439	0	S1	LEU_C0
		ApoE-KO_TCAGGTACACTGTGTA	1.05	0	S1	LEU_C0
		ApoE-KO_TCCCGATGTTAAAGTG	0.905164	0	S1	LEU_C0
		ApoE-KO_TCGCGTTCAAGCTGGA	0.900413	0	S1	LEU_C0
		ApoE-KO_TCGTACCTCCAGGGCT	1.02285	0	S1	LEU_C0
		ApoE-KO_TCGTAGAGTTACGCGC	1.07855	0.214958	S1	LEU_C0
		ApoE-KO_TCTTCGGCAAGACGTG	0.857363	0	S1	LEU_C0
		ApoE-KO_TGAAAGACATCACGAT	1.08472	0.291603	S1	LEU_C0
		ApoE-KO_TGACTTTAGAACTCGG	1.14246	0	S1	LEU_C0
		ApoE-KO_TGAGCCGGTTATCCGA	1.09348	0.208067	S1	LEU_C0
		ApoE-KO_TGCACCTGTTAAGGGC	1.04619	0	S1	LEU_C0
		ApoE-KO_TGCCCATTCAATCTCT	0.902216	0	S1	LEU_C0
		ApoE-KO_TGCGGGTTCTGATACG	0.852225	0	S1	LEU_C0
		ApoE-KO_TGCTACCGTTCCTCCA	1.20896	0.377482	S1	LEU_C0
		ApoE-KO_TGGCGCAAGGGTCGAT	1.02035	0	S1	LEU_C0
		ApoE-KO_TGGGAAGTCAATACCG	1.44676	0	S1	LEU_C0
		ApoE-KO_TGGTTAGTCAAGATCC	1.04124	0.308278	S1	LEU_C0
		ApoE-KO_TGTGGTAGTCGTTGTA	1.17333	0	S1	LEU_C0
		ApoE-KO_TTAACTCCAGCGAACA	0.954441	0	S1	LEU_C0
		ApoE-KO_TTCGGTCCACAGTCGC	0.904998	0.253264	S1	LEU_C0
		ApoE-KO_TTTGCGCAGGTGATTA	0.730774	0	S1	LEU_C0
		ApoE-KO_TTTGGTTTCTGGCGTG	0.719465	0	S1	LEU_C0
		AV_AACACGTTCCCAAGAT	0.777417	0	S1	LEU_C0
		AV_AACGTTGCACAGGAGT	0.572616	0	S1	LEU_C0
		AV_AACTCTTGTAAGAGGA	0.960599	0	S1	LEU_C0
		AV_AATCGGTAGAAGGGTA	0.621656	0	S1	LEU_C0
		AV_AATCGGTAGCTTCGCG	0.800895	0	S1	LEU_C0
		AV_ACCTTTAGTGAAGGCT	1.00813	0.301314	S1	LEU_C0
		AV_ACGATGTCACCTGGTG	0.494032	0	S1	LEU_C0
		AV_ACGCAGCTCTTTCCTC	0.420137	0	S1	LEU_C0
		AV_ACGGCCAAGACAGGCT	0.529815	0	S1	LEU_C0
		AV_AGAGCGAAGAGTACCG	0.768846	0	S1	LEU_C0
		AV_AGAGTGGGTTTGGGCC	0.952973	0.287603	S1	LEU_C0
		AV_AGCGGTCTCATTTGGG	0.688339	0.30115	S1	LEU_C0
		AV_AGCTCTCGTCGCGTGT	0.938964	0	S1	LEU_C0
		AV_AGCTTGACAGGGAGAG	0.728061	0	S1	LEU_C0
		AV_AGGGAGTTCTTGTCAT	0.771593	0	S1	LEU_C0
		AV_AGTCTTTTCACTCTTA	0.937398	0	S1	LEU_C0
		AV_ATAACGCTCATTGCCC	0.786771	0.512621	S1	LEU_C0
		AV_ATCGAGTAGTCTTGCA	0.806848	0.498417	S1	LEU_C0
		AV_CACAAACAGCCAGGAT	0.528665	0	S1	LEU_C0
		AV_CACACTCAGATCACGG	0.722468	0.379781	S1	LEU_C0
		AV_CACACTCTCAAGGCTT	0.767551	0	S1	LEU_C0
		AV_CACTCCACATTGAGCT	0.833852	0.277951	S1	LEU_C0
		AV_CAGAGAGCAACTGGCC	0.724623	0.473305	S1	LEU_C0
		AV_CAGCAGCAGCCACGCT	1.5569	0	S1	LEU_C0
		AV_CAGCATATCCTCATTA	0.762982	0	S1	LEU_C0
		AV_CAGCCGACAGTCAGCC	0.800659	0	S1	LEU_C0
		AV_CAGCCGATCCGGCACA	0.734435	0.410717	S1	LEU_C0
		AV_CATCCACTCCAAACTG	0.781218	0	S1	LEU_C0
		AV_CCAATCCTCATTATCC	0.712479	0	S1	LEU_C0
		AV_CCACGGAAGACTAAGT	0.72804	0	S1	LEU_C0
		AV_CCACTACTCCAAAGTC	0.483305	0	S1	LEU_C0
		AV_CCATGTCTCTGTGCAA	0.786136	0	S1	LEU_C0
		AV_CCGGGATAGCGATGAC	0.690802	0	S1	LEU_C0
		AV_CCGGTAGTCGCGTAGC	0.990425	0	S1	LEU_C0
		AV_CCTACACGTAAGTTCC	0.907041	0	S1	LEU_C0
		AV_CCTACCAAGGTAGCCA	0.648125	0	S1	LEU_C0
		AV_CCTTACGTCAAGGTAA	0.584623	0	S1	LEU_C0
		AV_CCTTTCTAGGAGTCTG	0.716602	0.303798	S1	LEU_C0
		AV_CCTTTCTGTTCCACGG	0.761519	0.512611	S1	LEU_C0
		AV_CCTTTCTTCAAACAAG	0.789512	0	S1	LEU_C0
		AV_CGATTGAGTTGTACAC	0.760261	0	S1	LEU_C0
		AV_CGATTGAGTTTCGCTC	0.766748	0	S1	LEU_C0
		AV_CGCCAAGAGACATAAC	0.724325	0	S1	LEU_C0
		AV_CGGACGTTCGCATGAT	0.716518	0.446421	S1	LEU_C0
		AV_CGGACTGCAGTCACTA	0.638073	0.205406	S1	LEU_C0
		AV_CGTCACTAGATCCCAT	0.779703	0	S1	LEU_C0
		AV_CGTGTCTGTGCGCTTG	1.54141	0	S1	LEU_C0
		AV_CGTTAGATCGCTAGCG	0.71842	0	S1	LEU_C0
		AV_CTACATTAGTATGACA	0.728468	0.309612	S1	LEU_C0
		AV_CTACGTCGTATCACCA	0.608158	0	S1	LEU_C0
		AV_CTAGCCTTCCTTTCGG	0.767408	0	S1	LEU_C0
		AV_CTCGAAAGTTACCGAT	0.73755	0	S1	LEU_C0
		AV_CTCGAGGAGTGTACGG	1.16057	0	S1	LEU_C0
		AV_CTGAAGTTCTCCGGTT	0.746498	0	S1	LEU_C0
		AV_CTGCCTAAGACGCTTT	1.03333	0	S1	LEU_C0
		AV_CTTAACTAGAGGTTAT	0.580937	0	S1	LEU_C0
		AV_CTTAGGATCCACGTGG	0.767701	0	S1	LEU_C0
		AV_CTTTGCGCAGATCTGT	0	0	S1	LEU_C0
		AV_GAACCTACATCGACGC	0.65718	0	S1	LEU_C0
		AV_GACACGCGTACCCAAT	1.01407	0	S1	LEU_C0
		AV_GACGTGCAGTGTCTCA	0.803799	0	S1	LEU_C0
		AV_GACTAACGTAGCCTCG	0.870322	0	S1	LEU_C0
		AV_GATCTAGAGTTACCCA	0.752255	0	S1	LEU_C0
		AV_GCATACACACAACGCC	0.936763	0	S1	LEU_C0
		AV_GCCAAATAGATAGCAT	0.76947	0.352635	S1	LEU_C0
		AV_GCTCTGTAGGAATCGC	0.675134	0	S1	LEU_C0
		AV_GCTCTGTCACTAAGTC	0.816133	0.314543	S1	LEU_C0
		AV_GCTGCAGTCGAGAGCA	1.03233	0.386498	S1	LEU_C0
		AV_GGCTCGAAGCGATCCC	0.820607	0	S1	LEU_C0
		AV_GGGTCTGCAGGGTTAG	0.615595	0	S1	LEU_C0
		AV_GTATTCTCAAGGCTCC	1.00741	0	S1	LEU_C0
		AV_GTCAAGTCATGCCCGA	0.758451	0	S1	LEU_C0
		AV_GTCATTTCAAGTAGTA	1.01712	0	S1	LEU_C0
		AV_GTGCATAAGTGTACGG	1.14241	0	S1	LEU_C0
		AV_GTGGGTCCAGTTAACC	0.468746	0	S1	LEU_C0
		AV_GTTAAGCGTATCTGCA	0.992378	0	S1	LEU_C0
		AV_GTTAAGCTCTGCTTGC	0.734854	0.253008	S1	LEU_C0
		AV_GTTCATTTCCCTCTTT	0.562662	0	S1	LEU_C0
		AV_GTTCTCGCATTGGTAC	1.208	0.447464	S1	LEU_C0
		AV_TACACGACACCGAAAG	0.705508	0	S1	LEU_C0
		AV_TACTCGCGTCCGTGAC	0.635315	0	S1	LEU_C0
		AV_TATGCCCAGTACGTAA	0.720621	0	S1	LEU_C0
		AV_TCAGATGCAGCTGTGC	0.618862	0	S1	LEU_C0
		AV_TCAGCTCAGAGCCTAG	0.942813	0.296015	S1	LEU_C0
		AV_TCTCATATCGGACAAG	0.628486	0	S1	LEU_C0
		AV_TCTCTAACAATCACAC	0.623773	0.434405	S1	LEU_C0
		AV_TCTCTAAGTTCACGGC	0.644479	0	S1	LEU_C0
		AV_TCTGAGAAGGTGCTTT	0.544131	0.308451	S1	LEU_C0
		AV_TGAGCCGAGCTCAACT	0.774741	0.355138	S1	LEU_C0
		AV_TGCGGGTCATCAGTAC	0.703043	0	S1	LEU_C0
		AV_TGCTGCTAGTGAATTG	0.297026	0	S1	LEU_C0
		AV_TGTCCCAAGAATGTTG	0.698412	0	S1	LEU_C0
		AV_TTAGGCAAGATAGCAT	0.758821	0	S1	LEU_C0
		AV_TTAGTTCAGGATCGCA	0.61412	0	S1	LEU_C0
		AV_TTAGTTCCAGGAACGT	0.698756	0.312679	S1	LEU_C0
		AV_TTATGCTCAGCTGTGC	1.08	0.394486	S1	LEU_C0
		AV_TTCTCAAGTCAACTGT	0.735027	0	S1	LEU_C0
		AV_TTCTTAGGTTACGACT	0.849622	0	S1	LEU_C0
		AV_TTTATGCGTGGTTTCA	0.650939	0	S1	LEU_C0
		AV_TTTGGTTAGGCTAGAC	0.737932	0	S1	LEU_C0
		LDLR-KO_AAAGTAGGTACCATCA	0.879953	0	S1	LEU_C0
		LDLR-KO_AAAGTAGGTGACAAAT	0.913425	0	S1	LEU_C0
		LDLR-KO_AACCATGTCGGCGCAT	0.997921	0.277004	S1	LEU_C0
		LDLR-KO_AACTCCCGTATAAACG	0.83101	0	S1	LEU_C0
		LDLR-KO_AACTTTCAGGGCACTA	0.963958	0	S1	LEU_C0
		LDLR-KO_AAGACCTAGGAACTGC	0.974808	0	S1	LEU_C0
		LDLR-KO_AAGACCTCAGTATGCT	0.510043	0.229985	S1	LEU_C0
		LDLR-KO_AAGACCTTCCCTAATT	0.745088	0	S1	LEU_C0
		LDLR-KO_AAGCCGCCAGGGTACA	0.884278	0	S1	LEU_C0
		LDLR-KO_AAGGCAGCAATCAGAA	1.00148	0.196103	S1	LEU_C0
		LDLR-KO_AAGGCAGTCATCACCC	1.04277	0.415347	S1	LEU_C0
		LDLR-KO_AAGTCTGAGTGACTCT	0.915494	0	S1	LEU_C0
		LDLR-KO_AAGTCTGAGTGCAAGC	1.01675	0	S1	LEU_C0
		LDLR-KO_AATCGGTGTAGGCTGA	1.15846	0	S1	LEU_C0
		LDLR-KO_AATCGGTGTCCGTCAG	0.699285	0.169995	S1	LEU_C0
		LDLR-KO_ACAGCCGTCATAGCAC	0.663904	0.485501	S1	LEU_C0
		LDLR-KO_ACAGCTAAGCTGCGAA	0.430605	0.301424	S1	LEU_C0
		LDLR-KO_ACATACGAGCGATTCT	1.06087	0	S1	LEU_C0
		LDLR-KO_ACATCAGGTTCCAACA	1.06502	0	S1	LEU_C0
		LDLR-KO_ACCAGTACAGTATAAG	1.21624	0	S1	LEU_C0
		LDLR-KO_ACCCACTCAGCATACT	1.02177	0	S1	LEU_C0
		LDLR-KO_ACCGTAAAGTCATCCA	0.719677	0	S1	LEU_C0
		LDLR-KO_ACCTTTATCCCTTGTG	0.985558	0.321228	S1	LEU_C0
		LDLR-KO_ACGATGTTCTGTCAAG	0.809059	0	S1	LEU_C0
		LDLR-KO_ACGCAGCCAAACCCAT	0.795325	0	S1	LEU_C0
		LDLR-KO_ACGCAGCTCAGCCTAA	1.04224	0	S1	LEU_C0
		LDLR-KO_ACGCCGAAGTTGTCGT	0.923264	0	S1	LEU_C0
		LDLR-KO_ACGGGTCGTCATATCG	1.38248	0	S1	LEU_C0
		LDLR-KO_ACGTCAAGTCTAGTCA	0.796194	0	S1	LEU_C0
		LDLR-KO_ACGTCAATCTGGAGCC	0.696986	0	S1	LEU_C0
		LDLR-KO_ACTATCTTCCGCGTTT	1.43247	0	S1	LEU_C0
		LDLR-KO_ACTGAACAGGCCGAAT	1.02275	0	S1	LEU_C0
		LDLR-KO_ACTGAGTTCACATGCA	0.95949	0	S1	LEU_C0
		LDLR-KO_ACTGCTCCATGTTCCC	0.583826	0	S1	LEU_C0
		LDLR-KO_ACTGCTCTCGTTGCCT	0.771788	0	S1	LEU_C0
		LDLR-KO_ACTGTCCGTGCAGGTA	0.862663	0	S1	LEU_C0
		LDLR-KO_ACTGTCCGTTAGTGGG	0.800424	0	S1	LEU_C0
		LDLR-KO_ACTTACTCATGCAATC	1.20438	0	S1	LEU_C0
		LDLR-KO_ACTTGTTGTGCAACGA	0.71338	0	S1	LEU_C0
		LDLR-KO_ACTTTCACACAGCCCA	0.871133	0	S1	LEU_C0
		LDLR-KO_ACTTTCACAGTGAGTG	0.908932	0	S1	LEU_C0
		LDLR-KO_AGACGTTCAGTGGGAT	1.06752	0	S1	LEU_C0
		LDLR-KO_AGAGCGAGTCCCTACT	0.876182	0.249416	S1	LEU_C0
		LDLR-KO_AGAGCTTGTCCGAATT	0.948949	0	S1	LEU_C0
		LDLR-KO_AGAGCTTTCATCGCTC	1.20503	0.404391	S1	LEU_C0
		LDLR-KO_AGATTGCCAAACTGCT	0	0	S1	LEU_C0
		LDLR-KO_AGCGGTCAGGCAGGTT	0.889353	0.325586	S1	LEU_C0
		LDLR-KO_AGCGTCGTCGGCGCAT	1.16933	0.339064	S1	LEU_C0
		LDLR-KO_AGCTCCTTCGGGAGTA	1.02759	0	S1	LEU_C0
		LDLR-KO_AGCTTGACAAGCTGAG	1.25331	0	S1	LEU_C0
		LDLR-KO_AGCTTGAGTGCAGACA	1.25134	0	S1	LEU_C0
		LDLR-KO_AGGCCACCATGCCACG	1.17383	0	S1	LEU_C0
		LDLR-KO_AGGGAGTGTTAAGGGC	1.15346	0	S1	LEU_C0
		LDLR-KO_AGTAGTCCAATGTAAG	0.884609	0.334527	S1	LEU_C0
		LDLR-KO_AGTGAGGCACAGCCCA	0.828183	0	S1	LEU_C0
		LDLR-KO_AGTGGGATCTCGTATT	0.944705	0	S1	LEU_C0
		LDLR-KO_ATCATCTTCTGCGTAA	0.794343	0	S1	LEU_C0
		LDLR-KO_ATCATGGAGAGTTGGC	0.914988	0	S1	LEU_C0
		LDLR-KO_ATCATGGCACATCCAA	0.82966	0	S1	LEU_C0
		LDLR-KO_ATCATGGTCGCACTCT	0.856982	0	S1	LEU_C0
		LDLR-KO_ATCTGCCAGACTAAGT	1.11769	0	S1	LEU_C0
		LDLR-KO_ATCTGCCGTCACCTAA	0.825184	0.49177	S1	LEU_C0
		LDLR-KO_ATGCGATTCCAGATCA	1.14489	0	S1	LEU_C0
		LDLR-KO_ATGGGAGGTTGCCTCT	0.701243	0.276914	S1	LEU_C0
		LDLR-KO_ATGTGTGCATGGTTGT	0.752927	0	S1	LEU_C0
		LDLR-KO_ATTATCCGTCCTCCAT	1.08103	0.210415	S1	LEU_C0
		LDLR-KO_ATTCTACAGCTCTCGG	0.84605	0	S1	LEU_C0
		LDLR-KO_ATTGGACCAATCTGCA	0.772595	0	S1	LEU_C0
		LDLR-KO_ATTTCTGAGTCATGCT	1.16699	0	S1	LEU_C0
		LDLR-KO_CAACCAATCTGCCCTA	0.923497	0	S1	LEU_C0
		LDLR-KO_CAACTAGCAGGCTGAA	0.791654	0	S1	LEU_C0
		LDLR-KO_CAAGAAAAGACAAGCC	1.10466	0	S1	LEU_C0
		LDLR-KO_CAAGAAACACTTGGAT	0.757016	0.233433	S1	LEU_C0
		LDLR-KO_CAAGATCAGCATCATC	1.06796	0.320899	S1	LEU_C0
		LDLR-KO_CAAGTTGGTACCGGCT	0.806876	0.279271	S1	LEU_C0
		LDLR-KO_CACAAACTCTGGCGAC	1.16622	0	S1	LEU_C0
		LDLR-KO_CACACTCCACCTCGTT	0.935144	0	S1	LEU_C0
		LDLR-KO_CACAGGCTCAATCACG	0.990164	0	S1	LEU_C0
		LDLR-KO_CACAGTAGTCATTAGC	0.754626	0	S1	LEU_C0
		LDLR-KO_CACATAGTCGGTCCGA	0.6649	0	S1	LEU_C0
		LDLR-KO_CACCTTGAGTGGACGT	1.18359	0.218556	S1	LEU_C0
		LDLR-KO_CACCTTGCAGCGAACA	1.07193	0	S1	LEU_C0
		LDLR-KO_CAGAATCAGAACTCGG	0.947564	0	S1	LEU_C0
		LDLR-KO_CAGAATCAGAGGTTGC	0.803549	0	S1	LEU_C0
		LDLR-KO_CAGAGAGGTTTGACAC	0.955694	0.317481	S1	LEU_C0
		LDLR-KO_CAGGTGCTCACGGTTA	1.18616	0	S1	LEU_C0
		LDLR-KO_CATATGGCACTTGGAT	0.958254	0	S1	LEU_C0
		LDLR-KO_CATATGGTCCAAAGTC	1.01363	0.201528	S1	LEU_C0
		LDLR-KO_CATCAGATCCACTGGG	0.928084	0.399983	S1	LEU_C0
		LDLR-KO_CATCCACAGTGACTCT	0.958306	0	S1	LEU_C0
		LDLR-KO_CATCGAAAGCCAACAG	0.826249	0	S1	LEU_C0
		LDLR-KO_CATCGAAGTTCCACTC	0.786533	0	S1	LEU_C0
		LDLR-KO_CATGCCTCAGGTCTCG	1.07888	0.377434	S1	LEU_C0
		LDLR-KO_CCACGGACACCAGTTA	0.791956	0	S1	LEU_C0
		LDLR-KO_CCATTCGAGAGATGAG	0.860293	0.473685	S1	LEU_C0
		LDLR-KO_CCCTCCTTCGCAAACT	0.899029	0	S1	LEU_C0
		LDLR-KO_CCGGTAGAGTTCGATC	0.705435	0	S1	LEU_C0
		LDLR-KO_CCGTACTGTCCGTTAA	0.755458	0	S1	LEU_C0
		LDLR-KO_CCGTACTGTCTAGAGG	0.585634	0	S1	LEU_C0
		LDLR-KO_CCTACACAGCCAACAG	0.92358	0.255257	S1	LEU_C0
		LDLR-KO_CCTAGCTAGAGCTATA	0.558499	0	S1	LEU_C0
		LDLR-KO_CCTATTACAGACAGGT	0.757529	0.278677	S1	LEU_C0
		LDLR-KO_CCTCTGAGTTAAGATG	0.910423	0	S1	LEU_C0
		LDLR-KO_CCTTCCCAGCGTTGCC	0.790593	0	S1	LEU_C0
		LDLR-KO_CGAACATTCCACGACG	0.669457	0	S1	LEU_C0
		LDLR-KO_CGAATGTGTCATATCG	0.754948	0.201374	S1	LEU_C0
		LDLR-KO_CGACTTCCAATAGCAA	0.929303	0	S1	LEU_C0
		LDLR-KO_CGAGAAGGTAGTGAAT	0.778521	0	S1	LEU_C0
		LDLR-KO_CGAGAAGTCTGTCCGT	1.36781	0	S1	LEU_C0
		LDLR-KO_CGATCGGAGAAAGTGG	0.61956	0.397282	S1	LEU_C0
		LDLR-KO_CGATTGACACAGGAGT	0.719101	0	S1	LEU_C0
		LDLR-KO_CGCCAAGCAGATCCAT	0.953937	0	S1	LEU_C0
		LDLR-KO_CGCCAAGGTAAGAGAG	0.904575	0.217377	S1	LEU_C0
		LDLR-KO_CGCGGTATCGGCGGTT	0.514904	0	S1	LEU_C0
		LDLR-KO_CGCGTTTAGTGTCCAT	0.794719	0	S1	LEU_C0
		LDLR-KO_CGCTGGAAGGACAGAA	1.25592	0	S1	LEU_C0
		LDLR-KO_CGGACTGTCCGTAGGC	0.648369	0	S1	LEU_C0
		LDLR-KO_CGGAGTCCAACTTGAC	0.702687	0	S1	LEU_C0
		LDLR-KO_CGTAGCGGTCCTGCTT	0.785431	0	S1	LEU_C0
		LDLR-KO_CGTGTCTTCGCGGATC	0.247847	0	S1	LEU_C0
		LDLR-KO_CGTTAGACAGTAAGCG	1.06105	0.209642	S1	LEU_C0
		LDLR-KO_CTAAGACAGAGCTATA	0.76654	0	S1	LEU_C0
		LDLR-KO_CTAAGACGTAGTGAAT	0.877537	0	S1	LEU_C0
		LDLR-KO_CTACATTGTGTGTGCC	0.862961	0.215852	S1	LEU_C0
		LDLR-KO_CTACATTTCATGGTCA	0.702464	0	S1	LEU_C0
		LDLR-KO_CTACCCACAGATGAGC	0.716147	0	S1	LEU_C0
		LDLR-KO_CTAGCCTTCATAGCAC	0.93001	0	S1	LEU_C0
		LDLR-KO_CTAGTGACATCAGTCA	0.969307	0	S1	LEU_C0
		LDLR-KO_CTCATTAAGCGATCCC	1.13932	0	S1	LEU_C0
		LDLR-KO_CTCCTAGAGAGTAAGG	0.635874	0	S1	LEU_C0
		LDLR-KO_CTCCTAGCAGGTTTCA	0.68086	0	S1	LEU_C0
		LDLR-KO_CTCGAAAGTGATAAGT	0.899352	0	S1	LEU_C0
		LDLR-KO_CTCGAAATCCGTTGTC	1.12153	0	S1	LEU_C0
		LDLR-KO_CTCGTCAGTATCAGTC	0.654992	0	S1	LEU_C0
		LDLR-KO_CTCGTCAGTCTCCACT	0.603728	0	S1	LEU_C0
		LDLR-KO_CTCTGGTCATAGAAAC	0.619135	0	S1	LEU_C0
		LDLR-KO_CTGAAGTAGGAGTAGA	1.08263	0	S1	LEU_C0
		LDLR-KO_CTGAAGTGTCCAGTTA	0.509052	0.297598	S1	LEU_C0
		LDLR-KO_CTGATAGCACATCCGG	0.944046	0	S1	LEU_C0
		LDLR-KO_CTGATCCCACTCAGGC	0.853339	0.189347	S1	LEU_C0
		LDLR-KO_CTGCGGAAGGCGATAC	0.673942	0	S1	LEU_C0
		LDLR-KO_CTGCGGACAGTTAACC	0.688779	0	S1	LEU_C0
		LDLR-KO_CTGCTGTCATTCCTGC	0.961645	0	S1	LEU_C0
		LDLR-KO_CTGGTCTAGCGGATCA	1.32735	0	S1	LEU_C0
		LDLR-KO_CTGGTCTCAGAGTGTG	0.702526	0	S1	LEU_C0
		LDLR-KO_CTGTGCTTCCATTCTA	0.880018	0	S1	LEU_C0
		LDLR-KO_CTTAACTCATGTAAGA	0.58641	0	S1	LEU_C0
		LDLR-KO_CTTAGGATCACTTACT	1.17925	0	S1	LEU_C0
		LDLR-KO_GAAATGAAGAAGGTGA	0.882946	0	S1	LEU_C0
		LDLR-KO_GAACATCTCGATGAGG	1.05339	0.321249	S1	LEU_C0
		LDLR-KO_GAACGGATCTGCTGCT	0.801154	0.283271	S1	LEU_C0
		LDLR-KO_GAATGAATCTCGCATC	0.561204	0	S1	LEU_C0
		LDLR-KO_GACGGCTTCCAGTAGT	0.880957	0	S1	LEU_C0
		LDLR-KO_GACGTGCGTATTCTCT	0.905594	0	S1	LEU_C0
		LDLR-KO_GACTAACAGATATACG	1.11015	0	S1	LEU_C0
		LDLR-KO_GACTACACACGAAGCA	0.789647	0	S1	LEU_C0
		LDLR-KO_GACTGCGCAGATTGCT	1.00924	0	S1	LEU_C0
		LDLR-KO_GAGCAGAAGTAACCCT	0.660863	0	S1	LEU_C0
		LDLR-KO_GAGCAGATCTGCTTGC	0.892634	0	S1	LEU_C0
		LDLR-KO_GATCAGTGTTCCATGA	1.13445	0.252099	S1	LEU_C0
		LDLR-KO_GATCGTAAGAAGGACA	0.734622	0	S1	LEU_C0
		LDLR-KO_GATGAAATCGTACGGC	0.811953	1.07048	S1	LEU_C0
		LDLR-KO_GATTCAGAGACCGGAT	0.605312	0	S1	LEU_C0
		LDLR-KO_GCAATCAAGCGTGAGT	0.968516	0.498723	S1	LEU_C0
		LDLR-KO_GCAATCAGTAAACACA	1.01411	0	S1	LEU_C0
		LDLR-KO_GCACATATCTAACCGA	0.750119	0	S1	LEU_C0
		LDLR-KO_GCATGATTCATGTCTT	1.38558	0.16477	S1	LEU_C0
		LDLR-KO_GCCAAATTCGCCCTTA	0.7135	0	S1	LEU_C0
		LDLR-KO_GCCAAATTCTCGCTTG	1.22231	0	S1	LEU_C0
		LDLR-KO_GCCTCTAAGTCGATAA	0.825755	0.341778	S1	LEU_C0
		LDLR-KO_GCGACCATCAACACGT	0.744094	0.195151	S1	LEU_C0
		LDLR-KO_GCGCAACGTTCGTCTC	0.859789	0.296173	S1	LEU_C0
		LDLR-KO_GCGCCAAAGGCCATAG	1.22665	0	S1	LEU_C0
		LDLR-KO_GCGCGATCAGCGTTCG	0.963962	0	S1	LEU_C0
		LDLR-KO_GCTCCTACAGCGAACA	0.846949	0	S1	LEU_C0
		LDLR-KO_GCTCTGTCATCGATTG	0.762648	0	S1	LEU_C0
		LDLR-KO_GCTCTGTTCCTGCCAT	0.855276	0	S1	LEU_C0
		LDLR-KO_GCTGCGAGTTAGATGA	0.812285	0.26546	S1	LEU_C0
		LDLR-KO_GCTGCGAGTTCTGAAC	0.801556	0.217013	S1	LEU_C0
		LDLR-KO_GCTGCTTAGCTACCGC	0.673924	0.236527	S1	LEU_C0
		LDLR-KO_GCTTCCATCGTTTAGG	1.09352	0	S1	LEU_C0
		LDLR-KO_GCTTGAATCCTCGCAT	1.09674	0	S1	LEU_C0
		LDLR-KO_GCTTGAATCTTTACGT	1.17579	0	S1	LEU_C0
		LDLR-KO_GGAAAGCTCTTAACCT	1.63415	0	S1	LEU_C0
		LDLR-KO_GGACATTAGTGGGCTA	1.20729	0.181807	S1	LEU_C0
		LDLR-KO_GGAGCAACAGTCCTTC	0.77879	0.261537	S1	LEU_C0
		LDLR-KO_GGATGTTTCACCTCGT	0.927211	0	S1	LEU_C0
		LDLR-KO_GGATTACCACCATCCT	0.972347	0.265582	S1	LEU_C0
		LDLR-KO_GGCAATTAGAACTGTA	0.769121	0	S1	LEU_C0
		LDLR-KO_GGGATGAAGCACCGCT	0.636255	0.323692	S1	LEU_C0
		LDLR-KO_GGGATGACATGCTAGT	0.762915	0	S1	LEU_C0
		LDLR-KO_GGTGAAGAGACAGGCT	1.04455	0	S1	LEU_C0
		LDLR-KO_GGTGAAGTCATTGCGA	0.696569	0	S1	LEU_C0
		LDLR-KO_GTAACGTAGGGATACC	0.624397	0.429387	S1	LEU_C0
		LDLR-KO_GTACGTACAATCGGTT	1.42831	0.238459	S1	LEU_C0
		LDLR-KO_GTACTCCTCGAGCCCA	0.713324	0	S1	LEU_C0
		LDLR-KO_GTAGGCCTCGTCCGTT	1.33487	0	S1	LEU_C0
		LDLR-KO_GTAGTCATCTCTAGGA	0.875271	0	S1	LEU_C0
		LDLR-KO_GTATCTTAGCTGTTCA	0.519024	0	S1	LEU_C0
		LDLR-KO_GTATCTTCAGCTTCGG	1.06597	0	S1	LEU_C0
		LDLR-KO_GTCACAAAGTTAACGA	0.98588	0	S1	LEU_C0
		LDLR-KO_GTCCTCATCACCTCGT	0.764379	0.331161	S1	LEU_C0
		LDLR-KO_GTGCATAAGTGGTAAT	0.71963	0	S1	LEU_C0
		LDLR-KO_GTGCGGTAGGTTACCT	1.03154	0	S1	LEU_C0
		LDLR-KO_GTGCTTCTCTTCGGTC	0.631335	0	S1	LEU_C0
		LDLR-KO_GTGTGCGGTTCTGTTT	0.979571	0	S1	LEU_C0
		LDLR-KO_GTTAAGCCACATCCGG	0.812606	0	S1	LEU_C0
		LDLR-KO_GTTAAGCTCCAAGTAC	1.30089	0.359188	S1	LEU_C0
		LDLR-KO_GTTTCTACATCACGTA	0.75408	0.547533	S1	LEU_C0
		LDLR-KO_TAAGAGACATTTCAGG	0.789136	0	S1	LEU_C0
		LDLR-KO_TAAGCGTCACGTCAGC	0.767232	0	S1	LEU_C0
		LDLR-KO_TACACGAAGATCCCAT	0.911868	0.270537	S1	LEU_C0
		LDLR-KO_TACTCATCACAAGACG	0.994755	0	S1	LEU_C0
		LDLR-KO_TACTTACGTAAGTTCC	0	0	S1	LEU_C0
		LDLR-KO_TACTTGTCAAAGTGCG	0.735537	0	S1	LEU_C0
		LDLR-KO_TAGACCATCACGGTTA	0.757624	0	S1	LEU_C0
		LDLR-KO_TAGAGCTCACTTAACG	0.739108	0	S1	LEU_C0
		LDLR-KO_TAGCCGGTCGCAGGCT	0.735111	0	S1	LEU_C0
		LDLR-KO_TCAATCTAGTCCGGTC	1.03227	0	S1	LEU_C0
		LDLR-KO_TCACGAACATGGATGG	0.740011	0	S1	LEU_C0
		LDLR-KO_TCACGAAGTCTTGCGG	0.823787	0.323109	S1	LEU_C0
		LDLR-KO_TCAGATGAGCTAGTTC	1.40624	0	S1	LEU_C0
		LDLR-KO_TCAGATGTCGACGGAA	0.942824	0	S1	LEU_C0
		LDLR-KO_TCAGCAAAGTCCCACG	0.865843	0	S1	LEU_C0
		LDLR-KO_TCAGGATTCCTCATTA	0.732858	0	S1	LEU_C0
		LDLR-KO_TCATTACGTCAAAGAT	0.989645	0	S1	LEU_C0
		LDLR-KO_TCATTTGAGTAGATGT	1.03691	0.20596	S1	LEU_C0
		LDLR-KO_TCATTTGCAAGTCTGT	0.979195	0	S1	LEU_C0
		LDLR-KO_TCATTTGGTCGAACAG	1.00002	0	S1	LEU_C0
		LDLR-KO_TCCACACGTACTTAGC	0.744126	0	S1	LEU_C0
		LDLR-KO_TCCCGATGTACTTCTT	0.690756	0.358185	S1	LEU_C0
		LDLR-KO_TCGCGAGTCATAAAGG	0.77644	0	S1	LEU_C0
		LDLR-KO_TCGCGTTGTTGGACCC	1.06027	0.253814	S1	LEU_C0
		LDLR-KO_TCGGGACAGGCTAGAC	0.523913	0	S1	LEU_C0
		LDLR-KO_TCGTACCGTGCCTGCA	1.11856	0	S1	LEU_C0
		LDLR-KO_TCTATTGCATCCGTGG	1.23848	0	S1	LEU_C0
		LDLR-KO_TCTATTGTCTGCAGTA	0.974766	0.449369	S1	LEU_C0
		LDLR-KO_TCTGAGAAGGTAGCCA	0.702221	0.236182	S1	LEU_C0
		LDLR-KO_TCTGGAAAGAAGCCCA	1.37435	0.267888	S1	LEU_C0
		LDLR-KO_TCTGGAACACTCAGGC	0.767496	0	S1	LEU_C0
		LDLR-KO_TCTTCGGAGAAGGTTT	0.785866	0	S1	LEU_C0
		LDLR-KO_TCTTCGGGTGCAGTAG	1.03585	0	S1	LEU_C0
		LDLR-KO_TCTTTCCTCTGCAGTA	1.22499	0	S1	LEU_C0
		LDLR-KO_TGAAAGAAGCTGGAAC	0.713486	0	S1	LEU_C0
		LDLR-KO_TGACGGCAGTTCGATC	0.787359	0	S1	LEU_C0
		LDLR-KO_TGACTAGTCCAAACTG	0.621805	0	S1	LEU_C0
		LDLR-KO_TGACTTTAGCGTCTAT	1.38009	0	S1	LEU_C0
		LDLR-KO_TGAGAGGCATGCCACG	0.900315	0.270191	S1	LEU_C0
		LDLR-KO_TGAGAGGGTTACCAGT	0.604254	0	S1	LEU_C0
		LDLR-KO_TGAGCATTCGGATGGA	0.788802	0	S1	LEU_C0
		LDLR-KO_TGAGCCGCAGCCTGTG	0.901634	0.392606	S1	LEU_C0
		LDLR-KO_TGCGCAGCAGTACACT	0.727011	0	S1	LEU_C0
		LDLR-KO_TGCGGGTAGATAGGAG	0.893519	0	S1	LEU_C0
		LDLR-KO_TGCGGGTGTGTCAATC	0.999609	0	S1	LEU_C0
		LDLR-KO_TGCGTGGTCAAACCGT	0.924119	0	S1	LEU_C0
		LDLR-KO_TGCTACCAGCGCTCCA	0.978732	0	S1	LEU_C0
		LDLR-KO_TGCTACCAGTGGGCTA	1.05509	0.165419	S1	LEU_C0
		LDLR-KO_TGGGAAGAGTGAACAT	0.771098	0	S1	LEU_C0
		LDLR-KO_TGGGCGTCACTCGACG	0.762484	0.257287	S1	LEU_C0
		LDLR-KO_TGGGCGTCAGGGTTAG	0.77248	0	S1	LEU_C0
		LDLR-KO_TGTCCCACAATAGAGT	0.768282	0	S1	LEU_C0
		LDLR-KO_TGTTCCGAGAGGTACC	0.870552	0.312998	S1	LEU_C0
		LDLR-KO_TTAACTCAGCCACGCT	0.903088	0	S1	LEU_C0
		LDLR-KO_TTAGGACGTAAGAGAG	0.744388	0	S1	LEU_C0
		LDLR-KO_TTAGGCAAGAATGTTG	0.974691	0	S1	LEU_C0
		LDLR-KO_TTCGAAGAGCCCGAAA	1.2579	0	S1	LEU_C0
		LDLR-KO_TTCGAAGCATAGGATA	0.705799	0.363053	S1	LEU_C0
		LDLR-KO_TTCGAAGTCTACCAGA	1.22486	0	S1	LEU_C0
		LDLR-KO_TTCTACAGTGTGCGTC	0.798467	0	S1	LEU_C0
		LDLR-KO_TTCTCCTGTTCGTCTC	0.963148	0.393848	S1	LEU_C0
		LDLR-KO_TTGAACGTCGCGATCG	0.810989	0.374098	S1	LEU_C0
		LDLR-KO_TTGACTTAGCGCTCCA	0.983165	0	S1	LEU_C0
		LDLR-KO_TTGGAACAGAAACCAT	1.30906	0	S1	LEU_C0
		LDLR-KO_TTGGCAATCAGTGTTG	1.40651	0	S1	LEU_C0
		LDLR-KO_TTGTAGGCAAACGTGG	1.09771	0	S1	LEU_C0
		LDLR-KO_TTGTAGGTCTCTGAGA	1.44118	0	S1	LEU_C0
		LDLR-KO_TTTATGCCAGCTTAAC	0.724643	0	S1	LEU_C0
		LDLR-KO_TTTGTCAAGAATAGGG	1.29537	0	S1	LEU_C0
		LDLR-KO_TTTGTCATCAGCGATT	0.753151	0	S1	LEU_C0
		ApoE-KO_AAACCTGCATGTCCTC	0.513106	0.442653	S2	LEU_C0
		ApoE-KO_AAAGCAATCAGGATCT	0.595026	1.08484	S2	LEU_C0
		ApoE-KO_AACTCTTAGTCAAGCG	0.342167	0.479034	S2	LEU_C0
		ApoE-KO_AAGGAGCGTAGCACGA	0.69588	0.780212	S2	LEU_C0
		ApoE-KO_AAGGAGCGTAGCTTGT	0.732269	0.476695	S2	LEU_C0
		ApoE-KO_AAGGTTCGTCAGCTAT	0.660077	0.515857	S2	LEU_C0
		ApoE-KO_ACAGCTAAGGAGTCTG	0.847138	0.276332	S2	LEU_C0
		ApoE-KO_ACGCCGACAATCAGAA	0.381114	0.99544	S2	LEU_C0
		ApoE-KO_ACGGCCATCTAAGCCA	0.431906	0.193396	S2	LEU_C0
		ApoE-KO_ACGTCAATCACTCTTA	0	1.1466	S2	LEU_C0
		ApoE-KO_AGAATAGAGGAGTAGA	0.900363	0.644521	S2	LEU_C0
		ApoE-KO_AGAGCGAAGGTGCTTT	0.992936	1.52479	S2	LEU_C0
		ApoE-KO_AGCATACTCTTGCATT	0.6403	0.73263	S2	LEU_C0
		ApoE-KO_AGCGGTCCAGGAATCG	0.425404	0.395234	S2	LEU_C0
		ApoE-KO_AGGGTGAAGCCTTGAT	0.239932	0.335905	S2	LEU_C0
		ApoE-KO_AGGTCATTCGGCGGTT	0.966424	0.411966	S2	LEU_C0
		ApoE-KO_AGGTCCGGTCACTTCC	0.517967	0	S2	LEU_C0
		ApoE-KO_ATAAGAGGTACCGCTG	0	0.765688	S2	LEU_C0
		ApoE-KO_ATGAGGGTCTGCGGCA	0	0.905105	S2	LEU_C0
		ApoE-KO_ATTACTCAGACCGGAT	0.576097	0.425366	S2	LEU_C0
		ApoE-KO_CAAGTTGAGTGGAGAA	0.66492	0.476346	S2	LEU_C0
		ApoE-KO_CACCACTAGATATGGT	0.803631	0.454531	S2	LEU_C0
		ApoE-KO_CCGTGGATCTCGGACG	0.264656	0.622751	S2	LEU_C0
		ApoE-KO_CCTTACGAGAATAGGG	0.18262	0.619975	S2	LEU_C0
		ApoE-KO_CCTTTCTTCTTGTACT	0.379604	0.23322	S2	LEU_C0
		ApoE-KO_CGAACATCACTTCTGC	0	0	S2	LEU_C0
		ApoE-KO_CGAGAAGGTGCAGTAG	0.25283	0.515654	S2	LEU_C0
		ApoE-KO_CGATCGGTCGAACGGA	0	0	S2	LEU_C0
		ApoE-KO_CGATGGCCAAGCCATT	0.406478	1.21697	S2	LEU_C0
		ApoE-KO_CGATTGAAGTACGACG	0.762098	0.964681	S2	LEU_C0
		ApoE-KO_CGCCAAGTCAGCAACT	1.33505	0.547353	S2	LEU_C0
		ApoE-KO_CGCTATCAGCCGGTAA	0.232938	0.571605	S2	LEU_C0
		ApoE-KO_CGGCTAGCAAAGCAAT	0.783542	0.608904	S2	LEU_C0
		ApoE-KO_CGGGTCATCATCTGCC	0.71325	0	S2	LEU_C0
		ApoE-KO_CGTCCATCACATCCAA	0.65062	1.25543	S2	LEU_C0
		ApoE-KO_CGTGAGCAGGGATCTG	0	1.03194	S2	LEU_C0
		ApoE-KO_CTAAGACAGCTACCGC	0.539378	0	S2	LEU_C0
		ApoE-KO_CTAATGGAGGCTCAGA	0.583761	0.368747	S2	LEU_C0
		ApoE-KO_CTACATTGTAAGGGAA	0.534351	0.176575	S2	LEU_C0
		ApoE-KO_CTCCTAGTCTAACTCT	0.495662	0.5326	S2	LEU_C0
		ApoE-KO_CTCGAAAAGTGAATTG	0.658899	0.222042	S2	LEU_C0
		ApoE-KO_CTCGAGGCAATGAATG	1.04554	0.219244	S2	LEU_C0
		ApoE-KO_CTCGGGACACAGGCCT	0.420234	0.420308	S2	LEU_C0
		ApoE-KO_CTGAAACCATAGACTC	0.868978	0.231127	S2	LEU_C0
		ApoE-KO_CTGCGGAGTTAAGATG	0.188459	0.637616	S2	LEU_C0
		ApoE-KO_GACGTGCGTCATACTG	0.252974	0	S2	LEU_C0
		ApoE-KO_GACTGCGCAGTTCCCT	0.577816	0.632202	S2	LEU_C0
		ApoE-KO_GCATGCGGTACCCAAT	0.730856	0.934694	S2	LEU_C0
		ApoE-KO_GCCTCTATCTCGTATT	0.527677	0.204604	S2	LEU_C0
		ApoE-KO_GGCTGGTGTCTTCGTC	0.552002	0	S2	LEU_C0
		ApoE-KO_GGTGCGTTCACATACG	0.534983	0.567581	S2	LEU_C0
		ApoE-KO_GTCATTTCAAGTCTGT	0.759261	1.32884	S2	LEU_C0
		ApoE-KO_GTCATTTCAGACTCGC	0.40709	1.35398	S2	LEU_C0
		ApoE-KO_GTGTTAGGTATAATGG	0.147834	0	S2	LEU_C0
		ApoE-KO_TACACGAAGGAGTTTA	0.668593	0	S2	LEU_C0
		ApoE-KO_TACAGTGCATCGGAAG	0.157884	0.702408	S2	LEU_C0
		ApoE-KO_TAGCCGGGTGGTAACG	0.33135	0.344019	S2	LEU_C0
		ApoE-KO_TAGGCATGTCTGCCAG	1.31066	0.299281	S2	LEU_C0
		ApoE-KO_TATCAGGGTAGGGACT	0	0.890994	S2	LEU_C0
		ApoE-KO_TATCTCAGTTGGAGGT	0	0.32036	S2	LEU_C0
		ApoE-KO_TATTACCAGGACAGCT	0.621637	0	S2	LEU_C0
		ApoE-KO_TCAATCTAGGATGGAA	0	0.242398	S2	LEU_C0
		ApoE-KO_TCACGAACATTACGAC	0.252571	0	S2	LEU_C0
		ApoE-KO_TCAGCAAGTGAAAGAG	0.41301	0.707389	S2	LEU_C0
		ApoE-KO_TCGGTAACATGCAACT	0.429103	0	S2	LEU_C0
		ApoE-KO_TGACAACAGTGATCGG	0.202709	1.06544	S2	LEU_C0
		ApoE-KO_TGACTTTTCAGCACAT	0.302442	0.378819	S2	LEU_C0
		ApoE-KO_TGAGGGAGTGATAAAC	0.804771	0	S2	LEU_C0
		ApoE-KO_TGCCCATTCAGGTAAA	0.670631	0.202126	S2	LEU_C0
		ApoE-KO_TGCCCTACACGCTTTC	1.57777	0.434681	S2	LEU_C0
		ApoE-KO_TGCTACCTCGCGTTTC	0.583179	0	S2	LEU_C0
		ApoE-KO_TGGCCAGAGGAATCGC	0	1.10215	S2	LEU_C0
		ApoE-KO_TGGCCAGTCACGGTTA	0.884596	0.561693	S2	LEU_C0
		ApoE-KO_TGGTTCCAGGATGCGT	0	0.97495	S2	LEU_C0
		ApoE-KO_TGGTTCCAGGGTCTCC	0.125905	0	S2	LEU_C0
		ApoE-KO_TTAGGCATCCAGTATG	0.944841	0	S2	LEU_C0
		ApoE-KO_TTCCCAGGTAGCAAAT	0.792193	0.313999	S2	LEU_C0
		ApoE-KO_TTCGAAGTCGCCATAA	0.589777	0.826804	S2	LEU_C0
		ApoE-KO_TTGGAACTCAAGAAGT	0.0745162	0.104323	S2	LEU_C0
		ApoE-KO_TTGGCAACACACATGT	0	0.27075	S2	LEU_C0
		ApoE-KO_TTTGCGCTCCGTAGGC	0.310832	0	S2	LEU_C0
		AV_AAACGGGAGCATCATC	0.735442	0.39859	S2	LEU_C0
		AV_AAAGATGTCACGCGGT	0.73334	0.457963	S2	LEU_C0
		AV_AAAGCAAGTGAGGGAG	0.369034	1.79992	S2	LEU_C0
		AV_AAAGCAATCACGCGGT	0.67104	0	S2	LEU_C0
		AV_AACACGTGTCCATGAT	0	0.92699	S2	LEU_C0
		AV_AACACGTTCGTTTAGG	0	0.859577	S2	LEU_C0
		AV_AACCATGTCCATGAAC	0.284317	0.92056	S2	LEU_C0
		AV_AACTCAGCAGTAACGG	0	1.06232	S2	LEU_C0
		AV_AACTTTCTCGCATGAT	0.509784	0	S2	LEU_C0
		AV_AAGGTTCCAATGGACG	0	0.515744	S2	LEU_C0
		AV_AATCGGTTCTAACTGG	0.597547	0	S2	LEU_C0
		AV_ACACTGACATACTACG	0.615799	0.392685	S2	LEU_C0
		AV_ACAGCTAAGAACAACT	0.755359	0	S2	LEU_C0
		AV_ACATCAGAGAGACTAT	0.297728	0.833637	S2	LEU_C0
		AV_ACATCAGAGCTGCAAG	0	1.77201	S2	LEU_C0
		AV_ACCGTAAGTCTCACCT	0.610853	1.07592	S2	LEU_C0
		AV_ACGAGCCAGAATGTTG	0.393729	0	S2	LEU_C0
		AV_ACGATACTCTGTCCGT	0.439431	0.363874	S2	LEU_C0
		AV_ACGGCCACATACGCCG	0.677318	0	S2	LEU_C0
		AV_ACGGGTCAGGCCCGTT	0	0.525946	S2	LEU_C0
		AV_ACTGAACTCATCTGTT	0.458204	0	S2	LEU_C0
		AV_ACTGCTCAGGATATAC	0.49665	0.39674	S2	LEU_C0
		AV_AGAATAGCACAGGCCT	0.476664	0.461347	S2	LEU_C0
		AV_AGACGTTTCGACAGCC	0.696344	0.221688	S2	LEU_C0
		AV_AGAGTGGAGCCCAGCT	0.621345	0.331504	S2	LEU_C0
		AV_AGAGTGGAGGGTGTGT	0.4621	1.10513	S2	LEU_C0
		AV_AGCAGCCAGACACTAA	0	0.551497	S2	LEU_C0
		AV_AGCAGCCAGGTGTTAA	0	0.613144	S2	LEU_C0
		AV_AGCATACGTGGGTCAA	0	0.325586	S2	LEU_C0
		AV_AGCGGTCTCATAGCAC	1.0886	0.279545	S2	LEU_C0
		AV_AGCTCCTAGGCATGGT	0	1.03042	S2	LEU_C0
		AV_AGGGAGTCAAGTTCTG	0	1.33706	S2	LEU_C0
		AV_AGGGAGTTCAGTACGT	0.675679	0	S2	LEU_C0
		AV_AGGGTGAGTCAGATAA	0	0.697756	S2	LEU_C0
		AV_AGGGTGATCCTGCCAT	0	0	S2	LEU_C0
		AV_AGTAGTCCAGATCTGT	0.210582	0.409125	S2	LEU_C0
		AV_AGTCTTTAGACAGACC	0	1.82896	S2	LEU_C0
		AV_AGTCTTTCACAAGTAA	0	1.69263	S2	LEU_C0
		AV_AGTCTTTTCTCACATT	0.217718	1.75426	S2	LEU_C0
		AV_AGTGTCAAGGAATGGA	0	0.30458	S2	LEU_C0
		AV_AGTGTCAAGTCTTGCA	0	1.83086	S2	LEU_C0
		AV_AGTGTCACAAAGGTGC	0.197636	0.942339	S2	LEU_C0
		AV_AGTTGGTAGGCTACGA	0.258741	0.921121	S2	LEU_C0
		AV_ATCACGAGTCTCGTTC	0	0	S2	LEU_C0
		AV_ATGTGTGGTATCGCAT	0.244552	1.2133	S2	LEU_C0
		AV_ATGTGTGTCAGGTTCA	0	2.14306	S2	LEU_C0
		AV_ATTATCCGTAGAGTGC	0.654461	0	S2	LEU_C0
		AV_ATTCTACAGGAGTCTG	0.392649	0.493799	S2	LEU_C0
		AV_ATTGGTGCAGAGTGTG	0	0.583745	S2	LEU_C0
		AV_CAACTAGCATGCCTAA	0	0.849941	S2	LEU_C0
		AV_CAAGATCGTACCGCTG	0.62211	0.823964	S2	LEU_C0
		AV_CACAAACAGAAGCCCA	0.179298	1.55964	S2	LEU_C0
		AV_CACAGGCGTGCATCTA	0	1.03373	S2	LEU_C0
		AV_CACCTTGAGTGCGATG	0.168791	1.33279	S2	LEU_C0
		AV_CACTCCAAGTGTGGCA	0.306229	0.857441	S2	LEU_C0
		AV_CAGATCACAAGCGAGT	0.525583	0	S2	LEU_C0
		AV_CAGATCACACGGTGTC	0	1.37991	S2	LEU_C0
		AV_CAGATCAGTCCATCCT	0.495247	0.255407	S2	LEU_C0
		AV_CAGCAGCAGCCAGGAT	0.418402	1.0232	S2	LEU_C0
		AV_CAGCAGCCATTTCACT	0.584417	0	S2	LEU_C0
		AV_CAGCTAAAGCTGATAA	0	0.674078	S2	LEU_C0
		AV_CAGCTAAAGGTCGGAT	0	0.774344	S2	LEU_C0
		AV_CAGGTGCAGGCTAGGT	0	0	S2	LEU_C0
		AV_CATCAAGGTGAGTGAC	0.695955	0.38741	S2	LEU_C0
		AV_CATCAAGTCAACACGT	0.840372	0.631152	S2	LEU_C0
		AV_CATCAGACATATACGC	0.726341	0	S2	LEU_C0
		AV_CATGACATCGCACTCT	0	0.8123	S2	LEU_C0
		AV_CCAATCCTCATCGCTC	0.542143	0.293781	S2	LEU_C0
		AV_CCACTACGTCTGGAGA	0	0	S2	LEU_C0
		AV_CCATGTCCACTTACGA	0	0.988406	S2	LEU_C0
		AV_CCGGGATAGTGGAGTC	0	0.642116	S2	LEU_C0
		AV_CCGGTAGGTGTAATGA	0	0.276959	S2	LEU_C0
		AV_CCGTGGAAGAAACCGC	0.714123	0.522322	S2	LEU_C0
		AV_CCTACACAGGGAAACA	0.710703	0	S2	LEU_C0
		AV_CCTTCCCTCTGTGCAA	0.352059	0.609161	S2	LEU_C0
		AV_CCTTCGACATTAGCCA	0	0.331401	S2	LEU_C0
		AV_CGAGAAGCAGCCTTTC	0	1.48271	S2	LEU_C0
		AV_CGAGCACTCGAGAACG	0	0.905536	S2	LEU_C0
		AV_CGAGCCAGTCATATCG	0.313382	0.565891	S2	LEU_C0
		AV_CGATGGCAGTGTCCCG	0	0.904889	S2	LEU_C0
		AV_CGATGGCGTGCTTCTC	0.866065	0	S2	LEU_C0
		AV_CGATTGAAGGCACATG	0	0.562574	S2	LEU_C0
		AV_CGCTTCAAGTACGCGA	0.440989	0.562868	S2	LEU_C0
		AV_CGGACACAGCCTTGAT	0	0	S2	LEU_C0
		AV_CGGACGTCAATGACCT	0.74283	0	S2	LEU_C0
		AV_CGGAGCTTCTGAAAGA	0.406396	1.37673	S2	LEU_C0
		AV_CGGCTAGGTCGGCACT	0.604929	0.321952	S2	LEU_C0
		AV_CGGGTCACATATACGC	0	0.327375	S2	LEU_C0
		AV_CGGGTCAGTGCGAAAC	0	0.471766	S2	LEU_C0
		AV_CGTAGGCGTCAAAGAT	0.50168	1.03179	S2	LEU_C0
		AV_CGTCAGGCAAGCCGCT	0.703252	0.322336	S2	LEU_C0
		AV_CGTCTACAGCGGCTTC	0	0.784871	S2	LEU_C0
		AV_CGTTAGAGTGCAGGTA	0	1.51057	S2	LEU_C0
		AV_CGTTCTGGTTGCTCCT	0.543133	0.496094	S2	LEU_C0
		AV_CTACATTGTTACGTCA	0.75078	0	S2	LEU_C0
		AV_CTACGTCAGACGCACA	0	0.573654	S2	LEU_C0
		AV_CTACGTCGTGGTGTAG	0	0.570602	S2	LEU_C0
		AV_CTAGAGTAGCGTCTAT	0.430386	0	S2	LEU_C0
		AV_CTAGAGTGTTTGTTTC	0	0	S2	LEU_C0
		AV_CTAGCCTAGGCAATTA	0.265371	0.37152	S2	LEU_C0
		AV_CTAGCCTAGTGCGTGA	0.630959	0	S2	LEU_C0
		AV_CTAGTGAAGGCCATAG	0.563097	0.5224	S2	LEU_C0
		AV_CTCACACGTATTACCG	0.333677	1.40455	S2	LEU_C0
		AV_CTCACACGTCAGGACA	0.502414	0	S2	LEU_C0
		AV_CTCGGGACAGCGATCC	0.145918	1.75342	S2	LEU_C0
		AV_CTCGTCATCTTGGGTA	0	0.838363	S2	LEU_C0
		AV_CTGAAACCAGCCAATT	0.238873	1.50809	S2	LEU_C0
		AV_CTGATAGTCGGTGTTA	0.307183	0.360282	S2	LEU_C0
		AV_CTGCCTACAGATGGGT	0.193973	1.23588	S2	LEU_C0
		AV_CTGCTGTGTTTAAGCC	0	0.46005	S2	LEU_C0
		AV_GAAATGAAGTGCTGCC	0.66029	0	S2	LEU_C0
		AV_GAAATGACACAACTGT	0	0	S2	LEU_C0
		AV_GAACATCAGGGTCGAT	0	0	S2	LEU_C0
		AV_GAACATCCAGCCTTGG	0	0.36301	S2	LEU_C0
		AV_GAAGCAGAGCGCCTCA	0.500019	0.492031	S2	LEU_C0
		AV_GAAGCAGTCGTTTGCC	0	0.698625	S2	LEU_C0
		AV_GAATGAATCCACGAAT	0	1.47668	S2	LEU_C0
		AV_GACAGAGGTATTCGTG	0.663126	0.451552	S2	LEU_C0
		AV_GACCAATCACCTATCC	0.123284	1.94529	S2	LEU_C0
		AV_GACCTGGCAGCTGCTG	0.536812	0.213096	S2	LEU_C0
		AV_GACGCGTGTCTAGGTT	0	1.08847	S2	LEU_C0
		AV_GACGTTAGTCCTAGCG	0	0.382855	S2	LEU_C0
		AV_GACTAACGTCGCGAAA	0.723419	0	S2	LEU_C0
		AV_GACTACACAAGTACCT	0.562532	0	S2	LEU_C0
		AV_GAGCAGACATTATCTC	1.03303	0.759081	S2	LEU_C0
		AV_GAGTCCGGTAGAGGAA	0.156868	0	S2	LEU_C0
		AV_GATCGCGGTCGGATCC	0	1.06057	S2	LEU_C0
		AV_GATGAGGGTGTGGTTT	0.317711	2.11144	S2	LEU_C0
		AV_GATGAGGTCAAGAAGT	0	0.696224	S2	LEU_C0
		AV_GCACTCTGTATAGGGC	0	1.47526	S2	LEU_C0
		AV_GCAGCCACATACGCTA	0.292652	1.07635	S2	LEU_C0
		AV_GCATGTACAAAGTGCG	0	1.339	S2	LEU_C0
		AV_GCATGTACAGATTGCT	0.862007	0	S2	LEU_C0
		AV_GCCAAATGTATGAATG	0	0	S2	LEU_C0
		AV_GCGAGAAGTCAGAATA	0.244233	0.341927	S2	LEU_C0
		AV_GCGCAACAGTGGTAAT	0.598931	0.702873	S2	LEU_C0
		AV_GCGCAGTGTCTCCATC	0	0.587266	S2	LEU_C0
		AV_GCGCAGTTCTGCTTGC	0	1.54467	S2	LEU_C0
		AV_GCGCCAAAGCTAACAA	0	0.466306	S2	LEU_C0
		AV_GCTTCCAGTGACCAAG	0.627369	0	S2	LEU_C0
		AV_GGACAAGAGTGCGTGA	0.427015	1.21762	S2	LEU_C0
		AV_GGACAGAAGCCTTGAT	0	0.596749	S2	LEU_C0
		AV_GGACGTCAGAGGGCTT	0	0	S2	LEU_C0
		AV_GGCGTGTTCGCTGATA	0.350406	1.71729	S2	LEU_C0
		AV_GGCTCGAAGGACCACA	0.864461	0.395073	S2	LEU_C0
		AV_GGGACCTCACCAGCAC	0	0	S2	LEU_C0
		AV_GGGCACTCAGAGTGTG	0.482652	0	S2	LEU_C0
		AV_GGTATTGAGAGGTAGA	0.440067	1.87463	S2	LEU_C0
		AV_GTAACGTCAAGAGGCT	0.245997	1.34745	S2	LEU_C0
		AV_GTAACTGGTAGCCTCG	0.714409	0.872188	S2	LEU_C0
		AV_GTACTCCGTTCACGGC	0.413079	0.450482	S2	LEU_C0
		AV_GTACTTTTCCTTGCCA	0.301487	1.5185	S2	LEU_C0
		AV_GTAGGCCGTAATAGCA	0.181559	0.432488	S2	LEU_C0
		AV_GTAGTCACACGGCCAT	0.758443	0.402695	S2	LEU_C0
		AV_GTATTCTCATTCCTGC	0	0.546455	S2	LEU_C0
		AV_GTATTCTGTGTGAATA	0	0.571322	S2	LEU_C0
		AV_GTCACAAAGGATGGTC	0.851293	0.282611	S2	LEU_C0
		AV_GTCGGGTAGTCTCGGC	0	2.18355	S2	LEU_C0
		AV_GTCTCGTAGACGCACA	0.744496	0.427881	S2	LEU_C0
		AV_GTCTTCGAGTACGCCC	0.373813	0.523338	S2	LEU_C0
		AV_GTGCATAAGGGAAACA	0.536435	0	S2	LEU_C0
		AV_GTGCATACACTCAGGC	0.72978	0.584804	S2	LEU_C0
		AV_GTGTGCGAGTCGCCGT	0.24215	1.38496	S2	LEU_C0
		AV_GTGTTAGTCTATCCTA	0.298345	0.620166	S2	LEU_C0
		AV_GTTACAGAGCCCAACC	0.426589	0	S2	LEU_C0
		AV_GTTCATTTCTGCTGCT	0.238672	1.07642	S2	LEU_C0
		AV_TACACGATCAACCATG	0	1.19315	S2	LEU_C0
		AV_TACCTATGTCCAAGTT	0.555082	0	S2	LEU_C0
		AV_TACGGATTCACGACTA	0.558831	0.392685	S2	LEU_C0
		AV_TACGGGCTCTAAGCCA	0	1.78579	S2	LEU_C0
		AV_TACTTACTCTTGAGGT	0	0.72174	S2	LEU_C0
		AV_TACTTGTTCTTTAGGG	0	0.41993	S2	LEU_C0
		AV_TATCAGGAGTACGACG	0.357474	0.941809	S2	LEU_C0
		AV_TATGCCCAGTGTCCCG	0.213427	1.32814	S2	LEU_C0
		AV_TATGCCCGTCGACTAT	0.697636	0	S2	LEU_C0
		AV_TATGCCCTCAGCAACT	0.197412	1.78307	S2	LEU_C0
		AV_TCAGATGTCACATACG	0	0.91054	S2	LEU_C0
		AV_TCAGCTCAGACAATAC	0	1.24288	S2	LEU_C0
		AV_TCAGGTACACCAGATT	0.697886	0.321058	S2	LEU_C0
		AV_TCGGTAAGTTAAAGAC	0	1.60732	S2	LEU_C0
		AV_TCTTCGGTCGTGACAT	0.368068	1.29794	S2	LEU_C0
		AV_TCTTTCCTCCTACAGA	0.472858	0	S2	LEU_C0
		AV_TGACGGCCACGGCGTT	0	1.79024	S2	LEU_C0
		AV_TGACGGCTCCGGCACA	0	0.356037	S2	LEU_C0
		AV_TGATTTCAGGGCTCTC	0.590926	0.34939	S2	LEU_C0
		AV_TGCACCTTCCGCAAGC	0	1.24343	S2	LEU_C0
		AV_TGGGCGTTCACATGCA	0	0	S2	LEU_C0
		AV_TGTCCCAAGTGGACGT	0	1.12086	S2	LEU_C0
		AV_TGTGTTTTCCCTTGCA	0	0.598779	S2	LEU_C0
		AV_TTAGGCAAGACACGAC	0	0.661774	S2	LEU_C0
		AV_TTAGTTCAGGGATACC	0	1.65539	S2	LEU_C0
		AV_TTCCCAGGTGATGTGG	0	1.87923	S2	LEU_C0
		AV_TTCGGTCAGTGTTTGC	0.560891	0.418429	S2	LEU_C0
		AV_TTCTACACATTGGGCC	0	0	S2	LEU_C0
		AV_TTCTCAAGTCTGCGGT	0.709237	0.447464	S2	LEU_C0
		AV_TTGAACGCAAGTAGTA	0	1.61522	S2	LEU_C0
		AV_TTGAACGGTCTTGATG	0.899362	0	S2	LEU_C0
		AV_TTGAACGTCCTCGCAT	0.290652	1.99606	S2	LEU_C0
		AV_TTGCCGTTCAGTTTGG	0	0.61471	S2	LEU_C0
		AV_TTGCGTCAGCCAGGAT	0	1.25524	S2	LEU_C0
		AV_TTGGAACCAGTCCTTC	0.544223	0.66268	S2	LEU_C0
		AV_TTGTAGGAGAGCTGCA	0.66739	0.318725	S2	LEU_C0
		AV_TTTACTGAGAGACGAA	0.353568	1.48498	S2	LEU_C0
		AV_TTTATGCCACAGAGGT	0	1.31457	S2	LEU_C0
		LDLR-KO_AAATGCCGTGAGCGAT	0.583939	0.29189	S2	LEU_C0
		LDLR-KO_AAATGCCTCCAGAAGG	0.838807	0.667924	S2	LEU_C0
		LDLR-KO_AACGTTGAGCGCCTTG	0.784292	0.586928	S2	LEU_C0
		LDLR-KO_AACTCCCAGGGTCTCC	0.261785	0.692892	S2	LEU_C0
		LDLR-KO_AACTGGTAGCCAACAG	0.602574	0	S2	LEU_C0
		LDLR-KO_AACTTTCGTTCGTTGA	1.16894	0	S2	LEU_C0
		LDLR-KO_AAGGCAGAGTACGTAA	0.608233	0.849976	S2	LEU_C0
		LDLR-KO_AAGGTTCCAGACGCTC	0.320206	0	S2	LEU_C0
		LDLR-KO_ACACCAACAACGCACC	0.260592	0.56179	S2	LEU_C0
		LDLR-KO_ACACCAACAGCCTTTC	0.374713	0.450635	S2	LEU_C0
		LDLR-KO_ACCAGTAGTCTTGTCC	0.388913	0.649291	S2	LEU_C0
		LDLR-KO_ACCCACTGTGCCTTGG	0.609897	0.665912	S2	LEU_C0
		LDLR-KO_ACGATGTCAGACGTAG	0.775436	0.647578	S2	LEU_C0
		LDLR-KO_ACGGCCAAGCAGACTG	1.05872	0.612651	S2	LEU_C0
		LDLR-KO_ACGTCAACATTAACCG	0.7765	0.342323	S2	LEU_C0
		LDLR-KO_ACTGAACAGTATCTCG	0.635851	0.901882	S2	LEU_C0
		LDLR-KO_AGAGCGACAATGGTCT	0.5261	0.858645	S2	LEU_C0
		LDLR-KO_AGAGCTTCAATCGGTT	0.233411	0	S2	LEU_C0
		LDLR-KO_AGAGTGGTCAACACAC	0.874118	0.716549	S2	LEU_C0
		LDLR-KO_AGAGTGGTCATGTCCC	0.661543	0.970556	S2	LEU_C0
		LDLR-KO_AGCATACAGGGATCTG	1.04473	0	S2	LEU_C0
		LDLR-KO_AGCGTCGCATTTGCCC	0.691292	0.487523	S2	LEU_C0
		LDLR-KO_AGGGATGAGATGCCTT	0	0	S2	LEU_C0
		LDLR-KO_AGGGATGAGTCCGTAT	0.239729	1.0935	S2	LEU_C0
		LDLR-KO_ATCCACCTCGTATCAG	0.551731	1.11178	S2	LEU_C0
		LDLR-KO_ATCGAGTCATGCCTAA	0.410149	0.816225	S2	LEU_C0
		LDLR-KO_ATCTGCCGTTAAGGGC	0.510063	0.382068	S2	LEU_C0
		LDLR-KO_ATTGGACGTAAGAGAG	0.435614	0.480491	S2	LEU_C0
		LDLR-KO_ATTGGACGTCGCGAAA	0.659854	0	S2	LEU_C0
		LDLR-KO_CAAGAAATCTTGCATT	0.53072	0.358602	S2	LEU_C0
		LDLR-KO_CAAGATCTCTCAAACG	1.11341	0.50082	S2	LEU_C0
		LDLR-KO_CAAGGCCTCAGAGCTT	0.512767	0.894294	S2	LEU_C0
		LDLR-KO_CACAGGCGTCTTCAAG	0.294603	0.238044	S2	LEU_C0
		LDLR-KO_CACAGTAAGTACGCGA	1.03344	0.246589	S2	LEU_C0
		LDLR-KO_CACCAGGCAGCGAACA	0.636813	0.695395	S2	LEU_C0
		LDLR-KO_CACTCCACATGACGGA	0.219419	0.495927	S2	LEU_C0
		LDLR-KO_CAGCATAAGCAGACTG	0.302953	0	S2	LEU_C0
		LDLR-KO_CAGTAACGTGCGGTAA	0.287479	0	S2	LEU_C0
		LDLR-KO_CAGTCCTTCTGAGTGT	0.243863	0.341409	S2	LEU_C0
		LDLR-KO_CATCAGATCAGCCTAA	0	0.21435	S2	LEU_C0
		LDLR-KO_CATGACACAGATGGGT	0	0	S2	LEU_C0
		LDLR-KO_CATTATCAGACTACAA	0.283386	0.283888	S2	LEU_C0
		LDLR-KO_CCACCTAAGTACCGGA	0.895056	0.578257	S2	LEU_C0
		LDLR-KO_CCACGGAGTTGTCGCG	0.740332	0.557995	S2	LEU_C0
		LDLR-KO_CCACGGATCGTGGTCG	1.30879	0	S2	LEU_C0
		LDLR-KO_CCACTACAGGTGATAT	0.217598	1.23423	S2	LEU_C0
		LDLR-KO_CCCAGTTGTAGCGTAG	0.488893	1.28496	S2	LEU_C0
		LDLR-KO_CCGGGATGTTGTGGCC	0	0	S2	LEU_C0
		LDLR-KO_CCGTTCAAGCAGACTG	0.519267	0.404202	S2	LEU_C0
		LDLR-KO_CCGTTCACAAGACACG	0	0	S2	LEU_C0
		LDLR-KO_CCTAAAGAGCATCATC	0.508435	1.25813	S2	LEU_C0
		LDLR-KO_CCTAAAGTCTTAGAGC	0.698599	0	S2	LEU_C0
		LDLR-KO_CCTCTGACATGCCTTC	0.470467	0.736934	S2	LEU_C0
		LDLR-KO_CCTTCGATCTGAGTGT	0	0	S2	LEU_C0
		LDLR-KO_CGAGCACAGCAGGTCA	0	0.491689	S2	LEU_C0
		LDLR-KO_CGATGTACACAGGAGT	0.370285	0.635794	S2	LEU_C0
		LDLR-KO_CGCCAAGGTGGTAACG	0.690897	1.03982	S2	LEU_C0
		LDLR-KO_CGCTGGACAATTCCTT	1.10873	0.454945	S2	LEU_C0
		LDLR-KO_CGGACACGTCACCCAG	0.820668	0.575423	S2	LEU_C0
		LDLR-KO_CGGTTAACACATCTTT	0.369438	0.910321	S2	LEU_C0
		LDLR-KO_CGTGAGCCAAGGGTCA	0.623933	0.417808	S2	LEU_C0
		LDLR-KO_CGTGAGCTCCCTTGCA	0.122963	0	S2	LEU_C0
		LDLR-KO_CTACATTCACTTCGAA	0.494444	0.432965	S2	LEU_C0
		LDLR-KO_CTAGTGATCAGCGACC	0.721203	0.352835	S2	LEU_C0
		LDLR-KO_CTCACACCAAGACGTG	0.784645	0.303464	S2	LEU_C0
		LDLR-KO_CTCACACGTATTACCG	0.150731	0.377926	S2	LEU_C0
		LDLR-KO_CTCATTAAGATGCCTT	0.838534	0.925465	S2	LEU_C0
		LDLR-KO_CTCATTATCGCCGTGA	0.313147	0.368181	S2	LEU_C0
		LDLR-KO_CTCCTAGAGCACCGCT	0.810162	0	S2	LEU_C0
		LDLR-KO_CTCGAAAGTGATGTCT	1.19832	0.283319	S2	LEU_C0
		LDLR-KO_CTCTGGTAGATATGGT	0.599882	0.687331	S2	LEU_C0
		LDLR-KO_CTGATAGCAAGGTTCT	0.848232	0.399909	S2	LEU_C0
		LDLR-KO_CTGCGGACAGTATAAG	0.567701	0.487395	S2	LEU_C0
		LDLR-KO_CTGCTGTAGCGTCTAT	0.946462	0.994201	S2	LEU_C0
		LDLR-KO_CTGCTGTTCATGTCTT	0.796144	0.278586	S2	LEU_C0
		LDLR-KO_CTGGTCTCAATCGGTT	0	0	S2	LEU_C0
		LDLR-KO_CTTAACTGTCTCAACA	0.202033	0.282846	S2	LEU_C0
		LDLR-KO_GAAATGATCGGACAAG	0.125287	0.591753	S2	LEU_C0
		LDLR-KO_GAACATCAGGCACATG	0.749333	0.208185	S2	LEU_C0
		LDLR-KO_GAACGGAAGCTGTCTA	0.828576	0.788271	S2	LEU_C0
		LDLR-KO_GAAGCAGTCAGTGTTG	0.831261	0.591275	S2	LEU_C0
		LDLR-KO_GAAGCAGTCCGTAGGC	0.474651	0.324636	S2	LEU_C0
		LDLR-KO_GACAGAGGTTTAGCTG	0.754535	0.346679	S2	LEU_C0
		LDLR-KO_GAGCAGACAGTACACT	0.446807	0.62553	S2	LEU_C0
		LDLR-KO_GAGGTGAAGTCATGCT	0.752066	0.299874	S2	LEU_C0
		LDLR-KO_GAGGTGATCTAAGCCA	0.257919	0.557591	S2	LEU_C0
		LDLR-KO_GATCGCGAGAGACGAA	0.564104	0	S2	LEU_C0
		LDLR-KO_GATCGCGGTCTTTCAT	1.11266	0	S2	LEU_C0
		LDLR-KO_GATGAGGAGAATGTTG	0.100273	0.279882	S2	LEU_C0
		LDLR-KO_GATTCAGGTGCACCAC	0.285965	0.656244	S2	LEU_C0
		LDLR-KO_GCACTCTGTGTTGGGA	0.498397	0.565143	S2	LEU_C0
		LDLR-KO_GCAGTTACATGCCTTC	0	0	S2	LEU_C0
		LDLR-KO_GCCTCTAAGCGATCCC	0.469174	0	S2	LEU_C0
		LDLR-KO_GCCTCTAAGCGTTCCG	0.570796	0.677983	S2	LEU_C0
		LDLR-KO_GCGCAGTCAATAGAGT	0.624433	0	S2	LEU_C0
		LDLR-KO_GCGCGATTCCCTCTTT	0	0	S2	LEU_C0
		LDLR-KO_GCTTGAACAGTATAAG	0.630629	0.536279	S2	LEU_C0
		LDLR-KO_GGACAAGGTCGCTTCT	0.355288	0	S2	LEU_C0
		LDLR-KO_GGACGTCCAAGTCTGT	1.008	0.747616	S2	LEU_C0
		LDLR-KO_GGATGTTGTTCACCTC	0.678096	0	S2	LEU_C0
		LDLR-KO_GGCAATTAGCTTATCG	0.670824	1.09126	S2	LEU_C0
		LDLR-KO_GGCCGATCAAACTGCT	0.774398	0.528828	S2	LEU_C0
		LDLR-KO_GGCCGATTCGCCAGCA	0.737403	0.394699	S2	LEU_C0
		LDLR-KO_GGCTGGTCATCTCCCA	0.791881	0.346321	S2	LEU_C0
		LDLR-KO_GGGAATGCAAGCGATG	0.273397	0.581774	S2	LEU_C0
		LDLR-KO_GGGAGATTCAACACGT	0.665957	0.504839	S2	LEU_C0
		LDLR-KO_GGGTCTGTCATTATCC	0.557992	1.10496	S2	LEU_C0
		LDLR-KO_GGGTTGCTCTTGCCGT	0.504896	0	S2	LEU_C0
		LDLR-KO_GTACTCCTCTTCTGGC	0.684508	0.444722	S2	LEU_C0
		LDLR-KO_GTATTCTTCTACTCAT	0.285256	0	S2	LEU_C0
		LDLR-KO_GTCACAATCGTTACGA	0.309959	0	S2	LEU_C0
		LDLR-KO_GTCACGGGTCTCTTTA	0.43891	0.668286	S2	LEU_C0
		LDLR-KO_GTCGGGTCAATACGCT	0.867324	0.242697	S2	LEU_C0
		LDLR-KO_GTGAAGGGTCAGAATA	0.401056	0.678401	S2	LEU_C0
		LDLR-KO_GTGAAGGTCACCCGAG	0.279461	0.184704	S2	LEU_C0
		LDLR-KO_GTGCATACATGGTAGG	0	0.434589	S2	LEU_C0
		LDLR-KO_GTGCTTCCACAGGCCT	0	0	S2	LEU_C0
		LDLR-KO_TAAGAGATCCTTGCCA	0.732106	0.414981	S2	LEU_C0
		LDLR-KO_TAAGCGTAGCTAGGCA	1.10101	0.397038	S2	LEU_C0
		LDLR-KO_TAAGCGTTCGTAGGAG	0.61049	0	S2	LEU_C0
		LDLR-KO_TAAGTGCAGCACCGTC	0.231766	0	S2	LEU_C0
		LDLR-KO_TAAGTGCAGGAGTTTA	0.647531	0.628412	S2	LEU_C0
		LDLR-KO_TAAGTGCGTGTATGGG	0.946058	1.03948	S2	LEU_C0
		LDLR-KO_TACAGTGAGATCCCAT	0.66578	0.366011	S2	LEU_C0
		LDLR-KO_TACCTTAAGGTGATTA	0.689857	0.286142	S2	LEU_C0
		LDLR-KO_TACGGGCTCAAAGTAG	0.727422	1.40742	S2	LEU_C0
		LDLR-KO_TACTTACGTGTCCTCT	0.0773884	0	S2	LEU_C0
		LDLR-KO_TAGTGGTAGCCAACAG	0.79394	0	S2	LEU_C0
		LDLR-KO_TAGTTGGAGTCGCCGT	0.254312	0	S2	LEU_C0
		LDLR-KO_TATGCCCGTAAATACG	0.656965	0.347525	S2	LEU_C0
		LDLR-KO_TATGCCCTCCAGTAGT	0.575897	0.852178	S2	LEU_C0
		LDLR-KO_TATTACCTCTTTAGTC	0.774288	0.273247	S2	LEU_C0
		LDLR-KO_TCAACGATCCCAACGG	0.759763	0.31804	S2	LEU_C0
		LDLR-KO_TCACAAGCAAGTAATG	0.747315	0.873423	S2	LEU_C0
		LDLR-KO_TCACAAGGTCCGAAGA	0.272452	0.582489	S2	LEU_C0
		LDLR-KO_TCACAAGTCCGGCACA	0.709272	0.278632	S2	LEU_C0
		LDLR-KO_TCATTACGTACACCGC	0.786379	0	S2	LEU_C0
		LDLR-KO_TCATTACGTGTCGCTG	0.251882	0.352635	S2	LEU_C0
		LDLR-KO_TCGCGTTCAAGCGCTC	0.637564	0.359804	S2	LEU_C0
		LDLR-KO_TCGGGACGTCTCAACA	0.599145	1.03502	S2	LEU_C0
		LDLR-KO_TCGTAGAAGAGATGAG	0.898904	0	S2	LEU_C0
		LDLR-KO_TCTGGAATCGACGGAA	0.856159	0.501134	S2	LEU_C0
		LDLR-KO_TCTTCGGGTGAGCGAT	0.337971	0.40124	S2	LEU_C0
		LDLR-KO_TGAAAGACAGCGTCCA	0.727971	0.618234	S2	LEU_C0
		LDLR-KO_TGATTTCTCTCTTATG	0.675472	0.366672	S2	LEU_C0
		LDLR-KO_TGCCCTACATCACAAC	0.544388	0.551083	S2	LEU_C0
		LDLR-KO_TGCTACCTCTACGAGT	0.700155	0.432624	S2	LEU_C0
		LDLR-KO_TGGGCGTCACTAAGTC	0.213159	0.498788	S2	LEU_C0
		LDLR-KO_TGTATTCCAACGATGG	0.716991	0.376345	S2	LEU_C0
		LDLR-KO_TGTCCCATCAAGATCC	1.1353	0.417692	S2	LEU_C0
		LDLR-KO_TTCTCCTCATCGGGTC	0.686339	0.210318	S2	LEU_C0
		LDLR-KO_TTGACTTAGCGGCTTC	0.180929	0.2533	S2	LEU_C0
		LDLR-KO_TTGACTTCATTCTCAT	0.5294	1.72458	S2	LEU_C0
		LDLR-KO_TTTGGTTCAAACCTAC	0.326412	0.417374	S2	LEU_C0
		LDLR-KO_TTTGTCACATCGGACC	0.704544	1.08394	S2	LEU_C0
		LDLR-KO_TTTGTCATCTATGTGG	0.907717	0.287947	S2	LEU_C0
		ApoE-KO_CTCATTATCGGTCTAA	0.47092	0	S3	LEU_C0
		AV_CGAGAAGCATCACGAT	0	0	S3	LEU_C0
		AV_CGTCTACTCGAGCCCA	0	0	S3	LEU_C0
		AV_TGATTTCGTGCGGTAA	0	0	S3	LEU_C0
		LDLR-KO_ATTGGACGTTGACGTT	0.322866	0	S3	LEU_C0
		LDLR-KO_CAGCATATCGTCGTTC	0	0	S3	LEU_C0
		LDLR-KO_CTGCTGTCAATGGAAT	0.552411	0	S3	LEU_C0
		LDLR-KO_GACACGCGTTCCACTC	0	0	S3	LEU_C0
		LDLR-KO_GAGGTGATCCGCGCAA	0.676054	0	S3	LEU_C0
		LDLR-KO_GTGTGCGGTCTCTCTG	0.749333	0.325916	S3	LEU_C0
		LDLR-KO_TAAGAGACAGGTCTCG	0	0	S3	LEU_C0
		LDLR-KO_TAAGTGCTCTTTACGT	0	0	S3	LEU_C0
		LDLR-KO_TGATTTCAGACTACAA	0.341651	0	S3	LEU_C0
		LDLR-KO_TGGTTCCGTTTAGCTG	0.252801	0	S3	LEU_C0
		LDLR-KO_TTGTAGGCACCATGTA	0.758416	0	S3	LEU_C0
		ApoE-KO_AAAGCAACATTACCTT	0.924354	0	S1	LEU_C1
		ApoE-KO_AACACGTTCACGACTA	1.04065	0.132513	S1	LEU_C1
		ApoE-KO_AACTGGTGTAGCCTCG	0.744669	0	S1	LEU_C1
		ApoE-KO_AAGTCTGAGCTGCGAA	0.737122	0	S1	LEU_C1
		ApoE-KO_ACACCAACACTAAGTC	0.732286	0	S1	LEU_C1
		ApoE-KO_ACACCAAGTGATGCCC	1.01947	0	S1	LEU_C1
		ApoE-KO_ACAGCTAAGACTGTAA	0.806655	0	S1	LEU_C1
		ApoE-KO_ACATCAGAGCGGCTTC	0.876442	0	S1	LEU_C1
		ApoE-KO_ACGATACTCGGAGCAA	0.76778	0	S1	LEU_C1
		ApoE-KO_ACGGGCTGTTAAGATG	0.232562	0	S1	LEU_C1
		ApoE-KO_ACTATCTCAGATAATG	1.13371	0	S1	LEU_C1
		ApoE-KO_ACTGATGCATGAAGTA	0.79718	0	S1	LEU_C1
		ApoE-KO_ACTTACTTCCCAAGTA	0.660615	0.28247	S1	LEU_C1
		ApoE-KO_AGCATACTCCCATTAT	1.09529	0	S1	LEU_C1
		ApoE-KO_AGCCTAAGTTCGTTGA	0.849612	0.362452	S1	LEU_C1
		ApoE-KO_AGCGTCGCACAGACAG	0.875698	0	S1	LEU_C1
		ApoE-KO_AGCGTCGCACCCAGTG	1.53372	0	S1	LEU_C1
		ApoE-KO_AGCTCTCCAGATGGCA	1.52223	0.291233	S1	LEU_C1
		ApoE-KO_AGGGTGACAAGGACAC	0.550277	0	S1	LEU_C1
		ApoE-KO_AGTTGGTCAGACAGGT	0.780341	0	S1	LEU_C1
		ApoE-KO_ATCACGACACCGTTGG	0	0	S1	LEU_C1
		ApoE-KO_ATCATCTCATAGTAAG	0.415964	0	S1	LEU_C1
		ApoE-KO_ATCCACCTCTGATTCT	1.0124	0.147676	S1	LEU_C1
		ApoE-KO_ATCCGAAGTTTGCATG	0.164825	0	S1	LEU_C1
		ApoE-KO_ATTACTCGTAGCTGCC	0.732866	0	S1	LEU_C1
		ApoE-KO_ATTTCTGGTCCCGACA	0.603409	0	S1	LEU_C1
		ApoE-KO_CAACTAGCATGCCTTC	0.467079	0	S1	LEU_C1
		ApoE-KO_CAAGATCTCATGCTCC	0.858773	0	S1	LEU_C1
		ApoE-KO_CAAGATCTCGTACCGG	1.59365	0	S1	LEU_C1
		ApoE-KO_CACTCCAGTGAAGGCT	1.04117	0	S1	LEU_C1
		ApoE-KO_CAGAATCAGGTGATAT	0.96638	0	S1	LEU_C1
		ApoE-KO_CAGAGAGCAGCCAGAA	0.174914	0	S1	LEU_C1
		ApoE-KO_CAGAGAGCAGTCAGAG	0.909791	0	S1	LEU_C1
		ApoE-KO_CAGCAGCAGTATCGAA	0.448819	0	S1	LEU_C1
		ApoE-KO_CAGCTAATCTGTCCGT	0.270311	0	S1	LEU_C1
		ApoE-KO_CAGCTGGCACCGGAAA	2.11134	0	S1	LEU_C1
		ApoE-KO_CAGTCCTAGTCCCACG	0.797093	0	S1	LEU_C1
		ApoE-KO_CATGCCTAGTTAGGTA	1.69653	0	S1	LEU_C1
		ApoE-KO_CATTCGCAGACAAAGG	0.586693	0	S1	LEU_C1
		ApoE-KO_CCACGGAGTAAACGCG	0	0.42865	S1	LEU_C1
		ApoE-KO_CCACTACAGTTACGGG	0.40698	0	S1	LEU_C1
		ApoE-KO_CCATGTCGTCGAACAG	0.575916	0.173715	S1	LEU_C1
		ApoE-KO_CCATTCGTCGTTTGCC	0.870699	0.173602	S1	LEU_C1
		ApoE-KO_CCATTCGTCTGGCGAC	0.927664	0	S1	LEU_C1
		ApoE-KO_CCATTCGTCTTACCGC	0.713053	0	S1	LEU_C1
		ApoE-KO_CCCAATCAGAGGGCTT	0.626404	0.141835	S1	LEU_C1
		ApoE-KO_CCCAGTTGTACCTACA	1.05914	0	S1	LEU_C1
		ApoE-KO_CCCTCCTTCACTTATC	0.439868	0	S1	LEU_C1
		ApoE-KO_CCGGGATGTCATCCCT	0.758273	0	S1	LEU_C1
		ApoE-KO_CCTATTAGTCATGCAT	0.425481	0	S1	LEU_C1
		ApoE-KO_CCTTTCTAGCCCAGCT	0.873906	0.217742	S1	LEU_C1
		ApoE-KO_CGAACATCACACCGAC	0.707998	0	S1	LEU_C1
		ApoE-KO_CGAATGTCAGGGTATG	1.0588	0	S1	LEU_C1
		ApoE-KO_CGACCTTTCCATTCTA	0.749967	0	S1	LEU_C1
		ApoE-KO_CGAGCACTCTACCAGA	1.36443	0	S1	LEU_C1
		ApoE-KO_CGAGCCACAAATCCGT	0.843671	0	S1	LEU_C1
		ApoE-KO_CGCTATCAGCAGCGTA	0.845482	0	S1	LEU_C1
		ApoE-KO_CGCTGGAAGGACGAAA	0.943026	0	S1	LEU_C1
		ApoE-KO_CGGACACCAAGCCATT	0.890394	0	S1	LEU_C1
		ApoE-KO_CGGAGTCCAATACGCT	1.11196	0	S1	LEU_C1
		ApoE-KO_CGTCAGGCACGGCTAC	0	0	S1	LEU_C1
		ApoE-KO_CGTGTCTAGACCACGA	0.919902	0	S1	LEU_C1
		ApoE-KO_CGTGTCTAGCAGATCG	1.4945	0	S1	LEU_C1
		ApoE-KO_CGTTGGGGTATAATGG	0.585188	0	S1	LEU_C1
		ApoE-KO_CTAAGACTCGCAAACT	1.25941	0.185016	S1	LEU_C1
		ApoE-KO_CTACCCACATCGGAAG	0.721531	0.248395	S1	LEU_C1
		ApoE-KO_CTCGTACGTACGCACC	0.424461	0	S1	LEU_C1
		ApoE-KO_CTCTAATTCCGATATG	0.761971	0	S1	LEU_C1
		ApoE-KO_CTCTGGTGTGCCTGCA	0.56063	0	S1	LEU_C1
		ApoE-KO_CTGATAGCAAGTCTAC	0.39419	0	S1	LEU_C1
		ApoE-KO_CTGCGGAGTCCGAACC	1.2242	0.160864	S1	LEU_C1
		ApoE-KO_CTGTGCTAGGATATAC	0.791465	0.189386	S1	LEU_C1
		ApoE-KO_CTTAGGATCCTAGTGA	1.8054	0	S1	LEU_C1
		ApoE-KO_GAAATGAAGTCTCGGC	0.816245	0	S1	LEU_C1
		ApoE-KO_GACCAATGTTAAGATG	0.451384	0	S1	LEU_C1
		ApoE-KO_GATCGCGAGGAGTTGC	0.254664	0	S1	LEU_C1
		ApoE-KO_GATCGTATCGATCCCT	0.542967	0	S1	LEU_C1
		ApoE-KO_GATGAAACACGACTCG	1.42751	0.18126	S1	LEU_C1
		ApoE-KO_GATGCTAGTCGTGGCT	0.308112	0	S1	LEU_C1
		ApoE-KO_GCAGTTACATCGGTTA	0.63205	0	S1	LEU_C1
		ApoE-KO_GCCTCTATCTCTAGGA	1.22053	0	S1	LEU_C1
		ApoE-KO_GCGGGTTAGTACCGGA	1.71513	0	S1	LEU_C1
		ApoE-KO_GCTCTGTTCCAGAAGG	0.935079	0	S1	LEU_C1
		ApoE-KO_GCTTCCAGTCTCTTTA	0.910836	0.137224	S1	LEU_C1
		ApoE-KO_GCTTGAACACACCGAC	2.32147	0	S1	LEU_C1
		ApoE-KO_GGAACTTAGCTAGTCT	0	0	S1	LEU_C1
		ApoE-KO_GGAACTTTCTCGATGA	0.685761	0.211807	S1	LEU_C1
		ApoE-KO_GGACGTCTCCCAACGG	0.565729	0	S1	LEU_C1
		ApoE-KO_GGCGTGTGTAGCTTGT	0.530994	0.260362	S1	LEU_C1
		ApoE-KO_GGCGTGTGTCTCACCT	0.375108	0.66494	S1	LEU_C1
		ApoE-KO_GGCTGGTGTAAATACG	0.969085	0	S1	LEU_C1
		ApoE-KO_GGGATGACAAAGAATC	1.02758	0.241671	S1	LEU_C1
		ApoE-KO_GGTATTGTCCCTCTTT	0.259972	0	S1	LEU_C1
		ApoE-KO_GTACGTATCACCGGGT	0.132721	0.18581	S1	LEU_C1
		ApoE-KO_GTAGGCCTCTGTACGA	0.486955	0	S1	LEU_C1
		ApoE-KO_GTATCTTCAATCACAC	0.785121	0.329119	S1	LEU_C1
		ApoE-KO_GTCAAGTTCATTATCC	0.716006	0	S1	LEU_C1
		ApoE-KO_GTCATTTAGAATGTGT	0.844951	0.237726	S1	LEU_C1
		ApoE-KO_GTCGTAAAGGCTCTTA	0.407954	0	S1	LEU_C1
		ApoE-KO_GTCTCGTAGGAGTTTA	0.726139	0	S1	LEU_C1
		ApoE-KO_GTGCATATCATAGCAC	0.324804	0	S1	LEU_C1
		ApoE-KO_GTGGGTCAGACTAGAT	0.400029	0	S1	LEU_C1
		ApoE-KO_GTTACAGAGCCAGGAT	0.770815	0	S1	LEU_C1
		ApoE-KO_GTTCGGGTCGGATGTT	0.812769	0	S1	LEU_C1
		ApoE-KO_TAAGTGCAGTTCCACA	0.539067	0	S1	LEU_C1
		ApoE-KO_TACCTTATCTTGCATT	0.681057	0.304693	S1	LEU_C1
		ApoE-KO_TACGGATCATGTCTCC	0.868154	0	S1	LEU_C1
		ApoE-KO_TACGGTAAGCGTAATA	0	0	S1	LEU_C1
		ApoE-KO_TACTCGCTCCGCAAGC	0.219869	0	S1	LEU_C1
		ApoE-KO_TAGGCATAGGGTGTTG	1.10117	0	S1	LEU_C1
		ApoE-KO_TATGCCCGTACTCAAC	1.08926	0	S1	LEU_C1
		ApoE-KO_TATTACCAGGCCCGTT	0.555485	0	S1	LEU_C1
		ApoE-KO_TATTACCCACCGGAAA	0.638808	0.447165	S1	LEU_C1
		ApoE-KO_TCAGCTCAGAATGTGT	0.995747	0	S1	LEU_C1
		ApoE-KO_TCAGCTCCAGTATCTG	0.445223	0.217091	S1	LEU_C1
		ApoE-KO_TCATTTGGTTAGGGTG	1.03552	0	S1	LEU_C1
		ApoE-KO_TCCACACAGGGAGTAA	0.239831	0	S1	LEU_C1
		ApoE-KO_TCCCGATGTCCGCTGA	0.492716	0	S1	LEU_C1
		ApoE-KO_TCGTAGACAGGTGGAT	1.40456	0.191735	S1	LEU_C1
		ApoE-KO_TGACTAGTCAGCTCTC	1.12969	0	S1	LEU_C1
		ApoE-KO_TGAGAGGCAATCAGAA	1.03575	0	S1	LEU_C1
		ApoE-KO_TGCCCTAGTTTGTTGG	0.915765	0	S1	LEU_C1
		ApoE-KO_TGGACGCTCTGCCAGG	1.05575	0.600566	S1	LEU_C1
		ApoE-KO_TGGCCAGAGGGAGTAA	0.844636	0	S1	LEU_C1
		ApoE-KO_TGGGAAGAGATGTTAG	1.27837	0	S1	LEU_C1
		ApoE-KO_TGGTTCCTCTGCAAGT	0.77669	0	S1	LEU_C1
		ApoE-KO_TTAGGACAGCGTGAGT	0.522873	0	S1	LEU_C1
		ApoE-KO_TTAGGCAGTTCCACAA	0.970012	0	S1	LEU_C1
		ApoE-KO_TTCCCAGTCCGTTGCT	0.973845	0	S1	LEU_C1
		ApoE-KO_TTCGGTCCAAGTAATG	0.261972	0	S1	LEU_C1
		ApoE-KO_TTCTACAAGCTGCGAA	0.520829	0	S1	LEU_C1
		ApoE-KO_TTGACTTCAGTCAGAG	0.811931	0	S1	LEU_C1
		ApoE-KO_TTTGGTTCACGGCTAC	0.937727	0	S1	LEU_C1
		ApoE-KO_TTTGTCAGTGGTCCGT	0.838259	0	S1	LEU_C1
		AV_AAGGAGCTCCCAGGTG	0.597115	0	S1	LEU_C1
		AV_ACATGGTTCCGAATGT	0.740297	0.238747	S1	LEU_C1
		AV_ACCCACTTCCGTCATC	0.760013	0	S1	LEU_C1
		AV_AGACGTTCAGTATAAG	0.769543	0	S1	LEU_C1
		AV_AGAGTGGCACCCATGG	0.490949	0	S1	LEU_C1
		AV_AGCGTCGAGGCCCGTT	1.57458	0	S1	LEU_C1
		AV_AGGCCGTAGGCGATAC	0.869124	0	S1	LEU_C1
		AV_AGTAGTCGTCGATTGT	0.921536	0	S1	LEU_C1
		AV_AGTTGGTGTGGAAAGA	0.775818	0	S1	LEU_C1
		AV_CAACTAGGTTTGGCGC	0.688304	0	S1	LEU_C1
		AV_CACACTCCACTTACGA	0.79041	0	S1	LEU_C1
		AV_CACTCCACATACGCCG	0.770315	0	S1	LEU_C1
		AV_CAGATCAAGACTAGAT	0.608993	0.399358	S1	LEU_C1
		AV_CAGCAGCTCATACGGT	0.794833	0.274582	S1	LEU_C1
		AV_CAGCATAGTTGTGGAG	0.768552	0	S1	LEU_C1
		AV_CATATGGAGAATGTTG	0.681541	0	S1	LEU_C1
		AV_CATATTCGTTCACCTC	0.968013	0	S1	LEU_C1
		AV_CATCAGATCGTTTATC	0.823953	0	S1	LEU_C1
		AV_CATCGAACACAGACAG	0.698514	0.247245	S1	LEU_C1
		AV_CATGGCGTCCTTGCCA	0.662669	0.265297	S1	LEU_C1
		AV_CCACGGATCGCCAGCA	0.717271	0.237631	S1	LEU_C1
		AV_CCACTACAGGTGTTAA	0.782594	0	S1	LEU_C1
		AV_CCGGGATTCGTCACGG	0.505576	0	S1	LEU_C1
		AV_CCGTACTAGCTGCGAA	1.27413	0.487332	S1	LEU_C1
		AV_CCTACACTCTCTGAGA	0.994561	0.397282	S1	LEU_C1
		AV_CCTTCCCAGAAGGGTA	0.537126	0	S1	LEU_C1
		AV_CCTTCGAAGAGGGATA	0.529769	0	S1	LEU_C1
		AV_CCTTCGACAGACGCTC	0.733451	0	S1	LEU_C1
		AV_CGAACATGTGCAGACA	0.418545	0	S1	LEU_C1
		AV_CGATTGATCCGCATAA	0.521175	0.250339	S1	LEU_C1
		AV_CGCCAAGAGTGAACGC	0.497085	0	S1	LEU_C1
		AV_CGGACACAGAGAGCTC	0.86641	0	S1	LEU_C1
		AV_CGGAGCTTCCTTGCCA	0.752706	0	S1	LEU_C1
		AV_CGTAGCGCAGCCAATT	0.81462	0	S1	LEU_C1
		AV_CGTGTCTAGCGATAGC	0.8631	0	S1	LEU_C1
		AV_CTAACTTCACACCGCA	1.32323	0	S1	LEU_C1
		AV_CTAATGGTCACTTACT	0.542496	0	S1	LEU_C1
		AV_CTCGTCAAGGATGTAT	0.588098	0	S1	LEU_C1
		AV_CTTACCGTCATCGCTC	0.323123	0	S1	LEU_C1
		AV_GAAATGATCATAAAGG	0.748764	0	S1	LEU_C1
		AV_GACGCGTCAATAGCGG	0.73979	0.224697	S1	LEU_C1
		AV_GACTACAGTCGAATCT	0.649791	0	S1	LEU_C1
		AV_GAGCAGATCTCTAAGG	0	0	S1	LEU_C1
		AV_GATTCAGAGTATCTCG	0.783673	0.484874	S1	LEU_C1
		AV_GCAAACTGTGTAATGA	0.825614	0.292221	S1	LEU_C1
		AV_GCATGATGTTCGTTGA	0.653966	0	S1	LEU_C1
		AV_GCCTCTAAGTGGTAAT	0.670385	0	S1	LEU_C1
		AV_GCGACCAGTCGCTTCT	0.548948	0	S1	LEU_C1
		AV_GCGCAGTTCATCTGCC	1.02081	0.277364	S1	LEU_C1
		AV_GCTCCTAAGATGTGGC	0.706914	0	S1	LEU_C1
		AV_GCTTGAATCTGATTCT	0.374018	0	S1	LEU_C1
		AV_GGTGTTATCTGAAAGA	1.99171	0	S1	LEU_C1
		AV_GTAACTGGTCCCTACT	0.943394	0	S1	LEU_C1
		AV_GTCGGGTTCTGCAGTA	0.691462	0	S1	LEU_C1
		AV_GTTAAGCTCTCTTGAT	0.921633	0.363917	S1	LEU_C1
		AV_GTTACAGAGGGTTCCC	0.685944	0	S1	LEU_C1
		AV_TAAACCGAGACTAGAT	0.773946	0	S1	LEU_C1
		AV_TACCTATAGCTAGGCA	0.75014	0	S1	LEU_C1
		AV_TACCTTAAGAACAATC	0.707712	0	S1	LEU_C1
		AV_TACTTGTAGCTGCGAA	0.758609	0	S1	LEU_C1
		AV_TCAATCTCACATAACC	0.997045	0	S1	LEU_C1
		AV_TCAATCTTCTAACTCT	0.685297	0	S1	LEU_C1
		AV_TCATTACCATTTGCCC	0.781299	0	S1	LEU_C1
		AV_TCGCGAGGTGTCCTCT	0.59048	0.280698	S1	LEU_C1
		AV_TGAAAGATCCAATGGT	0.919825	0.387511	S1	LEU_C1
		AV_TGACAACGTAGGCATG	0.596229	0	S1	LEU_C1
		AV_TGAGCATCAGGACCCT	0.688137	0	S1	LEU_C1
		AV_TGCGGGTGTAGATTAG	0	0	S1	LEU_C1
		AV_TTAGGACAGGATCGCA	0.665236	0	S1	LEU_C1
		AV_TTAGGACGTTGTGGCC	0.665551	0	S1	LEU_C1
		AV_TTCCCAGGTTCCTCCA	0.84631	0.309204	S1	LEU_C1
		AV_TTGGCAAGTCCGTCAG	1.15197	0	S1	LEU_C1
		AV_TTTGTCATCATGTAGC	0.234149	0.327809	S1	LEU_C1
		LDLR-KO_AAAGATGCAGACTCGC	0.747434	0.349606	S1	LEU_C1
		LDLR-KO_AACCATGAGGGTGTGT	0.28385	0	S1	LEU_C1
		LDLR-KO_AACCGCGTCGGCCGAT	0.987079	0	S1	LEU_C1
		LDLR-KO_AACTCAGAGGGCATGT	0.73895	0	S1	LEU_C1
		LDLR-KO_AACTGGTCACGTGAGA	1.27146	0	S1	LEU_C1
		LDLR-KO_AAGACCTCAAAGTCAA	0.930841	0	S1	LEU_C1
		LDLR-KO_AAGCCGCGTAAAGGAG	0.846082	0.143437	S1	LEU_C1
		LDLR-KO_AAGGTTCTCAAACAAG	0.974064	0	S1	LEU_C1
		LDLR-KO_AAGGTTCTCTCTGTCG	1.13117	0	S1	LEU_C1
		LDLR-KO_AAGTCTGAGCATCATC	1.00079	0	S1	LEU_C1
		LDLR-KO_AATCGGTAGTGAATTG	1.06852	0.151039	S1	LEU_C1
		LDLR-KO_ACACCGGTCACAAACC	0.739513	0	S1	LEU_C1
		LDLR-KO_ACATCAGCATTCGACA	0.893115	0.222152	S1	LEU_C1
		LDLR-KO_ACATGGTCACCAGTTA	0.507972	0.224753	S1	LEU_C1
		LDLR-KO_ACCAGTACATTAGCCA	0.967453	0	S1	LEU_C1
		LDLR-KO_ACCCACTGTATGAAAC	0.559155	0.228521	S1	LEU_C1
		LDLR-KO_ACCGTAATCCTCCTAG	0.812218	0	S1	LEU_C1
		LDLR-KO_ACGATGTCAGCTCGAC	0.853035	0.141657	S1	LEU_C1
		LDLR-KO_ACGATGTTCAACTCTT	1.01838	0	S1	LEU_C1
		LDLR-KO_ACGCCAGCAAGGACAC	0.573925	0	S1	LEU_C1
		LDLR-KO_ACGCCAGCACCGTTGG	0.619415	0	S1	LEU_C1
		LDLR-KO_ACGGCCATCGCCATAA	1.5823	0	S1	LEU_C1
		LDLR-KO_ACTGATGTCACGCATA	0.760217	0	S1	LEU_C1
		LDLR-KO_ACTGATGTCGGACAAG	0.942267	0	S1	LEU_C1
		LDLR-KO_ACTGTCCGTTCGCGAC	0.715218	0	S1	LEU_C1
		LDLR-KO_ACTTACTAGAATCTCC	0.45787	0	S1	LEU_C1
		LDLR-KO_ACTTACTGTGAAGGCT	1.69261	0	S1	LEU_C1
		LDLR-KO_ACTTGTTCATAACCTG	1.10352	0	S1	LEU_C1
		LDLR-KO_ACTTTCAAGGGAGTAA	0.889346	0.183884	S1	LEU_C1
		LDLR-KO_AGACGTTAGGCTCAGA	0.725083	0	S1	LEU_C1
		LDLR-KO_AGACGTTGTCAACATC	1.06983	0	S1	LEU_C1
		LDLR-KO_AGAGCGATCGGAAATA	1.01525	0	S1	LEU_C1
		LDLR-KO_AGAGCTTCAGATGGGT	0.436814	0	S1	LEU_C1
		LDLR-KO_AGAGCTTGTCAAGCGA	1.06952	0.311935	S1	LEU_C1
		LDLR-KO_AGATTGCGTTGTTTGG	0.744352	0	S1	LEU_C1
		LDLR-KO_AGCATACCATTGGTAC	1.73122	0	S1	LEU_C1
		LDLR-KO_AGCGTATGTACTTCTT	0.91802	0	S1	LEU_C1
		LDLR-KO_AGCGTCGTCTCAACTT	0.969124	0	S1	LEU_C1
		LDLR-KO_AGCTTGAAGCCAGGAT	0.974685	0	S1	LEU_C1
		LDLR-KO_AGCTTGAGTCGAGTTT	0.772899	0	S1	LEU_C1
		LDLR-KO_AGGCCGTAGATGTGTA	0.342555	0.315008	S1	LEU_C1
		LDLR-KO_AGGCCGTTCTGAGTGT	0.692597	0	S1	LEU_C1
		LDLR-KO_AGGGAGTGTACAGCAG	1.78437	0	S1	LEU_C1
		LDLR-KO_AGGGTGAAGTCAATAG	0.829762	0.422211	S1	LEU_C1
		LDLR-KO_AGTCTTTTCCTCCTAG	0.876143	0	S1	LEU_C1
		LDLR-KO_AGTGGGAAGATCCTGT	0.802772	0	S1	LEU_C1
		LDLR-KO_AGTGGGAAGTGAATTG	0.692827	0.224809	S1	LEU_C1
		LDLR-KO_AGTGGGATCCGCTGTT	0.567885	0	S1	LEU_C1
		LDLR-KO_AGTGTCAAGCAGGTCA	0.595867	0	S1	LEU_C1
		LDLR-KO_ATCATGGTCCCTCTTT	0.681353	0.135993	S1	LEU_C1
		LDLR-KO_ATCTACTCACCGCTAG	0.636557	0	S1	LEU_C1
		LDLR-KO_ATCTGCCAGATGTGGC	0.726826	0	S1	LEU_C1
		LDLR-KO_ATGAGGGGTAGCACGA	0.15214	0.212996	S1	LEU_C1
		LDLR-KO_ATGTGTGGTTACAGAA	0.665752	0	S1	LEU_C1
		LDLR-KO_ATTATCCTCCCAGGTG	1.41643	0	S1	LEU_C1
		LDLR-KO_ATTATCCTCGTGACAT	0.916201	0	S1	LEU_C1
		LDLR-KO_ATTTCTGAGACTGGGT	1.42027	0.165029	S1	LEU_C1
		LDLR-KO_CAACTAGGTCACCTAA	1.33042	0	S1	LEU_C1
		LDLR-KO_CAAGGCCCATCTCCCA	0.83534	0	S1	LEU_C1
		LDLR-KO_CAAGTTGAGCCACGTC	0.596116	0	S1	LEU_C1
		LDLR-KO_CACAAACGTCACTGGC	0.74795	0.173763	S1	LEU_C1
		LDLR-KO_CACACAACAAGGACTG	1.2558	0.265542	S1	LEU_C1
		LDLR-KO_CACACCTTCTGAGTGT	0.980422	0.255183	S1	LEU_C1
		LDLR-KO_CACATTTGTGCTCTTC	0.297904	0	S1	LEU_C1
		LDLR-KO_CACCAGGCATTCTTAC	0.784534	0	S1	LEU_C1
		LDLR-KO_CACCTTGCAGTGGGAT	0.654936	0	S1	LEU_C1
		LDLR-KO_CAGATCATCAACGAAA	0.683479	0	S1	LEU_C1
		LDLR-KO_CAGATCATCGAATGCT	0.974711	0	S1	LEU_C1
		LDLR-KO_CAGCAGCTCCAGGGCT	1.018	0	S1	LEU_C1
		LDLR-KO_CAGCTGGGTCCGAGTC	1.22635	0	S1	LEU_C1
		LDLR-KO_CAGTAACGTCCGTCAG	0.779972	0	S1	LEU_C1
		LDLR-KO_CATATGGCACTAAGTC	1.19988	0	S1	LEU_C1
		LDLR-KO_CATATGGGTACTCAAC	0.846888	0	S1	LEU_C1
		LDLR-KO_CATCAAGTCTTTCCTC	0.509577	0	S1	LEU_C1
		LDLR-KO_CATCGAATCCTGTACC	0.717901	0	S1	LEU_C1
		LDLR-KO_CATGACATCGTTACAG	1.59173	0	S1	LEU_C1
		LDLR-KO_CATGGCGAGCTAGTCT	0.83077	0	S1	LEU_C1
		LDLR-KO_CATGGCGGTTCAGACT	0.994687	0.300009	S1	LEU_C1
		LDLR-KO_CATTATCGTAAGAGGA	0.873743	0	S1	LEU_C1
		LDLR-KO_CATTCGCTCGACGGAA	0.516889	0	S1	LEU_C1
		LDLR-KO_CCAATCCAGATGCGAC	1.13311	0	S1	LEU_C1
		LDLR-KO_CCACCTACAGCTGGCT	0.671221	0	S1	LEU_C1
		LDLR-KO_CCACCTAGTATAAACG	0.226068	0	S1	LEU_C1
		LDLR-KO_CCACGGAAGAGTAAGG	0.599523	0	S1	LEU_C1
		LDLR-KO_CCCAATCAGATATACG	2.08645	0.301205	S1	LEU_C1
		LDLR-KO_CCCAGTTCAGACGCCT	0.64043	0	S1	LEU_C1
		LDLR-KO_CCCAGTTCAGTGAGTG	1.01789	0	S1	LEU_C1
		LDLR-KO_CCCATACGTCAGATAA	0.267479	0	S1	LEU_C1
		LDLR-KO_CCGTTCATCTCTGCTG	1.19481	0.467396	S1	LEU_C1
		LDLR-KO_CCTACCAAGTTATCGC	0.743497	0.187042	S1	LEU_C1
		LDLR-KO_CCTTACGCACCAACCG	0.341188	0	S1	LEU_C1
		LDLR-KO_CGACTTCGTCTAAACC	0.990384	0	S1	LEU_C1
		LDLR-KO_CGATCGGGTCCAGTTA	1.00327	0	S1	LEU_C1
		LDLR-KO_CGATCGGGTCGAGATG	1.19634	0	S1	LEU_C1
		LDLR-KO_CGATGTATCTATCCCG	0.785837	0	S1	LEU_C1
		LDLR-KO_CGCTATCAGCCGTCGT	1.21086	0	S1	LEU_C1
		LDLR-KO_CGCTATCAGTGGCACA	1.60798	0	S1	LEU_C1
		LDLR-KO_CGGAGTCAGACCACGA	0.765246	0.181771	S1	LEU_C1
		LDLR-KO_CGGGTCAGTGCCTGGT	1.10908	0	S1	LEU_C1
		LDLR-KO_CGTAGCGGTCACCTAA	0.784332	0	S1	LEU_C1
		LDLR-KO_CGTCAGGGTAACGCGA	0.664444	0	S1	LEU_C1
		LDLR-KO_CGTCCATGTCACTTCC	0.77273	0	S1	LEU_C1
		LDLR-KO_CGTGAGCGTCAGGACA	1.17861	0	S1	LEU_C1
		LDLR-KO_CGTTCTGTCGTATCAG	0.458271	0	S1	LEU_C1
		LDLR-KO_CGTTGGGGTAGCGTAG	0.454208	0	S1	LEU_C1
		LDLR-KO_CTAACTTCAGGGAGAG	0.7194	0.248535	S1	LEU_C1
		LDLR-KO_CTACCCAAGTCGTACT	1.20567	0	S1	LEU_C1
		LDLR-KO_CTACCCAGTAGTAGTA	0.776299	0	S1	LEU_C1
		LDLR-KO_CTACGTCAGTGTACCT	0.330997	0.343568	S1	LEU_C1
		LDLR-KO_CTAGTGACACTGTCGG	1.45225	0	S1	LEU_C1
		LDLR-KO_CTCAGAAAGAAGCCCA	0.144297	0	S1	LEU_C1
		LDLR-KO_CTCCTAGAGACAAGCC	0.414581	0	S1	LEU_C1
		LDLR-KO_CTCCTAGTCGCACTCT	0.946328	0	S1	LEU_C1
		LDLR-KO_CTCGGGAGTCTAAACC	0.601919	0	S1	LEU_C1
		LDLR-KO_CTCTAATTCCACGAAT	1.35121	0	S1	LEU_C1
		LDLR-KO_CTCTACGCACACAGAG	0.914207	0	S1	LEU_C1
		LDLR-KO_CTCTACGGTAGCAAAT	0.866801	0	S1	LEU_C1
		LDLR-KO_CTCTACGGTTTAGGAA	1.2348	0.19753	S1	LEU_C1
		LDLR-KO_CTGATCCTCGAACGGA	0.76609	0	S1	LEU_C1
		LDLR-KO_CTGCCTATCTCGTATT	0.813289	0	S1	LEU_C1
		LDLR-KO_CTGGTCTCACCTGGTG	0.514037	0	S1	LEU_C1
		LDLR-KO_CTGTGCTAGCTGCGAA	0.924237	0	S1	LEU_C1
		LDLR-KO_CTGTGCTCATTGCGGC	0.409903	0.224865	S1	LEU_C1
		LDLR-KO_CTGTGCTGTTCAGGCC	0.482648	0	S1	LEU_C1
		LDLR-KO_CTTAACTAGTCGATAA	1.17712	0	S1	LEU_C1
		LDLR-KO_CTTAGGAAGGTGTGGT	0.734415	0	S1	LEU_C1
		LDLR-KO_CTTAGGAGTTCCCGAG	0.640106	0	S1	LEU_C1
		LDLR-KO_GAAACTCCAGACTCGC	0.741804	0	S1	LEU_C1
		LDLR-KO_GAACCTAAGGTGCTAG	0.837959	0.164885	S1	LEU_C1
		LDLR-KO_GAACGGAGTTCGTTGA	0.281966	0	S1	LEU_C1
		LDLR-KO_GAAGCAGCACATCTTT	0.893198	0.117422	S1	LEU_C1
		LDLR-KO_GACACGCTCAATCACG	0.876963	0	S1	LEU_C1
		LDLR-KO_GACCAATGTAACGCGA	1.00992	0.149361	S1	LEU_C1
		LDLR-KO_GACCAATGTATAGGTA	0.373595	0	S1	LEU_C1
		LDLR-KO_GACCAATTCCCGGATG	1.42074	0.410815	S1	LEU_C1
		LDLR-KO_GACCTGGGTTCGAATC	0.875138	0.274494	S1	LEU_C1
		LDLR-KO_GACGGCTTCATTGCCC	0.528663	0	S1	LEU_C1
		LDLR-KO_GACGTGCCACAGAGGT	1.07443	0.24002	S1	LEU_C1
		LDLR-KO_GACGTGCCAGACAAAT	0.9355	0	S1	LEU_C1
		LDLR-KO_GACGTTACACGGACAA	1.12243	0	S1	LEU_C1
		LDLR-KO_GACTACAGTTAGATGA	1.11374	0	S1	LEU_C1
		LDLR-KO_GAGCAGACATCACGAT	0.725952	0	S1	LEU_C1
		LDLR-KO_GATCGATCACACTGCG	1.57831	0	S1	LEU_C1
		LDLR-KO_GATCGATCAGCTCGCA	1.41069	0	S1	LEU_C1
		LDLR-KO_GATCTAGTCTGTGCAA	1.10223	0.195192	S1	LEU_C1
		LDLR-KO_GCAAACTGTGCAACGA	0.63089	0	S1	LEU_C1
		LDLR-KO_GCAATCACAAACGCGA	0.744686	0.183001	S1	LEU_C1
		LDLR-KO_GCAATCAGTAAATGAC	1.07542	0	S1	LEU_C1
		LDLR-KO_GCACATAGTACAGTTC	0.835756	0.589192	S1	LEU_C1
		LDLR-KO_GCATACAGTTGTTTGG	0.649697	0	S1	LEU_C1
		LDLR-KO_GCATACATCAGAGGTG	1.05846	0	S1	LEU_C1
		LDLR-KO_GCATGATAGCAATATG	0.462956	0	S1	LEU_C1
		LDLR-KO_GCATGATAGCGGATCA	0.783933	0	S1	LEU_C1
		LDLR-KO_GCCAAATCAGTATCTG	0.793274	0	S1	LEU_C1
		LDLR-KO_GCCAAATCATACTACG	0.511737	0	S1	LEU_C1
		LDLR-KO_GCGAGAATCTGGGCCA	0.520759	0	S1	LEU_C1
		LDLR-KO_GCGCAACGTCTTGATG	0.143775	0	S1	LEU_C1
		LDLR-KO_GCTGCAGAGGCGCTCT	1.05892	0	S1	LEU_C1
		LDLR-KO_GCTGCAGTCAGTCAGT	0.236022	0.175599	S1	LEU_C1
		LDLR-KO_GCTGCGACATTGGCGC	1.00912	0.187741	S1	LEU_C1
		LDLR-KO_GCTGGGTAGAGTGACC	0.80059	0.558404	S1	LEU_C1
		LDLR-KO_GCTGGGTAGTACGACG	1.36119	0.210269	S1	LEU_C1
		LDLR-KO_GCTGGGTGTCAATGTC	1.10568	0	S1	LEU_C1
		LDLR-KO_GCTTCCAAGGCAGGTT	0.624937	0	S1	LEU_C1
		LDLR-KO_GCTTCCATCCAGGGCT	1.1057	0	S1	LEU_C1
		LDLR-KO_GCTTGAAAGACACTAA	0.772427	0	S1	LEU_C1
		LDLR-KO_GGAAAGCGTCCTCCAT	0.253162	0	S1	LEU_C1
		LDLR-KO_GGAATAACAAGAAAGG	0.761058	0	S1	LEU_C1
		LDLR-KO_GGACAAGCATCCTAGA	0.933314	0	S1	LEU_C1
		LDLR-KO_GGACAAGTCACAGTAC	0.652785	0	S1	LEU_C1
		LDLR-KO_GGACAGATCAAACCGT	0.347902	0	S1	LEU_C1
		LDLR-KO_GGATGTTCACACGCTG	0.759916	0	S1	LEU_C1
		LDLR-KO_GGCCGATGTAAGGGCT	0.379692	0	S1	LEU_C1
		LDLR-KO_GGCGACTAGCGAGAAA	0.873127	0.302027	S1	LEU_C1
		LDLR-KO_GGGAATGTCTTGTATC	1.47728	0	S1	LEU_C1
		LDLR-KO_GGGACCTGTGTTAAGA	0.691885	0	S1	LEU_C1
		LDLR-KO_GGGCACTGTGTTTGGT	0.662341	0	S1	LEU_C1
		LDLR-KO_GGGCATCAGTGCCAGA	0.279479	0	S1	LEU_C1
		LDLR-KO_GGGCATCGTTAAGAAC	1.10971	0.253924	S1	LEU_C1
		LDLR-KO_GGTGAAGCAGTATCTG	1.62108	0	S1	LEU_C1
		LDLR-KO_GGTGCGTGTGCACCAC	0.776602	0	S1	LEU_C1
		LDLR-KO_GTAACTGTCCTTTACA	1.29527	0	S1	LEU_C1
		LDLR-KO_GTAACTGTCTTGCAAG	0.94588	0	S1	LEU_C1
		LDLR-KO_GTACGTACAGTTAACC	0.840858	0	S1	LEU_C1
		LDLR-KO_GTACTCCTCGTCTGAA	1.29071	0	S1	LEU_C1
		LDLR-KO_GTAGGCCAGGTCGGAT	1.80263	0	S1	LEU_C1
		LDLR-KO_GTAGGCCGTAAGTAGT	0.185751	0	S1	LEU_C1
		LDLR-KO_GTATCTTGTTCAGGCC	0.717225	0	S1	LEU_C1
		LDLR-KO_GTATTCTAGAGCCCAA	0.971081	0	S1	LEU_C1
		LDLR-KO_GTCACGGAGTTAGCGG	1.13327	0	S1	LEU_C1
		LDLR-KO_GTCCTCACAGCTGTGC	0.698832	0	S1	LEU_C1
		LDLR-KO_GTCGTAACACAGCGTC	0.214757	0	S1	LEU_C1
		LDLR-KO_GTCGTAAGTGGGTATG	0.76243	0	S1	LEU_C1
		LDLR-KO_GTCTCGTCAATGGTCT	0.815597	0.16666	S1	LEU_C1
		LDLR-KO_GTCTTCGCATAACCTG	0.688314	0.239745	S1	LEU_C1
		LDLR-KO_GTGCAGCCATCTCCCA	0.438938	0	S1	LEU_C1
		LDLR-KO_GTGCAGCGTTACCGAT	1.14782	0.252771	S1	LEU_C1
		LDLR-KO_GTGCTTCTCGGACAAG	0.990088	0.409037	S1	LEU_C1
		LDLR-KO_GTGTTAGGTAATCACC	0.683378	0	S1	LEU_C1
		LDLR-KO_GTTCGGGAGCGTTTAC	0.888066	0	S1	LEU_C1
		LDLR-KO_GTTTCTAAGAGTGACC	0.763696	0.141437	S1	LEU_C1
		LDLR-KO_GTTTCTAAGATGGCGT	0.949923	0	S1	LEU_C1
		LDLR-KO_TAAGAGATCAGGCAAG	0.697197	0	S1	LEU_C1
		LDLR-KO_TACACGAGTGTTTGTG	0.494	0	S1	LEU_C1
		LDLR-KO_TACAGTGAGCATGGCA	0.954558	0	S1	LEU_C1
		LDLR-KO_TACCTATTCGTCGTTC	0.982472	0	S1	LEU_C1
		LDLR-KO_TACTCGCGTTACAGAA	0.53543	0	S1	LEU_C1
		LDLR-KO_TAGACCATCCCACTTG	0.827385	0	S1	LEU_C1
		LDLR-KO_TAGAGCTCAATGGTCT	0.459753	0.266647	S1	LEU_C1
		LDLR-KO_TAGGCATAGTACGTTC	0.604813	0	S1	LEU_C1
		LDLR-KO_TATCTCACAGGGTTAG	1.28937	0	S1	LEU_C1
		LDLR-KO_TATCTCAGTAAGCACG	1.0202	0	S1	LEU_C1
		LDLR-KO_TATCTCAGTTTGTTTC	0.339836	0	S1	LEU_C1
		LDLR-KO_TCAACGATCATAACCG	0.959832	0	S1	LEU_C1
		LDLR-KO_TCAATCTGTCGAATCT	1.19959	0	S1	LEU_C1
		LDLR-KO_TCACAAGAGAAACCTA	0.426351	0	S1	LEU_C1
		LDLR-KO_TCACAAGTCTCTGCTG	0.770279	0	S1	LEU_C1
		LDLR-KO_TCACGAAAGACGCACA	0.836652	0	S1	LEU_C1
		LDLR-KO_TCAGATGGTTTCGCTC	1.30359	0	S1	LEU_C1
		LDLR-KO_TCAGCTCAGGAATCGC	2.04971	0	S1	LEU_C1
		LDLR-KO_TCAGCTCAGGACGAAA	1.06494	0.32353	S1	LEU_C1
		LDLR-KO_TCAGGATAGCTGTCTA	0.810216	0	S1	LEU_C1
		LDLR-KO_TCAGGTAAGCTAAGAT	1.80282	0	S1	LEU_C1
		LDLR-KO_TCATTACGTTTGTTGG	0.749023	0	S1	LEU_C1
		LDLR-KO_TCCACACAGGCAGTCA	0.537613	0	S1	LEU_C1
		LDLR-KO_TCCACACTCACCTCGT	0.394187	0.17483	S1	LEU_C1
		LDLR-KO_TCCACACTCAGTGCAT	1.37995	0.146488	S1	LEU_C1
		LDLR-KO_TCGCGAGCAGTAAGCG	0.898258	0.195812	S1	LEU_C1
		LDLR-KO_TCGGGACCAAGCTGGA	1.19416	0	S1	LEU_C1
		LDLR-KO_TCGGTAACAGCCTGTG	0.958745	0	S1	LEU_C1
		LDLR-KO_TCGGTAAGTGTTTGTG	0.484141	0	S1	LEU_C1
		LDLR-KO_TCTCATAGTAGCTGCC	0.769137	0	S1	LEU_C1
		LDLR-KO_TCTCTAAGTAAACACA	1.08928	0	S1	LEU_C1
		LDLR-KO_TCTCTAAGTATTACCG	0.357768	0	S1	LEU_C1
		LDLR-KO_TCTGAGAGTCATTAGC	1.04455	0	S1	LEU_C1
		LDLR-KO_TCTTCGGCAGGGATTG	0.523456	0.234014	S1	LEU_C1
		LDLR-KO_TGAAAGAAGTCGATAA	0.717296	0	S1	LEU_C1
		LDLR-KO_TGACTAGTCACCAGGC	1.09773	0	S1	LEU_C1
		LDLR-KO_TGAGCATCAAGGTTTC	0.93824	0	S1	LEU_C1
		LDLR-KO_TGCCCTACACCCATTC	0.852474	0	S1	LEU_C1
		LDLR-KO_TGCGCAGCAGCTCGCA	0.915938	0.14623	S1	LEU_C1
		LDLR-KO_TGCGTGGGTTGCGTTA	0.708822	0.328647	S1	LEU_C1
		LDLR-KO_TGGCCAGCAGTAGAGC	1.43427	0	S1	LEU_C1
		LDLR-KO_TGGCTGGCAATGAAAC	0.756178	0	S1	LEU_C1
		LDLR-KO_TGTCCCATCCACTCCA	1.51292	0	S1	LEU_C1
		LDLR-KO_TGTGTTTGTACGCACC	0.71998	0	S1	LEU_C1
		LDLR-KO_TGTTCCGCAGTATGCT	0.992131	0	S1	LEU_C1
		LDLR-KO_TTAACTCTCCTGCCAT	1.03194	0	S1	LEU_C1
		LDLR-KO_TTAGTTCAGAAACGAG	0.942392	0.265582	S1	LEU_C1
		LDLR-KO_TTCGAAGCACTCTGTC	0.815862	0	S1	LEU_C1
		LDLR-KO_TTCGAAGCAGATTGCT	0.421982	0.162409	S1	LEU_C1
		LDLR-KO_TTCTACACAGACTCGC	0.864402	0	S1	LEU_C1
		LDLR-KO_TTCTCCTTCCACGTTC	0.802035	0	S1	LEU_C1
		LDLR-KO_TTGACTTCAGCTCCGA	1.14009	0	S1	LEU_C1
		LDLR-KO_TTGCGTCAGAGTTGGC	1.91889	0.220391	S1	LEU_C1
		LDLR-KO_TTGCGTCGTTAAGACA	0.364078	0	S1	LEU_C1
		LDLR-KO_TTGGAACTCGTGGTCG	0.761921	0.295388	S1	LEU_C1
		LDLR-KO_TTGGCAAAGAACTCGG	0.827929	0.185016	S1	LEU_C1
		LDLR-KO_TTTGGTTGTATAGGTA	1.1063	0	S1	LEU_C1
		LDLR-KO_TTTGTCACAGCGTAAG	1.14534	0	S1	LEU_C1
		ApoE-KO_AAACCTGCACCTGGTG	0.19562	0.727899	S2	LEU_C1
		ApoE-KO_AAACGGGCAACACGCC	0.388313	0.221173	S2	LEU_C1
		ApoE-KO_AACTCAGTCTGGTGTA	0.395871	0.525806	S2	LEU_C1
		ApoE-KO_ACACCGGTCGCCAAAT	0.7807	0.727811	S2	LEU_C1
		ApoE-KO_ACATCAGGTTGTTTGG	0.53559	0	S2	LEU_C1
		ApoE-KO_ACATGGTAGGGCACTA	0.875672	0.40792	S2	LEU_C1
		ApoE-KO_ACCCACTGTTGGTTTG	0	0	S2	LEU_C1
		ApoE-KO_ACGTCAACAGGTCCAC	0.189789	0.44657	S2	LEU_C1
		ApoE-KO_ACTGCTCCAAGCGCTC	0.679446	0.56158	S2	LEU_C1
		ApoE-KO_AGCGGTCAGTACTTGC	0.438079	0.934914	S2	LEU_C1
		ApoE-KO_AGTGAGGCAAAGGAAG	1.14917	0.602408	S2	LEU_C1
		ApoE-KO_ATCCGAAGTGCACGAA	0.666519	0.178526	S2	LEU_C1
		ApoE-KO_ATCGAGTCAGACGCAA	0.104434	0.370828	S2	LEU_C1
		ApoE-KO_CAACTAGGTTCGTTGA	0.716754	0.335338	S2	LEU_C1
		ApoE-KO_CACCAGGGTTGACGTT	0.682001	0.24901	S2	LEU_C1
		ApoE-KO_CAGCATACATGATCCA	0.703879	0.325422	S2	LEU_C1
		ApoE-KO_CATCGGGTCTCAAACG	0.621475	0.363657	S2	LEU_C1
		ApoE-KO_CCCAATCAGAGAACAG	0.249872	0.243263	S2	LEU_C1
		ApoE-KO_CCTACACTCAAACGGG	0.236592	0.331229	S2	LEU_C1
		ApoE-KO_CGAGCACCACCATCCT	0.747125	0.736545	S2	LEU_C1
		ApoE-KO_CGGACTGTCATCTGCC	0.73075	0	S2	LEU_C1
		ApoE-KO_CGTGTAATCACCAGGC	0.637202	0.932838	S2	LEU_C1
		ApoE-KO_CGTTAGAGTAAGTGTA	0.117376	0.623226	S2	LEU_C1
		ApoE-KO_CTCGAAAAGCACGCCT	0	0.73902	S2	LEU_C1
		ApoE-KO_CTCGTACCACACTGCG	1.01249	0.427212	S2	LEU_C1
		ApoE-KO_CTTGGCTCACGTTGGC	0.704877	0.639404	S2	LEU_C1
		ApoE-KO_GAGCAGATCAACCATG	0.495201	1.14679	S2	LEU_C1
		ApoE-KO_GCAGCCACACAGACAG	0.272243	0.471039	S2	LEU_C1
		ApoE-KO_GCATACAAGTGGTCCC	0.849699	0.416102	S2	LEU_C1
		ApoE-KO_GGGTTGCTCTGGAGCC	0.347387	1.7249	S2	LEU_C1
		ApoE-KO_GGTGTTAAGCAGGTCA	0.646228	0.286724	S2	LEU_C1
		ApoE-KO_GTACGTACACAAGACG	0.761975	0	S2	LEU_C1
		ApoE-KO_GTCACGGGTAAATGAC	0	0.177477	S2	LEU_C1
		ApoE-KO_GTCATTTCATAGACTC	0.18033	0	S2	LEU_C1
		ApoE-KO_GTCTCGTCATCGGAAG	0.240553	1.31405	S2	LEU_C1
		ApoE-KO_GTTAAGCCAGGTGGAT	0.752563	0.461332	S2	LEU_C1
		ApoE-KO_GTTCTCGTCGTCCAGG	0.992296	0.649759	S2	LEU_C1
		ApoE-KO_TACACGAAGACAGAGA	0.848755	0	S2	LEU_C1
		ApoE-KO_TACTTGTCATCACGTA	0.552195	0.205706	S2	LEU_C1
		ApoE-KO_TAGAGCTAGTTCGCGC	0.125264	0.660227	S2	LEU_C1
		ApoE-KO_TATCAGGTCTATCCTA	0.128216	0.880916	S2	LEU_C1
		ApoE-KO_TATCTCATCACAGTAC	0.187944	0.372942	S2	LEU_C1
		ApoE-KO_TCAGATGTCTTGACGA	0.743685	0	S2	LEU_C1
		ApoE-KO_TCATTACGTTGAACTC	0.389369	0.856944	S2	LEU_C1
		ApoE-KO_TCATTTGTCCCTAACC	0.431282	0	S2	LEU_C1
		ApoE-KO_TCGCGTTAGCCAGTTT	0.931272	0.257439	S2	LEU_C1
		ApoE-KO_TCTGAGACAGGCAGTA	0.32323	0.819138	S2	LEU_C1
		AV_AACCGCGGTACCGCTG	0.634958	0.630946	S2	LEU_C1
		AV_AACGTTGTCACGCGGT	0.408999	0.966343	S2	LEU_C1
		AV_AACTCTTGTTGCGTTA	0	0.431335	S2	LEU_C1
		AV_AACTTTCCACTTCGAA	0.716552	0	S2	LEU_C1
		AV_AAGGTTCCACGGTAAG	0.540103	0.291536	S2	LEU_C1
		AV_ACATGGTCAGCTGTAT	0.315423	0.647643	S2	LEU_C1
		AV_ACCCACTTCTGCCAGG	0.702147	0.972465	S2	LEU_C1
		AV_ACGAGGACAGATGAGC	0	0.516082	S2	LEU_C1
		AV_ACGATACAGTCATGCT	0	1.47216	S2	LEU_C1
		AV_ACGATGTAGCGATTCT	0.533236	0.387035	S2	LEU_C1
		AV_ACGATGTAGCTTCGCG	0.706294	0	S2	LEU_C1
		AV_ACGGAGATCACCCGAG	0.731408	0	S2	LEU_C1
		AV_ACTGAACCAAGCGAGT	0.198181	0.460751	S2	LEU_C1
		AV_ACTGAACGTCTGATTG	0.575278	0	S2	LEU_C1
		AV_ACTTGTTCACTACAGT	0	1.05103	S2	LEU_C1
		AV_ACTTTCAAGAAACGCC	0	0.427859	S2	LEU_C1
		AV_AGCAGCCCATGCTAGT	0.12659	0.509903	S2	LEU_C1
		AV_AGCAGCCGTACAGTTC	0.401272	0.176541	S2	LEU_C1
		AV_AGCCTAACAGCATACT	0.693881	0.302854	S2	LEU_C1
		AV_AGGGTGAGTCAAGCGA	0	1.64783	S2	LEU_C1
		AV_AGGTCATCACATTAGC	0.143258	0.401123	S2	LEU_C1
		AV_AGTTGGTTCTAAGCCA	0.630968	1.25302	S2	LEU_C1
		AV_ATCGAGTAGCCAGAAC	0.340337	0.942371	S2	LEU_C1
		AV_ATCTGCCGTTCGCGAC	0	0.510998	S2	LEU_C1
		AV_ATGAGGGCAAACAACA	0.147065	0.20589	S2	LEU_C1
		AV_ATGCGATAGTGCCAGA	0	1.56327	S2	LEU_C1
		AV_ATGGGAGTCGTTACAG	0.237842	0.896204	S2	LEU_C1
		AV_ATTCTACGTTCTCATT	0.723104	0	S2	LEU_C1
		AV_ATTGGACGTACCTACA	0.69325	0.558577	S2	LEU_C1
		AV_ATTGGTGCAGTTTACG	0.645747	0.531677	S2	LEU_C1
		AV_CAAGAAACAATAGAGT	0.371194	0.862429	S2	LEU_C1
		AV_CACAAACGTCATGCAT	0.797186	0	S2	LEU_C1
		AV_CACACCTTCGTAGATC	0	2.04731	S2	LEU_C1
		AV_CACTCCAAGGGCTTGA	0.704725	1.64962	S2	LEU_C1
		AV_CAGAATCCACACATGT	0.18783	0	S2	LEU_C1
		AV_CAGCAGCCATGAGCGA	0	0.907483	S2	LEU_C1
		AV_CAGCAGCTCTACTCAT	0.319026	1.16665	S2	LEU_C1
		AV_CAGCGACGTGTGCCTG	0	0.606595	S2	LEU_C1
		AV_CAGTAACAGAGACGAA	0	1.5745	S2	LEU_C1
		AV_CATATTCCAGGATTGG	0.241981	0.338774	S2	LEU_C1
		AV_CATCGAACAGTCTTCC	0.41542	0.2992	S2	LEU_C1
		AV_CATGCCTCATATACGC	0.422636	0	S2	LEU_C1
		AV_CATTCGCAGAGGTAGA	0.5128	0	S2	LEU_C1
		AV_CCAATCCCATTAGGCT	0.155717	0.218004	S2	LEU_C1
		AV_CCACCTAAGCATGGCA	0.634045	0	S2	LEU_C1
		AV_CCATGTCAGAAACCGC	0.386907	1.33966	S2	LEU_C1
		AV_CCCTCCTGTACTTAGC	0.385494	0.810447	S2	LEU_C1
		AV_CCTAGCTGTTACCAGT	0.359401	1.08195	S2	LEU_C1
		AV_CCTTCCCAGTGTACGG	0.148822	0.208351	S2	LEU_C1
		AV_CGAATGTAGAGAACAG	0.49348	0.527576	S2	LEU_C1
		AV_CGTAGCGGTTGAGTTC	0.764608	0.754964	S2	LEU_C1
		AV_CGTAGGCAGGCAGGTT	0.559109	0.418228	S2	LEU_C1
		AV_CGTGTCTCATGTCTCC	0.107664	1.55511	S2	LEU_C1
		AV_CGTTAGAGTTTGTTGG	0.475301	0	S2	LEU_C1
		AV_CGTTCTGAGGCCCTTG	0.312175	0	S2	LEU_C1
		AV_CGTTGGGAGGCGACAT	0.714331	0.306986	S2	LEU_C1
		AV_CTACATTCATCGGACC	0.641626	0.68236	S2	LEU_C1
		AV_CTAGTGAAGTGTGAAT	0.572175	0.681196	S2	LEU_C1
		AV_CTCGAAAAGGCCATAG	0	0	S2	LEU_C1
		AV_CTGAAACAGGCACATG	1.25223	0.391245	S2	LEU_C1
		AV_CTGCTGTCACACAGAG	0.260282	1.67034	S2	LEU_C1
		AV_CTTTGCGTCTTTCCTC	0.42007	0.470309	S2	LEU_C1
		AV_GACGGCTTCTCAAGTG	0	0.901887	S2	LEU_C1
		AV_GACGTTATCATTATCC	0	0.241968	S2	LEU_C1
		AV_GACTAACCAGACGCTC	0.354784	0.582189	S2	LEU_C1
		AV_GACTGCGAGATATGGT	0	0	S2	LEU_C1
		AV_GATCGCGGTTACGACT	0.581058	0.314846	S2	LEU_C1
		AV_GATCTAGTCTGTCAAG	0	0.52268	S2	LEU_C1
		AV_GCAAACTAGGTGTTAA	0.319778	1.17333	S2	LEU_C1
		AV_GCGCAGTCAGTATGCT	0.245835	1.00255	S2	LEU_C1
		AV_GCGCGATGTTTGACAC	0.701097	0	S2	LEU_C1
		AV_GCTCCTAAGAGCTGGT	0.496759	0	S2	LEU_C1
		AV_GCTCCTATCTGATTCT	0.560786	1.00247	S2	LEU_C1
		AV_GGAAAGCCAAAGTCAA	0	1.02674	S2	LEU_C1
		AV_GGAATAAAGAGACTTA	0	1.5941	S2	LEU_C1
		AV_GGACGTCCATCCCATC	0.627605	0	S2	LEU_C1
		AV_GGATGTTAGCTAGTTC	0.162722	0.331556	S2	LEU_C1
		AV_GGATGTTTCATTTGGG	0.306728	0.35333	S2	LEU_C1
		AV_GGCGACTGTGCCTGTG	0	1.20304	S2	LEU_C1
		AV_GGGAATGTCAGCCTAA	0.698371	0	S2	LEU_C1
		AV_GGGTTGCAGTCCAGGA	0.762074	0.278996	S2	LEU_C1
		AV_GGTGCGTCAGGAATGC	0.475981	1.30073	S2	LEU_C1
		AV_GTAGGCCCAGAGCCAA	0.11702	0.908403	S2	LEU_C1
		AV_GTATTCTCAGGGAGAG	0.33418	0	S2	LEU_C1
		AV_GTGCAGCCAGCTCGAC	0.549255	0	S2	LEU_C1
		AV_GTGTGCGAGAGTGAGA	0.56469	0.246658	S2	LEU_C1
		AV_GTTCTCGGTTAGGGTG	0.464416	1.17364	S2	LEU_C1
		AV_TACAGTGTCGGCTTGG	0.719436	0.303242	S2	LEU_C1
		AV_TACCTATCACCAGATT	0	0.79111	S2	LEU_C1
		AV_TACTCGCGTCTGATCA	0	1.43187	S2	LEU_C1
		AV_TAGAGCTGTCTCCATC	0.176283	0.600758	S2	LEU_C1
		AV_TAGAGCTTCCTACAGA	0.328954	1.05567	S2	LEU_C1
		AV_TAGCCGGTCCATGAGT	0.421517	0.348222	S2	LEU_C1
		AV_TAGGCATCAAGCCGCT	0	2.12001	S2	LEU_C1
		AV_TCAGGTAAGACCTAGG	0.700936	0.799324	S2	LEU_C1
		AV_TCATTACTCTATGTGG	0.917708	0.834379	S2	LEU_C1
		AV_TCGCGTTAGTCGTTTG	0.359728	1.07833	S2	LEU_C1
		AV_TCTATTGGTAAAGTCA	0	0	S2	LEU_C1
		AV_TCTATTGTCTCAACTT	0.684572	1.41325	S2	LEU_C1
		AV_TCTCATACATTCTCAT	0	2.29966	S2	LEU_C1
		AV_TCTTCGGCATGATCCA	0	1.28092	S2	LEU_C1
		AV_TGAAAGATCACGACTA	0.63523	0.440158	S2	LEU_C1
		AV_TGAAAGATCCGTACAA	0.453963	0.302467	S2	LEU_C1
		AV_TGCCCTAAGCTAAACA	0.672288	0	S2	LEU_C1
		AV_TGCGTGGGTTTGGCGC	0.63056	0.290028	S2	LEU_C1
		AV_TGCTGCTGTTATGCGT	0.314756	0	S2	LEU_C1
		AV_TGGACGCGTAAGTTCC	0	0	S2	LEU_C1
		AV_TGTGGTAGTTGAACTC	0	1.00545	S2	LEU_C1
		AV_TTAGGCAAGACAAAGG	0.607747	0	S2	LEU_C1
		AV_TTAGGCACAAACCTAC	0.719155	0	S2	LEU_C1
		AV_TTCCCAGTCTGAGTGT	0.25117	0.351638	S2	LEU_C1
		AV_TTCTCAACAGAAGCAC	0	0	S2	LEU_C1
		AV_TTGAACGAGCTACCGC	0.428388	0	S2	LEU_C1
		AV_TTGAACGTCGGTCTAA	0.614915	0.233433	S2	LEU_C1
		AV_TTGTAGGCACCATGTA	0.553259	0.754786	S2	LEU_C1
		AV_TTTGCGCAGCTAGCCC	0.948967	0.230458	S2	LEU_C1
		LDLR-KO_AAGGTTCGTGAGGGTT	0.710458	1.1533	S2	LEU_C1
		LDLR-KO_AAGTCTGCACCTCGGA	0.696879	0.83389	S2	LEU_C1
		LDLR-KO_ACACCAATCATAACCG	0.75702	0.748927	S2	LEU_C1
		LDLR-KO_ACGAGCCCACCGAAAG	0.276178	0.661694	S2	LEU_C1
		LDLR-KO_ACGGAGAAGAGGTACC	0	1.00979	S2	LEU_C1
		LDLR-KO_ACGTCAACAGCATACT	0.436208	0	S2	LEU_C1
		LDLR-KO_AGATCTGAGTCCTCCT	0.699451	0.300551	S2	LEU_C1
		LDLR-KO_AGCTCCTCAATCTACG	1.07818	0.359649	S2	LEU_C1
		LDLR-KO_AGCTCTCTCACATGCA	0.917419	0.632598	S2	LEU_C1
		LDLR-KO_AGGGAGTGTCACTTCC	0.155009	0.353614	S2	LEU_C1
		LDLR-KO_ATAACGCAGGTAAACT	0.819948	0.133421	S2	LEU_C1
		LDLR-KO_ATAAGAGTCACGCATA	0.879163	0	S2	LEU_C1
		LDLR-KO_ATCTGCCTCGCCCTTA	0.648507	0.352016	S2	LEU_C1
		LDLR-KO_ATGAGGGCATAAGACA	0.805737	0.203571	S2	LEU_C1
		LDLR-KO_CAACCAAGTCTCTTAT	0.645096	0	S2	LEU_C1
		LDLR-KO_CAAGGCCGTTTAAGCC	0.734903	0.452536	S2	LEU_C1
		LDLR-KO_CACATAGAGAGCCCAA	0.77691	0.760317	S2	LEU_C1
		LDLR-KO_CCGTACTAGCTAACTC	0.816794	0.208304	S2	LEU_C1
		LDLR-KO_CCTACCAAGTTAACGA	0.856162	0.423034	S2	LEU_C1
		LDLR-KO_CCTTCCCCACCCAGTG	0.676643	0.543326	S2	LEU_C1
		LDLR-KO_CCTTTCTTCCAGAAGG	0.273116	0.54261	S2	LEU_C1
		LDLR-KO_CGAACATAGACGACGT	0.632871	0.392931	S2	LEU_C1
		LDLR-KO_CGCTTCAAGAGGGCTT	0.2894	0.194576	S2	LEU_C1
		LDLR-KO_CGGACTGGTTTGACTG	1.0229	0.806725	S2	LEU_C1
		LDLR-KO_CGGCTAGTCAAGGTAA	0.974255	1.12772	S2	LEU_C1
		LDLR-KO_CGTCTACAGTTTAGGA	1.27459	0.313538	S2	LEU_C1
		LDLR-KO_CGTTGGGTCGGCCGAT	1.46858	0	S2	LEU_C1
		LDLR-KO_CTCGGAGTCCCACTTG	0.847446	0.503091	S2	LEU_C1
		LDLR-KO_CTTAGGATCAGGTTCA	0.390709	0.703355	S2	LEU_C1
		LDLR-KO_CTTCTCTCACCACCAG	0.714478	0.752959	S2	LEU_C1
		LDLR-KO_GCCAAATTCCACTGGG	0.878194	0.497328	S2	LEU_C1
		LDLR-KO_GGCTGGTAGACTTGAA	0.305015	1.03981	S2	LEU_C1
		LDLR-KO_GGCTGGTCAGATGGCA	0.425017	0	S2	LEU_C1
		LDLR-KO_GGGCATCCACCATCCT	0.381138	0	S2	LEU_C1
		LDLR-KO_GTACTCCAGTGTCCAT	0.580068	0.511599	S2	LEU_C1
		LDLR-KO_GTACTCCTCAGGTTCA	0.30388	0	S2	LEU_C1
		LDLR-KO_GTACTTTTCGCTTGTC	0.259396	0	S2	LEU_C1
		LDLR-KO_GTCAAGTAGACACGAC	0.731341	0.249469	S2	LEU_C1
		LDLR-KO_GTCCTCAGTCAAAGCG	0.792329	0.255053	S2	LEU_C1
		LDLR-KO_GTCGGGTGTGAGGGAG	0.499191	0.241704	S2	LEU_C1
		LDLR-KO_GTGTTAGCACAACTGT	0.863288	0.250089	S2	LEU_C1
		LDLR-KO_GTTTCTACAAACTGTC	1.11068	0.318061	S2	LEU_C1
		LDLR-KO_TAAGCGTAGCGATGAC	0.678118	0.479801	S2	LEU_C1
		LDLR-KO_TACAGTGCAAGCCTAT	0.297026	0.869238	S2	LEU_C1
		LDLR-KO_TACTTGTTCCAGGGCT	0.827054	0	S2	LEU_C1
		LDLR-KO_TAGTGGTAGTCTCCTC	0.811468	0.495594	S2	LEU_C1
		LDLR-KO_TATCAGGAGTCGTTTG	1.10882	0.748344	S2	LEU_C1
		LDLR-KO_TCATTACTCTTCATGT	0.858578	0.337583	S2	LEU_C1
		LDLR-KO_TCGTACCCACTTCTGC	1.58908	0.301232	S2	LEU_C1
		LDLR-KO_TGAGGGAGTGCAACGA	0.594715	0.448891	S2	LEU_C1
		LDLR-KO_TGCCCTACATAAGACA	0.618967	0.406452	S2	LEU_C1
		LDLR-KO_TTCGAAGTCTGATTCT	0.53982	0.319792	S2	LEU_C1
		LDLR-KO_TTTCCTCAGTAGGTGC	0.913149	0	S2	LEU_C1
		LDLR-KO_TTTGTCACAAGCCATT	1.14285	0.485098	S2	LEU_C1
		ApoE-KO_AAACGGGTCCAATGGT	0.209184	0.233647	S3	LEU_C1
		ApoE-KO_AAAGCAACAAGTAATG	1.09121	0.282118	S3	LEU_C1
		ApoE-KO_AAATGCCGTGGTAACG	0	0.313818	S3	LEU_C1
		ApoE-KO_AAGACCTAGTCAATAG	0.296686	0	S3	LEU_C1
		ApoE-KO_AAGGAGCCACGCCAGT	0.384458	0.172995	S3	LEU_C1
		ApoE-KO_ACATACGGTGATGTGG	1.34525	0	S3	LEU_C1
		ApoE-KO_ACGGGCTAGGGCTTGA	0.70449	0	S3	LEU_C1
		ApoE-KO_ACTGCTCCAGGATCGA	0.774643	0.449694	S3	LEU_C1
		ApoE-KO_AGCTCCTTCGGCGCTA	2.31771	0	S3	LEU_C1
		ApoE-KO_AGCTCTCTCCAATGGT	0.570155	0	S3	LEU_C1
		ApoE-KO_AGGCCGTTCCGCGGTA	0.388	0	S3	LEU_C1
		ApoE-KO_ATAGACCAGAATTCCC	0.641397	0	S3	LEU_C1
		ApoE-KO_CACACTCCACGTTGGC	0.118697	0	S3	LEU_C1
		ApoE-KO_CACAGTACAGATGGGT	0	0	S3	LEU_C1
		ApoE-KO_CAGAATCGTTGGTTTG	0.764196	0.195854	S3	LEU_C1
		ApoE-KO_CAGCAGCCAAGGGTCA	0.392576	0	S3	LEU_C1
		ApoE-KO_CAGCGACTCTGCTGTC	1.11357	0.341704	S3	LEU_C1
		ApoE-KO_CAGCTGGCAGGTGCCT	0.29324	0	S3	LEU_C1
		ApoE-KO_CATCAGACAGCTCGAC	0	0	S3	LEU_C1
		ApoE-KO_CATCGGGCAAGACGTG	0.311149	0.206961	S3	LEU_C1
		ApoE-KO_CCCAGTTAGGGCTCTC	0.797229	0.39783	S3	LEU_C1
		ApoE-KO_CCTAAAGAGCGCTTAT	0.563253	0	S3	LEU_C1
		ApoE-KO_CGGACGTCATACGCTA	0.224544	0	S3	LEU_C1
		ApoE-KO_CGGGTCACATCTACGA	0.359413	0	S3	LEU_C1
		ApoE-KO_CGTAGGCAGATGTGTA	0.121848	0.376498	S3	LEU_C1
		ApoE-KO_CGTAGGCGTTGACGTT	0.181086	0	S3	LEU_C1
		ApoE-KO_CGTGAGCAGGGATGGG	0.458856	0.137913	S3	LEU_C1
		ApoE-KO_CGTTAGACACACTGCG	0.314969	0.153769	S3	LEU_C1
		ApoE-KO_CTCGGGACAGACTCGC	0.384177	1.04272	S3	LEU_C1
		ApoE-KO_CTGGTCTTCACATGCA	0.129969	0.181957	S3	LEU_C1
		ApoE-KO_CTGGTCTTCTCATTCA	0.871642	0	S3	LEU_C1
		ApoE-KO_CTTAACTCATTACGAC	0.473549	0.368225	S3	LEU_C1
		ApoE-KO_GAATAAGGTGTATGGG	0.364312	0.42015	S3	LEU_C1
		ApoE-KO_GACCTGGAGGCCATAG	0.437608	0	S3	LEU_C1
		ApoE-KO_GACTACACAAGCCGTC	0.125089	0	S3	LEU_C1
		ApoE-KO_GATGAAAAGTCATCCA	0.772493	0	S3	LEU_C1
		ApoE-KO_GCACATACAGACAAGC	0.199348	0	S3	LEU_C1
		ApoE-KO_GCGACCAGTCAGCTAT	0.445815	0	S3	LEU_C1
		ApoE-KO_GCGACCATCACCAGGC	0.715099	0.390646	S3	LEU_C1
		ApoE-KO_GCGCAGTGTCCGAATT	0.774882	0	S3	LEU_C1
		ApoE-KO_GCTTCCACACGGATAG	0.136798	0	S3	LEU_C1
		ApoE-KO_GGCGTGTTCTACCAGA	0.465988	0.102138	S3	LEU_C1
		ApoE-KO_GTACTCCTCAGTTGAC	0.510212	0.278098	S3	LEU_C1
		ApoE-KO_GTCTTCGAGTTAGGTA	0.766614	0	S3	LEU_C1
		ApoE-KO_GTCTTCGTCACTTCAT	0.70224	0	S3	LEU_C1
		ApoE-KO_GTGGGTCCACAAGACG	0.321356	0	S3	LEU_C1
		ApoE-KO_GTGTTAGCAACTTGAC	0.168189	0	S3	LEU_C1
		ApoE-KO_GTTAAGCTCGCGTAGC	1.0351	0	S3	LEU_C1
		ApoE-KO_TAAGCGTAGAGTCGGT	0.16474	0	S3	LEU_C1
		ApoE-KO_TACGGTAGTCTTGTCC	0.173347	0	S3	LEU_C1
		ApoE-KO_TACTTACTCTTGACGA	0.691489	0.300226	S3	LEU_C1
		ApoE-KO_TCTATTGAGTAATCCC	0.879953	0	S3	LEU_C1
		ApoE-KO_TCTTCGGAGGAGCGTT	0.646626	0.231172	S3	LEU_C1
		ApoE-KO_TGACTTTTCCTATTCA	0.373993	0.292195	S3	LEU_C1
		ApoE-KO_TGCACCTCAGTCTTCC	0.681149	0	S3	LEU_C1
		ApoE-KO_TGCCAAAAGACTTTCG	1.00637	0	S3	LEU_C1
		ApoE-KO_TGCCCATAGATGCCAG	1.8753	0	S3	LEU_C1
		ApoE-KO_TGCCCTAGTAAGAGGA	0	0	S3	LEU_C1
		ApoE-KO_TGCTACCAGCTAGGCA	0.0950047	0	S3	LEU_C1
		ApoE-KO_TGCTACCAGGTGACCA	0.741282	0.289928	S3	LEU_C1
		ApoE-KO_TGGTTCCAGTTCGCAT	0.398007	0	S3	LEU_C1
		ApoE-KO_TTAGTTCAGACATAAC	1.23681	0	S3	LEU_C1
		ApoE-KO_TTAGTTCGTGTTGAGG	0.158446	0	S3	LEU_C1
		ApoE-KO_TTCTCCTGTGCACTTA	0.694667	0.298745	S3	LEU_C1
		ApoE-KO_TTGTAGGCAGCCTATA	0.153505	0	S3	LEU_C1
		AV_AAGCCGCCAAGGTTCT	0.646392	0	S3	LEU_C1
		AV_ACATACGTCCTCCTAG	0.450698	0	S3	LEU_C1
		AV_ACGATACCACTGTGTA	0.174082	0.313777	S3	LEU_C1
		AV_ACGTCAAGTCTCATCC	0.788644	0	S3	LEU_C1
		AV_AGAATAGCAAGTTAAG	0.169668	0.237536	S3	LEU_C1
		AV_AGTGAGGTCTCGGACG	0.311262	0	S3	LEU_C1
		AV_ATGTGTGAGTGGCACA	0.641854	0	S3	LEU_C1
		AV_CACATAGAGAGGGATA	0.743462	0	S3	LEU_C1
		AV_CAGCCGATCGCTTGTC	0.33607	0	S3	LEU_C1
		AV_CCGGGATAGCAGACTG	0.642131	0	S3	LEU_C1
		AV_CCGGGATTCGTGTAGT	0	0	S3	LEU_C1
		AV_CCTTTCTGTGATAAAC	0.774131	0	S3	LEU_C1
		AV_CGCGGTACAATGAAAC	0.463364	0	S3	LEU_C1
		AV_CGCTGGACATTTGCCC	0.0934012	0.130762	S3	LEU_C1
		AV_CGCTTCAAGTAATCCC	0.679209	0.594761	S3	LEU_C1
		AV_CGTAGGCAGGCGATAC	0.668231	0.172203	S3	LEU_C1
		AV_CGTTAGAGTTTAGCTG	0.631119	0	S3	LEU_C1
		AV_CTAGCCTAGCGAAGGG	0.225761	0	S3	LEU_C1
		AV_CTCTAATGTGAAATCA	0.66303	0	S3	LEU_C1
		AV_CTCTACGAGGCTCTTA	0.806871	0	S3	LEU_C1
		AV_GACAGAGAGACTTGAA	1.31606	0	S3	LEU_C1
		AV_GACGGCTTCAACGAAA	0.750381	0.218083	S3	LEU_C1
		AV_GACTACACATCTGGTA	0	0	S3	LEU_C1
		AV_GCAGCCACAACAACCT	0.329224	0	S3	LEU_C1
		AV_GCTCCTATCCGTAGGC	0.483765	0.141552	S3	LEU_C1
		AV_GCTGGGTCACCCAGTG	0.586065	0	S3	LEU_C1
		AV_GCTTCCACATCGGTTA	0.229589	0.219337	S3	LEU_C1
		AV_GGACAAGAGGAGTCTG	0.562783	0	S3	LEU_C1
		AV_GGACATTGTGCCTTGG	0	0	S3	LEU_C1
		AV_GGCCGATTCCTCATTA	0.602687	0	S3	LEU_C1
		AV_GGCTCGACACTACAGT	0	0.158011	S3	LEU_C1
		AV_GTCGTAAGTGTGACCC	0.201162	0	S3	LEU_C1
		AV_TACTTGTTCCGAGCCA	0.530063	0.248816	S3	LEU_C1
		AV_TCCACACTCTCGGACG	0.168679	0	S3	LEU_C1
		AV_TCGAGGCTCACCCGAG	0.513683	0	S3	LEU_C1
		AV_TGGCGCATCATTCACT	0.573337	0	S3	LEU_C1
		AV_TTGAACGCAAGCGCTC	0.193028	0	S3	LEU_C1
		AV_TTTGTCAAGCTAGTTC	0.295808	0	S3	LEU_C1
		LDLR-KO_AAATGCCGTTCGCTAA	0.263225	0.466378	S3	LEU_C1
		LDLR-KO_AACTCAGGTTAGGGTG	0.744398	0	S3	LEU_C1
		LDLR-KO_AACTTTCTCCAACCAA	0.212855	0	S3	LEU_C1
		LDLR-KO_AATCCAGCAGTATAAG	1.54347	0	S3	LEU_C1
		LDLR-KO_ACACCGGCAGATGAGC	0.210077	0	S3	LEU_C1
		LDLR-KO_ACCGTAAGTACAGACG	0.566804	0	S3	LEU_C1
		LDLR-KO_ACGAGGAGTATTCTCT	0.303005	0	S3	LEU_C1
		LDLR-KO_ACTATCTCATATACGC	0.640699	0	S3	LEU_C1
		LDLR-KO_ACTGAGTAGCTCCTCT	0.440908	0.174522	S3	LEU_C1
		LDLR-KO_ACTGATGCAAATCCGT	1.16339	0.146488	S3	LEU_C1
		LDLR-KO_AGCGGTCCATACAGCT	0.302349	0	S3	LEU_C1
		LDLR-KO_AGCGTATCAATCAGAA	0.241259	0	S3	LEU_C1
		LDLR-KO_AGCGTCGGTCGAGTTT	0	0.239164	S3	LEU_C1
		LDLR-KO_ATAACGCTCCCAAGTA	0.635794	0	S3	LEU_C1
		LDLR-KO_ATAGACCCACTATCTT	0	0	S3	LEU_C1
		LDLR-KO_ATCATCTAGATCCCGC	0.950761	0.676123	S3	LEU_C1
		LDLR-KO_ATCATCTCAGCTGTTA	0.448516	0	S3	LEU_C1
		LDLR-KO_ATGGGAGCAGTCAGCC	0.487944	0	S3	LEU_C1
		LDLR-KO_ATGTGTGGTGGCGAAT	0.688466	0	S3	LEU_C1
		LDLR-KO_ATTTCTGAGTGAATTG	0.506076	0	S3	LEU_C1
		LDLR-KO_CAAGAAATCTCGCTTG	1.59349	0.239036	S3	LEU_C1
		LDLR-KO_CAAGATCTCAGCATGT	0.829094	0.164084	S3	LEU_C1
		LDLR-KO_CAAGGCCCACGGCTAC	0.265432	0	S3	LEU_C1
		LDLR-KO_CAAGTTGGTATCGCAT	0.667996	0.13698	S3	LEU_C1
		LDLR-KO_CACACCTCAAAGTGCG	0.800599	0.151809	S3	LEU_C1
		LDLR-KO_CACACCTCACCGTTGG	0.108194	0	S3	LEU_C1
		LDLR-KO_CACACCTCACGAAGCA	0.543504	0	S3	LEU_C1
		LDLR-KO_CACATAGCATATACGC	0.901225	0.362266	S3	LEU_C1
		LDLR-KO_CAGTAACTCAACGAAA	1.20353	0	S3	LEU_C1
		LDLR-KO_CAGTAACTCTCGGACG	0.784832	0	S3	LEU_C1
		LDLR-KO_CATATTCAGCTACCTA	0.325252	0	S3	LEU_C1
		LDLR-KO_CATCAGACAATCTACG	0.251123	0.191102	S3	LEU_C1
		LDLR-KO_CATCCACGTGAGGGTT	0.759716	0	S3	LEU_C1
		LDLR-KO_CATTATCTCCACTGGG	0.621489	0	S3	LEU_C1
		LDLR-KO_CCAATCCAGTGCGATG	0.992129	0.159955	S3	LEU_C1
		LDLR-KO_CCATGTCTCCTCAATT	0.465019	0	S3	LEU_C1
		LDLR-KO_CCCAGTTAGGCGCTCT	0.745042	0.203978	S3	LEU_C1
		LDLR-KO_CCTTACGAGATGCCTT	0.925081	0	S3	LEU_C1
		LDLR-KO_CGACTTCTCGTGGACC	0.433271	0	S3	LEU_C1
		LDLR-KO_CGAGCCAGTATCACCA	0.958833	0.176733	S3	LEU_C1
		LDLR-KO_CGTAGCGAGGGTATCG	0.74505	0.294608	S3	LEU_C1
		LDLR-KO_CGTAGCGAGTGTACGG	0.691059	0	S3	LEU_C1
		LDLR-KO_CGTAGCGGTCCGAAGA	0.288103	0	S3	LEU_C1
		LDLR-KO_CGTCTACGTTGGTGGA	1.20029	0	S3	LEU_C1
		LDLR-KO_CGTTGGGGTTCCGTCT	0.699169	0	S3	LEU_C1
		LDLR-KO_CTAAGACAGGGATACC	0.83933	0.244237	S3	LEU_C1
		LDLR-KO_CTAAGACCAACGCACC	0.568056	0	S3	LEU_C1
		LDLR-KO_CTAAGACTCTACTTAC	0.760908	0	S3	LEU_C1
		LDLR-KO_CTACCCAAGCGTGTCC	0.862584	0	S3	LEU_C1
		LDLR-KO_CTACCCACACTGAAGG	2.6158	0.12956	S3	LEU_C1
		LDLR-KO_CTACGTCCATATACCG	0.681947	0.158578	S3	LEU_C1
		LDLR-KO_CTAGTGAAGCGTCTAT	0	0	S3	LEU_C1
		LDLR-KO_CTCACACCATATGAGA	0.486485	0.82765	S3	LEU_C1
		LDLR-KO_CTCCTAGTCATGTCCC	0.685782	0.172408	S3	LEU_C1
		LDLR-KO_CTCGAAAAGGTGCAAC	0.54939	0	S3	LEU_C1
		LDLR-KO_CTCGTCACATTTGCCC	0.280321	0.465671	S3	LEU_C1
		LDLR-KO_CTGAAGTTCTGTGCAA	0.911335	0	S3	LEU_C1
		LDLR-KO_CTGCGGAGTTGAGGTG	0.771353	0	S3	LEU_C1
		LDLR-KO_CTTAGGAAGCTAACTC	0.696472	0	S3	LEU_C1
		LDLR-KO_GACAGAGGTATTACCG	0.246737	0.465441	S3	LEU_C1
		LDLR-KO_GACAGAGTCCAAACTG	0.690332	0.31582	S3	LEU_C1
		LDLR-KO_GACGCGTTCTAACGGT	0.883186	0.171294	S3	LEU_C1
		LDLR-KO_GACGGCTGTACCCAAT	0.631472	0	S3	LEU_C1
		LDLR-KO_GACGTGCTCCGTACAA	0	0.374564	S3	LEU_C1
		LDLR-KO_GATCGATAGTCCTCCT	0.327417	0.734476	S3	LEU_C1
		LDLR-KO_GATCGATGTCTGATTG	0.738338	0	S3	LEU_C1
		LDLR-KO_GATCGCGTCCTATTCA	0.960036	0.184011	S3	LEU_C1
		LDLR-KO_GATGAGGTCGTACCGG	0.190727	0	S3	LEU_C1
		LDLR-KO_GCAGCCAGTAGCTCCG	1.08738	0	S3	LEU_C1
		LDLR-KO_GCATGTATCGGCGCAT	1.27322	0	S3	LEU_C1
		LDLR-KO_GCCTCTACATCGATTG	0.71583	0.501081	S3	LEU_C1
		LDLR-KO_GCGCAACGTATCAGTC	0.118395	0.165753	S3	LEU_C1
		LDLR-KO_GCTCCTAAGCGGATCA	0.874505	0	S3	LEU_C1
		LDLR-KO_GCTGCGACAGACACTT	0.698271	0	S3	LEU_C1
		LDLR-KO_GGAAAGCCAATCTACG	0.388916	0	S3	LEU_C1
		LDLR-KO_GGAACTTCAACTGCTA	0.728468	0.160769	S3	LEU_C1
		LDLR-KO_GGAACTTGTAGCCTCG	0.348816	0.13559	S3	LEU_C1
		LDLR-KO_GGACAGATCGTACCGG	0.725513	0.669101	S3	LEU_C1
		LDLR-KO_GGCAATTGTAAATGTG	0.965792	0.151712	S3	LEU_C1
		LDLR-KO_GGCCGATGTCTTTCAT	0.212343	0.199432	S3	LEU_C1
		LDLR-KO_GGCGACTGTGCACTTA	0	0	S3	LEU_C1
		LDLR-KO_GGGTCTGAGTCCCACG	0.741014	0	S3	LEU_C1
		LDLR-KO_GGTATTGGTGACTACT	0.627695	0	S3	LEU_C1
		LDLR-KO_GTACTCCGTGGCAAAC	0.562717	0	S3	LEU_C1
		LDLR-KO_GTCACGGCAATAGAGT	0.60836	0	S3	LEU_C1
		LDLR-KO_GTCTCGTAGAGACTAT	0.816483	0.645026	S3	LEU_C1
		LDLR-KO_GTGAAGGGTATCGCAT	0.515949	0	S3	LEU_C1
		LDLR-KO_GTGTTAGAGCACAGGT	0.188116	0	S3	LEU_C1
		LDLR-KO_GTTAAGCAGTAATCCC	0.813319	0	S3	LEU_C1
		LDLR-KO_GTTCATTGTGCAGACA	0.764947	0.149736	S3	LEU_C1
		LDLR-KO_GTTCGGGAGGGAACGG	0.670106	0.238571	S3	LEU_C1
		LDLR-KO_GTTCTCGTCGCCTGTT	0.57325	0.482923	S3	LEU_C1
		LDLR-KO_TACCTTACACGTGAGA	0	0	S3	LEU_C1
		LDLR-KO_TACGGGCCATAGTAAG	0	0.255631	S3	LEU_C1
		LDLR-KO_TACGGGCGTCCTCCAT	0.232722	0.239492	S3	LEU_C1
		LDLR-KO_TACGGGCTCGTGACAT	0.925357	0	S3	LEU_C1
		LDLR-KO_TACTTGTAGGTGCTTT	0.641631	0	S3	LEU_C1
		LDLR-KO_TAGACCACACCAACCG	0.847879	0.238587	S3	LEU_C1
		LDLR-KO_TAGAGCTGTGCTTCTC	0.385333	0	S3	LEU_C1
		LDLR-KO_TAGCCGGGTCAGTGGA	0.614787	0	S3	LEU_C1
		LDLR-KO_TAGTGGTCAGTCCTTC	0.90382	0	S3	LEU_C1
		LDLR-KO_TAGTTGGAGGAATTAC	0.782337	0.490972	S3	LEU_C1
		LDLR-KO_TCAACGAAGTCCGTAT	0.540896	0	S3	LEU_C1
		LDLR-KO_TCAGCAATCGTTTAGG	0.700994	0.536003	S3	LEU_C1
		LDLR-KO_TCAGCTCTCAACGGGA	1.42801	0	S3	LEU_C1
		LDLR-KO_TCATTACGTCAATGTC	0.581153	0.17159	S3	LEU_C1
		LDLR-KO_TCGCGAGCATTCGACA	0.261665	0.111829	S3	LEU_C1
		LDLR-KO_TCGGGACGTGCAACTT	0.675925	0	S3	LEU_C1
		LDLR-KO_TCTCTAAAGGGCACTA	0.929329	0	S3	LEU_C1
		LDLR-KO_TCTCTAACAATAAGCA	0.195717	0	S3	LEU_C1
		LDLR-KO_TGACAACTCTCGCTTG	0.246863	0	S3	LEU_C1
		LDLR-KO_TGACTTTTCTTATCTG	0.352763	0	S3	LEU_C1
		LDLR-KO_TGCCCATGTATGGTTC	0.645171	0.37152	S3	LEU_C1
		LDLR-KO_TGCCCTACATGCCACG	0.889537	0.11883	S3	LEU_C1
		LDLR-KO_TGCGGGTCACGGCGTT	0.751884	0.284579	S3	LEU_C1
		LDLR-KO_TGGCTGGCACTTGGAT	0.797414	0.213696	S3	LEU_C1
		LDLR-KO_TGGGAAGCACGGCTAC	0.341504	0	S3	LEU_C1
		LDLR-KO_TGTCCCATCGAGAACG	0.594104	0	S3	LEU_C1
		LDLR-KO_TGTGGTACACTGTCGG	0.53628	0	S3	LEU_C1
		LDLR-KO_TTTCCTCAGGGAAACA	0.613733	0.170118	S3	LEU_C1
		ApoE-KO_AACTGGTTCTGCCAGG	0.239797	1.47795	S2	LEU_C2
		ApoE-KO_AAGGCAGTCTCAAACG	0.351678	1.81714	S2	LEU_C2
		ApoE-KO_ACGAGCCCAGACGTAG	0.453416	2.03007	S2	LEU_C2
		ApoE-KO_ACGCCGAGTGGGTCAA	0.194944	0.452716	S2	LEU_C2
		ApoE-KO_ACGGAGACAGATGGCA	0.337813	1.95843	S2	LEU_C2
		ApoE-KO_ACGGGTCCAGATGGCA	0.130421	1.53617	S2	LEU_C2
		ApoE-KO_ACGTCAAGTGTGAAAT	0	1.64852	S2	LEU_C2
		ApoE-KO_AGCATACTCTTGCCGT	0.391023	1.41526	S2	LEU_C2
		ApoE-KO_AGGGTGATCGAACGGA	0.324108	1.48192	S2	LEU_C2
		ApoE-KO_ATAGACCGTGATAAGT	0.231556	1.35224	S2	LEU_C2
		ApoE-KO_ATGGGAGAGGCCGAAT	0.699732	1.32052	S2	LEU_C2
		ApoE-KO_ATTGGTGCATTGGTAC	0	2.08448	S2	LEU_C2
		ApoE-KO_CACAAACTCCAGTAGT	0.485284	2.5688	S2	LEU_C2
		ApoE-KO_CACACAAAGAGGACGG	0.246321	1.46887	S2	LEU_C2
		ApoE-KO_CACACTCCAGGTCGTC	1.06333	1.45365	S2	LEU_C2
		ApoE-KO_CACCACTGTTTCCACC	0.438518	2.05368	S2	LEU_C2
		ApoE-KO_CATCAAGAGACACTAA	0.139393	2.31065	S2	LEU_C2
		ApoE-KO_CATCGAACACGAAACG	0.902639	1.36475	S2	LEU_C2
		ApoE-KO_CATCGAATCGGTTAAC	0.358175	1.74264	S2	LEU_C2
		ApoE-KO_CCACGGATCGTACCGG	0	1.88957	S2	LEU_C2
		ApoE-KO_CCGGTAGCAAGAGTCG	0.625833	2.3767	S2	LEU_C2
		ApoE-KO_CCTACACAGTTTAGGA	0.179581	0.502826	S2	LEU_C2
		ApoE-KO_CGACTTCCACGTAAGG	0.4249	1.65085	S2	LEU_C2
		ApoE-KO_CGATTGAGTAGCGCTC	0.24067	2.22462	S2	LEU_C2
		ApoE-KO_CGGACTGCATCATCCC	0.209385	2.2714	S2	LEU_C2
		ApoE-KO_CGGAGCTTCAACACTG	0.356358	2.20128	S2	LEU_C2
		ApoE-KO_CGTTCTGTCTGGGCCA	0	0.915623	S2	LEU_C2
		ApoE-KO_CTCCTAGGTAGCCTAT	0.220384	0.672998	S2	LEU_C2
		ApoE-KO_GAATAAGGTCGCCATG	0.205489	1.21273	S2	LEU_C2
		ApoE-KO_GACCAATTCTGATACG	0.689242	1.61611	S2	LEU_C2
		ApoE-KO_GAGGTGATCTCACATT	0.410813	0.980019	S2	LEU_C2
		ApoE-KO_GCACATAAGCCCAATT	0.238873	2.12768	S2	LEU_C2
		ApoE-KO_GCAGCCATCAGAAATG	0.289437	1.43586	S2	LEU_C2
		ApoE-KO_GCCAAATCATCACGTA	0.240378	2.39512	S2	LEU_C2
		ApoE-KO_GCGCAGTCATGCAATC	0.447381	1.70658	S2	LEU_C2
		ApoE-KO_GCGCGATAGAATAGGG	0.256832	1.98091	S2	LEU_C2
		ApoE-KO_GGACAAGCACCGATAT	0.729937	1.91631	S2	LEU_C2
		ApoE-KO_GGACAGACATCACGTA	0.290377	1.58301	S2	LEU_C2
		ApoE-KO_GGCTGGTTCCCTTGTG	0.36497	2.36798	S2	LEU_C2
		ApoE-KO_GGGAATGTCTCGTTTA	0.264365	2.40588	S2	LEU_C2
		ApoE-KO_GTAACTGAGCTAGTGG	0.262859	2.29522	S2	LEU_C2
		ApoE-KO_GTAGTCATCTCAAACG	0.240135	1.88269	S2	LEU_C2
		ApoE-KO_GTCAAGTGTACCGCTG	0.616925	1.05506	S2	LEU_C2
		ApoE-KO_GTCATTTGTTCAGCGC	0.162527	1.98843	S2	LEU_C2
		ApoE-KO_GTCGTAATCATTTGGG	0	1.73845	S2	LEU_C2
		ApoE-KO_GTGCTTCCACGGCGTT	0	1.97754	S2	LEU_C2
		ApoE-KO_GTGCTTCGTTGCGTTA	0.310882	1.74921	S2	LEU_C2
		ApoE-KO_GTGTGCGTCTTGGGTA	0	0.476427	S2	LEU_C2
		ApoE-KO_TATCTCATCCACGTTC	0.446599	1.18829	S2	LEU_C2
		ApoE-KO_TCGCGAGGTCTCCACT	0.20158	2.42792	S2	LEU_C2
		ApoE-KO_TCTCATAAGGAGTTGC	0.301566	0.522587	S2	LEU_C2
		ApoE-KO_TGACAACCACCAGTTA	0.130727	1.89324	S2	LEU_C2
		ApoE-KO_TGCACCTGTTTGCATG	0.211833	0.922699	S2	LEU_C2
		ApoE-KO_TGCTACCCAGCGTCCA	0.342078	1.32118	S2	LEU_C2
		ApoE-KO_TGGACGCGTTGTCGCG	0.600386	2.33599	S2	LEU_C2
		ApoE-KO_TGTTCCGTCCGTACAA	0.183804	2.25489	S2	LEU_C2
		ApoE-KO_TTCGGTCGTAAATGAC	0.441003	2.39576	S2	LEU_C2
		ApoE-KO_TTGCGTCCACAGAGGT	0	2.0065	S2	LEU_C2
		ApoE-KO_TTGGAACTCGCCAGCA	0.135331	1.80673	S2	LEU_C2
		AV_AAACCTGGTGATGATA	0.242553	2.16685	S2	LEU_C2
		AV_AAAGCAACAATCTGCA	0.170671	2.34036	S2	LEU_C2
		AV_AACGTTGGTCACTGGC	0	1.65335	S2	LEU_C2
		AV_AACTTTCCAGCCAATT	0	2.10975	S2	LEU_C2
		AV_AAGGCAGTCGGACAAG	0	2.62706	S2	LEU_C2
		AV_AAGTCTGTCACCGTAA	0	1.88441	S2	LEU_C2
		AV_AATCCAGTCGTAGATC	0	1.43269	S2	LEU_C2
		AV_ACACCCTTCACTTACT	0.225586	1.93084	S2	LEU_C2
		AV_ACATCAGTCCAGTATG	0.508349	2.41796	S2	LEU_C2
		AV_ACCAGTATCGCAGGCT	0	1.15147	S2	LEU_C2
		AV_ACGAGGACAGATGGGT	0	2.31061	S2	LEU_C2
		AV_ACGAGGATCCGGCACA	0	2.01355	S2	LEU_C2
		AV_ACGATGTGTAGCACGA	0	1.8182	S2	LEU_C2
		AV_ACGCAGCGTGCGAAAC	0	2.47624	S2	LEU_C2
		AV_ACGCCGAAGCAGCCTC	0.365214	1.5339	S2	LEU_C2
		AV_ACGCCGATCCGCAGTG	0	1.92017	S2	LEU_C2
		AV_ACGGGTCCATTAGGCT	0	2.43615	S2	LEU_C2
		AV_ACTGAGTGTAGCTAAA	0.26675	1.49551	S2	LEU_C2
		AV_ACTGTCCCACTATCTT	0	1.99156	S2	LEU_C2
		AV_ACTGTCCTCAACACAC	0.345982	1.43786	S2	LEU_C2
		AV_AGACGTTAGAGGACGG	0.158621	2.20151	S2	LEU_C2
		AV_AGAGCTTTCGCTGATA	0.821064	2.38958	S2	LEU_C2
		AV_AGAGTGGGTTCGTGAT	0	2.08937	S2	LEU_C2
		AV_AGATTGCTCTATCCCG	0	2.31662	S2	LEU_C2
[truncated: 714 more rows]

## Sheet: Fig. 5
	Fig. 5b	Absolute cell numbers and relative proportions of the VIC subsets from each mouse model								Fig. 5j	Transwell migration assay for evaluating monocyte chemotactic levels of VIC (count/field)
			Cluster	No. of cells	% Proportion						VIC	-	-	-	+	+	+
		C57BL/6J	VIC_C0	430	43.8328						Lipoprotein	Non-treated	LDL	oxLDL	Non-treated	LDL	oxLDL
			VIC_C1	303	30.8869							85.5	76.5	102.5	466.5	858.5	1625.5
			VIC_C2	223	22.7319							96.5	92	130.5	801.5	721.5	1630
			VIC_C3	25	2.54842							108.5	97.5	133.5	182.5	1082.5	1553
		Apoe-/-	VIC_C0	198	42.1277							130.5	101	88.5	177.5	785	1212.5
			VIC_C1	162	34.4681
			VIC_C2	92	19.5745					Fig. 5k	Adhesion assay of monocytes to ex vivo cultured aortic valves (count/valve leaflet)
			VIC_C3	18	3.82979						Non-treated	LDL	oxLDL
		Ldlr-/-	VIC_C0	119	42.3488						44.6667	20	180
			VIC_C1	74	26.3345						7	54.6667	105
			VIC_C2	74	26.3345						10.6667	60.6667	89.3333
			VIC_C3	14	4.98221						2	24.3333	43.3333
											13	3.33333	12.6667
	Fig. 5f	Average expression level of genes related to myofibroblast activation and calcification									3	49.3333	14.6667
		Cell barcode	Calcification	Myofibroblast activation	Mouse model	Cluster						7.66667
		AV_AAACCTGAGGCATGTG	0.206004	1.02307	C57BL/6J	VIC_C2
		AV_AAACCTGCATCGGAAG	0.277824	0.875206	C57BL/6J	VIC_C2
		AV_AAACCTGCATTAGGCT	0.172226	1.07181	C57BL/6J	VIC_C0
		AV_AAACGGGCAACACGCC	0.20033	1.02452	C57BL/6J	VIC_C0
		AV_AAACGGGCAGTGAGTG	0.186782	0.478073	C57BL/6J	VIC_C0
		AV_AAAGATGTCCACTGGG	0.183014	1.0823	C57BL/6J	VIC_C0
		AV_AAAGCAACAAGTAATG	0.197523	0.900892	C57BL/6J	VIC_C0
		AV_AAAGCAACATGAGCGA	0.206908	0.621513	C57BL/6J	VIC_C0
		AV_AAAGCAAGTGATGCCC	0.270649	0.992178	C57BL/6J	VIC_C0
		AV_AAAGTAGGTCTTGATG	0.163944	1.19401	C57BL/6J	VIC_C1
		AV_AAAGTAGGTCTTGCGG	0.291037	1.09335	C57BL/6J	VIC_C0
		AV_AAAGTAGTCGTTTGCC	0.144144	0.627395	C57BL/6J	VIC_C0
		AV_AAATGCCAGGGTCTCC	0.130909	1.17752	C57BL/6J	VIC_C0
		AV_AAATGCCTCTGTCAAG	0.236687	0.945013	C57BL/6J	VIC_C0
		AV_AACCATGAGAATGTGT	0.11338	0.556902	C57BL/6J	VIC_C0
		AV_AACCATGCAACACGCC	0.278455	1.15203	C57BL/6J	VIC_C2
		AV_AACCGCGTCGTACCGG	0	0.320448	C57BL/6J	VIC_C0
		AV_AACGTTGCACATTAGC	0.249412	1.44059	C57BL/6J	VIC_C2
		AV_AACGTTGGTCCATCCT	0.353484	1.64261	C57BL/6J	VIC_C2
		AV_AACGTTGGTCCTAGCG	0.151661	0.451227	C57BL/6J	VIC_C1
		AV_AACGTTGTCAGGTAAA	0.182762	0.425354	C57BL/6J	VIC_C1
		AV_AACTCAGAGAGGTTGC	0.190565	0.789932	C57BL/6J	VIC_C0
		AV_AACTCCCAGGGATGGG	0.196328	1.33904	C57BL/6J	VIC_C0
		AV_AACTCCCCATCTACGA	0.323943	1.17637	C57BL/6J	VIC_C2
		AV_AACTCCCGTACAGCAG	0.159382	1.1599	C57BL/6J	VIC_C2
		AV_AACTCCCGTCTAGAGG	0.25244	0.244646	C57BL/6J	VIC_C0
		AV_AACTCCCTCACGACTA	0.628061	1.13519	C57BL/6J	VIC_C2
		AV_AACTCCCTCGCTTAGA	0.702737	1.20582	C57BL/6J	VIC_C2
		AV_AACTCTTAGTATCGAA	0.0831496	0.399809	C57BL/6J	VIC_C0
		AV_AACTCTTAGTGTCCCG	0.113423	1.01813	C57BL/6J	VIC_C0
		AV_AACTCTTCACATGTGT	0.102787	0.374283	C57BL/6J	VIC_C1
		AV_AACTCTTGTGTCTGAT	0.0342539	0.700781	C57BL/6J	VIC_C0
		AV_AACTTTCGTGGACGAT	0.0932762	1.1663	C57BL/6J	VIC_C0
		AV_AACTTTCTCAGCTTAG	0.19695	0.983055	C57BL/6J	VIC_C1
		AV_AAGCCGCCAGTCGTGC	0.184685	0.848444	C57BL/6J	VIC_C3
		AV_AAGCCGCTCATACGGT	0.0717362	1.05697	C57BL/6J	VIC_C1
		AV_AAGCCGCTCCACGTTC	0.142141	0.730737	C57BL/6J	VIC_C1
		AV_AAGGAGCAGAAGGCCT	0.404374	1.18587	C57BL/6J	VIC_C2
		AV_AAGGAGCAGAAGGTTT	0.196346	0.747678	C57BL/6J	VIC_C1
		AV_AAGGAGCAGATCTGCT	0.236435	1.15894	C57BL/6J	VIC_C0
		AV_AAGGAGCAGCTGATAA	0.269088	0.898159	C57BL/6J	VIC_C2
		AV_AAGGAGCAGTTAGCGG	0.208653	0.964202	C57BL/6J	VIC_C1
		AV_AAGGAGCGTTCCACTC	0.308552	0.277096	C57BL/6J	VIC_C1
		AV_AAGGAGCGTTGGAGGT	0.109429	0.980668	C57BL/6J	VIC_C0
		AV_AAGGAGCTCAGCTCTC	0.321147	1.23058	C57BL/6J	VIC_C1
		AV_AAGGCAGCAGGACCCT	0.235338	1.01132	C57BL/6J	VIC_C0
		AV_AAGGTTCAGTGCTGCC	0.504371	1.09429	C57BL/6J	VIC_C2
		AV_AAGGTTCTCCTCAATT	0.352236	1.05521	C57BL/6J	VIC_C2
		AV_AAGTCTGAGCCCGAAA	0.13466	0.662707	C57BL/6J	VIC_C0
		AV_AAGTCTGCACATTCGA	0.188413	0.739918	C57BL/6J	VIC_C1
		AV_AAGTCTGCACTTAACG	0.21946	0.888416	C57BL/6J	VIC_C1
		AV_AATCCAGGTCTAGCGC	0.241244	1.10793	C57BL/6J	VIC_C0
		AV_AATCCAGGTTGATTCG	0.265253	1.03617	C57BL/6J	VIC_C1
		AV_AATCCAGTCAGTTTGG	0.138607	0.596935	C57BL/6J	VIC_C1
		AV_AATCGGTAGCGTCTAT	0.057681	0.904159	C57BL/6J	VIC_C1
		AV_AATCGGTCACTGAAGG	0.369885	1.26897	C57BL/6J	VIC_C2
		AV_ACACCAAGTTCTGGTA	0.278609	1.02027	C57BL/6J	VIC_C2
		AV_ACACCCTCAAAGAATC	0.19681	0.660881	C57BL/6J	VIC_C1
		AV_ACACCCTTCCCTGACT	0.154992	0.549062	C57BL/6J	VIC_C0
		AV_ACACCGGAGTGTGGCA	0.16625	0.471418	C57BL/6J	VIC_C1
		AV_ACACCGGCAGATGGCA	0.141725	0.596667	C57BL/6J	VIC_C0
		AV_ACAGCCGTCTACTTAC	0.153227	1.0744	C57BL/6J	VIC_C2
		AV_ACAGCTATCGGCTTGG	0.193467	0.478967	C57BL/6J	VIC_C0
		AV_ACATACGAGACCTTTG	0.348597	1.71822	C57BL/6J	VIC_C2
		AV_ACATACGCACAGCGTC	0.433889	1.10028	C57BL/6J	VIC_C0
		AV_ACATACGCAGATCCAT	0.0399416	0.363092	C57BL/6J	VIC_C0
		AV_ACATACGTCGAACGGA	0.269195	1.47332	C57BL/6J	VIC_C2
		AV_ACATCAGCAAACTGCT	0.19463	0.513652	C57BL/6J	VIC_C0
		AV_ACATCAGTCTGTACGA	0.325428	0.494276	C57BL/6J	VIC_C0
		AV_ACATGGTAGCAGGTCA	0.18836	0.591991	C57BL/6J	VIC_C3
		AV_ACATGGTGTCACCCAG	0.192683	1.08388	C57BL/6J	VIC_C0
		AV_ACCAGTACATCCTTGC	0.242773	1.11373	C57BL/6J	VIC_C2
		AV_ACCAGTAGTTTGGCGC	0.196215	0.744184	C57BL/6J	VIC_C0
		AV_ACCCACTAGCGTTCCG	0.190283	0.768712	C57BL/6J	VIC_C1
		AV_ACCCACTTCTGGTATG	0.0710172	1.138	C57BL/6J	VIC_C1
		AV_ACCGTAACACCGAATT	0.268337	1.02485	C57BL/6J	VIC_C0
		AV_ACCGTAAGTATCGCAT	0.257938	0.980206	C57BL/6J	VIC_C3
		AV_ACCGTAATCGCTGATA	0.246062	0.919435	C57BL/6J	VIC_C2
		AV_ACCTTTAAGGCAGGTT	0.205658	0.890937	C57BL/6J	VIC_C0
		AV_ACCTTTACAATGGTCT	0.123649	0.582302	C57BL/6J	VIC_C1
		AV_ACCTTTAGTCGTTGTA	0.191964	1.22582	C57BL/6J	VIC_C1
		AV_ACGAGCCCAGCATGAG	0.225417	0.741981	C57BL/6J	VIC_C0
		AV_ACGAGGACAATGGAAT	0.259176	0.569551	C57BL/6J	VIC_C2
		AV_ACGAGGACAGCCAGAA	0.167136	0.952148	C57BL/6J	VIC_C1
		AV_ACGATGTAGGGTCTCC	0.284022	0.635879	C57BL/6J	VIC_C0
		AV_ACGATGTCACAGACAG	0.231653	0.716	C57BL/6J	VIC_C1
		AV_ACGATGTGTATCACCA	0.204776	1.08126	C57BL/6J	VIC_C0
		AV_ACGATGTGTGGTAACG	0.132506	0.354711	C57BL/6J	VIC_C1
		AV_ACGATGTGTTCAGGCC	0.123161	0.57534	C57BL/6J	VIC_C0
		AV_ACGATGTTCTCTTGAT	0.138378	0.908798	C57BL/6J	VIC_C1
		AV_ACGCAGCCAAAGGCGT	0.245338	0.53973	C57BL/6J	VIC_C1
		AV_ACGCAGCTCTGGCGTG	0.134781	0.48911	C57BL/6J	VIC_C0
		AV_ACGCAGCTCTGGTTCC	0.19266	1.14054	C57BL/6J	VIC_C0
		AV_ACGCCAGCATGCTAGT	0.093935	0.718089	C57BL/6J	VIC_C0
		AV_ACGCCAGCATTCTTAC	0.172183	0.832672	C57BL/6J	VIC_C0
		AV_ACGCCGAAGAGCTATA	0.29547	1.39259	C57BL/6J	VIC_C2
		AV_ACGCCGAAGATCTGCT	0.22926	1.33859	C57BL/6J	VIC_C0
		AV_ACGCCGAAGTGCTGCC	0.0939234	0.584502	C57BL/6J	VIC_C1
		AV_ACGCCGAAGTTCGCAT	0.267369	1.27985	C57BL/6J	VIC_C0
		AV_ACGCCGACAGTTCATG	0.179748	0.72506	C57BL/6J	VIC_C1
		AV_ACGCCGAGTACTCAAC	0.312801	1.17217	C57BL/6J	VIC_C2
		AV_ACGGCCATCTAAGCCA	0.282275	1.39601	C57BL/6J	VIC_C0
		AV_ACGGGCTAGTAGGCCA	0.180477	0.983923	C57BL/6J	VIC_C0
		AV_ACGGGCTCAGAGTGTG	0.196097	0.727049	C57BL/6J	VIC_C1
		AV_ACGGGCTTCCGTTGCT	0.302761	1.44898	C57BL/6J	VIC_C1
		AV_ACGGGTCCATATACGC	0.247101	1.28275	C57BL/6J	VIC_C0
		AV_ACGGGTCCATCGATGT	0.114788	1.53951	C57BL/6J	VIC_C1
		AV_ACGGGTCTCACTCTTA	0.175146	0.653954	C57BL/6J	VIC_C1
		AV_ACGGGTCTCGTAGATC	0.0859052	0.764926	C57BL/6J	VIC_C0
		AV_ACGGGTCTCTCGTTTA	0.264696	0.721011	C57BL/6J	VIC_C0
		AV_ACTATCTTCCGGGTGT	0.216535	0.949214	C57BL/6J	VIC_C0
		AV_ACTATCTTCGCGTTTC	0.351211	0.796885	C57BL/6J	VIC_C2
		AV_ACTATCTTCGGATGTT	0.137363	0.583785	C57BL/6J	VIC_C0
		AV_ACTGAGTAGAGGTTGC	0.225143	0.796647	C57BL/6J	VIC_C0
		AV_ACTGAGTCACGAAATA	0.409713	0.956154	C57BL/6J	VIC_C2
		AV_ACTGAGTTCTGTCTCG	0.211062	0.537765	C57BL/6J	VIC_C0
		AV_ACTGATGAGGGATACC	0.192976	0.73963	C57BL/6J	VIC_C2
		AV_ACTGATGCATATACCG	0.185319	0.75341	C57BL/6J	VIC_C2
		AV_ACTGCTCAGAGAGCTC	0.393492	0.951577	C57BL/6J	VIC_C0
		AV_ACTGCTCAGGCGATAC	0.180946	0.604384	C57BL/6J	VIC_C0
		AV_ACTGCTCGTTAGGGTG	0.0913374	0.528016	C57BL/6J	VIC_C1
		AV_ACTGCTCGTTCCGGCA	0.145966	0.86654	C57BL/6J	VIC_C0
		AV_ACTGTCCAGAGTGACC	0.267231	0.856946	C57BL/6J	VIC_C0
		AV_ACTGTCCCAAACCTAC	0.092574	0.825349	C57BL/6J	VIC_C0
		AV_ACTGTCCGTTGTGGCC	0.162463	0.696315	C57BL/6J	VIC_C1
		AV_ACTGTCCTCGGACAAG	0.121336	0.601678	C57BL/6J	VIC_C0
		AV_ACTTACTCAATAGAGT	0.248084	0.790997	C57BL/6J	VIC_C2
		AV_ACTTACTCAGTAGAGC	0.30451	0.535743	C57BL/6J	VIC_C0
		AV_ACTTACTTCCTCGCAT	0.20318	1.4782	C57BL/6J	VIC_C0
		AV_ACTTACTTCTGTTTGT	0.0826896	0.397807	C57BL/6J	VIC_C1
		AV_ACTTTCACAGACAGGT	0.26264	1.07609	C57BL/6J	VIC_C0
		AV_ACTTTCAGTGATAAAC	0.345713	0.455554	C57BL/6J	VIC_C0
		AV_AGAATAGCAATGAAAC	0.194786	0.702746	C57BL/6J	VIC_C0
		AV_AGAATAGCATGCTAGT	0.0806921	0	C57BL/6J	VIC_C0
		AV_AGACGTTGTCGGCACT	0.241216	0.493299	C57BL/6J	VIC_C1
		AV_AGACGTTTCAGTTCGA	0.136322	0.894589	C57BL/6J	VIC_C0
		AV_AGACGTTTCATATCGG	0.234731	0.749166	C57BL/6J	VIC_C0
		AV_AGAGCGAAGGGTCGAT	0.185225	1.1601	C57BL/6J	VIC_C0
		AV_AGAGCGAAGTACGCCC	0.284248	0.436181	C57BL/6J	VIC_C0
		AV_AGAGCGACAGTTTACG	0.226227	0.937223	C57BL/6J	VIC_C2
		AV_AGAGCGAGTGGCAAAC	0.099603	0.628269	C57BL/6J	VIC_C1
		AV_AGAGCTTAGTACGTAA	0.224068	0.732612	C57BL/6J	VIC_C1
		AV_AGAGTGGAGAACTGTA	0.0916232	0.624204	C57BL/6J	VIC_C0
		AV_AGAGTGGAGGCATGGT	0.303891	0.595938	C57BL/6J	VIC_C0
		AV_AGAGTGGCAGGATCGA	0.192491	1.07785	C57BL/6J	VIC_C2
		AV_AGATCTGAGACTGTAA	0.0942779	1.1378	C57BL/6J	VIC_C0
		AV_AGATCTGCACAAGACG	0.119033	0.908058	C57BL/6J	VIC_C0
		AV_AGATCTGCACACAGAG	0.100061	0.531966	C57BL/6J	VIC_C1
		AV_AGATCTGTCGCGCCAA	0.239894	0.912484	C57BL/6J	VIC_C2
		AV_AGATTGCCACAGACAG	0.211571	1.03466	C57BL/6J	VIC_C0
		AV_AGCAGCCGTGCACGAA	0.214951	1.10193	C57BL/6J	VIC_C0
		AV_AGCATACCAGCAGTTT	0.139748	1.17325	C57BL/6J	VIC_C0
		AV_AGCATACTCGTCACGG	0.18943	0.889572	C57BL/6J	VIC_C1
		AV_AGCCTAACACCTCGTT	0.124912	0.907851	C57BL/6J	VIC_C0
		AV_AGCGGTCAGTTGAGTA	0.216399	0.619825	C57BL/6J	VIC_C0
		AV_AGCGTATAGGAATTAC	0.402654	1.095	C57BL/6J	VIC_C2
		AV_AGCGTCGGTTATGTGC	0.208286	1.35792	C57BL/6J	VIC_C2
		AV_AGCGTCGTCTGCGTAA	0.0685373	1.09077	C57BL/6J	VIC_C0
		AV_AGCTCTCCACGACGAA	0.163602	1.2615	C57BL/6J	VIC_C0
		AV_AGCTCTCCAGGCAGTA	0.243273	0.52135	C57BL/6J	VIC_C1
		AV_AGCTCTCGTACCGTTA	0.162466	0.798905	C57BL/6J	VIC_C1
		AV_AGCTCTCGTCGGCATC	0.160053	1.07101	C57BL/6J	VIC_C0
		AV_AGCTCTCGTGGCGAAT	0.158318	0.691037	C57BL/6J	VIC_C1
		AV_AGCTCTCTCCGTACAA	0.0417059	0.8136	C57BL/6J	VIC_C0
		AV_AGCTTGACAAAGCGGT	0.100705	0.446886	C57BL/6J	VIC_C1
		AV_AGCTTGAGTTCTGAAC	0.0916734	0.913516	C57BL/6J	VIC_C1
		AV_AGGCCACAGGACTGGT	0.266943	0.471964	C57BL/6J	VIC_C0
		AV_AGGCCACAGTACCGGA	0.250436	0.370751	C57BL/6J	VIC_C0
		AV_AGGCCACCAATACGCT	0.185667	0.30319	C57BL/6J	VIC_C1
		AV_AGGCCGTCACATAACC	0.115345	0.990031	C57BL/6J	VIC_C2
		AV_AGGGAGTAGTGAACAT	0.112106	0.335464	C57BL/6J	VIC_C0
		AV_AGGGAGTGTCCGTGAC	0.120232	0.227858	C57BL/6J	VIC_C0
		AV_AGGTCATAGATAGTCA	0.342422	1.24907	C57BL/6J	VIC_C0
		AV_AGGTCATAGTTGCAGG	0.332654	1.73224	C57BL/6J	VIC_C0
		AV_AGGTCATCAATGTAAG	0.150793	0.756147	C57BL/6J	VIC_C2
		AV_AGGTCATGTAGCGTGA	0.154519	0.678003	C57BL/6J	VIC_C0
		AV_AGGTCATTCACATGCA	0.217144	0.864499	C57BL/6J	VIC_C3
		AV_AGGTCCGAGAGACGAA	0.163738	1.01106	C57BL/6J	VIC_C1
		AV_AGGTCCGAGCTAACTC	0.166955	0.711621	C57BL/6J	VIC_C1
		AV_AGGTCCGGTCCATCCT	0.110039	0.583722	C57BL/6J	VIC_C1
		AV_AGTAGTCAGTACGTAA	0.305539	0.393595	C57BL/6J	VIC_C0
		AV_AGTCTTTTCTATCGCC	0.206124	1.47642	C57BL/6J	VIC_C0
		AV_AGTGAGGGTCGCCATG	0.38759	1.26007	C57BL/6J	VIC_C0
		AV_AGTGAGGTCGGAGCAA	0.237988	0.448688	C57BL/6J	VIC_C1
		AV_AGTGGGATCTTCGGTC	0.150806	0.79751	C57BL/6J	VIC_C0
		AV_AGTGTCAAGTGACATA	0.233208	0.695168	C57BL/6J	VIC_C1
		AV_AGTTGGTGTAAATGAC	0.135347	1.27569	C57BL/6J	VIC_C2
		AV_AGTTGGTGTGTAACGG	0.115435	0.528572	C57BL/6J	VIC_C1
		AV_ATAACGCAGCCACGCT	0.215176	0.88945	C57BL/6J	VIC_C0
		AV_ATAACGCCACGGCTAC	0.111294	0.69735	C57BL/6J	VIC_C1
		AV_ATAACGCGTGGACGAT	0.165982	0.51307	C57BL/6J	VIC_C1
		AV_ATAACGCTCGTGGTCG	0.158382	0.785677	C57BL/6J	VIC_C0
		AV_ATAAGAGCACCGCTAG	0.292619	0.76337	C57BL/6J	VIC_C0
		AV_ATAGACCCAAACTGTC	0.240853	1.08484	C57BL/6J	VIC_C2
		AV_ATAGACCCACCTGGTG	0.155432	0.913213	C57BL/6J	VIC_C1
		AV_ATAGACCCAGGTCCAC	0.22188	0.799255	C57BL/6J	VIC_C1
		AV_ATAGACCTCTCATTCA	0.120165	0.719321	C57BL/6J	VIC_C3
		AV_ATCATGGTCGCTTAGA	0.203146	1.27379	C57BL/6J	VIC_C2
		AV_ATCCACCCACGTAAGG	0.186067	0.751797	C57BL/6J	VIC_C0
		AV_ATCCACCGTTGCGCAC	0.263689	1.52948	C57BL/6J	VIC_C2
		AV_ATCCACCTCCTAGTGA	0	0.347407	C57BL/6J	VIC_C1
		AV_ATCCGAACAGCTGCTG	0.216008	1.04005	C57BL/6J	VIC_C1
		AV_ATCCGAACATCCGGGT	0.256654	0.951566	C57BL/6J	VIC_C0
		AV_ATCCGAAGTAAGAGGA	0.114002	0.513499	C57BL/6J	VIC_C1
		AV_ATCCGAAGTCATGCAT	0.30286	0.869184	C57BL/6J	VIC_C1
		AV_ATCGAGTAGACCTAGG	0.266418	0.629301	C57BL/6J	VIC_C0
		AV_ATCGAGTAGGCGACAT	0.111838	0.279078	C57BL/6J	VIC_C1
		AV_ATCGAGTGTTGTACAC	0.101878	0.629097	C57BL/6J	VIC_C0
		AV_ATCTACTTCGCTTGTC	0.196405	0.745837	C57BL/6J	VIC_C1
		AV_ATCTGCCCACAGACAG	0.106938	1.15015	C57BL/6J	VIC_C1
		AV_ATCTGCCGTGTGCCTG	0.25861	1.30461	C57BL/6J	VIC_C1
		AV_ATGAGGGAGGAATCGC	0.15061	0.737741	C57BL/6J	VIC_C1
		AV_ATGAGGGTCAGCTCTC	0.0670281	0.500663	C57BL/6J	VIC_C0
		AV_ATGAGGGTCGCGGATC	0.186774	1.22951	C57BL/6J	VIC_C2
		AV_ATGCGATGTCCGTCAG	0.138001	0.447005	C57BL/6J	VIC_C0
		AV_ATGCGATTCAACGCTA	0.155823	0.316408	C57BL/6J	VIC_C3
		AV_ATGCGATTCCGAAGAG	0.265285	0.700168	C57BL/6J	VIC_C0
		AV_ATGCGATTCCGTAGGC	0.142104	1.22227	C57BL/6J	VIC_C2
		AV_ATGTGTGAGGTGTGGT	0.200168	0.862616	C57BL/6J	VIC_C1
		AV_ATGTGTGGTGTAAGTA	0.152032	0.598602	C57BL/6J	VIC_C0
		AV_ATGTGTGGTTGTGGAG	0.146288	1.30279	C57BL/6J	VIC_C0
		AV_ATGTGTGTCATAACCG	0.18027	0.555001	C57BL/6J	VIC_C0
		AV_ATTATCCCATGTTGAC	0.138001	0.5417	C57BL/6J	VIC_C1
		AV_ATTATCCTCGAATGCT	0.138774	1.14321	C57BL/6J	VIC_C0
		AV_ATTGGACAGAGACTAT	0.0991511	1.06009	C57BL/6J	VIC_C1
		AV_ATTGGTGAGCTCCCAG	0.160901	0.904516	C57BL/6J	VIC_C3
		AV_ATTGGTGGTATGAATG	0.593314	0.889642	C57BL/6J	VIC_C2
		AV_ATTGGTGTCGCAGGCT	0.11317	0.746055	C57BL/6J	VIC_C0
		AV_ATTGGTGTCTGGCGTG	0.216908	0.469678	C57BL/6J	VIC_C0
		AV_ATTTCTGTCAGTTCGA	0.233964	0.669439	C57BL/6J	VIC_C0
		AV_CAACCTCTCACAAACC	0.117952	0.885319	C57BL/6J	VIC_C0
		AV_CAACCTCTCTTACCGC	0.246252	1.00419	C57BL/6J	VIC_C0
		AV_CAAGAAATCCTTGGTC	0.195256	1.22463	C57BL/6J	VIC_C0
		AV_CAAGATCAGCGAAGGG	0.565092	1.1577	C57BL/6J	VIC_C2
		AV_CAAGATCTCTATCCTA	0.204802	0.422451	C57BL/6J	VIC_C1
		AV_CAAGATCTCTGCCAGG	0.200636	0.521131	C57BL/6J	VIC_C1
		AV_CAAGGCCAGCGAAGGG	0.20808	0.71064	C57BL/6J	VIC_C0
		AV_CAAGGCCAGTTATCGC	0.238096	1.147	C57BL/6J	VIC_C0
		AV_CAAGGCCCAAGTCTAC	0.210565	1.30595	C57BL/6J	VIC_C2
		AV_CAAGGCCGTACCGGCT	0	0.269922	C57BL/6J	VIC_C0
		AV_CAAGGCCTCCACTGGG	0.226951	0.234939	C57BL/6J	VIC_C1
		AV_CAAGGCCTCTCCAGGG	0.244427	1.64174	C57BL/6J	VIC_C0
		AV_CAAGTTGCATCTCCCA	0.254071	1.08498	C57BL/6J	VIC_C0
		AV_CACAAACAGCGAAGGG	0.307317	0.85352	C57BL/6J	VIC_C2
		AV_CACAAACTCCACGTGG	0.273859	0.6875	C57BL/6J	VIC_C0
		AV_CACAAACTCTTGCATT	0.21005	0.543297	C57BL/6J	VIC_C1
		AV_CACACAACAAAGGAAG	0.19541	1.02448	C57BL/6J	VIC_C1
		AV_CACACAACAAGCGTAG	0.272451	1.39442	C57BL/6J	VIC_C0
		AV_CACACAACAGCCTGTG	0.400779	0.660314	C57BL/6J	VIC_C0
		AV_CACACCTGTCGAGATG	0.297999	0.981593	C57BL/6J	VIC_C0
		AV_CACACTCCAATGGATA	0.22265	0.884106	C57BL/6J	VIC_C2
		AV_CACACTCCAGGACGTA	0.201096	0.458002	C57BL/6J	VIC_C0
		AV_CACACTCTCCGCATAA	0.213998	0.977748	C57BL/6J	VIC_C0
		AV_CACAGGCAGACAGAGA	0.397585	1.85155	C57BL/6J	VIC_C2
		AV_CACAGGCAGGATGGAA	0.142636	0.929242	C57BL/6J	VIC_C0
		AV_CACAGGCGTGAAGGCT	0.108858	0.611244	C57BL/6J	VIC_C1
		AV_CACAGGCTCAAGCCTA	0.383789	1.3305	C57BL/6J	VIC_C2
		AV_CACAGGCTCGAGAACG	0.2496	0.314877	C57BL/6J	VIC_C0
		AV_CACAGTAGTTAAGTAG	0.25684	0.847432	C57BL/6J	VIC_C2
		AV_CACATAGAGTACATGA	0.282133	1.40073	C57BL/6J	VIC_C0
		AV_CACATAGGTAGCAAAT	0.292403	0.803146	C57BL/6J	VIC_C0
		AV_CACATAGGTTGACGTT	0.234759	0.590405	C57BL/6J	VIC_C0
		AV_CACATTTCAATCGGTT	0.178522	0.818468	C57BL/6J	VIC_C0
		AV_CACATTTGTAGCGCAA	0.188558	0.73054	C57BL/6J	VIC_C1
		AV_CACCAGGAGATCACGG	0.0808671	0.972328	C57BL/6J	VIC_C0
		AV_CACCAGGCAGCTGTTA	0.336132	1.03776	C57BL/6J	VIC_C2
		AV_CACCTTGAGCGATGAC	0.214655	0.605799	C57BL/6J	VIC_C0
		AV_CACCTTGAGTTCGATC	0.297357	0.979461	C57BL/6J	VIC_C0
		AV_CACTCCACAGGGTATG	0.336676	1.04903	C57BL/6J	VIC_C0
		AV_CACTCCAGTTACTGAC	0.125431	0.408777	C57BL/6J	VIC_C0
		AV_CAGAATCCAGCGTTCG	0.24825	0.756853	C57BL/6J	VIC_C0
		AV_CAGAATCGTAGCGTAG	0.281723	0.692843	C57BL/6J	VIC_C1
		AV_CAGAGAGAGAGCAATT	0.360309	1.16985	C57BL/6J	VIC_C2
		AV_CAGAGAGGTCTCATCC	0.112341	0.749243	C57BL/6J	VIC_C0
		AV_CAGAGAGTCGGTCTAA	0.267094	0.699767	C57BL/6J	VIC_C0
		AV_CAGATCAAGCCACTAT	0.202769	0.763415	C57BL/6J	VIC_C0
		AV_CAGATCACATGCCTTC	0.156742	0.790767	C57BL/6J	VIC_C0
		AV_CAGCAGCCAATGAAAC	0.210748	0.807765	C57BL/6J	VIC_C0
		AV_CAGCATACACTTACGA	0.234359	0.896684	C57BL/6J	VIC_C0
		AV_CAGCCGATCCCATTTA	0.13155	0.642101	C57BL/6J	VIC_C0
		AV_CAGCGACGTGAGGGTT	0.269693	1.22586	C57BL/6J	VIC_C2
		AV_CAGCTAACAATGACCT	0.097209	0.300554	C57BL/6J	VIC_C0
		AV_CAGCTGGAGCTATGCT	0.275588	1.40994	C57BL/6J	VIC_C1
		AV_CAGCTGGCAGGGAGAG	0.227264	0.794423	C57BL/6J	VIC_C2
		AV_CAGCTGGTCAGTTCGA	0.230275	0.807438	C57BL/6J	VIC_C1
		AV_CAGGTGCAGCACCGTC	0.275312	1.15347	C57BL/6J	VIC_C2
		AV_CAGGTGCAGTAGATGT	0.166997	0.854144	C57BL/6J	VIC_C0
		AV_CAGGTGCCACAAGCCC	0.227632	0.987276	C57BL/6J	VIC_C2
		AV_CAGTAACAGATGTTAG	0.118828	0.63351	C57BL/6J	VIC_C0
		AV_CAGTAACTCAGCTCGG	0.212544	0.963555	C57BL/6J	VIC_C0
		AV_CAGTCCTCATGCAATC	0.145329	0.508902	C57BL/6J	VIC_C1
		AV_CAGTCCTGTACCTACA	0.110935	0.906484	C57BL/6J	VIC_C0
		AV_CATATGGAGTGACTCT	0.230164	0.847739	C57BL/6J	VIC_C1
		AV_CATATGGCATGATCCA	0.260833	1.04485	C57BL/6J	VIC_C3
		AV_CATCAAGAGAAACCTA	0.280008	1.13587	C57BL/6J	VIC_C2
		AV_CATCAAGGTATAGTAG	0.145841	0.59374	C57BL/6J	VIC_C1
		AV_CATCAAGGTGTGCCTG	0.370495	1.38585	C57BL/6J	VIC_C2
		AV_CATCAAGTCGACGGAA	0.172463	1.11319	C57BL/6J	VIC_C2
		AV_CATCAGACAGCGATCC	0.159581	0.943957	C57BL/6J	VIC_C2
		AV_CATCCACAGAGGGATA	0.315273	0.596981	C57BL/6J	VIC_C0
		AV_CATCCACCAGTATCTG	0.382259	0.632289	C57BL/6J	VIC_C2
		AV_CATCCACGTCATATCG	0.135671	1.13955	C57BL/6J	VIC_C1
		AV_CATCGAAAGAATGTTG	0.252638	0.935603	C57BL/6J	VIC_C0
		AV_CATCGAAAGCTAAGAT	0.244539	0.749631	C57BL/6J	VIC_C0
		AV_CATCGAATCCCAACGG	0.298544	0.927266	C57BL/6J	VIC_C0
		AV_CATGACACATGGAATA	0.264457	0.712492	C57BL/6J	VIC_C0
		AV_CATGCCTCAGCATGAG	0.328995	1.26528	C57BL/6J	VIC_C0
		AV_CATGCCTGTGCCTTGG	0.149103	0.540754	C57BL/6J	VIC_C1
		AV_CATGGCGAGATGTTAG	0.212442	0.967416	C57BL/6J	VIC_C0
		AV_CATGGCGAGCGATGAC	0.19018	0.489707	C57BL/6J	VIC_C1
		AV_CATGGCGAGTTACCCA	0.24105	0.858251	C57BL/6J	VIC_C0
		AV_CATGGCGCATGTCGAT	0.138062	0.54919	C57BL/6J	VIC_C1
		AV_CATGGCGTCTGATACG	0.152109	1.09478	C57BL/6J	VIC_C2
		AV_CATTATCCAGCCTTTC	0.150105	0.955018	C57BL/6J	VIC_C0
		AV_CATTATCGTGCCTGCA	0.250068	0.801909	C57BL/6J	VIC_C1
		AV_CATTATCGTGTAAGTA	0.245937	0.871662	C57BL/6J	VIC_C1
		AV_CATTATCTCAAACCAC	0	0.672149	C57BL/6J	VIC_C1
		AV_CATTATCTCACGACTA	0.169783	0.668625	C57BL/6J	VIC_C1
		AV_CATTATCTCCACTGGG	0.174552	0.981581	C57BL/6J	VIC_C1
		AV_CATTCGCAGTCTCCTC	0.210117	0.764124	C57BL/6J	VIC_C1
		AV_CATTCGCGTTGGACCC	0.421808	1.08647	C57BL/6J	VIC_C2
		AV_CATTCGCTCTTGCAAG	0.258599	0.80631	C57BL/6J	VIC_C1
		AV_CCAATCCCACATCTTT	0.0693229	0.75919	C57BL/6J	VIC_C1
		AV_CCAATCCTCACAGGCC	0.236999	1.04738	C57BL/6J	VIC_C2
		AV_CCACGGATCTGCGGCA	0.15624	1.01461	C57BL/6J	VIC_C2
		AV_CCACTACAGCCAGAAC	0.529931	1.151	C57BL/6J	VIC_C2
		AV_CCACTACTCGTGGACC	0.223612	1.26072	C57BL/6J	VIC_C1
		AV_CCAGCGAAGAGGTTAT	0.200601	1.34766	C57BL/6J	VIC_C0
		AV_CCATGTCAGGAACTGC	0.177473	0.458047	C57BL/6J	VIC_C1
		AV_CCATGTCCACACGCTG	0.279339	1.05773	C57BL/6J	VIC_C0
		AV_CCATGTCGTTGTGGAG	0.162269	0.867889	C57BL/6J	VIC_C2
		AV_CCATTCGAGCCCAATT	0.207669	0.595469	C57BL/6J	VIC_C0
		AV_CCATTCGCACCACGTG	0.189997	0.747637	C57BL/6J	VIC_C0
		AV_CCCAATCCATATGGTC	0.20384	0.842583	C57BL/6J	VIC_C1
		AV_CCCAATCTCTTTCCTC	0.174211	0.874442	C57BL/6J	VIC_C0
		AV_CCCATACAGGCCCGTT	0.147873	0.616883	C57BL/6J	VIC_C2
		AV_CCCATACGTACAGCAG	0.223154	0.750191	C57BL/6J	VIC_C0
		AV_CCCTCCTTCGTCACGG	0.142171	0.473801	C57BL/6J	VIC_C2
		AV_CCGGGATAGTTACCCA	0.259924	1.12285	C57BL/6J	VIC_C0
		AV_CCGGGATCAAGTCATC	0.108072	0.726885	C57BL/6J	VIC_C0
		AV_CCGGGATCAGTTCATG	0.179994	1.07235	C57BL/6J	VIC_C1
		AV_CCGGGATTCTGATACG	0.402359	1.20566	C57BL/6J	VIC_C2
		AV_CCGGTAGCATGGGAAC	0.075548	0.220348	C57BL/6J	VIC_C1
		AV_CCGTACTAGGGAACGG	0.182904	0.876478	C57BL/6J	VIC_C3
		AV_CCGTACTCAGGAATCG	0.31028	0.706584	C57BL/6J	VIC_C0
		AV_CCGTGGAGTAGCGCAA	0.251326	0.651058	C57BL/6J	VIC_C2
		AV_CCGTGGAGTCCGTCAG	0.244733	1.33821	C57BL/6J	VIC_C2
		AV_CCGTGGATCAGCTTAG	0.344944	1.2296	C57BL/6J	VIC_C2
		AV_CCGTGGATCGAACGGA	0.334758	0.786839	C57BL/6J	VIC_C0
		AV_CCGTTCAGTTCCCTTG	0.145687	1.03231	C57BL/6J	VIC_C2
		AV_CCTAAAGAGTATGACA	0.214363	0.843269	C57BL/6J	VIC_C0
		AV_CCTAAAGCAGACAAGC	0.164161	0.635645	C57BL/6J	VIC_C1
		AV_CCTAAAGTCCATGAGT	0.25915	1.22618	C57BL/6J	VIC_C2
		AV_CCTAAAGTCGCCATAA	0.15567	0.793582	C57BL/6J	VIC_C0
		AV_CCTACACAGACAGAGA	0.108001	0.892448	C57BL/6J	VIC_C0
		AV_CCTACACCAGATTGCT	0.115463	1.17236	C57BL/6J	VIC_C2
		AV_CCTAGCTAGAAGGCCT	0.16378	0.227802	C57BL/6J	VIC_C0
		AV_CCTAGCTGTCACAAGG	0.19228	0.671209	C57BL/6J	VIC_C2
		AV_CCTAGCTGTGGTGTAG	0.247092	0.62535	C57BL/6J	VIC_C0
		AV_CCTAGCTTCCGTAGGC	0.160558	1.5043	C57BL/6J	VIC_C2
		AV_CCTATTAAGTAGGCCA	0.365554	1.09054	C57BL/6J	VIC_C0
		AV_CCTATTACAAGAAGAG	0.21063	0.565939	C57BL/6J	VIC_C1
		AV_CCTATTACAGCTCGAC	0.29761	1.0203	C57BL/6J	VIC_C0
		AV_CCTATTATCTAACCGA	0.0593614	0.257424	C57BL/6J	VIC_C1
		AV_CCTCAGTCAGCGTAAG	0.186248	0.9284	C57BL/6J	VIC_C0
		AV_CCTCTGAGTAGCGTCC	0.163121	0.875588	C57BL/6J	VIC_C0
		AV_CCTCTGATCATTATCC	0.27073	0.768281	C57BL/6J	VIC_C2
		AV_CCTTACGAGTTCGCAT	0.264916	0.767948	C57BL/6J	VIC_C1
		AV_CCTTACGCAATGTTGC	0.207938	1.07511	C57BL/6J	VIC_C1
		AV_CCTTCCCAGGAATCGC	0.221249	0.916793	C57BL/6J	VIC_C0
		AV_CCTTCCCGTTTCCACC	0.268456	0.980561	C57BL/6J	VIC_C2
		AV_CCTTCGAAGCTGATAA	0.216736	1.12259	C57BL/6J	VIC_C0
		AV_CCTTTCTAGTAGATGT	0.293505	1.22688	C57BL/6J	VIC_C0
		AV_CCTTTCTCATAGGATA	0.148195	0.952777	C57BL/6J	VIC_C1
		AV_CCTTTCTGTCCGTTAA	0.455964	1.66984	C57BL/6J	VIC_C2
		AV_CGAACATCAGTGGGAT	0.237094	1.23421	C57BL/6J	VIC_C2
		AV_CGAACATTCGATCCCT	0.0842828	0.780586	C57BL/6J	VIC_C0
		AV_CGAATGTGTACATGTC	0.233813	1.07881	C57BL/6J	VIC_C0
		AV_CGAATGTGTCCAAGTT	0.128276	0.349479	C57BL/6J	VIC_C0
		AV_CGACCTTCACATGGGA	0.148923	0.973851	C57BL/6J	VIC_C0
		AV_CGAGAAGGTCTCATCC	0.234824	0.558203	C57BL/6J	VIC_C1
		AV_CGAGAAGTCCATGAGT	0.138844	1.1499	C57BL/6J	VIC_C0
		AV_CGAGCCAAGATCCTGT	0.134238	0.244943	C57BL/6J	VIC_C0
		AV_CGATGGCAGACAGAGA	0.154076	0.827954	C57BL/6J	VIC_C1
		AV_CGATGGCGTCCGTTAA	0.15659	0.762376	C57BL/6J	VIC_C1
		AV_CGATGGCTCCACGCAG	0.237336	1.18017	C57BL/6J	VIC_C2
		AV_CGATGTACACGGTAGA	0.236282	0.987471	C57BL/6J	VIC_C0
		AV_CGATTGACACAACGTT	0.210825	0.672228	C57BL/6J	VIC_C0
		AV_CGCCAAGCAAGCTGTT	0.218012	0.686895	C57BL/6J	VIC_C0
		AV_CGCCAAGCACAGGTTT	0.224783	0.634712	C57BL/6J	VIC_C2
		AV_CGCCAAGTCGGCGGTT	0.244285	0.871661	C57BL/6J	VIC_C0
		AV_CGCCAAGTCGGTTCGG	0.221945	0.75928	C57BL/6J	VIC_C2
		AV_CGCCAAGTCTAGCACA	0.0611826	0.646587	C57BL/6J	VIC_C0
		AV_CGCGGTACACCTTGTC	0.150685	0.724455	C57BL/6J	VIC_C0
		AV_CGCGGTATCTTCAACT	0.160419	0.921563	C57BL/6J	VIC_C1
		AV_CGCGTTTCAGCGTTCG	0.135048	0.440375	C57BL/6J	VIC_C0
		AV_CGCTATCTCCAAACAC	0.489922	1.02758	C57BL/6J	VIC_C2
		AV_CGCTGGAAGAGGTTGC	0.328743	1.05707	C57BL/6J	VIC_C0
		AV_CGCTGGATCACCCTCA	0.161052	1.12883	C57BL/6J	VIC_C1
		AV_CGCTTCACAAATCCGT	0.23758	0.835018	C57BL/6J	VIC_C2
		AV_CGCTTCACAGCGATCC	0.21931	0.906544	C57BL/6J	VIC_C2
		AV_CGGACACGTATAGGTA	0.277066	1.5945	C57BL/6J	VIC_C0
		AV_CGGACACGTCGGCACT	0.154024	0.83435	C57BL/6J	VIC_C1
		AV_CGGACACTCACATACG	0.130008	0.534712	C57BL/6J	VIC_C1
		AV_CGGACGTGTCATTAGC	0.221613	1.14563	C57BL/6J	VIC_C1
		AV_CGGACGTGTCCTAGCG	0.275448	1.20368	C57BL/6J	VIC_C0
		AV_CGGACGTGTCGATTGT	0.340896	0.54716	C57BL/6J	VIC_C2
		AV_CGGACGTGTTCAGCGC	0.364204	1.30755	C57BL/6J	VIC_C0
		AV_CGGACTGGTCTAGCGC	0.189359	0.605989	C57BL/6J	VIC_C0
		AV_CGGACTGTCACCATAG	0.235253	0.970098	C57BL/6J	VIC_C0
		AV_CGGAGCTTCCAAGTAC	0.235441	1.21019	C57BL/6J	VIC_C2
		AV_CGGAGTCAGGTGATAT	0.300214	1.11784	C57BL/6J	VIC_C0
		AV_CGGAGTCAGGTGCAAC	0.103784	1.03784	C57BL/6J	VIC_C1
		AV_CGGAGTCTCAACGCTA	0.139984	0.730233	C57BL/6J	VIC_C1
		AV_CGGAGTCTCATCACCC	0.212384	0.912365	C57BL/6J	VIC_C0
		AV_CGGAGTCTCATTGCGA	0	0.65882	C57BL/6J	VIC_C0
		AV_CGGCTAGTCAGCACAT	0.172393	1.10752	C57BL/6J	VIC_C0
		AV_CGGCTAGTCAGCTGGC	0.209465	1.33926	C57BL/6J	VIC_C0
		AV_CGGGTCACAAGTTGTC	0.202362	0.619872	C57BL/6J	VIC_C1
		AV_CGGGTCACATCGTCGG	0.303235	0.515682	C57BL/6J	VIC_C0
		AV_CGGGTCAGTAAGGGAA	0.168531	0.907882	C57BL/6J	VIC_C0
		AV_CGGGTCAGTCTAAACC	0.180398	0.593518	C57BL/6J	VIC_C2
		AV_CGGTTAACAATAGCGG	0.19015	0.284699	C57BL/6J	VIC_C0
		AV_CGTAGGCAGCATGGCA	0.232933	0.851223	C57BL/6J	VIC_C2
		AV_CGTAGGCCACAGCCCA	0.196852	0.513688	C57BL/6J	VIC_C0
		AV_CGTAGGCTCAACACGT	0.202961	0.878988	C57BL/6J	VIC_C1
		AV_CGTAGGCTCTAACCGA	0.234639	0.387145	C57BL/6J	VIC_C1
		AV_CGTCACTAGCGCTTAT	0.410411	1.24664	C57BL/6J	VIC_C2
		AV_CGTCACTGTCGGGTCT	0.109023	0.662972	C57BL/6J	VIC_C1
		AV_CGTCCATGTACCGCTG	0.221657	1.06905	C57BL/6J	VIC_C2
		AV_CGTCTACGTACCATCA	0.244365	0.893535	C57BL/6J	VIC_C0
		AV_CGTCTACGTTGCGCAC	0.189188	1.22948	C57BL/6J	VIC_C0
		AV_CGTCTACTCTGATACG	0.168894	1.06381	C57BL/6J	VIC_C0
		AV_CGTGAGCCACCCATGG	0.262879	1.13583	C57BL/6J	VIC_C0
		AV_CGTGAGCTCCGCATAA	0.144723	0.614044	C57BL/6J	VIC_C1
		AV_CGTGTAAAGTTCGCGC	0.156838	0.639236	C57BL/6J	VIC_C0
		AV_CGTGTAACAGATTGCT	0.201314	0.653182	C57BL/6J	VIC_C1
		AV_CGTGTAAGTGCCTTGG	0.272954	1.01224	C57BL/6J	VIC_C0
		AV_CGTGTAATCTTAGCCC	0.153937	0.556052	C57BL/6J	VIC_C0
		AV_CGTGTCTAGACTAAGT	0.0964832	0.479568	C57BL/6J	VIC_C1
		AV_CGTGTCTAGATGTAAC	0.0980018	0.705619	C57BL/6J	VIC_C0
		AV_CGTGTCTTCTCATTCA	0.161135	0.797575	C57BL/6J	VIC_C2
		AV_CGTTAGAAGAGTACAT	0.130074	0.735809	C57BL/6J	VIC_C1
		AV_CGTTAGAAGGTGTTAA	0.210085	1.0893	C57BL/6J	VIC_C0
		AV_CGTTAGAAGTGTCCAT	0.206676	0.729658	C57BL/6J	VIC_C1
		AV_CGTTGGGAGTCATGCT	0.196254	1.06106	C57BL/6J	VIC_C0
		AV_CGTTGGGCACCCAGTG	0.22335	1.00206	C57BL/6J	VIC_C2
		AV_CGTTGGGGTCAGAAGC	0.197005	0.844138	C57BL/6J	VIC_C0
		AV_CGTTGGGTCCCTAATT	0.134514	0.233754	C57BL/6J	VIC_C1
		AV_CGTTGGGTCCGCATCT	0.152902	1.27624	C57BL/6J	VIC_C0
		AV_CGTTGGGTCTTTACGT	0.213347	0.828399	C57BL/6J	VIC_C0
		AV_CTAACTTCACAGCGTC	0.138282	0.468593	C57BL/6J	VIC_C1
		AV_CTAACTTTCTTCTGGC	0.129039	0.755839	C57BL/6J	VIC_C0
		AV_CTAAGACCATACCATG	0.35298	1.79061	C57BL/6J	VIC_C2
		AV_CTAAGACCATCCCACT	0.274524	0.984597	C57BL/6J	VIC_C0
		AV_CTAAGACGTAAGCACG	0.194557	0.548636	C57BL/6J	VIC_C0
		AV_CTAAGACGTCTCTTAT	0.210378	1.34538	C57BL/6J	VIC_C2
		AV_CTAAGACTCTGTGCAA	0.0898483	0.62824	C57BL/6J	VIC_C1
		AV_CTACACCAGTGGCACA	0.296039	0.856647	C57BL/6J	VIC_C2
		AV_CTACATTCAGCTGTGC	0.125783	0.673132	C57BL/6J	VIC_C1
		AV_CTACCCACAAGGCTCC	0.252418	1.25117	C57BL/6J	VIC_C2
		AV_CTACCCATCCGAATGT	0.195591	1.08482	C57BL/6J	VIC_C1
		AV_CTAGAGTAGCCCGAAA	0.0418734	0.497892	C57BL/6J	VIC_C1
		AV_CTAGAGTGTCCGCTGA	0.203193	0.898683	C57BL/6J	VIC_C1
		AV_CTAGAGTTCACGACTA	0.153591	0.567355	C57BL/6J	VIC_C0
		AV_CTAGCCTGTACCGTAT	0.284637	1.47446	C57BL/6J	VIC_C0
		AV_CTAGCCTTCAGAGCTT	0.14249	1.08849	C57BL/6J	VIC_C2
		AV_CTAGTGAAGGTGCAAC	0.213103	0.543406	C57BL/6J	VIC_C0
		AV_CTCACACCACGAAACG	0.293994	0.78964	C57BL/6J	VIC_C0
		AV_CTCACACTCATGGTCA	0.169716	0.604497	C57BL/6J	VIC_C1
		AV_CTCAGAAAGAGGTAGA	0.265971	1.217	C57BL/6J	VIC_C2
		AV_CTCAGAAAGCGTTCCG	0.250909	0.939708	C57BL/6J	VIC_C0
		AV_CTCAGAATCAGTTGAC	0.142772	0.358209	C57BL/6J	VIC_C1
		AV_CTCATTAAGACAGGCT	0.24327	0.741906	C57BL/6J	VIC_C1
		AV_CTCCTAGAGCTGGAAC	0.378257	1.94886	C57BL/6J	VIC_C2
		AV_CTCCTAGGTTGGTTTG	0.138001	0.636272	C57BL/6J	VIC_C1
		AV_CTCGAAAAGGGCATGT	0.119706	0.702966	C57BL/6J	VIC_C1
		AV_CTCGAAACATGATCCA	0.373433	1.76218	C57BL/6J	VIC_C1
		AV_CTCGAAATCCGCGCAA	0.309473	0.694493	C57BL/6J	VIC_C0
		AV_CTCGAGGAGGCTATCT	0.30844	0.739429	C57BL/6J	VIC_C0
		AV_CTCGAGGAGTCACGCC	0.220299	0.866714	C57BL/6J	VIC_C0
		AV_CTCGAGGCACTAGTAC	0.185429	0.544995	C57BL/6J	VIC_C0
		AV_CTCGGAGGTTATCCGA	0.254251	1.08262	C57BL/6J	VIC_C0
		AV_CTCGGGACACACTGCG	0.195738	0.462019	C57BL/6J	VIC_C1
		AV_CTCGGGACAGGAATGC	0.0442136	0.592236	C57BL/6J	VIC_C1
		AV_CTCGTACAGAGGTACC	0.260155	1.11552	C57BL/6J	VIC_C0
		AV_CTCGTCAGTACATCCA	0.105604	0.749255	C57BL/6J	VIC_C1
		AV_CTCGTCAGTCTTGCGG	0.29708	0.967368	C57BL/6J	VIC_C2
		AV_CTCTAATAGCAGCCTC	0.282752	1.48423	C57BL/6J	VIC_C0
		AV_CTCTACGAGCCCGAAA	0.280543	1.51222	C57BL/6J	VIC_C2
		AV_CTCTACGAGGTAAACT	0.15928	1.28093	C57BL/6J	VIC_C0
		AV_CTCTACGTCCAAACAC	0.263401	0.972935	C57BL/6J	VIC_C1
		AV_CTCTACGTCGTCCAGG	0.0739445	0.522368	C57BL/6J	VIC_C1
		AV_CTCTGGTCAGTATGCT	0.186088	0.920224	C57BL/6J	VIC_C0
		AV_CTCTGGTGTACTCAAC	0.0826942	0.541561	C57BL/6J	VIC_C1
		AV_CTCTGGTGTGATAAAC	0.244429	0.507097	C57BL/6J	VIC_C1
		AV_CTGAAACCAAATTGCC	0.202932	0.831329	C57BL/6J	VIC_C1
		AV_CTGAAACGTAATCACC	0.226792	0.873509	C57BL/6J	VIC_C1
		AV_CTGAAACGTTCCCGAG	0.225346	1.26897	C57BL/6J	VIC_C0
		AV_CTGAAACTCCAATGGT	0.222042	0.550617	C57BL/6J	VIC_C1
		AV_CTGAAACTCTTGTATC	0.164025	0.610851	C57BL/6J	VIC_C2
		AV_CTGAAGTAGTGACATA	0.303495	1.31286	C57BL/6J	VIC_C2
		AV_CTGAAGTGTTCGGGCT	0.402432	0.795767	C57BL/6J	VIC_C2
		AV_CTGATAGAGCTAGTCT	0.211967	0.970072	C57BL/6J	VIC_C0
		AV_CTGATAGGTAGTGAAT	0.0844482	0.720461	C57BL/6J	VIC_C3
		AV_CTGATAGGTCGACTGC	0.264266	1.72973	C57BL/6J	VIC_C0
		AV_CTGATAGTCGCCGTGA	0.155547	0.632653	C57BL/6J	VIC_C1
		AV_CTGATCCAGGCATGTG	0.0777165	1.01696	C57BL/6J	VIC_C0
		AV_CTGCCTAAGTCCAGGA	0.176262	1.17253	C57BL/6J	VIC_C2
		AV_CTGCCTACAGGACGTA	0.226416	1.02945	C57BL/6J	VIC_C1
		AV_CTGCGGAAGTCGCCGT	0.331526	0.793	C57BL/6J	VIC_C0
		AV_CTGCTGTCAAACCTAC	0.202911	0.505829	C57BL/6J	VIC_C1
		AV_CTGCTGTCATGCAACT	0.114863	0.762543	C57BL/6J	VIC_C1
		AV_CTGGTCTAGTCCATAC	0.168584	0.486359	C57BL/6J	VIC_C0
		AV_CTGGTCTGTTGGAGGT	0.209949	1.019	C57BL/6J	VIC_C2
		AV_CTGTGCTTCGTTACAG	0.118822	1.35556	C57BL/6J	VIC_C1
		AV_CTGTTTAAGGATGTAT	0.0993379	0.568507	C57BL/6J	VIC_C0
		AV_CTTAACTCACCGGAAA	0.135369	1.06794	C57BL/6J	VIC_C1
		AV_CTTACCGCAAGACACG	0.202558	0.995828	C57BL/6J	VIC_C2
		AV_CTTACCGCACCAGGCT	0.0881432	0.702523	C57BL/6J	VIC_C0
		AV_CTTACCGTCTATCCCG	0.145681	0.656848	C57BL/6J	VIC_C1
		AV_CTTAGGAAGTTAAGTG	0.290688	1.22881	C57BL/6J	VIC_C0
		AV_CTTCTCTAGACTCGGA	0.122249	0.638706	C57BL/6J	VIC_C1
		AV_CTTCTCTCACCCATGG	0.113148	0.709907	C57BL/6J	VIC_C1
		AV_CTTGGCTGTCTCTTAT	0.303532	0.948449	C57BL/6J	VIC_C0
		AV_CTTTGCGAGCGTTGCC	0.317123	0.601954	C57BL/6J	VIC_C1
		AV_CTTTGCGAGCGTTTAC	0.294156	1.42875	C57BL/6J	VIC_C0
		AV_CTTTGCGAGGGTGTGT	0.186764	0.809289	C57BL/6J	VIC_C3
		AV_CTTTGCGCAAGTTGTC	0.0832094	0.687097	C57BL/6J	VIC_C0
		AV_GAACCTATCTACTATC	0.0973558	0.805832	C57BL/6J	VIC_C1
		AV_GAACCTATCTGTGCAA	0.348265	1.08634	C57BL/6J	VIC_C2
		AV_GAAGCAGTCGATGAGG	0.174189	0.503444	C57BL/6J	VIC_C1
		AV_GAATAAGCACCTTGTC	0.285951	1.5051	C57BL/6J	VIC_C0
		AV_GAATAAGCATCCGGGT	0.299204	1.39664	C57BL/6J	VIC_C2
		AV_GACACGCAGGAGTTTA	0.157751	0.886282	C57BL/6J	VIC_C1
		AV_GACACGCGTCGCCATG	0.165417	0.292679	C57BL/6J	VIC_C1
		AV_GACAGAGTCGGACAAG	0.327287	1.38586	C57BL/6J	VIC_C0
		AV_GACCAATAGATCACGG	0.115483	0.863084	C57BL/6J	VIC_C1
		AV_GACCTGGAGCAGGCTA	0.212059	0.984076	C57BL/6J	VIC_C2
		AV_GACCTGGAGGCCCTTG	0.167312	1.42112	C57BL/6J	VIC_C2
		AV_GACCTGGCACCGCTAG	0.130147	0.691092	C57BL/6J	VIC_C0
		AV_GACCTGGGTTCCACTC	0.233585	0.993676	C57BL/6J	VIC_C1
		AV_GACGCGTAGAGACGAA	0.11418	1.19048	C57BL/6J	VIC_C1
		AV_GACGCGTCAAACCTAC	0.256596	0.808578	C57BL/6J	VIC_C2
		AV_GACGGCTCAAGACACG	0.133622	0.455537	C57BL/6J	VIC_C1
		AV_GACGGCTGTGTAACGG	0.0993497	0.749453	C57BL/6J	VIC_C3
		AV_GACGTTACATCTACGA	0.284253	0.554324	C57BL/6J	VIC_C0
		AV_GACGTTAGTTAAGAAC	0.0798238	1.10008	C57BL/6J	VIC_C1
		AV_GACGTTATCACGACTA	0.13642	0.54337	C57BL/6J	VIC_C0
		AV_GACTAACAGACAGACC	0.0791184	0.739142	C57BL/6J	VIC_C1
		AV_GACTAACAGTGTCTCA	0.139415	0.919221	C57BL/6J	VIC_C0
		AV_GACTAACGTAGCAAAT	0.0547217	0.772139	C57BL/6J	VIC_C1
		AV_GACTACAAGCTAACTC	0.19221	1.2503	C57BL/6J	VIC_C0
		AV_GACTACAGTAAGTGTA	0.197982	1.05634	C57BL/6J	VIC_C2
		AV_GACTACAGTCCAACTA	0.321406	1.2029	C57BL/6J	VIC_C2
		AV_GACTACAGTTCCACAA	0.0677111	0.492641	C57BL/6J	VIC_C1
		AV_GACTACATCCTTTACA	0.28703	0.427854	C57BL/6J	VIC_C1
		AV_GACTACATCTGCTTGC	0.167308	0.713362	C57BL/6J	VIC_C0
		AV_GAGCAGACAACCGCCA	0.21031	1.15588	C57BL/6J	VIC_C0
		AV_GAGCAGAGTCTTCAAG	0.27589	0.97695	C57BL/6J	VIC_C1
		AV_GAGCAGAGTGCACGAA	0.251601	0.754634	C57BL/6J	VIC_C1
		AV_GAGCAGATCTACTATC	0.126372	1.04244	C57BL/6J	VIC_C3
		AV_GAGGTGAAGCGATAGC	0.0722211	0.850889	C57BL/6J	VIC_C2
		AV_GATCGATGTCCGAACC	0.142079	0.536678	C57BL/6J	VIC_C1
		AV_GATCGATTCATCATTC	0.143549	0.613428	C57BL/6J	VIC_C0
		AV_GATCGATTCTACGAGT	0.0955981	0.510043	C57BL/6J	VIC_C0
		AV_GATCGATTCTGTCAAG	0.306518	0.636344	C57BL/6J	VIC_C0
		AV_GATCGCGGTCTCCCTA	0	0.442346	C57BL/6J	VIC_C1
		AV_GATCGCGTCAACGGGA	0.0967305	0.624182	C57BL/6J	VIC_C1
		AV_GATCGCGTCTCGAGTA	0.142813	0.783579	C57BL/6J	VIC_C0
		AV_GATCTAGTCATCACCC	0.168612	0.720871	C57BL/6J	VIC_C2
		AV_GATGAAATCGTAGGAG	0.231078	0.497676	C57BL/6J	VIC_C0
		AV_GATGAGGTCTTGGGTA	0.243282	1.0369	C57BL/6J	VIC_C1
		AV_GATGCTATCGGAATCT	0.434339	0.679705	C57BL/6J	VIC_C2
		AV_GATGCTATCTGCAAGT	0.147085	0.45137	C57BL/6J	VIC_C1
		AV_GATTCAGAGATGTAAC	0.193426	0.710813	C57BL/6J	VIC_C1
		AV_GATTCAGCATTACGAC	0.194138	0.950444	C57BL/6J	VIC_C0
		AV_GCAAACTTCAGGTTCA	0.200704	0.820209	C57BL/6J	VIC_C3
		AV_GCAAACTTCGATGAGG	0.171024	0.706025	C57BL/6J	VIC_C0
		AV_GCAAACTTCTAACTTC	0.297494	0.913926	C57BL/6J	VIC_C0
		AV_GCACATAAGTAACCCT	0.33427	0.640544	C57BL/6J	VIC_C1
		AV_GCACATACACCAGCAC	0.0995186	0.783458	C57BL/6J	VIC_C1
		AV_GCACATAGTATTCTCT	0.289034	0.937492	C57BL/6J	VIC_C2
		AV_GCACTCTAGGTGACCA	0.0522371	0.453169	C57BL/6J	VIC_C0
		AV_GCACTCTCACAGGCCT	0.0771752	0.947055	C57BL/6J	VIC_C1
		AV_GCACTCTTCAGCTCTC	0.227719	1.10885	C57BL/6J	VIC_C0
		AV_GCAGCCAAGCACGCCT	0.13731	0.895178	C57BL/6J	VIC_C0
		AV_GCAGCCAAGTGGTAGC	0.20219	0.826398	C57BL/6J	VIC_C1
		AV_GCAGCCACAAATCCGT	0.122828	0.617607	C57BL/6J	VIC_C1
		AV_GCAGCCACAGTCAGCC	0.225235	1.21918	C57BL/6J	VIC_C1
		AV_GCAGTTACAAGCGAGT	0.211838	0.521147	C57BL/6J	VIC_C1
		AV_GCAGTTATCTTCTGGC	0.117748	0.79716	C57BL/6J	VIC_C0
		AV_GCATGATAGGCTAGGT	0.17627	1.04879	C57BL/6J	VIC_C0
		AV_GCATGATAGTTAAGTG	0.118697	0.863003	C57BL/6J	VIC_C0
		AV_GCATGATTCAGCTGGC	0.208673	0.473755	C57BL/6J	VIC_C1
		AV_GCATGATTCTCCTATA	0.216251	0.431854	C57BL/6J	VIC_C0
		AV_GCATGCGAGAACTGTA	0.15608	0.279825	C57BL/6J	VIC_C1
		AV_GCATGTAAGTCGTACT	0.183207	0.595651	C57BL/6J	VIC_C0
		AV_GCATGTATCGCTAGCG	0.179965	0.778844	C57BL/6J	VIC_C0
		AV_GCCAAATAGTACGATA	0.118505	0.415718	C57BL/6J	VIC_C0
		AV_GCCAAATAGTACGTAA	0.119877	0.773577	C57BL/6J	VIC_C0
		AV_GCCAAATAGTTCGCAT	0.10773	1.17819	C57BL/6J	VIC_C0
		AV_GCCAAATCACAGGCCT	0.135589	0.595574	C57BL/6J	VIC_C1
		AV_GCCAAATCACGGTGTC	0.246673	1.47743	C57BL/6J	VIC_C2
		AV_GCCAAATTCCTCGCAT	0.311427	0.800344	C57BL/6J	VIC_C0
		AV_GCCTCTAGTGCCTTGG	0.205815	0.860755	C57BL/6J	VIC_C2
		AV_GCCTCTAGTTCAGCGC	0.0526866	0.647895	C57BL/6J	VIC_C1
		AV_GCGACCACACTAGTAC	0.0483808	0.802953	C57BL/6J	VIC_C1
		AV_GCGACCACAGCCTTGG	0.138351	0.45854	C57BL/6J	VIC_C1
		AV_GCGACCATCATTGCGA	0.163134	1.08969	C57BL/6J	VIC_C0
		AV_GCGACCATCTGCGTAA	0.209351	1.07414	C57BL/6J	VIC_C1
		AV_GCGAGAACATACTCTT	0.19503	0.949018	C57BL/6J	VIC_C1
		AV_GCGAGAAGTAGCCTAT	0.0749167	1.07937	C57BL/6J	VIC_C2
		AV_GCGCAACTCCTGCAGG	0.273979	0.92788	C57BL/6J	VIC_C0
		AV_GCGCAGTCATGTTCCC	0.303971	1.0585	C57BL/6J	VIC_C1
		AV_GCGCCAAAGGCTCAGA	0.200587	0.76695	C57BL/6J	VIC_C0
		AV_GCGCCAACAATGAAAC	0.235858	0.657687	C57BL/6J	VIC_C1
		AV_GCGCCAACATAGACTC	0.197448	0.593592	C57BL/6J	VIC_C0
		AV_GCGCGATAGATGTAAC	0.226677	1.36891	C57BL/6J	VIC_C0
		AV_GCGCGATCAGCTGTAT	0.198005	0.464611	C57BL/6J	VIC_C1
		AV_GCGCGATTCCCGGATG	0.362955	0.639916	C57BL/6J	VIC_C0
		AV_GCGCGATTCGAGCCCA	0.190581	1.04215	C57BL/6J	VIC_C2
		AV_GCGCGATTCTGTGCAA	0.167963	0.455035	C57BL/6J	VIC_C1
		AV_GCGCGATTCTTGCAAG	0.198086	0.862426	C57BL/6J	VIC_C0
		AV_GCTCCTAAGCCAACAG	0.250261	1.38312	C57BL/6J	VIC_C1
		AV_GCTCCTAGTGGTCTCG	0.153231	0.603627	C57BL/6J	VIC_C0
		AV_GCTCTGTAGATCCTGT	0.121941	0.997257	C57BL/6J	VIC_C0
		AV_GCTGCGAAGACGACGT	0.1648	0.485649	C57BL/6J	VIC_C1
		AV_GCTGCGACATAGTAAG	0.155942	0.502757	C57BL/6J	VIC_C0
		AV_GCTGCGATCCTCAATT	0.115281	0.388265	C57BL/6J	VIC_C2
		AV_GCTGCTTGTAGAGCTG	0.202506	1.08843	C57BL/6J	VIC_C0
		AV_GCTGCTTGTGGGTCAA	0.223462	0.699626	C57BL/6J	VIC_C0
		AV_GCTGGGTCAGATAATG	0.189667	1.20764	C57BL/6J	VIC_C1
		AV_GCTTCCAAGTACATGA	0.177684	1.00102	C57BL/6J	VIC_C3
		AV_GCTTCCAAGTGAAGAG	0.229646	1.08836	C57BL/6J	VIC_C2
		AV_GCTTCCAGTCATGCCG	0.379384	1.0025	C57BL/6J	VIC_C0
		AV_GCTTGAATCTGATACG	0.0426281	0.330366	C57BL/6J	VIC_C1
		AV_GCTTGAATCTTATCTG	0.106306	0.553157	C57BL/6J	VIC_C0
		AV_GGAAAGCAGTACGCCC	0.235313	1.23928	C57BL/6J	VIC_C0
		AV_GGAAAGCAGTGGTCCC	0.233939	1.12536	C57BL/6J	VIC_C0
		AV_GGAACTTCACCCAGTG	0.250167	1.02268	C57BL/6J	VIC_C0
		AV_GGAACTTTCCTCAATT	0.171903	0.91085	C57BL/6J	VIC_C1
		AV_GGAACTTTCGTATCAG	0.200858	1.07704	C57BL/6J	VIC_C1
		AV_GGAACTTTCTGTCTAT	0.206289	1.40266	C57BL/6J	VIC_C2
		AV_GGAATAAAGGAATCGC	0.166051	0.6672	C57BL/6J	VIC_C2
		AV_GGAATAACAAGGACAC	0.335473	1.3906	C57BL/6J	VIC_C2
		AV_GGAATAATCGAATGGG	0.0690232	0.713701	C57BL/6J	VIC_C1
		AV_GGACAAGAGAGTGACC	0.302308	1.28696	C57BL/6J	VIC_C0
		AV_GGACAAGCAATCTGCA	0.27255	1.04662	C57BL/6J	VIC_C0
		AV_GGACAAGCATCCGGGT	0.214917	0.714441	C57BL/6J	VIC_C1
		AV_GGACAAGGTCTTCGTC	0.104934	0.547871	C57BL/6J	VIC_C0
		AV_GGACAAGTCTGGAGCC	0.337104	1.603	C57BL/6J	VIC_C2
		AV_GGACAGATCGTGACAT	0.245882	0.776966	C57BL/6J	VIC_C0
		AV_GGACATTAGCTAGTCT	0	0.279967	C57BL/6J	VIC_C3
		AV_GGACGTCTCCTCAACC	0.19885	0.863052	C57BL/6J	VIC_C0
		AV_GGACGTCTCGGTGTTA	0.132312	0.643991	C57BL/6J	VIC_C1
		AV_GGATGTTTCGGACAAG	0.23267	0.965883	C57BL/6J	VIC_C1
		AV_GGATGTTTCGTGGACC	0.265533	0.844599	C57BL/6J	VIC_C0
		AV_GGATTACAGAAGCCCA	0.252595	0.932963	C57BL/6J	VIC_C0
		AV_GGATTACCACTTCTGC	0.202577	0.979272	C57BL/6J	VIC_C1
		AV_GGATTACCATGGGACA	0.187322	0.640802	C57BL/6J	VIC_C0
		AV_GGCCGATAGACTTGAA	0.132748	0.321322	C57BL/6J	VIC_C1
		AV_GGCCGATCAGTCAGAG	0.425392	1.21379	C57BL/6J	VIC_C0
		AV_GGCGACTAGGTTACCT	0.0993172	0.930242	C57BL/6J	VIC_C1
		AV_GGCGTGTGTCGAGTTT	0.263363	1.2931	C57BL/6J	VIC_C2
		AV_GGCTCGACATGTTGAC	0.189875	0.824047	C57BL/6J	VIC_C0
		AV_GGCTGGTAGTCGAGTG	0.172939	0.435696	C57BL/6J	VIC_C1
		AV_GGGAATGAGCTAGTCT	0.15848	0.342792	C57BL/6J	VIC_C1
		AV_GGGAATGCACCTCGGA	0.150151	0.755581	C57BL/6J	VIC_C1
		AV_GGGACCTCAAGGGTCA	0.335669	0.630747	C57BL/6J	VIC_C0
		AV_GGGAGATGTGTCGCTG	0.377188	1.32897	C57BL/6J	VIC_C3
		AV_GGGCACTAGGGTCTCC	0.147969	1.06394	C57BL/6J	VIC_C1
		AV_GGGCACTAGTAACCCT	0.266541	0.837588	C57BL/6J	VIC_C0
		AV_GGGCACTGTTTGTTGG	0.246351	1.22333	C57BL/6J	VIC_C2
		AV_GGGCACTTCTTAGCCC	0.0742669	0.653696	C57BL/6J	VIC_C1
		AV_GGGCATCAGTTTAGGA	0.123112	0.538602	C57BL/6J	VIC_C1
		AV_GGGCATCCAGCCTATA	0.216677	1.04343	C57BL/6J	VIC_C0
		AV_GGGCATCTCACTTACT	0.146439	0.808557	C57BL/6J	VIC_C1
		AV_GGGTCTGGTACCCAAT	0.459696	1.80281	C57BL/6J	VIC_C2
		AV_GGGTCTGTCACCCTCA	0.171363	0.499809	C57BL/6J	VIC_C0
		AV_GGGTTGCCATATGGTC	0.276333	0.882231	C57BL/6J	VIC_C1
		AV_GGGTTGCGTAACGCGA	0.26877	0.822849	C57BL/6J	VIC_C1
		AV_GGGTTGCGTTAAGACA	0.226144	1.35328	C57BL/6J	VIC_C2
		AV_GGTATTGCAGCTGTGC	0.045802	0.69891	C57BL/6J	VIC_C0
		AV_GGTATTGGTGGCGAAT	0.383013	0.979588	C57BL/6J	VIC_C0
		AV_GGTATTGTCTGTTTGT	0.278404	1.23324	C57BL/6J	VIC_C0
		AV_GGTGAAGTCCCTCTTT	0.217098	0.329561	C57BL/6J	VIC_C0
		AV_GGTGCGTAGTGTCTCA	0.352836	0.681919	C57BL/6J	VIC_C2
		AV_GGTGCGTGTGCAGACA	0.11607	0.432477	C57BL/6J	VIC_C0
		AV_GGTGTTAAGTAGCCGA	0.317067	1.14692	C57BL/6J	VIC_C2
		AV_GGTGTTATCGTTACAG	0.189827	0.899609	C57BL/6J	VIC_C1
		AV_GTAACGTTCGAACTGT	0.250384	1.14519	C57BL/6J	VIC_C2
		AV_GTAACGTTCGCGTAGC	0.242252	1.12033	C57BL/6J	VIC_C2
		AV_GTAACTGAGCAGGTCA	0.201325	1.10219	C57BL/6J	VIC_C2
		AV_GTAACTGGTTCAGGCC	0.120101	0.581727	C57BL/6J	VIC_C3
		AV_GTAACTGTCACCGGGT	0.259428	0.762477	C57BL/6J	VIC_C1
		AV_GTAACTGTCAGGATCT	0.264647	0.700379	C57BL/6J	VIC_C1
		AV_GTACGTAAGGGCTTCC	0.167743	1.17116	C57BL/6J	VIC_C0
		AV_GTACGTACAGCTGCAC	0.128276	0.821566	C57BL/6J	VIC_C0
		AV_GTACTCCAGCAGGCTA	0.305115	1.04427	C57BL/6J	VIC_C0
		AV_GTACTCCAGGAACTGC	0.17585	0.456526	C57BL/6J	VIC_C0
		AV_GTACTTTAGAAACGCC	0.260687	1.16995	C57BL/6J	VIC_C2
		AV_GTACTTTAGTAGGTGC	0.133385	0.504372	C57BL/6J	VIC_C1
		AV_GTACTTTGTCACCCAG	0.126514	0.86416	C57BL/6J	VIC_C2
		AV_GTACTTTGTCTAGAGG	0.225239	1.04286	C57BL/6J	VIC_C0
		AV_GTAGGCCAGATAGTCA	0.254793	1.08727	C57BL/6J	VIC_C3
		AV_GTAGGCCAGTCTCAAC	0.129661	0.960698	C57BL/6J	VIC_C1
		AV_GTAGGCCTCGTTGACA	0.168822	0.650635	C57BL/6J	VIC_C0
		AV_GTAGTCAAGCAGATCG	0.221183	1.23576	C57BL/6J	VIC_C0
		AV_GTAGTCAAGTGCGTGA	0.387207	1.04239	C57BL/6J	VIC_C2
		AV_GTAGTCACAGGCGATA	0.232	0.849663	C57BL/6J	VIC_C2
		AV_GTAGTCATCGTGACAT	0.106028	0.902629	C57BL/6J	VIC_C1
		AV_GTATTCTAGACAGAGA	0.18316	0.301752	C57BL/6J	VIC_C1
		AV_GTATTCTCACATGGGA	0.282899	1.63491	C57BL/6J	VIC_C2
		AV_GTATTCTGTCCGAACC	0.131523	1.01205	C57BL/6J	VIC_C0
		AV_GTCAAGTAGCGGATCA	0.241403	1.2672	C57BL/6J	VIC_C1
		AV_GTCAAGTTCAACCAAC	0.19914	0.736737	C57BL/6J	VIC_C1
		AV_GTCACAAGTCACCCAG	0.293712	1.25262	C57BL/6J	VIC_C1
		AV_GTCACGGAGTGCCAGA	0.19719	1.06357	C57BL/6J	VIC_C0
		AV_GTCATTTGTATGAAAC	0.305144	0.999809	C57BL/6J	VIC_C0
		AV_GTCATTTGTATTCGTG	0.112354	0.763489	C57BL/6J	VIC_C0
		AV_GTCATTTTCTGCTGTC	0.233207	1.22647	C57BL/6J	VIC_C2
		AV_GTCGGGTTCCCGGATG	0.222682	0.784621	C57BL/6J	VIC_C0
		AV_GTCGTAACAGGGCATA	0.237273	0.498746	C57BL/6J	VIC_C2
		AV_GTCGTAAGTTATCGGT	0.319585	0.511333	C57BL/6J	VIC_C1
		AV_GTCGTAATCCGTAGTA	0.171806	0.328728	C57BL/6J	VIC_C1
		AV_GTCGTAATCCTAGTGA	0.246454	1.16808	C57BL/6J	VIC_C2
		AV_GTCGTAATCTAGCACA	0.155605	0.641221	C57BL/6J	VIC_C1
		AV_GTCTCGTAGGATGTAT	0.478695	0.941296	C57BL/6J	VIC_C2
		AV_GTCTCGTCACTTAAGC	0.187674	0.755884	C57BL/6J	VIC_C0
		AV_GTCTCGTCATACTCTT	0.205855	0.401141	C57BL/6J	VIC_C0
		AV_GTCTCGTTCAAGCCTA	0.152395	0.875278	C57BL/6J	VIC_C0
		AV_GTCTCGTTCAGTTGAC	0.166698	1.03694	C57BL/6J	VIC_C1
		AV_GTCTCGTTCATTATCC	0.113088	0.728464	C57BL/6J	VIC_C0
		AV_GTCTCGTTCTCCGGTT	0.2875	0.88357	C57BL/6J	VIC_C1
		AV_GTCTTCGAGCTTATCG	0.209451	0.8624	C57BL/6J	VIC_C0
		AV_GTCTTCGAGTAATCCC	0.373639	1.14612	C57BL/6J	VIC_C3
		AV_GTCTTCGTCACAATGC	0.358349	1.02841	C57BL/6J	VIC_C2
		AV_GTCTTCGTCCTCAATT	0.263793	1.22989	C57BL/6J	VIC_C0
		AV_GTGAAGGCAGTCCTTC	0.197456	0.659072	C57BL/6J	VIC_C0
		AV_GTGCAGCTCCAGAAGG	0.289833	1.25437	C57BL/6J	VIC_C2
		AV_GTGCATAGTCCCGACA	0.0947585	0.98714	C57BL/6J	VIC_C0
		AV_GTGCATATCTAACTGG	0.200526	0.77102	C57BL/6J	VIC_C0
		AV_GTGCGGTAGAACTCGG	0.169619	0.648007	C57BL/6J	VIC_C1
		AV_GTGCGGTAGAGTTGGC	0.184692	0.821172	C57BL/6J	VIC_C1
		AV_GTGCGGTCAAGCCCAC	0.103956	0.369446	C57BL/6J	VIC_C0
		AV_GTGCGGTTCCACTGGG	0.0648309	0.973373	C57BL/6J	VIC_C1
		AV_GTGCGGTTCCTCCTAG	0.0721455	0.822359	C57BL/6J	VIC_C1
		AV_GTGGGTCCACGAAGCA	0.256717	0.839095	C57BL/6J	VIC_C1
		AV_GTGGGTCCAGATGGGT	0.282286	1.0863	C57BL/6J	VIC_C1
		AV_GTGTGCGAGTTGAGTA	0.268132	0.751111	C57BL/6J	VIC_C0
		AV_GTGTGCGCACTTACGA	0.225788	0.814499	C57BL/6J	VIC_C0
		AV_GTGTTAGAGAATTCCC	0.145181	0.767885	C57BL/6J	VIC_C0
		AV_GTGTTAGAGGCCATAG	0.292702	1.47666	C57BL/6J	VIC_C0
		AV_GTGTTAGGTTATCGGT	0.201964	0.545897	C57BL/6J	VIC_C1
		AV_GTTAAGCAGGCGACAT	0.312111	1.0772	C57BL/6J	VIC_C0
		AV_GTTAAGCCAGTAGAGC	0.268967	0.997797	C57BL/6J	VIC_C0
		AV_GTTAAGCGTCATATGC	0.236171	1.11515	C57BL/6J	VIC_C2
		AV_GTTACAGGTAAGTTCC	0.0910757	0.597972	C57BL/6J	VIC_C0
		AV_GTTACAGTCACCGTAA	0.173146	0.38564	C57BL/6J	VIC_C0
		AV_GTTACAGTCGGTCTAA	0.216106	1.17528	C57BL/6J	VIC_C0
		AV_GTTCATTCAGCTCGCA	0.127119	0.939227	C57BL/6J	VIC_C1
		AV_GTTCGGGCATATGGTC	0.360643	0.837631	C57BL/6J	VIC_C2
		AV_GTTCGGGCATGCTAGT	0.269556	0.621239	C57BL/6J	VIC_C0
		AV_GTTCGGGGTATCTGCA	0.191746	0.716715	C57BL/6J	VIC_C0
		AV_GTTCGGGTCGTTGCCT	0.196585	0.739362	C57BL/6J	VIC_C0
		AV_GTTCGGGTCTTGAGGT	0.305741	0.92109	C57BL/6J	VIC_C2
		AV_GTTCTCGCATCGGTTA	0.184321	0.843956	C57BL/6J	VIC_C0
		AV_GTTTCTACAAAGCAAT	0.434132	1.33439	C57BL/6J	VIC_C2
		AV_GTTTCTAGTCCGTGAC	0.153607	0.860727	C57BL/6J	VIC_C0
		AV_TAAACCGAGATGCCAG	0.311973	1.18758	C57BL/6J	VIC_C2
		AV_TAAACCGAGTACCGGA	0.160425	0.479535	C57BL/6J	VIC_C0
		AV_TAAGAGACAACCGCCA	0.120134	0.42207	C57BL/6J	VIC_C1
		AV_TAAGAGACATTAGCCA	0.143692	0.543013	C57BL/6J	VIC_C1
		AV_TAAGTGCGTCTCCCTA	0.185633	0.882147	C57BL/6J	VIC_C0
		AV_TAAGTGCTCCCAACGG	0.221703	0.483998	C57BL/6J	VIC_C0
		AV_TACACGAAGTCCAGGA	0.251493	1.07216	C57BL/6J	VIC_C2
		AV_TACACGACACCAGGTC	0.117023	0.573926	C57BL/6J	VIC_C1
		AV_TACACGATCTGTACGA	0.226843	0.969571	C57BL/6J	VIC_C0
		AV_TACAGTGGTCGTGGCT	0.262136	1.07381	C57BL/6J	VIC_C1
		AV_TACCTATGTGTATGGG	0.366149	0.966834	C57BL/6J	VIC_C2
		AV_TACCTTAAGTACACCT	0.262054	1.16633	C57BL/6J	VIC_C2
		AV_TACGGATAGACGCAAC	0.113007	0.932528	C57BL/6J	VIC_C0
		AV_TACGGATCAGATCTGT	0.168168	0.360648	C57BL/6J	VIC_C1
		AV_TACGGATGTTTAGGAA	0.249284	0.678524	C57BL/6J	VIC_C1
		AV_TACGGATTCTGTTGAG	0.149796	0.906598	C57BL/6J	VIC_C1
		AV_TACGGGCCAGTTTACG	0.215029	0.982744	C57BL/6J	VIC_C2
		AV_TACGGGCGTATAGGTA	0.0749845	0.817505	C57BL/6J	VIC_C1
		AV_TACGGGCGTCCAGTTA	0.211515	0.945581	C57BL/6J	VIC_C1
		AV_TACGGTAGTACTCAAC	0.502568	1.32363	C57BL/6J	VIC_C2
		AV_TACGGTAGTCATATCG	0.176333	0.958296	C57BL/6J	VIC_C0
		AV_TACGGTAGTGAAATCA	0.0852256	0.614728	C57BL/6J	VIC_C1
		AV_TACTCATCAAAGCAAT	0.235217	0.510452	C57BL/6J	VIC_C1
		AV_TACTCGCAGGTTACCT	0.271367	0.919949	C57BL/6J	VIC_C0
		AV_TACTCGCCACGGCCAT	0	0.191419	C57BL/6J	VIC_C3
		AV_TACTCGCGTATAGTAG	0.211247	1.35338	C57BL/6J	VIC_C1
		AV_TACTCGCTCTTACCTA	0.141093	0.886298	C57BL/6J	VIC_C0
		AV_TACTTACGTAGGAGTC	0.427134	1.18849	C57BL/6J	VIC_C0
		AV_TACTTGTAGTATGACA	0.156054	0.944196	C57BL/6J	VIC_C2
		AV_TACTTGTCACAGACTT	0.237682	0.979933	C57BL/6J	VIC_C2
		AV_TAGACCAAGATAGCAT	0.320103	0.933035	C57BL/6J	VIC_C2
		AV_TAGAGCTTCTGTACGA	0.0830559	0.984049	C57BL/6J	VIC_C2
		AV_TAGCCGGAGGCCATAG	0.188612	1.12082	C57BL/6J	VIC_C2
		AV_TAGTTGGAGTTACCCA	0.307732	0.923094	C57BL/6J	VIC_C1
		AV_TAGTTGGGTTGGTTTG	0.280209	1.15904	C57BL/6J	VIC_C1
		AV_TAGTTGGTCTATGTGG	0.330356	1.10208	C57BL/6J	VIC_C1
		AV_TATCAGGTCCATGCTC	0.280322	1.17648	C57BL/6J	VIC_C2
		AV_TCAACGAGTCAACTGT	0.173677	0.483832	C57BL/6J	VIC_C1
		AV_TCAACGAGTTCACCTC	0.17361	0.694498	C57BL/6J	VIC_C0
		AV_TCAACGATCGCCTGAG	0.0832749	0.651561	C57BL/6J	VIC_C0
		AV_TCAATCTGTAAATGTG	0.178129	1.03482	C57BL/6J	VIC_C1
		AV_TCAATCTTCTACTTAC	0.269734	0.820999	C57BL/6J	VIC_C2
		AV_TCACAAGAGCAGGTCA	0.164894	1.03856	C57BL/6J	VIC_C0
		AV_TCACAAGTCAGCACAT	0.220307	0.339683	C57BL/6J	VIC_C1
		AV_TCACGAAAGGCAAAGA	0.140843	0.939538	C57BL/6J	VIC_C1
		AV_TCACGAAAGTTTCCTT	0.215661	1.0949	C57BL/6J	VIC_C2
		AV_TCACGAATCTTTACGT	0.218602	1.06812	C57BL/6J	VIC_C0
		AV_TCAGATGCAGCAGTTT	0.280365	1.07707	C57BL/6J	VIC_C2
		AV_TCAGATGGTCGACTAT	0.24409	0.857772	C57BL/6J	VIC_C0
		AV_TCAGCAAAGCGCTCCA	0.184879	0.932815	C57BL/6J	VIC_C2
		AV_TCAGCAAAGTACCGGA	0.35893	1.31428	C57BL/6J	VIC_C2
		AV_TCAGCAACAACGATCT	0.35953	1.59016	C57BL/6J	VIC_C2
		AV_TCAGCAACAATCGAAA	0.14867	1.15763	C57BL/6J	VIC_C2
		AV_TCAGCAACAGGGTTAG	0.125231	1.11769	C57BL/6J	VIC_C0
		AV_TCAGCAAGTTGCGCAC	0.268788	0.678183	C57BL/6J	VIC_C0
		AV_TCAGCAATCTGATTCT	0.183057	1.09963	C57BL/6J	VIC_C0
		AV_TCAGCTCAGCATGGCA	0.294762	1.4038	C57BL/6J	VIC_C0
		AV_TCAGCTCGTCTAGTCA	0.56868	0.864007	C57BL/6J	VIC_C2
		AV_TCAGGATAGGCGCTCT	0.162736	0.698702	C57BL/6J	VIC_C1
		AV_TCAGGTAAGGTGCAAC	0.0409955	0.463202	C57BL/6J	VIC_C0
		AV_TCAGGTATCGTTTAGG	0.141201	0.668696	C57BL/6J	VIC_C1
		AV_TCATTACAGTTGCAGG	0.209871	0.630599	C57BL/6J	VIC_C2
		AV_TCATTACCATCCGCGA	0.193846	0.809516	C57BL/6J	VIC_C0
		AV_TCATTTGCATCACCCT	0.141887	0.411742	C57BL/6J	VIC_C0
		AV_TCATTTGTCGGCCGAT	0.184218	0.419083	C57BL/6J	VIC_C0
		AV_TCGAGGCGTCCGAATT	0.207411	1.09433	C57BL/6J	VIC_C2
		AV_TCGAGGCTCGTTTAGG	0.230097	0.999478	C57BL/6J	VIC_C1
		AV_TCGCGAGAGGTGCACA	0.287644	1.29567	C57BL/6J	VIC_C1
		AV_TCGCGAGTCAACGGCC	0.213242	1.21554	C57BL/6J	VIC_C0
		AV_TCGCGTTTCCCTGACT	0.205898	1.34135	C57BL/6J	VIC_C0
		AV_TCGGGACGTAGGGTAC	0.286929	1.23138	C57BL/6J	VIC_C2
		AV_TCGGGACGTGATGTCT	0.204661	1.02022	C57BL/6J	VIC_C0
		AV_TCGGTAAAGATGGGTC	0.223011	0.606865	C57BL/6J	VIC_C1
		AV_TCGGTAATCGGTGTCG	0.2579	0.798689	C57BL/6J	VIC_C2
		AV_TCGTACCTCGCATGAT	0.252564	1.08631	C57BL/6J	VIC_C3
		AV_TCGTACCTCTTAGCCC	0.0822612	0.839705	C57BL/6J	VIC_C1
		AV_TCGTAGACATACAGCT	0.349681	1.00131	C57BL/6J	VIC_C2
		AV_TCGTAGAGTTTAGCTG	0.255148	1.45408	C57BL/6J	VIC_C1
		AV_TCGTAGATCACTTACT	0.157769	0.714105	C57BL/6J	VIC_C0
		AV_TCTATTGGTAAGTGTA	0.208423	0.841719	C57BL/6J	VIC_C2
		AV_TCTCATACAAATACAG	0.263068	1.25297	C57BL/6J	VIC_C2
		AV_TCTCTAATCATGCAAC	0.315541	0.703783	C57BL/6J	VIC_C0
		AV_TCTGAGACAATGTAAG	0.167676	0.687176	C57BL/6J	VIC_C3
		AV_TCTGAGACACAACTGT	0.302966	1.05601	C57BL/6J	VIC_C2
		AV_TCTGAGAGTATATGAG	0.143294	0.278627	C57BL/6J	VIC_C1
		AV_TCTGGAACAACTGCTA	0.195982	0.80736	C57BL/6J	VIC_C0
		AV_TCTGGAAGTTACCGAT	0	0.491183	C57BL/6J	VIC_C2
		AV_TCTTCGGCATTTCAGG	0.25524	0.933108	C57BL/6J	VIC_C1
		AV_TCTTCGGGTGAGTGAC	0.27917	1.17858	C57BL/6J	VIC_C2
		AV_TCTTCGGTCAGAAATG	0.193602	0.619056	C57BL/6J	VIC_C1
		AV_TCTTTCCGTCTTTCAT	0.197318	0.516064	C57BL/6J	VIC_C2
		AV_TCTTTCCTCAACTCTT	0.291417	1.30257	C57BL/6J	VIC_C2
		AV_TCTTTCCTCTCATTCA	0.142506	0.297743	C57BL/6J	VIC_C0
		AV_TGAAAGACAGCCAGAA	0.262901	0.850852	C57BL/6J	VIC_C0
		AV_TGAAAGATCGTAGATC	0.135258	0.703704	C57BL/6J	VIC_C2
		AV_TGACAACAGTTAGCGG	0.222672	1.02049	C57BL/6J	VIC_C1
		AV_TGACGGCAGTGAAGAG	0.253791	0.733318	C57BL/6J	VIC_C0
		AV_TGACGGCGTACAGACG	0.341495	0.830967	C57BL/6J	VIC_C0
		AV_TGACGGCTCCAGAGGA	0.187816	0.682579	C57BL/6J	VIC_C1
		AV_TGACTTTAGGATGTAT	0.25131	0.993602	C57BL/6J	VIC_C0
		AV_TGACTTTCAGATCGGA	0.211576	0.906653	C57BL/6J	VIC_C2
		AV_TGACTTTTCAAACCAC	0.2334	1.02515	C57BL/6J	VIC_C2
		AV_TGAGAGGAGTGGGATC	0.330488	0.874894	C57BL/6J	VIC_C0
		AV_TGAGAGGCAGGGATTG	0.295431	1.13939	C57BL/6J	VIC_C2
		AV_TGAGAGGTCCGTTGTC	0.19014	0.47477	C57BL/6J	VIC_C0
		AV_TGAGAGGTCCTTAATC	0.153017	0.980632	C57BL/6J	VIC_C2
		AV_TGAGCATGTAAGTTCC	0.109302	0.742484	C57BL/6J	VIC_C1
		AV_TGAGCATTCTGCGTAA	0.208903	1.39335	C57BL/6J	VIC_C2
		AV_TGAGCCGGTCGGCTCA	0.254044	0.93222	C57BL/6J	VIC_C0
		AV_TGAGCCGGTTCGCTAA	0.479096	0.837378	C57BL/6J	VIC_C2
		AV_TGAGGGAAGGCTCTTA	0.200678	0.856763	C57BL/6J	VIC_C1
		AV_TGATTTCAGGATGCGT	0.220553	1.00527	C57BL/6J	VIC_C2
		AV_TGATTTCAGTCAAGGC	0.231935	0.498374	C57BL/6J	VIC_C0
		AV_TGATTTCCACATTTCT	0.177613	0.810851	C57BL/6J	VIC_C1
		AV_TGATTTCCAGCCTTTC	0.210586	0.279764	C57BL/6J	VIC_C1
		AV_TGATTTCGTACGAAAT	0.271349	0.94914	C57BL/6J	VIC_C2
		AV_TGATTTCGTCTGCGGT	0.162033	0.437382	C57BL/6J	VIC_C1
		AV_TGATTTCTCCACTCCA	0.295124	1.03745	C57BL/6J	VIC_C1
		AV_TGATTTCTCGGCGGTT	0.225242	0.677577	C57BL/6J	VIC_C1
		AV_TGATTTCTCTATGTGG	0.37755	0.942071	C57BL/6J	VIC_C2
		AV_TGCACCTCACAAGCCC	0.296641	1.17277	C57BL/6J	VIC_C0
		AV_TGCACCTGTGTGACGA	0.31176	1.38287	C57BL/6J	VIC_C2
		AV_TGCCAAACAAACTGTC	0.281462	0.627401	C57BL/6J	VIC_C0
		AV_TGCCAAATCCGAACGC	0.216248	0.958682	C57BL/6J	VIC_C2
		AV_TGCCCATAGTGGCACA	0.239878	0.88637	C57BL/6J	VIC_C2
		AV_TGCCCATAGTTACCCA	0.0453456	0.45082	C57BL/6J	VIC_C1
		AV_TGCCCTAAGCGAAGGG	0.134861	0.29392	C57BL/6J	VIC_C2
		AV_TGCCCTAAGCTGAAAT	0.24501	0.503703	C57BL/6J	VIC_C1
		AV_TGCGCAGCACCAGGCT	0.175219	0.792168	C57BL/6J	VIC_C0
		AV_TGCGCAGGTCTCCATC	0	0.297246	C57BL/6J	VIC_C1
		AV_TGCGCAGTCACTATTC	0.198	1.04841	C57BL/6J	VIC_C0
		AV_TGCGCAGTCCAACCAA	0.241321	1.19073	C57BL/6J	VIC_C0
		AV_TGCGGGTAGGACATTA	0.339098	0.866377	C57BL/6J	VIC_C0
		AV_TGCGGGTCAGACGCCT	0.245587	0.522119	C57BL/6J	VIC_C2
		AV_TGCGGGTTCAACGAAA	0.173284	0.788488	C57BL/6J	VIC_C0
		AV_TGCGGGTTCGTGGGAA	0.302379	0.901906	C57BL/6J	VIC_C2
		AV_TGCGTGGGTACATGTC	0.240851	1.32879	C57BL/6J	VIC_C0
		AV_TGCGTGGTCAATCACG	0.188443	1.58152	C57BL/6J	VIC_C2
		AV_TGCTGCTAGCGTTTAC	0.486053	0.922031	C57BL/6J	VIC_C2
		AV_TGGACGCAGCAAATCA	0.0800936	0.386676	C57BL/6J	VIC_C1
		AV_TGGACGCCACCAGTTA	0.276068	0.570157	C57BL/6J	VIC_C0
		AV_TGGACGCTCTATCGCC	0.187441	1.22607	C57BL/6J	VIC_C0
		AV_TGGCCAGCATTGAGCT	0.325047	0.977651	C57BL/6J	VIC_C1
		AV_TGGCCAGGTGCGATAG	0.203746	0.667964	C57BL/6J	VIC_C2
		AV_TGGCGCACACAGAGGT	0.10276	0.971472	C57BL/6J	VIC_C1
		AV_TGGCGCACAGTCCTTC	0.202566	0.849547	C57BL/6J	VIC_C1
		AV_TGGCGCACATTCACTT	0.15853	0.402953	C57BL/6J	VIC_C1
		AV_TGGCTGGGTTCCACTC	0.212875	0.768932	C57BL/6J	VIC_C0
		AV_TGGCTGGGTTGTACAC	0.307718	1.82299	C57BL/6J	VIC_C2
		AV_TGGGAAGAGCTAAGAT	0.263026	0.666362	C57BL/6J	VIC_C0
		AV_TGGGAAGAGCTACCTA	0.187492	1.28463	C57BL/6J	VIC_C3
		AV_TGGGAAGGTCAAGCGA	0.179817	0.847404	C57BL/6J	VIC_C0
		AV_TGGGAAGGTGGTGTAG	0.33278	1.30582	C57BL/6J	VIC_C0
		AV_TGGGCGTAGTCAAGCG	0.0967719	0.787842	C57BL/6J	VIC_C0
		AV_TGGGCGTGTATATGGA	0.0954176	0.579585	C57BL/6J	VIC_C1
		AV_TGGTTAGGTAGCCTCG	0.146694	0.710299	C57BL/6J	VIC_C1
		AV_TGGTTCCCACAGTCGC	0.328259	1.45241	C57BL/6J	VIC_C2
		AV_TGGTTCCCAGGATTGG	0.199838	0.710106	C57BL/6J	VIC_C1
		AV_TGGTTCCGTGGGTATG	0.12277	0.87836	C57BL/6J	VIC_C0
		AV_TGTATTCCACGCCAGT	0.274982	1.16195	C57BL/6J	VIC_C2
		AV_TGTCCCAAGCCGGTAA	0.250149	1.3834	C57BL/6J	VIC_C2
		AV_TGTCCCAGTCCCTACT	0.134387	1.06264	C57BL/6J	VIC_C0
		AV_TGTCCCATCCAAGCCG	0.323836	1.6188	C57BL/6J	VIC_C2
		AV_TGTGGTACAAAGCGGT	0.246539	0.983832	C57BL/6J	VIC_C1
		AV_TGTGGTACAGAAGCAC	0.321104	0.862903	C57BL/6J	VIC_C0
		AV_TGTGGTAGTGTGAAAT	0.459782	1.3503	C57BL/6J	VIC_C2
		AV_TGTGGTATCCACGTTC	0.211872	0.662914	C57BL/6J	VIC_C1
		AV_TGTGTTTAGACGCTTT	0.208178	0.455575	C57BL/6J	VIC_C0
		AV_TGTGTTTCATGTCTCC	0.224093	1.15839	C57BL/6J	VIC_C0
		AV_TTAACTCAGATGTGGC	0.276718	0.678879	C57BL/6J	VIC_C0
		AV_TTAACTCAGCCTATGT	0.16381	1.05582	C57BL/6J	VIC_C0
		AV_TTAACTCCAGGCTGAA	0.045568	0.299432	C57BL/6J	VIC_C0
		AV_TTAACTCTCATACGGT	0.199202	0.967311	C57BL/6J	VIC_C1
		AV_TTAACTCTCGTTGACA	0.364855	1.33917	C57BL/6J	VIC_C2
		AV_TTAGGACAGGCGACAT	0.255642	0.880979	C57BL/6J	VIC_C2
		AV_TTAGGACGTGCTTCTC	0.14543	0.564911	C57BL/6J	VIC_C0
		AV_TTAGTTCTCTTGTATC	0.0409746	0.611454	C57BL/6J	VIC_C1
		AV_TTATGCTAGTGTGAAT	0.259407	1.32469	C57BL/6J	VIC_C2
		AV_TTATGCTGTCACTTCC	0.12201	0.383609	C57BL/6J	VIC_C3
		AV_TTCCCAGGTAATTGGA	0	0.61603	C57BL/6J	VIC_C1
		AV_TTCGAAGTCAAACGGG	0.288549	0.471899	C57BL/6J	VIC_C0
		AV_TTCGAAGTCCACGAAT	0.266309	0.922565	C57BL/6J	VIC_C2
		AV_TTCGGTCAGCAGCCTC	0.0895593	0.672357	C57BL/6J	VIC_C0
		AV_TTCTACAAGGCAAAGA	0.279217	0.764853	C57BL/6J	VIC_C2
		AV_TTCTACACAGGTTTCA	0.418749	0.764853	C57BL/6J	VIC_C1
		AV_TTCTACATCCTTGGTC	0.102128	0.55159	C57BL/6J	VIC_C0
		AV_TTCTCAAAGAAGGGTA	0.107934	0.322524	C57BL/6J	VIC_C0
		AV_TTCTCAACATAGTAAG	0.245677	1.16781	C57BL/6J	VIC_C1
		AV_TTCTCAAGTGGCTCCA	0.172357	0.897654	C57BL/6J	VIC_C0
		AV_TTCTCAATCGTCACGG	0.198595	0.826311	C57BL/6J	VIC_C0
		AV_TTCTCCTTCGAATGGG	0.176824	1.00802	C57BL/6J	VIC_C0
		AV_TTCTTAGAGGAACTGC	0.271157	0.961265	C57BL/6J	VIC_C2
		AV_TTCTTAGCAAACTGTC	0.168347	0.494392	C57BL/6J	VIC_C1
		AV_TTCTTAGCAAAGGAAG	0.0711831	0.906525	C57BL/6J	VIC_C0
		AV_TTGAACGAGTCGTTTG	0.142398	0.813568	C57BL/6J	VIC_C0
		AV_TTGCCGTAGACACGAC	0.186285	0.623187	C57BL/6J	VIC_C1
		AV_TTGCCGTGTACCGCTG	0.179642	1.14637	C57BL/6J	VIC_C2
		AV_TTGCCGTTCAGCATGT	0.200914	0.806961	C57BL/6J	VIC_C0
		AV_TTGCGTCCATACAGCT	0.206319	1.09766	C57BL/6J	VIC_C0
		AV_TTGTAGGAGAAACGCC	0.252035	1.15935	C57BL/6J	VIC_C2
		AV_TTGTAGGCACACTGCG	0.118391	0.6731	C57BL/6J	VIC_C1
		AV_TTGTAGGGTAAAGGAG	0.347366	1.03081	C57BL/6J	VIC_C2
		AV_TTTACTGCACAACGCC	0.360703	0.967268	C57BL/6J	VIC_C0
		AV_TTTCCTCTCAAACCAC	0.212007	0.562413	C57BL/6J	VIC_C0
		AV_TTTGCGCCAGACGCAA	0.211901	0.859437	C57BL/6J	VIC_C1
		AV_TTTGCGCGTATCGCAT	0.295675	1.15247	C57BL/6J	VIC_C0
		AV_TTTGCGCTCCGAATGT	0.26065	0.672136	C57BL/6J	VIC_C0
		AV_TTTGGTTCATATACCG	0.186958	1.30362	C57BL/6J	VIC_C2
		AV_TTTGGTTGTCCATCCT	0.251957	1.23922	C57BL/6J	VIC_C2
		AV_TTTGTCACAAGCCGTC	0.153236	1.07379	C57BL/6J	VIC_C1
		AV_TTTGTCAGTAGCGTCC	0.296876	0.916796	C57BL/6J	VIC_C0
		ApoE-KO_AAACCTGAGACCTTTG	0.0924355	1.20503	Apoe-/-	VIC_C0
		ApoE-KO_AAACCTGGTCATCCCT	0.248292	0.995671	Apoe-/-	VIC_C3
		ApoE-KO_AAACGGGTCTGCGTAA	0.201861	0.807833	Apoe-/-	VIC_C1
		ApoE-KO_AAAGATGAGGAGTTGC	0.236856	1.04768	Apoe-/-	VIC_C1
		ApoE-KO_AAAGATGCAGGATTGG	0.288551	1.12929	Apoe-/-	VIC_C1
		ApoE-KO_AAAGATGCATGCCCGA	0.204678	1.34347	Apoe-/-	VIC_C0
		ApoE-KO_AAATGCCGTAAGAGAG	0.31507	1.40094	Apoe-/-	VIC_C3
		ApoE-KO_AAATGCCTCTGATACG	0.239266	1.0087	Apoe-/-	VIC_C0
		ApoE-KO_AACCATGGTGGTGTAG	0.636819	1.73563	Apoe-/-	VIC_C2
		ApoE-KO_AACTGGTCAGCTTCGG	0.198387	1.31152	Apoe-/-	VIC_C0
		ApoE-KO_AACTTTCCAGTACACT	0.299368	1.18649	Apoe-/-	VIC_C2
		ApoE-KO_AACTTTCCATGGTTGT	0.237202	0.959395	Apoe-/-	VIC_C3
		ApoE-KO_AAGACCTCAGTCAGCC	0.287172	1.34597	Apoe-/-	VIC_C2
		ApoE-KO_AAGACCTGTAAGAGGA	0.223152	1.10702	Apoe-/-	VIC_C1
		ApoE-KO_AAGCCGCAGGAATGGA	0.334869	1.02914	Apoe-/-	VIC_C3
		ApoE-KO_AAGCCGCCATCGTCGG	0.325105	1.33847	Apoe-/-	VIC_C0
		ApoE-KO_AAGGTTCGTAGAAAGG	0.418097	1.54902	Apoe-/-	VIC_C2
		ApoE-KO_AAGGTTCTCGATCCCT	0.694457	1.42004	Apoe-/-	VIC_C2
		ApoE-KO_AAGTCTGAGATGTGTA	0.171789	1.47461	Apoe-/-	VIC_C0
		ApoE-KO_AAGTCTGAGCGGCTTC	0.246247	0.961329	Apoe-/-	VIC_C0
		ApoE-KO_AAGTCTGAGGCAGTCA	0.530195	1.33746	Apoe-/-	VIC_C2
		ApoE-KO_AAGTCTGCATCTCGCT	0.234503	1.38624	Apoe-/-	VIC_C0
		ApoE-KO_AATCCAGGTAGATTAG	0.266965	1.05744	Apoe-/-	VIC_C1
		ApoE-KO_AATCGGTCAACGATCT	0.224839	0.9387	Apoe-/-	VIC_C0
		ApoE-KO_ACACCAAAGCACGCCT	0.273509	1.35012	Apoe-/-	VIC_C0
		ApoE-KO_ACACCAAAGTCAAGGC	0.277151	0.803453	Apoe-/-	VIC_C2
		ApoE-KO_ACACCAAGTCTGGAGA	0.332754	0.954504	Apoe-/-	VIC_C0
		ApoE-KO_ACACCGGAGATCACGG	0.172441	0.936675	Apoe-/-	VIC_C0
		ApoE-KO_ACACTGAAGCTCCTCT	0.252222	1.18587	Apoe-/-	VIC_C0
		ApoE-KO_ACAGCCGAGGCAATTA	0.260182	1.53021	Apoe-/-	VIC_C0
		ApoE-KO_ACAGCCGTCAACTCTT	0.228118	1.16655	Apoe-/-	VIC_C1
		ApoE-KO_ACAGCTAAGAACAATC	0.294035	0.94726	Apoe-/-	VIC_C1
		ApoE-KO_ACAGCTATCCCTAATT	0.309204	1.61548	Apoe-/-	VIC_C0
		ApoE-KO_ACATACGAGTGTCTCA	0.242005	1.22296	Apoe-/-	VIC_C0
		ApoE-KO_ACATACGTCTCGAGTA	0.28827	0.969891	Apoe-/-	VIC_C0
		ApoE-KO_ACATCAGAGCGCTTAT	0.264614	1.35443	Apoe-/-	VIC_C2
		ApoE-KO_ACATGGTCACAGCGTC	0.190871	0.665411	Apoe-/-	VIC_C1
		ApoE-KO_ACATGGTCATGCTAGT	0.243746	0.836094	Apoe-/-	VIC_C0
		ApoE-KO_ACATGGTGTGCCTGCA	0.329274	1.41611	Apoe-/-	VIC_C0
		ApoE-KO_ACATGGTTCACTCTTA	0.372516	1.75429	Apoe-/-	VIC_C2
		ApoE-KO_ACCCACTAGTCCGGTC	0.193964	0.440569	Apoe-/-	VIC_C0
		ApoE-KO_ACCCACTTCACTATTC	0.258519	1.34975	Apoe-/-	VIC_C0
		ApoE-KO_ACCTTTACACCACGTG	0.215592	1.25798	Apoe-/-	VIC_C0
		ApoE-KO_ACCTTTAGTCGGCATC	0.175788	0.877312	Apoe-/-	VIC_C0
		ApoE-KO_ACCTTTATCTTTACGT	0.340488	0.911442	Apoe-/-	VIC_C0
		ApoE-KO_ACGAGCCGTCAACTGT	0.379717	0.906737	Apoe-/-	VIC_C0
		ApoE-KO_ACGAGGAAGTGGACGT	0.54456	1.44687	Apoe-/-	VIC_C2
		ApoE-KO_ACGATGTAGCGTAATA	0.425573	2.1315	Apoe-/-	VIC_C2
		ApoE-KO_ACGCCAGAGGATGGTC	0.309425	0.867121	Apoe-/-	VIC_C0
		ApoE-KO_ACGCCAGTCATGCAAC	0.338179	0.903724	Apoe-/-	VIC_C2
		ApoE-KO_ACGCCAGTCGCGCCAA	0.242117	0.859689	Apoe-/-	VIC_C0
		ApoE-KO_ACGCCGAAGATCGGGT	0.15925	0.971321	Apoe-/-	VIC_C3
		ApoE-KO_ACGGAGACAGATGAGC	0.195285	1.10655	Apoe-/-	VIC_C3
		ApoE-KO_ACGGAGAGTCGCATCG	0.28178	1.64007	Apoe-/-	VIC_C0
		ApoE-KO_ACGGCCAAGAGTCTGG	0.554354	2.12454	Apoe-/-	VIC_C2
		ApoE-KO_ACGGCCAGTCGACTAT	0.347785	1.53266	Apoe-/-	VIC_C2
		ApoE-KO_ACGGCCATCTATCGCC	0.226029	1.18911	Apoe-/-	VIC_C2
		ApoE-KO_ACGGGCTTCCTGTAGA	0.16329	0.978956	Apoe-/-	VIC_C0
		ApoE-KO_ACGGGCTTCTGAGGGA	0.244992	1.05757	Apoe-/-	VIC_C1
		ApoE-KO_ACGGGTCTCACAGTAC	0.24855	1.08742	Apoe-/-	VIC_C2
		ApoE-KO_ACGTCAAAGGGCACTA	0.349419	1.12754	Apoe-/-	VIC_C0
		ApoE-KO_ACGTCAAAGTTACGGG	0.244402	1.11185	Apoe-/-	VIC_C1
		ApoE-KO_ACGTCAAGTAGCGTGA	0.297455	1.23188	Apoe-/-	VIC_C0
		ApoE-KO_ACTGAACGTCGTCTTC	0.278918	1.27098	Apoe-/-	VIC_C1
		ApoE-KO_ACTGAACGTTAAAGTG	0.149101	0.95088	Apoe-/-	VIC_C1
		ApoE-KO_ACTTACTTCGTGGGAA	0.291523	0.881424	Apoe-/-	VIC_C0
		ApoE-KO_ACTTGTTGTAAAGGAG	0.212807	1.0712	Apoe-/-	VIC_C1
		ApoE-KO_ACTTTCAGTTGGTAAA	0.419371	1.41254	Apoe-/-	VIC_C0
		ApoE-KO_ACTTTCATCCCTGACT	0.294907	1.18349	Apoe-/-	VIC_C0
		ApoE-KO_AGAGCTTAGACATAAC	0.206929	0.772688	Apoe-/-	VIC_C1
		ApoE-KO_AGAGCTTCAGCGAACA	0.390561	1.33244	Apoe-/-	VIC_C1
		ApoE-KO_AGAGTGGGTTCAGCGC	0.246309	1.32832	Apoe-/-	VIC_C0
		ApoE-KO_AGATCTGGTCTCACCT	0.282146	1.02557	Apoe-/-	VIC_C2
		ApoE-KO_AGCCTAACAAGCCTAT	0.269083	1.49689	Apoe-/-	VIC_C0
		ApoE-KO_AGCCTAACATCGACGC	0.4541	1.29512	Apoe-/-	VIC_C2
		ApoE-KO_AGCGGTCCACCATGTA	0.315261	1.39721	Apoe-/-	VIC_C0
		ApoE-KO_AGCGTCGTCATCGCTC	0.269521	1.0552	Apoe-/-	VIC_C2
		ApoE-KO_AGCGTCGTCCAATGGT	0.17654	0.897748	Apoe-/-	VIC_C0
		ApoE-KO_AGCGTCGTCGGGAGTA	0.255398	1.49373	Apoe-/-	VIC_C0
		ApoE-KO_AGCTCTCTCACTTCAT	0.246526	1.3222	Apoe-/-	VIC_C0
		ApoE-KO_AGGCCGTTCCCAAGTA	0.273778	1.1161	Apoe-/-	VIC_C1
		ApoE-KO_AGGGAGTTCTCCGGTT	0.432074	1.52176	Apoe-/-	VIC_C0
		ApoE-KO_AGGGATGAGCAAATCA	0.309225	1.29332	Apoe-/-	VIC_C1
		ApoE-KO_AGGGTGACAAGCCATT	0.654118	0.919219	Apoe-/-	VIC_C2
		ApoE-KO_AGGGTGATCAAAGTAG	0.0923831	0.861924	Apoe-/-	VIC_C0
		ApoE-KO_AGGTCATGTTTGGGCC	0.257737	1.28576	Apoe-/-	VIC_C1
		ApoE-KO_AGGTCCGCAGTTCCCT	0.211091	1.14909	Apoe-/-	VIC_C1
		ApoE-KO_AGGTCCGGTCTTGTCC	0.297862	1.73542	Apoe-/-	VIC_C0
		ApoE-KO_AGTCTTTAGTACACCT	0.246944	0.8303	Apoe-/-	VIC_C1
		ApoE-KO_AGTCTTTTCAACCAAC	0.295694	1.05768	Apoe-/-	VIC_C1
		ApoE-KO_AGTGGGAGTGTCAATC	0.234245	1.24643	Apoe-/-	VIC_C0
		ApoE-KO_AGTGGGATCTGTCTCG	0.534753	1.81281	Apoe-/-	VIC_C2
		ApoE-KO_AGTTGGTCAAGTTAAG	0.221768	0.906117	Apoe-/-	VIC_C1
		ApoE-KO_ATAAGAGCAAGCCGTC	0.220494	1.02481	Apoe-/-	VIC_C1
		ApoE-KO_ATAAGAGCAGTCAGAG	0.166264	0.914394	Apoe-/-	VIC_C1
		ApoE-KO_ATAAGAGCAGTCGTGC	0.272727	1.36553	Apoe-/-	VIC_C1
		ApoE-KO_ATAGACCGTTCCCTTG	0.171404	1.02317	Apoe-/-	VIC_C1
		ApoE-KO_ATCACGACATCACAAC	0.271997	1.24696	Apoe-/-	VIC_C1
		ApoE-KO_ATCACGAGTGTTCTTT	0.256769	1.46115	Apoe-/-	VIC_C0
		ApoE-KO_ATCATCTGTATCTGCA	0.291853	0.982464	Apoe-/-	VIC_C2
		ApoE-KO_ATCATGGCATAGACTC	0.356873	1.53857	Apoe-/-	VIC_C3
		ApoE-KO_ATCCACCAGTCGATAA	0.214481	0.845227	Apoe-/-	VIC_C1
		ApoE-KO_ATCCACCCATAGACTC	0.276148	1.37806	Apoe-/-	VIC_C0
		ApoE-KO_ATCCGAAAGGCAAAGA	0.322289	1.40394	Apoe-/-	VIC_C0
		ApoE-KO_ATCCGAACATTATCTC	0.315954	0.938076	Apoe-/-	VIC_C2
		ApoE-KO_ATCTACTAGACTAGGC	0.183694	1.09578	Apoe-/-	VIC_C2
		ApoE-KO_ATCTACTGTTGGGACA	0.352225	1.39084	Apoe-/-	VIC_C2
		ApoE-KO_ATGCGATAGAGTCGGT	0.277106	0.994622	Apoe-/-	VIC_C0
		ApoE-KO_ATGGGAGTCTTACCTA	0.193003	1.54861	Apoe-/-	VIC_C1
		ApoE-KO_ATTACTCAGTGGGCTA	0.302876	1.29901	Apoe-/-	VIC_C0
		ApoE-KO_ATTATCCTCCGTAGTA	0.2122	0.88933	Apoe-/-	VIC_C1
		ApoE-KO_ATTGGTGCACTAAGTC	0.295316	1.46535	Apoe-/-	VIC_C0
		ApoE-KO_ATTGGTGGTACATCCA	0.252906	1.23111	Apoe-/-	VIC_C0
		ApoE-KO_ATTTCTGAGCGCTTAT	0.352659	1.4089	Apoe-/-	VIC_C2
		ApoE-KO_CAACCAAGTATTACCG	0.40889	1.91402	Apoe-/-	VIC_C2
		ApoE-KO_CAACCTCGTGAAATCA	0.307876	1.0788	Apoe-/-	VIC_C2
		ApoE-KO_CAACTAGCATGTCCTC	0.283084	1.23475	Apoe-/-	VIC_C1
		ApoE-KO_CAAGAAACAACAACCT	0.223447	0.99019	Apoe-/-	VIC_C1
		ApoE-KO_CAAGAAATCGAGAGCA	0.308842	1.0246	Apoe-/-	VIC_C1
		ApoE-KO_CAAGATCTCTTTAGGG	0.16493	1.46834	Apoe-/-	VIC_C1
		ApoE-KO_CAAGGCCGTCTCTCTG	0.298122	1.25363	Apoe-/-	VIC_C0
		ApoE-KO_CAAGTTGCAGACGCTC	0.169759	1.0943	Apoe-/-	VIC_C0
		ApoE-KO_CACAAACAGTCGATAA	0.292009	0.855554	Apoe-/-	VIC_C1
		ApoE-KO_CACAAACTCGCAAACT	0.182201	0.762195	Apoe-/-	VIC_C3
		ApoE-KO_CACACAAAGCCGATTT	0.273039	0.736564	Apoe-/-	VIC_C1
		ApoE-KO_CACACAACAAACGTGG	0.293501	0.995257	Apoe-/-	VIC_C1
		ApoE-KO_CACACTCTCTCGTATT	0.32214	1.05647	Apoe-/-	VIC_C1
		ApoE-KO_CACAGTAGTTATTCTC	0.233082	0.91941	Apoe-/-	VIC_C1
		ApoE-KO_CACAGTATCCGCTGTT	0.300023	0.964443	Apoe-/-	VIC_C0
		ApoE-KO_CACATTTAGAGCCTAG	0.328419	1.72411	Apoe-/-	VIC_C2
		ApoE-KO_CACCACTTCATGCTCC	0.211732	1.10892	Apoe-/-	VIC_C0
		ApoE-KO_CACCTTGCACCGAAAG	0.282372	1.12947	Apoe-/-	VIC_C1
		ApoE-KO_CACCTTGCAGGAATCG	0.370716	1.39842	Apoe-/-	VIC_C0
		ApoE-KO_CAGATCATCCTCGCAT	0.220741	0.814116	Apoe-/-	VIC_C1
		ApoE-KO_CAGCCGAGTTATCACG	0.270729	1.60363	Apoe-/-	VIC_C0
		ApoE-KO_CAGCGACTCAGATAAG	0.210408	1.27527	Apoe-/-	VIC_C0
		ApoE-KO_CAGCTGGGTCCATCCT	0.343376	1.59618	Apoe-/-	VIC_C0
		ApoE-KO_CAGGTGCTCTCAAACG	0.301044	0.804151	Apoe-/-	VIC_C0
		ApoE-KO_CAGTAACAGTATTGGA	0.262178	1.43291	Apoe-/-	VIC_C0
		ApoE-KO_CAGTAACCATCACCCT	0.266478	0.995515	Apoe-/-	VIC_C0
		ApoE-KO_CATATTCGTCTAGAGG	0.287133	1.65557	Apoe-/-	VIC_C0
		ApoE-KO_CATCAAGGTCAACATC	0.285082	1.25164	Apoe-/-	VIC_C0
		ApoE-KO_CATCCACAGGTGCACA	0.257656	1.49567	Apoe-/-	VIC_C1
		ApoE-KO_CATCGAAAGAGCCCAA	0.205018	1.28166	Apoe-/-	VIC_C0
		ApoE-KO_CATCGAAAGCCGGTAA	0.196945	1.21195	Apoe-/-	VIC_C1
		ApoE-KO_CATGACATCATCGGAT	0.227687	1.27981	Apoe-/-	VIC_C0
		ApoE-KO_CATGGCGTCAGAGACG	0.249833	0.674381	Apoe-/-	VIC_C3
		ApoE-KO_CATTATCGTCTCGTTC	0.259533	1.1413	Apoe-/-	VIC_C1
		ApoE-KO_CATTCGCAGATGTAAC	0.141591	0.730971	Apoe-/-	VIC_C2
		ApoE-KO_CATTCGCAGCACACAG	0.331954	1.36134	Apoe-/-	VIC_C0
		ApoE-KO_CATTCGCAGGGTCGAT	0.219496	1.22019	Apoe-/-	VIC_C1
		ApoE-KO_CCAATCCAGAGGGCTT	0.240613	1.12585	Apoe-/-	VIC_C0
		ApoE-KO_CCACGGATCCCTAACC	0.187887	0.978877	Apoe-/-	VIC_C0
		ApoE-KO_CCATTCGCAAGCCCAC	0.175488	0.668968	Apoe-/-	VIC_C1
		ApoE-KO_CCCAGTTCATTTCAGG	0.239683	1.34607	Apoe-/-	VIC_C1
		ApoE-KO_CCCAGTTGTCATTAGC	0.200973	1.15353	Apoe-/-	VIC_C0
		ApoE-KO_CCCATACAGACCACGA	0.551937	1.63605	Apoe-/-	VIC_C2
		ApoE-KO_CCCATACTCGGTCTAA	0.592629	1.75455	Apoe-/-	VIC_C2
		ApoE-KO_CCGGGATAGGCTCATT	0.142803	0.564125	Apoe-/-	VIC_C1
		ApoE-KO_CCGGGATGTCTAGAGG	0.259536	1.10741	Apoe-/-	VIC_C0
		ApoE-KO_CCGGGATTCTTGCCGT	0.210794	1.29029	Apoe-/-	VIC_C0
		ApoE-KO_CCGTACTGTGCACTTA	0.189616	1.11512	Apoe-/-	VIC_C3
		ApoE-KO_CCGTGGAAGCTCCTCT	0.150104	1.18802	Apoe-/-	VIC_C0
		ApoE-KO_CCGTGGAGTACATCCA	0.254324	0.822401	Apoe-/-	VIC_C1
		ApoE-KO_CCGTTCACAGGATCGA	0.262922	0.597717	Apoe-/-	VIC_C0
		ApoE-KO_CCTAAAGCACCGAATT	0.541894	1.59348	Apoe-/-	VIC_C2
		ApoE-KO_CCTAAAGCACGTAAGG	0.263168	1.3078	Apoe-/-	VIC_C0
		ApoE-KO_CCTACACTCTGCTGTC	0.347509	1.35982	Apoe-/-	VIC_C0
		ApoE-KO_CCTACCAAGAAGGACA	0.509898	2.09899	Apoe-/-	VIC_C2
		ApoE-KO_CCTACCATCCTGCTTG	0.223333	1.19703	Apoe-/-	VIC_C0
		ApoE-KO_CCTAGCTAGAAAGTGG	0.267594	1.27917	Apoe-/-	VIC_C3
		ApoE-KO_CCTCTGACACAGAGGT	0.391467	1.56146	Apoe-/-	VIC_C2
		ApoE-KO_CCTTACGAGAGGTTAT	0.350917	1.30831	Apoe-/-	VIC_C0
		ApoE-KO_CCTTCCCAGCTCTCGG	0.302817	0.940631	Apoe-/-	VIC_C1
		ApoE-KO_CCTTCCCCATCGTCGG	0.339447	0.774159	Apoe-/-	VIC_C0
		ApoE-KO_CCTTCGATCACAATGC	0.245799	0.914472	Apoe-/-	VIC_C0
		ApoE-KO_CCTTTCTAGGATGCGT	0.304175	0.884092	Apoe-/-	VIC_C2
		ApoE-KO_CCTTTCTTCTTTAGTC	0.368217	1.31434	Apoe-/-	VIC_C2
		ApoE-KO_CGAACATCACCTTGTC	0.181821	1.35584	Apoe-/-	VIC_C0
		ApoE-KO_CGAACATCATCGGACC	0.131136	0.929414	Apoe-/-	VIC_C2
		ApoE-KO_CGAGAAGAGACAAAGG	0.288713	1.19329	Apoe-/-	VIC_C2
		ApoE-KO_CGAGAAGAGAGGGATA	0.406602	1.20754	Apoe-/-	VIC_C1
		ApoE-KO_CGAGAAGCAGGTCCAC	0.302357	1.79868	Apoe-/-	VIC_C2
		ApoE-KO_CGAGCCACAAGTAGTA	0.258132	1.17875	Apoe-/-	VIC_C1
		ApoE-KO_CGAGCCACAGAAGCAC	0.234104	1.10791	Apoe-/-	VIC_C0
		ApoE-KO_CGATCGGCAGCTCGCA	0.237808	1.29676	Apoe-/-	VIC_C0
		ApoE-KO_CGATGGCCATCCAACA	0.255909	1.44194	Apoe-/-	VIC_C1
		ApoE-KO_CGATTGAGTCTCAACA	0.181975	1.13315	Apoe-/-	VIC_C1
		ApoE-KO_CGATTGATCATGCAAC	0.276555	1.57066	Apoe-/-	VIC_C1
		ApoE-KO_CGCCAAGGTCCGAGTC	0.268732	0.797872	Apoe-/-	VIC_C2
		ApoE-KO_CGCGGTAAGCAACGGT	0.237186	1.6037	Apoe-/-	VIC_C0
		ApoE-KO_CGCGTTTGTAGTAGTA	0.410267	1.24919	Apoe-/-	VIC_C2
		ApoE-KO_CGCGTTTGTCCGAATT	0.25899	1.15899	Apoe-/-	VIC_C2
		ApoE-KO_CGCTTCACATAGGATA	0.459798	1.4022	Apoe-/-	VIC_C2
		ApoE-KO_CGGACACCAGTTAACC	0.293137	1.34918	Apoe-/-	VIC_C2
		ApoE-KO_CGGAGCTCAGATCGGA	0.321461	1.07573	Apoe-/-	VIC_C0
		ApoE-KO_CGGAGCTTCCGCGCAA	0.289792	0.870292	Apoe-/-	VIC_C0
		ApoE-KO_CGGAGTCGTGGCGAAT	0.275562	0.779178	Apoe-/-	VIC_C1
		ApoE-KO_CGGCTAGCACCATCCT	0.201308	0.818843	Apoe-/-	VIC_C0
		ApoE-KO_CGGCTAGCATAGAAAC	0.30763	1.00398	Apoe-/-	VIC_C1
		ApoE-KO_CGGCTAGGTCTCCACT	0.235693	1.23109	Apoe-/-	VIC_C0
		ApoE-KO_CGGGTCACATCGGTTA	0.437344	1.16601	Apoe-/-	VIC_C2
		ApoE-KO_CGTAGCGCAAGCGTAG	0.33569	0.948701	Apoe-/-	VIC_C0
		ApoE-KO_CGTAGCGTCCTTTACA	0.382543	1.84391	Apoe-/-	VIC_C0
		ApoE-KO_CGTAGGCAGCAGACTG	0.308886	1.31746	Apoe-/-	VIC_C1
		ApoE-KO_CGTCACTCATTAACCG	0.429973	1.23987	Apoe-/-	VIC_C1
		ApoE-KO_CGTCCATAGTAGGTGC	0.267377	1.20187	Apoe-/-	VIC_C0
		ApoE-KO_CGTCCATGTACTTGAC	0.171202	0.863783	Apoe-/-	VIC_C1
		ApoE-KO_CGTCCATTCAACACTG	0.53366	1.46137	Apoe-/-	VIC_C2
		ApoE-KO_CGTCCATTCCCTCAGT	0.273413	0.891813	Apoe-/-	VIC_C1
		ApoE-KO_CGTCTACTCATGCAAC	0.301809	1.3043	Apoe-/-	VIC_C2
		ApoE-KO_CGTCTACTCGCGTTTC	0.222743	1.09406	Apoe-/-	VIC_C0
		ApoE-KO_CGTCTACTCGGTCTAA	0.264706	1.16565	Apoe-/-	VIC_C1
		ApoE-KO_CGTGTAAAGCGATTCT	0.303035	1.20856	Apoe-/-	VIC_C0
		ApoE-KO_CGTGTAAAGGCTATCT	0.273999	0.634753	Apoe-/-	VIC_C1
		ApoE-KO_CGTGTAACACACTGCG	0.343546	1.36903	Apoe-/-	VIC_C0
		ApoE-KO_CGTTAGAGTTAGGGTG	0.212397	1.26201	Apoe-/-	VIC_C0
		ApoE-KO_CGTTCTGGTCGACTGC	0.426002	1.04328	Apoe-/-	VIC_C1
		ApoE-KO_CGTTGGGAGTAAGTAC	0.346697	1.54553	Apoe-/-	VIC_C0
		ApoE-KO_CTAACTTGTCAACTGT	0.195147	1.33059	Apoe-/-	VIC_C0
		ApoE-KO_CTAAGACCATTAACCG	0.273271	1.14574	Apoe-/-	VIC_C0
		ApoE-KO_CTAAGACGTTCGAATC	0.227004	0.92078	Apoe-/-	VIC_C0
		ApoE-KO_CTAAGACGTTGCGTTA	0.265477	1.23844	Apoe-/-	VIC_C0
		ApoE-KO_CTACACCAGGACATTA	0.222949	0.882634	Apoe-/-	VIC_C1
		ApoE-KO_CTACATTCAAGGTTTC	0.255868	0.848949	Apoe-/-	VIC_C1
		ApoE-KO_CTACATTTCAGTTAGC	0.650787	1.92208	Apoe-/-	VIC_C2
		ApoE-KO_CTACATTTCCGTTGTC	0.317067	1.32836	Apoe-/-	VIC_C0
		ApoE-KO_CTACCCAAGGTGCACA	0.312736	1.47759	Apoe-/-	VIC_C0
		ApoE-KO_CTACCCAGTCGCGTGT	0.652562	1.96421	Apoe-/-	VIC_C2
		ApoE-KO_CTACCCATCGGTGTTA	0.243556	1.01005	Apoe-/-	VIC_C1
		ApoE-KO_CTACGTCAGAGCAATT	0.488222	1.63759	Apoe-/-	VIC_C2
		ApoE-KO_CTACGTCTCTGGTTCC	0.275507	0.815376	Apoe-/-	VIC_C3
		ApoE-KO_CTAGAGTCAAACCTAC	0.249633	0.816099	Apoe-/-	VIC_C1
		ApoE-KO_CTAGTGAAGAGGTTGC	0.268611	0.987614	Apoe-/-	VIC_C0
		ApoE-KO_CTAGTGAGTTGCTCCT	0.193836	0.848095	Apoe-/-	VIC_C0
		ApoE-KO_CTCACACCAGTATGCT	0.455248	1.7218	Apoe-/-	VIC_C2
		ApoE-KO_CTCAGAAAGTAGCGGT	0.406585	1.26761	Apoe-/-	VIC_C2
		ApoE-KO_CTCAGAACACCCATTC	0.294308	1.06077	Apoe-/-	VIC_C0
		ApoE-KO_CTCAGAATCCGTAGGC	0.28688	1.01067	Apoe-/-	VIC_C0
		ApoE-KO_CTCATTATCGTGTAGT	0.264254	1.15993	Apoe-/-	VIC_C1
		ApoE-KO_CTCCTAGGTATAGGTA	0.363705	1.38788	Apoe-/-	VIC_C0
		ApoE-KO_CTCCTAGTCGAGGTAG	0.271484	1.14701	Apoe-/-	VIC_C1
		ApoE-KO_CTCGAGGAGGCATGTG	0.273764	1.21702	Apoe-/-	VIC_C0
		ApoE-KO_CTCGAGGAGTGTGGCA	0.244519	1.1779	Apoe-/-	VIC_C1
		ApoE-KO_CTCGAGGGTGAGTGAC	0.325351	1.58914	Apoe-/-	VIC_C0
		ApoE-KO_CTCGGAGTCTTTACAC	0.285363	1.4731	Apoe-/-	VIC_C1
		ApoE-KO_CTCGTCACAGACAAGC	0.304528	1.07223	Apoe-/-	VIC_C1
		ApoE-KO_CTCGTCAGTTCGGCAC	0.236192	0.788121	Apoe-/-	VIC_C0
		ApoE-KO_CTCTACGAGCTGCCCA	0.317226	1.15916	Apoe-/-	VIC_C0
		ApoE-KO_CTCTACGCACATGTGT	0.235872	1.00588	Apoe-/-	VIC_C1
		ApoE-KO_CTCTGGTGTATGCTTG	0.459778	1.09539	Apoe-/-	VIC_C2
		ApoE-KO_CTGAAACAGACAGGCT	0.379106	1.25942	Apoe-/-	VIC_C0
		ApoE-KO_CTGAAACAGCGATATA	0.254274	1.20815	Apoe-/-	VIC_C1
		ApoE-KO_CTGAAGTGTCAATACC	0.176451	0.702016	Apoe-/-	VIC_C1
		ApoE-KO_CTGATAGCATTAACCG	0.221877	1.18464	Apoe-/-	VIC_C1
		ApoE-KO_CTGATAGGTAGATTAG	0.250479	1.24322	Apoe-/-	VIC_C1
		ApoE-KO_CTGATAGGTAGCGATG	0.291359	1.1742	Apoe-/-	VIC_C0
		ApoE-KO_CTGATAGGTGAGGCTA	0.305506	1.47577	Apoe-/-	VIC_C0
		ApoE-KO_CTGATCCAGGCAGGTT	0.258343	1.09437	Apoe-/-	VIC_C0
		ApoE-KO_CTGCCTAGTCATACTG	0.348244	1.18875	Apoe-/-	VIC_C2
		ApoE-KO_CTGCGGAAGGCAGGTT	0.203333	1.07032	Apoe-/-	VIC_C2
		ApoE-KO_CTGCTGTGTAAGAGAG	0.238926	0.928373	Apoe-/-	VIC_C1
		ApoE-KO_CTGGTCTTCGGAAACG	0.138849	0.899345	Apoe-/-	VIC_C1
		ApoE-KO_CTGTTTAGTTCAGCGC	0.308186	0.949835	Apoe-/-	VIC_C1
		ApoE-KO_CTTACCGCAATGAAAC	0.180572	1.08373	Apoe-/-	VIC_C3
		ApoE-KO_CTTAGGATCTCTTATG	0.475773	1.72418	Apoe-/-	VIC_C2
		ApoE-KO_CTTTGCGAGCCACGTC	0.30603	0.967186	Apoe-/-	VIC_C1
		ApoE-KO_CTTTGCGGTCCGAACC	0.183849	0.842043	Apoe-/-	VIC_C1
		ApoE-KO_GAAACTCGTCTTTCAT	0.200199	1.02203	Apoe-/-	VIC_C0
		ApoE-KO_GAAATGATCGAGAGCA	0.261756	1.39299	Apoe-/-	VIC_C0
		ApoE-KO_GAACATCCAGCATGAG	0.320315	1.27902	Apoe-/-	VIC_C1
		ApoE-KO_GAACATCTCATTTGGG	0.200282	1.16048	Apoe-/-	VIC_C0
		ApoE-KO_GAACATCTCGGTGTCG	0.524988	2.18066	Apoe-/-	VIC_C2
		ApoE-KO_GAACCTAGTGTAATGA	0.324694	1.30505	Apoe-/-	VIC_C1
		ApoE-KO_GAAGCAGAGGACAGCT	0.146673	0.885778	Apoe-/-	VIC_C2
		ApoE-KO_GACACGCCACCTTGTC	0.400402	1.57896	Apoe-/-	VIC_C0
		ApoE-KO_GACAGAGCAAGGTGTG	0.288554	1.77092	Apoe-/-	VIC_C0
		ApoE-KO_GACGGCTAGCAACGGT	0.327723	1.38196	Apoe-/-	VIC_C1
		ApoE-KO_GACGGCTGTCGGCTCA	0.384758	1.41128	Apoe-/-	VIC_C0
		ApoE-KO_GACGTTAAGGCTCATT	0.389264	1.50045	Apoe-/-	VIC_C0
		ApoE-KO_GACGTTACAAGTACCT	0.220436	1.0102	Apoe-/-	VIC_C0
		ApoE-KO_GACTAACGTCGCGGTT	0.368679	1.23512	Apoe-/-	VIC_C0
		ApoE-KO_GACTGCGGTTCCACGG	0.297556	1.4318	Apoe-/-	VIC_C1
		ApoE-KO_GAGCAGAGTCGATTGT	0.263411	1.30017	Apoe-/-	VIC_C0
		ApoE-KO_GAGGTGAGTACATCCA	0.2756	0.903442	Apoe-/-	VIC_C1
		ApoE-KO_GAGTCCGGTGCGGTAA	0.318313	1.39913	Apoe-/-	VIC_C1
		ApoE-KO_GATCAGTCAACCGCCA	0.201343	0.83831	Apoe-/-	VIC_C0
		ApoE-KO_GATCGCGGTGGAAAGA	0.574814	1.33482	Apoe-/-	VIC_C2
		ApoE-KO_GATCGTACACCAGATT	0.212376	1.26037	Apoe-/-	VIC_C1
		ApoE-KO_GATTCAGCAGAGCCAA	0.280309	0.997676	Apoe-/-	VIC_C3
		ApoE-KO_GCAAACTCAGTAAGAT	0.273134	0.830291	Apoe-/-	VIC_C1
		ApoE-KO_GCAATCATCAACGCTA	0.783315	1.69118	Apoe-/-	VIC_C2
		ApoE-KO_GCACATAAGTGAAGAG	0.372254	1.22256	Apoe-/-	VIC_C1
		ApoE-KO_GCACATAAGTGTTAGA	0.51424	1.7297	Apoe-/-	VIC_C2
		ApoE-KO_GCACTCTTCAGGCGAA	0.284573	1.41776	Apoe-/-	VIC_C0
		ApoE-KO_GCACTCTTCTTCAACT	0.382911	1.30106	Apoe-/-	VIC_C0
		ApoE-KO_GCAGCCAGTAGCTTGT	0.243559	1.06828	Apoe-/-	VIC_C0
		ApoE-KO_GCAGTTAGTAGGCATG	0.292071	0.597077	Apoe-/-	VIC_C0
		ApoE-KO_GCATACAAGAATTGTG	0.279232	0.601856	Apoe-/-	VIC_C0
		ApoE-KO_GCATACACACTTCGAA	0.238285	1.32536	Apoe-/-	VIC_C1
		ApoE-KO_GCATGCGCAAGCCGCT	0.361831	1.03782	Apoe-/-	VIC_C0
		ApoE-KO_GCCAAATAGTGGGCTA	0.172278	1.00686	Apoe-/-	VIC_C1
		ApoE-KO_GCCAAATTCACAGGCC	0.508652	1.17093	Apoe-/-	VIC_C2
		ApoE-KO_GCCTCTAAGTCCCACG	0.322696	1.73537	Apoe-/-	VIC_C1
		ApoE-KO_GCCTCTAGTTGCCTCT	0.556262	2.18348	Apoe-/-	VIC_C2
		ApoE-KO_GCGACCAAGCTCAACT	0.430083	1.96684	Apoe-/-	VIC_C2
		ApoE-KO_GCGAGAAGTGGTCTCG	0.588871	1.6638	Apoe-/-	VIC_C2
		ApoE-KO_GCGCAACAGCTGCCCA	0.325284	1.09313	Apoe-/-	VIC_C1
		ApoE-KO_GCGCAGTAGTCCATAC	0.200339	0.653953	Apoe-/-	VIC_C2
		ApoE-KO_GCGCAGTCATCGGGTC	0.292547	1.39782	Apoe-/-	VIC_C0
		ApoE-KO_GCGCGATGTTAAGATG	0.292638	0.98592	Apoe-/-	VIC_C0
		ApoE-KO_GCTGCAGCACCGGAAA	0.257669	1.00964	Apoe-/-	VIC_C1
		ApoE-KO_GCTGCTTAGCGCTTAT	0.35163	1.35192	Apoe-/-	VIC_C1
		ApoE-KO_GCTGGGTCAAGGTGTG	0.265957	1.06462	Apoe-/-	VIC_C1
		ApoE-KO_GCTTCCACACGAAACG	0.231312	1.2282	Apoe-/-	VIC_C1
		ApoE-KO_GGAACTTCAGGAATCG	0.278156	1.06947	Apoe-/-	VIC_C1
		ApoE-KO_GGAATAAAGGAGCGAG	0.197944	1.44739	Apoe-/-	VIC_C0
		ApoE-KO_GGAATAACAACACCTA	0.575612	2.14241	Apoe-/-	VIC_C2
		ApoE-KO_GGAATAACAATCGGTT	0.255466	1.44828	Apoe-/-	VIC_C0
		ApoE-KO_GGAATAAGTAGTAGTA	0.23859	0.996854	Apoe-/-	VIC_C1
		ApoE-KO_GGACAGACATCCGTGG	0.244678	1.40358	Apoe-/-	VIC_C0
		ApoE-KO_GGACATTAGATGCCTT	0.288462	1.25237	Apoe-/-	VIC_C1
		ApoE-KO_GGACATTGTGATAAGT	0.261787	1.03733	Apoe-/-	VIC_C0
		ApoE-KO_GGATTACGTCCAGTAT	0.427675	1.33876	Apoe-/-	VIC_C2
		ApoE-KO_GGCAATTCATTCTCAT	0.263082	0.819219	Apoe-/-	VIC_C1
		ApoE-KO_GGCCGATCAGCGTTCG	0.088913	0.804974	Apoe-/-	VIC_C1
		ApoE-KO_GGCGACTTCAACGGCC	0.291811	1.09717	Apoe-/-	VIC_C0
		ApoE-KO_GGCGTGTCACATCCAA	0.219994	1.28086	Apoe-/-	VIC_C0
		ApoE-KO_GGCTGGTGTCTCTCTG	0.195473	0.407652	Apoe-/-	VIC_C0
		ApoE-KO_GGGAATGCACTGTTAG	0.291528	1.21808	Apoe-/-	VIC_C0
		ApoE-KO_GGGACCTAGCTAGCCC	0.204268	0.734546	Apoe-/-	VIC_C0
		ApoE-KO_GGGAGATCAATAGAGT	0.278824	1.46272	Apoe-/-	VIC_C0
		ApoE-KO_GGGCACTAGGTGTGGT	0.252173	1.3451	Apoe-/-	VIC_C2
		ApoE-KO_GGGCATCTCCCTTGTG	0.226371	0.788999	Apoe-/-	VIC_C1
		ApoE-KO_GGGTCTGGTGATGTCT	0.332206	1.43949	Apoe-/-	VIC_C0
		ApoE-KO_GGTGAAGAGTCGCCGT	0.152514	0.89142	Apoe-/-	VIC_C1
		ApoE-KO_GGTGCGTCATCGATGT	0.300679	1.2222	Apoe-/-	VIC_C0
		ApoE-KO_GGTGTTAAGGCGCTCT	0.219176	1.05443	Apoe-/-	VIC_C1
		ApoE-KO_GGTGTTATCCCTTGCA	0.327836	0.927219	Apoe-/-	VIC_C3
		ApoE-KO_GTACGTACAGGTCCAC	0.201907	0.625354	Apoe-/-	VIC_C0
		ApoE-KO_GTACTCCAGTGCGATG	0.212151	0.833696	Apoe-/-	VIC_C1
		ApoE-KO_GTACTCCCAATAGCAA	0.249219	1.34579	Apoe-/-	VIC_C1
		ApoE-KO_GTACTTTCATGCTAGT	0.339687	1.17286	Apoe-/-	VIC_C1
		ApoE-KO_GTATCTTCAGTGGAGT	0.250005	0.818141	Apoe-/-	VIC_C1
		ApoE-KO_GTATTCTAGATGTGGC	0.269254	1.53604	Apoe-/-	VIC_C0
		ApoE-KO_GTCACAAAGATGCCAG	0.267291	1.1973	Apoe-/-	VIC_C1
		ApoE-KO_GTCACAAAGTGACTCT	0.276175	0.980856	Apoe-/-	VIC_C0
		ApoE-KO_GTCACAAGTGCCTGGT	0.30493	1.42967	Apoe-/-	VIC_C0
		ApoE-KO_GTCACAATCTTCTGGC	0.237137	0.828982	Apoe-/-	VIC_C0
		ApoE-KO_GTCACAATCTTGCAAG	0.273302	1.1272	Apoe-/-	VIC_C1
		ApoE-KO_GTCACGGAGCACAGGT	0.337708	1.91585	Apoe-/-	VIC_C2
		ApoE-KO_GTCACGGAGTAGGCCA	0.238294	1.55049	Apoe-/-	VIC_C0
		ApoE-KO_GTCACGGGTACGCACC	0.369973	1.0247	Apoe-/-	VIC_C2
		ApoE-KO_GTCATTTTCCAAGCCG	0.168763	0.980157	Apoe-/-	VIC_C0
		ApoE-KO_GTCCTCACAGATGAGC	0.24654	1.11439	Apoe-/-	VIC_C0
		ApoE-KO_GTCCTCAGTGTGGCTC	0.150665	1.37087	Apoe-/-	VIC_C1
		ApoE-KO_GTCGTAATCCAGTATG	0.198969	0.949047	Apoe-/-	VIC_C0
		ApoE-KO_GTCTCGTAGTCCGTAT	0.348145	1.26588	Apoe-/-	VIC_C1
		ApoE-KO_GTGAAGGCAGGGCATA	0.372998	1.145	Apoe-/-	VIC_C1
		ApoE-KO_GTGAAGGCATGGTCTA	0.234714	1.13449	Apoe-/-	VIC_C1
		ApoE-KO_GTGCATATCTGCGTAA	0.249728	1.13969	Apoe-/-	VIC_C1
		ApoE-KO_GTGGGTCGTGAGGGAG	0.250017	1.18476	Apoe-/-	VIC_C0
		ApoE-KO_GTGGGTCTCGCCAAAT	0.252258	1.21557	Apoe-/-	VIC_C0
		ApoE-KO_GTGTTAGCACATGACT	0.290475	1.49422	Apoe-/-	VIC_C3
		ApoE-KO_GTGTTAGCAGTAAGAT	0.286489	1.01933	Apoe-/-	VIC_C1
		ApoE-KO_GTTAAGCTCTGCCCTA	0.198725	0.777568	Apoe-/-	VIC_C1
		ApoE-KO_GTTACAGCATCGGGTC	0.740013	0.940983	Apoe-/-	VIC_C2
		ApoE-KO_GTTCATTCATTCCTCG	0.190035	0.908437	Apoe-/-	VIC_C1
		ApoE-KO_GTTCTCGAGTTAGCGG	0.331937	0.929439	Apoe-/-	VIC_C1
		ApoE-KO_GTTCTCGGTGAGTATA	0.459457	1.07914	Apoe-/-	VIC_C2
		ApoE-KO_GTTCTCGTCCTCCTAG	0.183079	1.55508	Apoe-/-	VIC_C0
		ApoE-KO_GTTCTCGTCTGGCGTG	0.447092	1.55878	Apoe-/-	VIC_C2
		ApoE-KO_GTTTCTACAAAGGAAG	0.223295	1.25272	Apoe-/-	VIC_C0
		ApoE-KO_GTTTCTACAACGCACC	0.17839	0.79703	Apoe-/-	VIC_C1
		ApoE-KO_GTTTCTAGTCAGGACA	0.219771	1.52416	Apoe-/-	VIC_C0
		ApoE-KO_TAAACCGAGCCCGAAA	0.519866	1.92847	Apoe-/-	VIC_C2
		ApoE-KO_TAAGAGAAGTGTTGAA	0.22999	1.17426	Apoe-/-	VIC_C1
		ApoE-KO_TAAGCGTGTACATGTC	0.373364	1.09843	Apoe-/-	VIC_C1
		ApoE-KO_TACACGATCTGCAGTA	0.2168	0.795106	Apoe-/-	VIC_C1
		ApoE-KO_TACCTTAAGAGAGCTC	0.216278	1.3029	Apoe-/-	VIC_C2
		ApoE-KO_TACGGGCCACTCGACG	0.562451	1.79022	Apoe-/-	VIC_C2
		ApoE-KO_TACTCATCAAATTGCC	0.482593	2.04271	Apoe-/-	VIC_C2
		ApoE-KO_TACTCGCGTTCTGAAC	0.396096	1.48806	Apoe-/-	VIC_C0
		ApoE-KO_TACTTACCAGCTGCAC	0.191341	1.36381	Apoe-/-	VIC_C0
		ApoE-KO_TACTTACGTATAGGTA	0.341609	1.2534	Apoe-/-	VIC_C2
		ApoE-KO_TACTTGTTCGGAGCAA	0.245777	1.10787	Apoe-/-	VIC_C0
		ApoE-KO_TAGACCACACATCCAA	0.248777	0.967173	Apoe-/-	VIC_C0
		ApoE-KO_TAGCCGGGTACCGGCT	0.38451	1.4897	Apoe-/-	VIC_C2
		ApoE-KO_TAGTGGTCATCATCCC	0.358392	1.30751	Apoe-/-	VIC_C0
		ApoE-KO_TAGTTGGAGAGAGCTC	0.257456	1.58914	Apoe-/-	VIC_C0
		ApoE-KO_TATGCCCAGGCTAGGT	0.289057	1.1081	Apoe-/-	VIC_C0
		ApoE-KO_TATGCCCAGTGGACGT	0.26593	0.932835	Apoe-/-	VIC_C1
		ApoE-KO_TCAACGAAGTAGCGGT	0.108661	0.524574	Apoe-/-	VIC_C1
		ApoE-KO_TCAACGAGTGTGCGTC	0.334299	0.931984	Apoe-/-	VIC_C1
		ApoE-KO_TCAATCTCAGGCGATA	0.289837	1.10573	Apoe-/-	VIC_C0
		ApoE-KO_TCACGAACAGCTGTGC	0.315583	0.884746	Apoe-/-	VIC_C1
		ApoE-KO_TCAGATGCAAGTCTGT	0.365257	1.67957	Apoe-/-	VIC_C2
		ApoE-KO_TCAGATGCAGTGGAGT	0.184798	0.969079	Apoe-/-	VIC_C1
		ApoE-KO_TCAGATGCATTTGCTT	0.25223	1.36181	Apoe-/-	VIC_C0
		ApoE-KO_TCAGCTCCACCAGGTC	0.22171	1.37406	Apoe-/-	VIC_C0
		ApoE-KO_TCAGCTCGTGATGCCC	0.250101	0.508149	Apoe-/-	VIC_C0
		ApoE-KO_TCATTACCACTCGACG	0.405734	1.18605	Apoe-/-	VIC_C2
		ApoE-KO_TCCACACTCCGCGCAA	0.482497	2.21161	Apoe-/-	VIC_C2
		ApoE-KO_TCCCGATAGGGCTTGA	0.394879	1.60186	Apoe-/-	VIC_C0
		ApoE-KO_TCCCGATTCAATAAGG	0.255235	0.924096	Apoe-/-	VIC_C1
		ApoE-KO_TCGAGGCAGAGATGAG	0.28154	0.85529	Apoe-/-	VIC_C1
		ApoE-KO_TCGAGGCCAGCTGTAT	0.339254	1.27218	Apoe-/-	VIC_C1
		ApoE-KO_TCGCGTTTCGTCGTTC	0.19445	1.10277	Apoe-/-	VIC_C1
		ApoE-KO_TCGGGACGTCGACTAT	0.254201	1.23626	Apoe-/-	VIC_C0
		ApoE-KO_TCGGTAACAAGGACAC	0.268329	1.1873	Apoe-/-	VIC_C0
		ApoE-KO_TCGGTAATCATCTGCC	0.234793	1.34669	Apoe-/-	VIC_C0
		ApoE-KO_TCGTACCGTTCACCTC	0.316182	0.946916	Apoe-/-	VIC_C1
		ApoE-KO_TCGTAGAAGAAAGTGG	0.302275	1.44105	Apoe-/-	VIC_C0
		ApoE-KO_TCGTAGAAGGCATGGT	0.297697	1.44678	Apoe-/-	VIC_C1
		ApoE-KO_TCTCATAAGTGCGATG	0.130481	1.28339	Apoe-/-	VIC_C0
		ApoE-KO_TCTCTAATCTACGAGT	0.296955	1.46566	Apoe-/-	VIC_C0
		ApoE-KO_TCTGAGAAGGCTATCT	0.285784	1.28641	Apoe-/-	VIC_C1
		ApoE-KO_TCTGAGACACATGACT	0.255406	1.34525	Apoe-/-	VIC_C1
		ApoE-KO_TCTGAGACATACTACG	0.334122	1.53872	Apoe-/-	VIC_C1
		ApoE-KO_TCTTCGGGTTAGAACA	0.153721	0.693922	Apoe-/-	VIC_C1
		ApoE-KO_TCTTTCCTCCTAGAAC	0.266559	1.05006	Apoe-/-	VIC_C1
		ApoE-KO_TGAAAGAGTACCATCA	0.557031	1.52413	Apoe-/-	VIC_C2
		ApoE-KO_TGACTAGCAGGGTATG	0.175562	0.988882	Apoe-/-	VIC_C1
		ApoE-KO_TGAGGGAGTCCGACGT	0.178326	1.31469	Apoe-/-	VIC_C1
		ApoE-KO_TGAGGGATCTCAACTT	0.260533	1.60906	Apoe-/-	VIC_C0
		ApoE-KO_TGATTTCAGCAGGCTA	0.36725	1.1765	Apoe-/-	VIC_C1
		ApoE-KO_TGCACCTAGAGAGCTC	0.362775	0.781619	Apoe-/-	VIC_C2
		ApoE-KO_TGCCCATGTGGGTATG	0.311307	1.31514	Apoe-/-	VIC_C0
		ApoE-KO_TGCCCTAGTGTGCGTC	0.269311	1.33981	Apoe-/-	VIC_C1
		ApoE-KO_TGCGTGGAGCGATTCT	0.330293	1.31922	Apoe-/-	VIC_C1
		ApoE-KO_TGCTGCTGTTAAGACA	0.253141	1.13042	Apoe-/-	VIC_C1
		ApoE-KO_TGCTGCTTCAACACCA	0.346312	1.52155	Apoe-/-	VIC_C0
		ApoE-KO_TGGACGCAGTCGAGTG	0.289906	1.39465	Apoe-/-	VIC_C1
		ApoE-KO_TGGACGCCAGTTTACG	0.297647	1.28477	Apoe-/-	VIC_C0
		ApoE-KO_TGGACGCTCTGTACGA	0.2144	1.19299	Apoe-/-	VIC_C0
		ApoE-KO_TGGCGCAAGCGTAATA	0.327563	1.30739	Apoe-/-	VIC_C2
		ApoE-KO_TGGCTGGCAGCGTAAG	0.231792	1.32356	Apoe-/-	VIC_C1
		ApoE-KO_TGGCTGGTCCAAGCCG	0.301636	1.9054	Apoe-/-	VIC_C2
		ApoE-KO_TGGGAAGGTACAGCAG	0.33184	1.17026	Apoe-/-	VIC_C1
		ApoE-KO_TGGGCGTTCTTGACGA	0.233337	1.32211	Apoe-/-	VIC_C3
		ApoE-KO_TGGTTAGTCCACTGGG	0.44218	1.44401	Apoe-/-	VIC_C2
		ApoE-KO_TGTATTCAGGCATGGT	0.393999	1.42029	Apoe-/-	VIC_C2
		ApoE-KO_TGTATTCTCCGCAAGC	0.337017	0.819352	Apoe-/-	VIC_C0
		ApoE-KO_TGTCCCAAGGACTGGT	0.27577	1.36974	Apoe-/-	VIC_C0
		ApoE-KO_TGTCCCAAGGTGGGTT	0.390404	1.375	Apoe-/-	VIC_C0
		ApoE-KO_TGTCCCACAGGCGATA	0.255387	1.07686	Apoe-/-	VIC_C0
		ApoE-KO_TGTGGTACACTGTGTA	0.244904	1.30881	Apoe-/-	VIC_C1
		ApoE-KO_TGTGGTAGTTATCCGA	0.318262	1.40818	Apoe-/-	VIC_C0
		ApoE-KO_TGTTCCGTCGGCTACG	0.180574	1.12399	Apoe-/-	VIC_C1
		ApoE-KO_TTAGGACGTTGAGTTC	0.110992	0.992816	Apoe-/-	VIC_C1
		ApoE-KO_TTAGTTCTCTTCAACT	0.312845	0.968333	Apoe-/-	VIC_C1
		ApoE-KO_TTATGCTGTTCTCATT	0.170614	1.02541	Apoe-/-	VIC_C1
		ApoE-KO_TTATGCTTCCTTTCTC	0.256328	1.16411	Apoe-/-	VIC_C0
		ApoE-KO_TTCCCAGCACACCGAC	0.199353	1.26982	Apoe-/-	VIC_C3
		ApoE-KO_TTCGAAGGTGTGACCC	0.276681	0.890584	Apoe-/-	VIC_C0
		ApoE-KO_TTCGGTCAGCAACGGT	0.211158	0.869043	Apoe-/-	VIC_C0
		ApoE-KO_TTCTCCTCAGCTTAAC	0.210328	1.19336	Apoe-/-	VIC_C0
		ApoE-KO_TTCTTAGCAGGGTTAG	0.278907	1.0657	Apoe-/-	VIC_C0
		ApoE-KO_TTGAACGAGACTTTCG	0.26993	1.26096	Apoe-/-	VIC_C0
		ApoE-KO_TTGAACGCAGCCAGAA	0.251599	1.18714	Apoe-/-	VIC_C0
		ApoE-KO_TTGAACGGTATAATGG	0.254613	1.3064	Apoe-/-	VIC_C1
		ApoE-KO_TTGCCGTGTACCCAAT	0.332355	1.7295	Apoe-/-	VIC_C0
		ApoE-KO_TTGGAACGTCTCAACA	0.28851	1.05885	Apoe-/-	VIC_C1
		ApoE-KO_TTGGCAAAGACAGACC	0.539297	1.43908	Apoe-/-	VIC_C2
		ApoE-KO_TTGGCAAAGGTAGCCA	0.527603	1.89376	Apoe-/-	VIC_C2
		ApoE-KO_TTGTAGGGTCATGCCG	0.256926	1.28648	Apoe-/-	VIC_C0
		ApoE-KO_TTTACTGAGTGGTAAT	0.289438	1.30557	Apoe-/-	VIC_C0
		ApoE-KO_TTTATGCTCCGTCAAA	0.197937	0.689419	Apoe-/-	VIC_C1
		ApoE-KO_TTTGCGCCAGAGCCAA	0.304638	1.03827	Apoe-/-	VIC_C1
		ApoE-KO_TTTGGTTTCAAACCAC	0.207224	0.946712	Apoe-/-	VIC_C1
		LDLR-KO_AAAGCAAGTCATACTG	0.286297	0.777182	Ldlr-/-	VIC_C3
		LDLR-KO_AACGTTGCATAGACTC	0.295659	0.856408	Ldlr-/-	VIC_C2
		LDLR-KO_AACTTTCAGACTTGAA	0.221405	0.808204	Ldlr-/-	VIC_C1
		LDLR-KO_AACTTTCGTCATCGGC	0.204399	0.714231	Ldlr-/-	VIC_C2
		LDLR-KO_AAGGCAGAGCCCGAAA	0.485756	1.62906	Ldlr-/-	VIC_C2
		LDLR-KO_AAGGCAGAGTAGGTGC	0.681185	1.7208	Ldlr-/-	VIC_C2
		LDLR-KO_AAGGCAGGTATTAGCC	0.325544	1.21985	Ldlr-/-	VIC_C0
		LDLR-KO_AAGTCTGGTGTGTGCC	0.310544	1.18484	Ldlr-/-	VIC_C0
		LDLR-KO_AATCGGTGTCTAAAGA	0.126398	0.652522	Ldlr-/-	VIC_C1
		LDLR-KO_AATCGGTGTCTGATCA	0.433562	1.86234	Ldlr-/-	VIC_C2
		LDLR-KO_ACACTGAAGCCCTAAT	0.223798	1.38775	Ldlr-/-	VIC_C0
		LDLR-KO_ACATACGAGCCCAGCT	0.182393	0.808023	Ldlr-/-	VIC_C1
		LDLR-KO_ACATGGTGTTAGTGGG	0.289924	1.14932	Ldlr-/-	VIC_C1
		LDLR-KO_ACCAGTAAGCGTAATA	0.237493	1.04511	Ldlr-/-	VIC_C1
		LDLR-KO_ACCAGTAGTTGTGGAG	0.628293	1.30292	Ldlr-/-	VIC_C2
		LDLR-KO_ACCAGTATCACGATGT	0.226071	0.822672	Ldlr-/-	VIC_C0
		LDLR-KO_ACCCACTCAAGGGTCA	0.155485	0.568118	Ldlr-/-	VIC_C0
		LDLR-KO_ACCTTTAGTACAGACG	0.875503	0.985036	Ldlr-/-	VIC_C2
		LDLR-KO_ACGATACGTCGGATCC	0.283135	1.46858	Ldlr-/-	VIC_C2
		LDLR-KO_ACGGGCTAGATGTAAC	0.327371	1.36966	Ldlr-/-	VIC_C2
		LDLR-KO_ACGGGCTTCACCTCGT	0.145762	1.29242	Ldlr-/-	VIC_C0
		LDLR-KO_ACGTCAACACATAACC	0.18277	1.01988	Ldlr-/-	VIC_C0
		LDLR-KO_ACTGAGTAGAGGACGG	0.2424	1.15205	Ldlr-/-	VIC_C0
		LDLR-KO_ACTGATGAGACCCACC	0.25628	1.05017	Ldlr-/-	VIC_C1
		LDLR-KO_ACTGATGGTAAGTTCC	0.199859	0.865534	Ldlr-/-	VIC_C0
		LDLR-KO_ACTGTCCCACTTCTGC	0.366881	1.60088	Ldlr-/-	VIC_C2
		LDLR-KO_ACTTGTTAGCTAACTC	0.150613	1.07748	Ldlr-/-	VIC_C2
		LDLR-KO_ACTTGTTGTCGAGTTT	0.248087	1.23962	Ldlr-/-	VIC_C0
		LDLR-KO_ACTTTCAAGATGAGAG	0.253096	0.649292	Ldlr-/-	VIC_C1
		LDLR-KO_AGACGTTGTGTGTGCC	0.177203	0.806335	Ldlr-/-	VIC_C3
		LDLR-KO_AGAGCTTAGGCAGTCA	0.210284	0.815419	Ldlr-/-	VIC_C1
		LDLR-KO_AGCAGCCAGGAACTGC	0.410969	1.10163	Ldlr-/-	VIC_C0
		LDLR-KO_AGCAGCCAGTGTTAGA	0.174398	1.30229	Ldlr-/-	VIC_C0
		LDLR-KO_AGCGTATAGCTGTCTA	0.434891	0.685823	Ldlr-/-	VIC_C0
		LDLR-KO_AGCGTATAGGCTAGCA	0.25466	1.51979	Ldlr-/-	VIC_C0
		LDLR-KO_AGCGTATCACGTGAGA	0.12993	0.565812	Ldlr-/-	VIC_C1
		LDLR-KO_AGCGTATCAGCATGAG	0.168334	0.607133	Ldlr-/-	VIC_C1
		LDLR-KO_AGCGTCGAGGGCACTA	0.171678	0.430535	Ldlr-/-	VIC_C1
		LDLR-KO_AGGCCACGTCTGCGGT	0.191717	1.43014	Ldlr-/-	VIC_C0
		LDLR-KO_AGGTCATCAGCTCGCA	0.204091	1.1713	Ldlr-/-	VIC_C0
		LDLR-KO_AGTCTTTTCGAATGCT	0.606051	1.74344	Ldlr-/-	VIC_C2
		LDLR-KO_AGTGAGGTCATGCATG	0.272341	1.50381	Ldlr-/-	VIC_C0
		LDLR-KO_AGTGTCAGTCAGAGGT	0.169429	1.18679	Ldlr-/-	VIC_C0
		LDLR-KO_ATAGACCTCGCCATAA	0.228761	0.959812	Ldlr-/-	VIC_C2
		LDLR-KO_ATCACGAGTTACGCGC	0.265953	0.937908	Ldlr-/-	VIC_C0
		LDLR-KO_ATCCGAAGTCAGGACA	0.188421	1.21564	Ldlr-/-	VIC_C0
		LDLR-KO_ATCTACTCACTACAGT	0.234912	1.44182	Ldlr-/-	VIC_C0
		LDLR-KO_ATCTACTCAGCGTTCG	0.096599	0.836505	Ldlr-/-	VIC_C1
		LDLR-KO_ATGCGATTCTCTAGGA	0.436013	1.55088	Ldlr-/-	VIC_C2
		LDLR-KO_ATTATCCTCACCCGAG	0.154333	0.872819	Ldlr-/-	VIC_C1
		LDLR-KO_ATTGGACCATATGAGA	0.480465	1.54718	Ldlr-/-	VIC_C2
		LDLR-KO_ATTGGTGGTACGCACC	0.539711	2.07484	Ldlr-/-	VIC_C2
		LDLR-KO_ATTTCTGAGGCCCTCA	0.223171	0.947061	Ldlr-/-	VIC_C0
		LDLR-KO_ATTTCTGGTGCAGACA	0.225354	1.19758	Ldlr-/-	VIC_C1
		LDLR-KO_CAACCTCCAGCCTGTG	0.248051	1.89891	Ldlr-/-	VIC_C0
		LDLR-KO_CAACTAGGTAGGCATG	0.126428	1.23863	Ldlr-/-	VIC_C0
		LDLR-KO_CAACTAGTCTGGTATG	0.170048	1.26061	Ldlr-/-	VIC_C0
		LDLR-KO_CAAGATCAGGCTAGGT	0.244004	1.40301	Ldlr-/-	VIC_C1
		LDLR-KO_CAAGATCCATCTCCCA	0.206214	1.28637	Ldlr-/-	VIC_C0
		LDLR-KO_CACACAAAGAGAACAG	0.261573	1.20828	Ldlr-/-	VIC_C0
		LDLR-KO_CACACAAAGGAGTCTG	0.321416	1.48556	Ldlr-/-	VIC_C0
		LDLR-KO_CACACAACAGCGAACA	0.218231	1.28686	Ldlr-/-	VIC_C1
		LDLR-KO_CACACAACAGGTCTCG	0.211618	1.21976	Ldlr-/-	VIC_C1
		LDLR-KO_CACACTCTCACGACTA	0.49021	1.99193	Ldlr-/-	VIC_C2
		LDLR-KO_CACAGGCAGCCAGTAG	0.233707	0.94694	Ldlr-/-	VIC_C2
		LDLR-KO_CACAGTAAGCACACAG	0.298118	0.733232	Ldlr-/-	VIC_C2
		LDLR-KO_CACATAGCAACCGCCA	0.269763	1.60159	Ldlr-/-	VIC_C0
		LDLR-KO_CACCAGGCAAAGTGCG	0.253023	1.16947	Ldlr-/-	VIC_C0
		LDLR-KO_CACCTTGTCCATGAGT	0.209986	0.99305	Ldlr-/-	VIC_C0
		LDLR-KO_CAGATCATCAATCTCT	0.232128	1.19723	Ldlr-/-	VIC_C0
		LDLR-KO_CAGCAGCTCGTCTGCT	0.28828	1.26211	Ldlr-/-	VIC_C0
		LDLR-KO_CAGCTGGCACCTGGTG	0.315834	1.01481	Ldlr-/-	VIC_C0
		LDLR-KO_CAGTCCTTCATGGTCA	0.120869	1.05395	Ldlr-/-	VIC_C1
		LDLR-KO_CATATTCAGCGTTCCG	0.290959	1.06564	Ldlr-/-	VIC_C1
		LDLR-KO_CATATTCGTAAGGGCT	0.278225	1.66223	Ldlr-/-	VIC_C0
		LDLR-KO_CATCCACAGTGTTAGA	0.281387	0.993347	Ldlr-/-	VIC_C0
		LDLR-KO_CATCGAAAGATCTGCT	0.181799	0.861882	Ldlr-/-	VIC_C1
		LDLR-KO_CATCGAAGTAGAGGAA	0.353994	1.01875	Ldlr-/-	VIC_C0
		LDLR-KO_CATGGCGCAACACCCG	0.215481	1.17046	Ldlr-/-	VIC_C0
		LDLR-KO_CATTCGCTCTGCTGTC	0.20958	1.20933	Ldlr-/-	VIC_C2
		LDLR-KO_CCCTCCTAGTCGTTTG	0.448463	1.41219	Ldlr-/-	VIC_C2
		LDLR-KO_CCCTCCTGTACATGTC	0.263143	1.23001	Ldlr-/-	VIC_C0
		LDLR-KO_CCCTCCTTCACAACGT	0.282725	1.73744	Ldlr-/-	VIC_C0
		LDLR-KO_CCGGGATAGACGCACA	0.300542	1.69323	Ldlr-/-	VIC_C2
		LDLR-KO_CCGGTAGGTCATATCG	0.325593	1.2165	Ldlr-/-	VIC_C0
		LDLR-KO_CCGTTCATCCCTCAGT	0.188341	1.35812	Ldlr-/-	VIC_C0
		LDLR-KO_CCTACACGTTGGGACA	0.231302	1.14983	Ldlr-/-	VIC_C1
		LDLR-KO_CCTACCAAGGTACTCT	0.193001	0.878777	Ldlr-/-	VIC_C0
		LDLR-KO_CCTAGCTAGCTAGTGG	0.139463	1.06449	Ldlr-/-	VIC_C3
		LDLR-KO_CCTATTAGTGGTAACG	0.23839	1.01279	Ldlr-/-	VIC_C0
		LDLR-KO_CCTCTGATCTATCCTA	0.181068	0.610024	Ldlr-/-	VIC_C3
		LDLR-KO_CCTTCGAAGCGATTCT	0.279066	0.79552	Ldlr-/-	VIC_C2
		LDLR-KO_CCTTTCTTCTGCCAGG	0.256642	1.22996	Ldlr-/-	VIC_C3
		LDLR-KO_CGAATGTAGCGGCTTC	0.231839	1.27539	Ldlr-/-	VIC_C0
		LDLR-KO_CGAATGTGTGCCTGTG	0.198513	0.940659	Ldlr-/-	VIC_C3
		LDLR-KO_CGAGCACCAGTCTTCC	0.284912	1.2284	Ldlr-/-	VIC_C1
		LDLR-KO_CGAGCCACAGCAGTTT	0.220512	0.918884	Ldlr-/-	VIC_C0
		LDLR-KO_CGAGCCAGTCGAGTTT	0.239726	0.424568	Ldlr-/-	VIC_C2
		LDLR-KO_CGATGTATCCAGATCA	0.374696	1.16269	Ldlr-/-	VIC_C2
		LDLR-KO_CGCTATCAGTTGTCGT	0.237871	1.02917	Ldlr-/-	VIC_C1
		LDLR-KO_CGCTGGACATCTCCCA	0.222331	1.23055	Ldlr-/-	VIC_C0
		LDLR-KO_CGCTTCAAGTCCATAC	0.215153	1.51521	Ldlr-/-	VIC_C0
		LDLR-KO_CGGAGTCAGCAATCTC	0.482909	1.60399	Ldlr-/-	VIC_C2
		LDLR-KO_CGGAGTCGTAAGTGTA	0.16727	0.88834	Ldlr-/-	VIC_C0
		LDLR-KO_CGGTTAAGTCCGAATT	0.58823	1.56027	Ldlr-/-	VIC_C2
		LDLR-KO_CGTAGCGAGATGTAAC	0.176246	0.754541	Ldlr-/-	VIC_C0
		LDLR-KO_CGTAGCGAGGTGATTA	0.270608	1.14107	Ldlr-/-	VIC_C2
		LDLR-KO_CGTAGGCTCTGAGGGA	0.154209	0.859247	Ldlr-/-	VIC_C0
		LDLR-KO_CGTCAGGAGATGAGAG	0.15021	0.84258	Ldlr-/-	VIC_C1
		LDLR-KO_CGTCCATAGAAGGACA	0.378915	1.0602	Ldlr-/-	VIC_C2
		LDLR-KO_CGTCCATCAGGACGTA	0.303807	0.972587	Ldlr-/-	VIC_C0
		LDLR-KO_CGTCTACCACCTCGGA	0.21053	0.969174	Ldlr-/-	VIC_C0
		LDLR-KO_CGTCTACTCCGGGTGT	0.165058	1.04922	Ldlr-/-	VIC_C2
		LDLR-KO_CGTTCTGCACCCAGTG	0.255806	1.18401	Ldlr-/-	VIC_C0
		LDLR-KO_CGTTCTGTCACTATTC	0.211956	0.910952	Ldlr-/-	VIC_C1
		LDLR-KO_CGTTGGGAGAGGTTAT	0.235612	0.834896	Ldlr-/-	VIC_C1
		LDLR-KO_CGTTGGGGTTTAGGAA	0.523406	1.89708	Ldlr-/-	VIC_C2
		LDLR-KO_CTAAGACAGCGTGAAC	0.177502	0.833767	Ldlr-/-	VIC_C3
		LDLR-KO_CTAAGACCAGGACGTA	0.368167	1.45849	Ldlr-/-	VIC_C1
		LDLR-KO_CTAAGACTCGGAAATA	0.33824	1.39697	Ldlr-/-	VIC_C2
		LDLR-KO_CTAATGGAGAGACTAT	0.567563	1.51481	Ldlr-/-	VIC_C2
		LDLR-KO_CTACACCAGGGTATCG	0.15525	1.22067	Ldlr-/-	VIC_C1
		LDLR-KO_CTACCCACAGGAATCG	0.146863	0.897061	Ldlr-/-	VIC_C0
		LDLR-KO_CTACGTCGTACATGTC	0.163559	1.09846	Ldlr-/-	VIC_C0
		LDLR-KO_CTACGTCGTTTAGGAA	0.211421	1.27611	Ldlr-/-	VIC_C0
		LDLR-KO_CTACGTCTCCTTCAAT	0.200627	1.29544	Ldlr-/-	VIC_C0
		LDLR-KO_CTAGAGTAGCACCGCT	0.110411	0.582263	Ldlr-/-	VIC_C1
		LDLR-KO_CTAGAGTTCCTTAATC	0.209661	0.960389	Ldlr-/-	VIC_C1
		LDLR-KO_CTAGCCTTCAAACCGT	0.292061	1.6565	Ldlr-/-	VIC_C1
		LDLR-KO_CTAGTGATCGAATCCA	0.299375	1.08842	Ldlr-/-	VIC_C0
		LDLR-KO_CTCACACTCCATTCTA	0.233677	1.27295	Ldlr-/-	VIC_C0
		LDLR-KO_CTCATTACAGTTTACG	0.466092	0.8584	Ldlr-/-	VIC_C1
		LDLR-KO_CTCGGAGCATAGAAAC	0.253688	1.10581	Ldlr-/-	VIC_C1
		LDLR-KO_CTCGGGACATCATCCC	0.171118	0.708272	Ldlr-/-	VIC_C1
		LDLR-KO_CTCGGGATCACCAGGC	0.302079	1.34513	Ldlr-/-	VIC_C0
		LDLR-KO_CTCGTCAAGAGTACCG	0.427996	1.21253	Ldlr-/-	VIC_C0
		LDLR-KO_CTCTAATGTATATGGA	0.270253	1.21397	Ldlr-/-	VIC_C0
		LDLR-KO_CTCTGGTCATGGTAGG	0.214651	1.17214	Ldlr-/-	VIC_C0
		LDLR-KO_CTGAAACAGGCAGGTT	0.514574	1.68744	Ldlr-/-	VIC_C2
		LDLR-KO_CTGAAGTAGAATAGGG	0.193397	1.34225	Ldlr-/-	VIC_C0
		LDLR-KO_CTGAAGTTCGCTGATA	0.350904	1.49858	Ldlr-/-	VIC_C2
		LDLR-KO_CTGATAGAGACTACAA	0.307357	1.24107	Ldlr-/-	VIC_C0
		LDLR-KO_CTGATAGCAGAAGCAC	0.339883	1.08792	Ldlr-/-	VIC_C2
		LDLR-KO_CTGATAGGTCTAAACC	0.491272	0.842171	Ldlr-/-	VIC_C2
		LDLR-KO_CTGCCTAGTCAATGTC	0.189199	0.935848	Ldlr-/-	VIC_C3
		LDLR-KO_CTGCGGAAGGCATTGG	0.529363	1.62813	Ldlr-/-	VIC_C2
		LDLR-KO_CTGCTGTGTCTTGCGG	0.270322	1.43137	Ldlr-/-	VIC_C1
		LDLR-KO_CTTAACTAGAAACCGC	0.240787	0.98334	Ldlr-/-	VIC_C0
		LDLR-KO_CTTAGGACACGAAATA	0.231239	1.03976	Ldlr-/-	VIC_C3
		LDLR-KO_GAAATGACACTTACGA	0.644757	1.79348	Ldlr-/-	VIC_C2
		LDLR-KO_GAACGGACAAAGTGCG	0.30096	1.32749	Ldlr-/-	VIC_C0
		LDLR-KO_GAATGAATCGTGTAGT	0.129844	0.68274	Ldlr-/-	VIC_C1
		LDLR-KO_GACAGAGCATAACCTG	0.195704	0.979381	Ldlr-/-	VIC_C1
		LDLR-KO_GACCTGGTCTTGAGGT	0.235027	1.05857	Ldlr-/-	VIC_C1
		LDLR-KO_GACGCGTGTATAGTAG	0.269486	0.891403	Ldlr-/-	VIC_C2
		LDLR-KO_GACGGCTAGATCACGG	0.29689	0.996402	Ldlr-/-	VIC_C0
		LDLR-KO_GACGTGCTCCTCATTA	0.309123	0.652129	Ldlr-/-	VIC_C0
		LDLR-KO_GAGGTGAGTAAGTAGT	0.163685	1.1245	Ldlr-/-	VIC_C0
		LDLR-KO_GAGTCCGAGGCCATAG	0.259267	0.996368	Ldlr-/-	VIC_C0
		LDLR-KO_GAGTCCGCACTTACGA	0.189082	0.942367	Ldlr-/-	VIC_C0
		LDLR-KO_GATCAGTGTCACCCAG	0.253404	1.48299	Ldlr-/-	VIC_C0
		LDLR-KO_GATCGATAGCCAACAG	0.257196	1.27752	Ldlr-/-	VIC_C1
		LDLR-KO_GATCGATCAAGCTGAG	0.204264	0.850009	Ldlr-/-	VIC_C0
		LDLR-KO_GATCGTAAGGGAACGG	0.368611	0.604182	Ldlr-/-	VIC_C2
		LDLR-KO_GATCTAGAGGTGGGTT	0.361946	1.05867	Ldlr-/-	VIC_C2
		LDLR-KO_GATCTAGCAAGGCTCC	0.486524	1.19857	Ldlr-/-	VIC_C2
		LDLR-KO_GATGCTACAGCTGCTG	0.240239	0.86663	Ldlr-/-	VIC_C0
		LDLR-KO_GCACTCTTCCTCAATT	0.298529	1.53554	Ldlr-/-	VIC_C2
		LDLR-KO_GCATACACATCGGTTA	0.292798	1.36278	Ldlr-/-	VIC_C3
		LDLR-KO_GCATGATAGTCCGGTC	0.540559	1.49334	Ldlr-/-	VIC_C2
		LDLR-KO_GCATGCGCACTACAGT	0.260527	0.986202	Ldlr-/-	VIC_C1
		LDLR-KO_GCATGTACATGTCGAT	0.19672	1.0174	Ldlr-/-	VIC_C1
		LDLR-KO_GCGACCATCACTTCAT	0.134891	0.78639	Ldlr-/-	VIC_C0
		LDLR-KO_GCGAGAAGTTTGACTG	0.476137	1.36308	Ldlr-/-	VIC_C2
		LDLR-KO_GCGCAGTAGACCTAGG	0.516325	0.12778	Ldlr-/-	VIC_C2
		LDLR-KO_GCGCCAACAAGAGGCT	0.285022	1.00763	Ldlr-/-	VIC_C1
		LDLR-KO_GCGCGATCACATCCGG	0.259961	0.794435	Ldlr-/-	VIC_C2
		LDLR-KO_GCTCTGTAGTAGGTGC	0.196263	1.03594	Ldlr-/-	VIC_C0
		LDLR-KO_GCTCTGTAGTCATGCT	0.0979626	1.50505	Ldlr-/-	VIC_C0
		LDLR-KO_GCTGCGAGTTGGGACA	0.20046	1.00466	Ldlr-/-	VIC_C0
		LDLR-KO_GCTGCTTGTTCCACTC	0.175079	1.13531	Ldlr-/-	VIC_C0
		LDLR-KO_GGAACTTTCTCGGACG	0.237773	1.42788	Ldlr-/-	VIC_C0
		LDLR-KO_GGAATAAGTTAAGATG	0.162492	1.48795	Ldlr-/-	VIC_C0
		LDLR-KO_GGACAAGAGAGAACAG	0.422335	1.28874	Ldlr-/-	VIC_C0
		LDLR-KO_GGACATTAGGACTGGT	0.183912	0.728697	Ldlr-/-	VIC_C0
		LDLR-KO_GGATGTTTCGGCGCAT	0.317289	0.77802	Ldlr-/-	VIC_C1
		LDLR-KO_GGATTACTCTTTACGT	0.45863	1.36837	Ldlr-/-	VIC_C2
		LDLR-KO_GGCAATTAGTGAAGAG	0.230367	0.910496	Ldlr-/-	VIC_C3
		LDLR-KO_GGCCGATGTGTCCTCT	0.203744	0.99586	Ldlr-/-	VIC_C0
		LDLR-KO_GGCTCGAAGGGATGGG	0.211389	0.997501	Ldlr-/-	VIC_C0
		LDLR-KO_GGGAATGGTAAGAGAG	0.365495	2.00872	Ldlr-/-	VIC_C2
		LDLR-KO_GGGAGATCAACACGCC	0.191209	1.10401	Ldlr-/-	VIC_C1
		LDLR-KO_GGGATGATCACCCGAG	0.21154	1.29301	Ldlr-/-	VIC_C0
		LDLR-KO_GGGCACTGTTAAGGGC	0.290047	1.2679	Ldlr-/-	VIC_C1
		LDLR-KO_GGGCATCCAGTATGCT	0.4171	1.52686	Ldlr-/-	VIC_C2
		LDLR-KO_GGGTTGCCATGGATGG	0.120981	0.969819	Ldlr-/-	VIC_C0
		LDLR-KO_GGGTTGCTCAGTGCAT	0.286724	1.0404	Ldlr-/-	VIC_C1
		LDLR-KO_GGTATTGTCAGCGACC	0.256145	0.981695	Ldlr-/-	VIC_C3
		LDLR-KO_GGTGTTACAAAGTCAA	0.189772	0.750949	Ldlr-/-	VIC_C1
		LDLR-KO_GGTGTTACAAGTAGTA	0.204696	1.05174	Ldlr-/-	VIC_C2
		LDLR-KO_GGTGTTATCATACGGT	0.318364	1.62079	Ldlr-/-	VIC_C2
		LDLR-KO_GTAACGTTCGCGGATC	0.255543	1.25317	Ldlr-/-	VIC_C0
		LDLR-KO_GTAACTGTCCGCGTTT	0.185012	0.783268	Ldlr-/-	VIC_C1
		LDLR-KO_GTACGTAGTCTGCGGT	0.218978	0.543839	Ldlr-/-	VIC_C1
		LDLR-KO_GTACTCCGTGTTGGGA	0.462068	1.40036	Ldlr-/-	VIC_C2
		LDLR-KO_GTAGTCATCGTGGGAA	0.201806	1.44092	Ldlr-/-	VIC_C0
		LDLR-KO_GTATCTTAGGCATGGT	0.252227	1.10569	Ldlr-/-	VIC_C1
		LDLR-KO_GTCACAAGTAGCCTAT	0.295971	0.826693	Ldlr-/-	VIC_C1
		LDLR-KO_GTCGGGTCACGGTGTC	0.298052	1.44581	Ldlr-/-	VIC_C0
		LDLR-KO_GTCGTAAGTCTCCACT	0.197985	1.09992	Ldlr-/-	VIC_C2
		LDLR-KO_GTGCAGCGTGATAAGT	0.141556	0.560629	Ldlr-/-	VIC_C1
		LDLR-KO_GTGCGGTCATTAGGCT	0.121226	1.05471	Ldlr-/-	VIC_C2
		LDLR-KO_GTGTGCGCAATCGAAA	0.124292	1.02457	Ldlr-/-	VIC_C1
		LDLR-KO_GTTAAGCAGAGTAATC	0.18098	0.685948	Ldlr-/-	VIC_C0
		LDLR-KO_GTTAAGCAGCAGGCTA	0.39986	1.17502	Ldlr-/-	VIC_C2
		LDLR-KO_GTTACAGAGGGTCTCC	0.306087	1.13261	Ldlr-/-	VIC_C0
		LDLR-KO_GTTACAGTCGCTTGTC	0.256283	1.21364	Ldlr-/-	VIC_C0
		LDLR-KO_GTTCGGGCAGACGCCT	0.28354	1.22031	Ldlr-/-	VIC_C1
		LDLR-KO_GTTCTCGAGCCTTGAT	0.342632	1.36952	Ldlr-/-	VIC_C0
		LDLR-KO_GTTCTCGAGCGCCTTG	0.305713	1.01278	Ldlr-/-	VIC_C2
		LDLR-KO_GTTCTCGAGCTGAACG	0.326026	1.55297	Ldlr-/-	VIC_C1
		LDLR-KO_GTTCTCGTCACTCCTG	0.25357	1.39998	Ldlr-/-	VIC_C1
		LDLR-KO_GTTTCTACATTACGAC	0.225805	1.07538	Ldlr-/-	VIC_C0
		LDLR-KO_TAAACCGCATGCCCGA	0.319125	1.32281	Ldlr-/-	VIC_C0
		LDLR-KO_TAAGCGTTCCTCCTAG	0.538274	1.43225	Ldlr-/-	VIC_C2
		LDLR-KO_TAAGTGCTCCGTTGTC	0.282974	1.62243	Ldlr-/-	VIC_C3
		LDLR-KO_TACCTATGTACATGTC	0.293817	1.30564	Ldlr-/-	VIC_C2
		LDLR-KO_TACGGGCCATCCGGGT	0.325925	0.806127	Ldlr-/-	VIC_C0
		LDLR-KO_TACGGTAGTGGCCCTA	0.210703	1.10068	Ldlr-/-	VIC_C1
		LDLR-KO_TACTCATGTTACCGAT	0.205662	1.27761	Ldlr-/-	VIC_C1
		LDLR-KO_TAGACCAGTAAGTTCC	0.186235	0.713027	Ldlr-/-	VIC_C1
		LDLR-KO_TAGAGCTCAATGAATG	0.191434	1.20589	Ldlr-/-	VIC_C1
		LDLR-KO_TAGAGCTCAGGGAGAG	0.287557	1.27223	Ldlr-/-	VIC_C1
		LDLR-KO_TAGCCGGCACGCCAGT	0.316803	1.2171	Ldlr-/-	VIC_C0
		LDLR-KO_TATCTCAAGATATGGT	0.199399	1.13983	Ldlr-/-	VIC_C0
		LDLR-KO_TATCTCACAATGTAAG	0.242817	1.05619	Ldlr-/-	VIC_C2
		LDLR-KO_TCAACGATCATCACCC	0.277677	0.95286	Ldlr-/-	VIC_C1
		LDLR-KO_TCAATCTAGACAGGCT	0.227304	1.14036	Ldlr-/-	VIC_C0
		LDLR-KO_TCAATCTAGGCCGAAT	0.445619	0.894869	Ldlr-/-	VIC_C2
		LDLR-KO_TCACGAACACCATCCT	0.154664	0.950085	Ldlr-/-	VIC_C1
		LDLR-KO_TCACGAATCAAAGACA	0.458827	1.88389	Ldlr-/-	VIC_C2
		LDLR-KO_TCAGCAAAGGGCATGT	0.183118	0.941764	Ldlr-/-	VIC_C1
		LDLR-KO_TCAGCAATCGCCAGCA	0.284489	1.02434	Ldlr-/-	VIC_C1
		LDLR-KO_TCAGCTCGTCGCTTTC	0.212146	0.568681	Ldlr-/-	VIC_C1
		LDLR-KO_TCAGGTATCCCAACGG	0.246741	0.97846	Ldlr-/-	VIC_C0
		LDLR-KO_TCAGGTATCTACCAGA	0.486551	1.50638	Ldlr-/-	VIC_C2
		LDLR-KO_TCATTACCAAACTGTC	0.492751	1.72142	Ldlr-/-	VIC_C2
		LDLR-KO_TCGCGTTAGGCAATTA	0.335978	1.5917	Ldlr-/-	VIC_C0
		LDLR-KO_TCGTACCGTCCGTTAA	0.230897	0.949145	Ldlr-/-	VIC_C0
		LDLR-KO_TCGTACCTCATTCACT	0.482591	1.71775	Ldlr-/-	VIC_C2
		LDLR-KO_TCGTAGATCAACCATG	0.23322	0.944956	Ldlr-/-	VIC_C1
		LDLR-KO_TCTCATATCGAATCCA	0.335675	0.962835	Ldlr-/-	VIC_C2
		LDLR-KO_TCTCTAAAGGATGGTC	0.259213	0.538033	Ldlr-/-	VIC_C0
		LDLR-KO_TCTTCGGTCCGTAGGC	0.317125	1.23582	Ldlr-/-	VIC_C0
		LDLR-KO_TGAAAGATCGGACAAG	0.143809	0.818495	Ldlr-/-	VIC_C3
		LDLR-KO_TGACTAGAGGGCTTGA	0.299034	1.31123	Ldlr-/-	VIC_C0
		LDLR-KO_TGAGCATTCGGTTCGG	0.253891	1.05173	Ldlr-/-	VIC_C1
		LDLR-KO_TGCACCTAGTACGCCC	0.266487	1.36616	Ldlr-/-	VIC_C0
		LDLR-KO_TGCCCATCAAGCCCAC	0.132496	0.948938	Ldlr-/-	VIC_C2
		LDLR-KO_TGCCCTACAGCGTAAG	0.109613	1.11185	Ldlr-/-	VIC_C0
		LDLR-KO_TGCCCTATCCATGAAC	0.22291	1.04622	Ldlr-/-	VIC_C0
		LDLR-KO_TGCGCAGAGTGCAAGC	0.330434	1.05019	Ldlr-/-	VIC_C1
		LDLR-KO_TGCGCAGCATCGGAAG	0.172756	0.918531	Ldlr-/-	VIC_C2
		LDLR-KO_TGCGGGTGTCATATCG	0.182764	1.06021	Ldlr-/-	VIC_C0
		LDLR-KO_TGCGGGTGTCGAGATG	0.495146	1.89153	Ldlr-/-	VIC_C2
		LDLR-KO_TGCGTGGAGAATGTGT	0.48038	1.50561	Ldlr-/-	VIC_C0
		LDLR-KO_TGCTGCTGTTGCGTTA	0.388238	1.24265	Ldlr-/-	VIC_C0
		LDLR-KO_TGGACGCTCTATCCCG	0.435554	1.51906	Ldlr-/-	VIC_C2
		LDLR-KO_TGGGCGTGTGTTAAGA	0.455243	1.2837	Ldlr-/-	VIC_C2
		LDLR-KO_TGGGCGTGTTGCGTTA	0.289925	0.543076	Ldlr-/-	VIC_C2
		LDLR-KO_TGTCCCAGTTCAGACT	0.202078	1.05277	Ldlr-/-	VIC_C0
		LDLR-KO_TTAACTCCATCTGGTA	0.182232	0.687474	Ldlr-/-	VIC_C0
		LDLR-KO_TTCGAAGAGTCCGGTC	0.202542	1.10206	Ldlr-/-	VIC_C0
		LDLR-KO_TTCGGTCCAACACGCC	0.268224	0.704213	Ldlr-/-	VIC_C2
		LDLR-KO_TTGAACGCATCGTCGG	0.264534	1.6594	Ldlr-/-	VIC_C1
		LDLR-KO_TTGACTTAGCTAACAA	0.193899	1.53762	Ldlr-/-	VIC_C1
		LDLR-KO_TTGCGTCTCAGGTTCA	0.167755	0.54939	Ldlr-/-	VIC_C1
		LDLR-KO_TTGGAACCAGGAATGC	0.259417	1.50964	Ldlr-/-	VIC_C1
		LDLR-KO_TTTACTGCATCGACGC	0.22779	0.914477	Ldlr-/-	VIC_C1
		LDLR-KO_TTTCCTCTCATGTAGC	0.353437	1.29343	Ldlr-/-	VIC_C0
		LDLR-KO_TTTGGTTAGTTGAGTA	0.27454	1.61244	Ldlr-/-	VIC_C0

## Sheet: Fig. 6
	Fig. 6c	Relative proportion of the VEC subsets from each mouse model								Fig. 6f	Quantification of the in situ hybridization of CD36 in VEC (count/valve leaflet)
		Cluster	C57BL/6J	Apoe-/-	Ldlr-/-						C57BL/6J	Ldlr-/-
		VEC_C0	40.118	28.7234	19.4175						7.66667	19.8333
		VEC_C1	12.3894	59.5745	48.5437						9.25	17.25
		VEC_C2	29.4985	5.31915	9.70874						5.75	12.25
		VEC_C3	11.7994	2.12766	9.70874						11.625	17.5
		VEC_C4	4.12979	1.06383	7.76699						7.75	19.75
		VEC_C5	2.0649	3.19149	4.85437
	Fig. 6d	Average expression level of pro-inflammatory genes in VECs (VEC_C0, C1, and C2)								Fig. 6g	Expression score of genes in EC1 and EC2-associated pathways in VEC_C0 and VEC_C1
		Cell barcode	Cluster	Mouse model	Pro-inflammatory						Cell barcode	Lipoprotein Handling	Tip Gene Marker Score	Integrin Signaling	ECM Organization	Cluster
		AV_AAACCTGAGCCGTCGT	VEC_C2	C57BL/6J	0.272175						AV_AAACGGGTCCGAATGT	0.319164	0.227974	0.311726	0.634584	VEC_C0
		AV_AAACGGGTCCGAATGT	VEC_C0	C57BL/6J	0.134925						AV_AAATGCCCATCGATGT	0	0.378887	0.295261	0.605706	VEC_C0
		AV_AAATGCCCATCGATGT	VEC_C0	C57BL/6J	0.165692						AV_AACCATGAGGAACTGC	0	0.389518	0.315784	0.523196	VEC_C0
		AV_AACACGTCATCCTTGC	VEC_C1	C57BL/6J	0.188009						AV_AACTCTTGTAGCTGCC	0	0.494104	0.391366	0.513028	VEC_C0
		AV_AACACGTGTTACAGAA	VEC_C2	C57BL/6J	0.193191						AV_AAGGCAGGTAGAGTGC	0	0.301779	0	0.290045	VEC_C0
		AV_AACCATGAGGAACTGC	VEC_C0	C57BL/6J	0.323723						AV_AAGTCTGAGACGCACA	0.267888	0.486939	0.451214	0.888779	VEC_C0
		AV_AACCGCGCAAGCTGGA	VEC_C1	C57BL/6J	0.353853						AV_AAGTCTGCACAAGACG	0	0.280602	0.476346	0.772216	VEC_C0
		AV_AACGTTGTCGTGGTCG	VEC_C2	C57BL/6J	0.371312						AV_ACACCCTGTTCCCTTG	0.865758	0.320324	0.777664	1.10432	VEC_C0
		AV_AACTCTTGTAGCTGCC	VEC_C0	C57BL/6J	0.268552						AV_ACACCGGCAGTCGATT	0	0.44967	0.279964	0.439599	VEC_C0
		AV_AAGGAGCCAAGGGTCA	VEC_C2	C57BL/6J	0.374197						AV_ACACTGAAGTGGTCCC	0.630527	0.242826	0.794304	0.944185	VEC_C0
		AV_AAGGCAGGTAGAGTGC	VEC_C0	C57BL/6J	0.228885						AV_ACATGGTTCTGTTGAG	0	0.234443	0.425457	0.768864	VEC_C0
		AV_AAGTCTGAGACGCACA	VEC_C0	C57BL/6J	0.163252						AV_ACCAGTACAAGTTGTC	0	0.384273	0.324303	0.421984	VEC_C0
		AV_AAGTCTGCACAAGACG	VEC_C0	C57BL/6J	0.35726						AV_ACCAGTACAATTGCTG	0	0.222167	0	0.101322	VEC_C0
		AV_ACACCCTCATACGCTA	VEC_C2	C57BL/6J	0.225822						AV_ACCGTAAAGGTGATAT	0.280051	0.246569	0.480301	0.861321	VEC_C0
		AV_ACACCCTGTTCCCTTG	VEC_C0	C57BL/6J	0.405276						AV_ACGAGCCTCTTTAGGG	0	0.268524	1.05202	1.40389	VEC_C0
		AV_ACACCGGCAGTCGATT	VEC_C0	C57BL/6J	0.291911						AV_ACGGAGAGTCATCGGC	0	0.394952	0	0.429853	VEC_C0
		AV_ACACTGAAGTGGTCCC	VEC_C0	C57BL/6J	0.316591						AV_ACTGTCCGTGTGACGA	0	0.442909	0.638371	0.726967	VEC_C0
		AV_ACATACGTCTCGTATT	VEC_C2	C57BL/6J	0.248508						AV_ACTTACTCACCGTTGG	0	0.157301	0	0.363016	VEC_C0
		AV_ACATGGTTCTGTTGAG	VEC_C0	C57BL/6J	0.258255						AV_AGAGTGGGTTCTCATT	0	0.522003	0.37774	0.557208	VEC_C0
		AV_ACCAGTACAAGTTGTC	VEC_C0	C57BL/6J	0.30134						AV_AGCTCCTAGCGTTCCG	0.595065	0.459877	0	0.115432	VEC_C0
		AV_ACCAGTACAATTGCTG	VEC_C0	C57BL/6J	0.396905						AV_AGCTTGACATACCATG	0.457605	0.166782	0.241646	0.494687	VEC_C0
		AV_ACCGTAAAGGTGATAT	VEC_C0	C57BL/6J	0.220093						AV_AGGCCACCACAGTCGC	0	0.241409	0	0.225315	VEC_C0
		AV_ACGAGCCTCTTTAGGG	VEC_C0	C57BL/6J	0.210558						AV_ATAACGCCAGTAAGAT	0	0.117134	0	0.218651	VEC_C0
		AV_ACGAGGAGTCGATTGT	VEC_C2	C57BL/6J	0.266757						AV_ATAGACCCAGAGTGTG	0	0	0	0	VEC_C0
		AV_ACGCAGCTCAGCCTAA	VEC_C1	C57BL/6J	0.461087						AV_ATCGAGTCACGGCGTT	0	0.363466	0.317921	0.455436	VEC_C0
		AV_ACGGAGACACCCATTC	VEC_C2	C57BL/6J	0.353057						AV_ATCTGCCGTTCAACCA	0.327308	0.302335	0.318185	0.584897	VEC_C0
		AV_ACGGAGAGTCATCGGC	VEC_C0	C57BL/6J	0.13867						AV_ATGAGGGAGCGATGAC	0	0.0971707	0.471253	0.704369	VEC_C0
		AV_ACTGAACGTGTGCCTG	VEC_C1	C57BL/6J	0.0982112						AV_CAACCTCGTAGTACCT	0	0.216641	0	0.53963	VEC_C0
		AV_ACTGTCCAGAGTGAGA	VEC_C2	C57BL/6J	0.339128						AV_CACACAAGTCTCTTAT	0.267473	0.230511	0.26997	0.425531	VEC_C0
		AV_ACTGTCCGTGTGACGA	VEC_C0	C57BL/6J	0.274728						AV_CACCAGGTCAGATAAG	0	0.0892668	0.305189	0.435933	VEC_C0
		AV_ACTTACTCACCGTTGG	VEC_C0	C57BL/6J	0.289752						AV_CATCAAGAGCTCCCAG	0	0.273194	0.368914	0.391325	VEC_C0
		AV_ACTTACTCATACTCTT	VEC_C2	C57BL/6J	0.285069						AV_CATCCACAGTCGCCGT	0.363182	0	0.810407	0.527379	VEC_C0
		AV_AGAATAGAGGCTCAGA	VEC_C2	C57BL/6J	0.407787						AV_CCATGTCTCCAAACTG	0	0.15862	0.901972	0.937279	VEC_C0
		AV_AGAGCGAAGGGAACGG	VEC_C1	C57BL/6J	0.211492						AV_CCATTCGTCGGGAGTA	0	0.200004	0	0.410777	VEC_C0
		AV_AGAGCGATCACGGTTA	VEC_C1	C57BL/6J	0.16013						AV_CCCTCCTTCCGCGGTA	0	0.485828	0.131879	0.476495	VEC_C0
		AV_AGAGCTTCACGGCTAC	VEC_C2	C57BL/6J	0.254365						AV_CCGTTCAAGGCTAGAC	0	0.179069	0.770263	0.845057	VEC_C0
		AV_AGAGTGGGTTCTCATT	VEC_C0	C57BL/6J	0.19003						AV_CCTACCATCGACAGCC	0.303103	0.506039	0.642528	1.05197	VEC_C0
		AV_AGCCTAATCTGCTGTC	VEC_C2	C57BL/6J	0.176205						AV_CCTAGCTCAGTCAGCC	0.577189	0.0755578	0.482028	0.789132	VEC_C0
		AV_AGCGGTCTCATAACCG	VEC_C2	C57BL/6J	0.456013						AV_CCTTTCTCATACGCCG	0.324668	0.290007	0.407079	0.770134	VEC_C0
		AV_AGCGTCGTCAGCGATT	VEC_C2	C57BL/6J	0.252639						AV_CGAACATAGGGCATGT	0.680316	0.164159	0	0.306431	VEC_C0
		AV_AGCTCCTAGCGTTCCG	VEC_C0	C57BL/6J	0.228406						AV_CGAGAAGAGTTGTCGT	0	0	0.298611	0.139352	VEC_C0
		AV_AGCTCCTCATCCGTGG	VEC_C2	C57BL/6J	0.385235						AV_CGAGCACCAATGGACG	0	0.242449	0.242449	0.308851	VEC_C0
		AV_AGCTCTCAGTGTACTC	VEC_C2	C57BL/6J	0.377052						AV_CGCGTTTTCCTTTCGG	0	0.0965748	0	0.399221	VEC_C0
		AV_AGCTTGACATACCATG	VEC_C0	C57BL/6J	0.250173						AV_CGCTATCCAAGCGATG	0.490084	0.107926	0.775949	0.758646	VEC_C0
		AV_AGCTTGAGTCCGTGAC	VEC_C2	C57BL/6J	0.171386						AV_CGCTATCTCAGCGACC	0	0.197116	0	0.263465	VEC_C0
		AV_AGGCCACCACAGTCGC	VEC_C0	C57BL/6J	0.423155						AV_CGGGTCACAAGACGTG	0	0.198569	0.198569	0.6375	VEC_C0
		AV_AGTCTTTTCTCTTATG	VEC_C2	C57BL/6J	0.294451						AV_CGGTTAAAGCCAGAAC	0	0.217443	0	0.33125	VEC_C0
		AV_AGTTGGTAGGGATCTG	VEC_C2	C57BL/6J	0.394498						AV_CGTAGCGAGTGGTCCC	0	0.337857	0.920931	1.05101	VEC_C0
		AV_ATAACGCCAGTAAGAT	VEC_C0	C57BL/6J	0.361415						AV_CGTAGGCGTGCTTCTC	0	0.478808	0.159603	0.332226	VEC_C0
		AV_ATAGACCCAGAGTGTG	VEC_C0	C57BL/6J	0.0907985						AV_CGTCTACAGCTAAACA	0.331573	0.236838	0.679968	1.04052	VEC_C0
		AV_ATCCGAACAACTGCTA	VEC_C2	C57BL/6J	0.272554						AV_CGTGAGCAGGAGTCTG	0	0.167505	0.482522	0.841682	VEC_C0
		AV_ATCGAGTCACGGCGTT	VEC_C0	C57BL/6J	0.228226						AV_CGTGAGCCACTAGTAC	0.220311	0.448154	0.635287	1.14856	VEC_C0
		AV_ATCTGCCGTTCAACCA	VEC_C0	C57BL/6J	0.116896						AV_CGTGTCTTCCGAACGC	0	0.106152	0	0.415456	VEC_C0
		AV_ATGAGGGAGCGATGAC	VEC_C0	C57BL/6J	0.233693						AV_CGTTAGATCCGATATG	0.311728	0.34745	1.0007	0.888458	VEC_C0
		AV_ATGAGGGAGCTAAACA	VEC_C2	C57BL/6J	0.259678						AV_CTAACTTTCCCGACTT	0	0.23003	0.84011	0.968016	VEC_C0
		AV_ATGAGGGCATCCGCGA	VEC_C1	C57BL/6J	0.525674						AV_CTACACCCATGCTAGT	0	0.647466	0.353094	0.547724	VEC_C0
		AV_ATGTGTGTCAGTTAGC	VEC_C2	C57BL/6J	0.292044						AV_CTACCCACACGGTAAG	0.387308	0.347901	0	0.453811	VEC_C0
		AV_ATTCTACTCCACTGGG	VEC_C2	C57BL/6J	0.392829						AV_CTAGAGTCAGGGCATA	0	0.430624	0.356887	0.734479	VEC_C0
		AV_CAACCTCGTAGTACCT	VEC_C0	C57BL/6J	0.16251						AV_CTAGCCTAGTGAAGTT	0.191774	0.262866	0.2866	0.476537	VEC_C0
		AV_CAAGAAATCATTTGGG	VEC_C2	C57BL/6J	0.245459						AV_CTAGCCTCAGCCTTGG	0.178748	0.233683	0.665471	0.660475	VEC_C0
		AV_CACACAACAGAAGCAC	VEC_C2	C57BL/6J	0.244121						AV_CTCACACGTTCCCGAG	0.450787	0.118616	0	0.396335	VEC_C0
		AV_CACACAAGTCTCTTAT	VEC_C0	C57BL/6J	0.243146						AV_CTCATTACAGGATTGG	0	0.427715	0	0.282426	VEC_C0
		AV_CACACCTAGAAGCCCA	VEC_C2	C57BL/6J	0.281815						AV_CTCCTAGAGTACGCCC	0	0.400636	0	0.439889	VEC_C0
		AV_CACACCTCACAAGACG	VEC_C1	C57BL/6J	0.141173						AV_CTCCTAGGTGTGGTTT	0	0.562729	0.390133	0.509672	VEC_C0
		AV_CACACTCTCCAGTATG	VEC_C1	C57BL/6J	0.356872						AV_CTCGGAGGTGCACGAA	0.639524	0.352656	0.387667	0.477793	VEC_C0
		AV_CACAGGCTCAAAGTAG	VEC_C2	C57BL/6J	0.269537						AV_CTCGGAGTCCTGTAGA	0.187023	0.30108	0.334984	0.574498	VEC_C0
		AV_CACATAGTCGGAAATA	VEC_C2	C57BL/6J	0.328291						AV_CTGATAGGTACCGGCT	0	0.412874	0.475981	0.30933	VEC_C0
		AV_CACCAGGTCAGATAAG	VEC_C0	C57BL/6J	0.264035						AV_CTGCGGAGTCGACTAT	0.322208	0.36505	0.572965	1.0257	VEC_C0
		AV_CAGATCATCTGGTATG	VEC_C2	C57BL/6J	0.259926						AV_CTGCGGAGTTCAGCGC	0.44945	0.160518	0.600527	0.63381	VEC_C0
		AV_CAGCTAAGTTTCGCTC	VEC_C2	C57BL/6J	0.23902						AV_CTGCTGTAGTGTACGG	0.343418	0.122649	0	0.179212	VEC_C0
		AV_CATCAAGAGCTCCCAG	VEC_C0	C57BL/6J	0.467374						AV_CTGCTGTCAGATCTGT	0	0	0	0.0821618	VEC_C0
		AV_CATCAGACATGCCTTC	VEC_C2	C57BL/6J	0.356696						AV_CTGGTCTAGGGAACGG	0	0.196334	0	0.152548	VEC_C0
		AV_CATCCACAGTCGCCGT	VEC_C0	C57BL/6J	0.0865791						AV_CTTAACTGTGCTGTAT	0.278404	0.238891	0.421667	0.382381	VEC_C0
		AV_CATCGAACACTTCTGC	VEC_C1	C57BL/6J	0.092218						AV_GAATAAGAGTCTCGGC	1.56151	0.585991	0.407718	1.15138	VEC_C0
		AV_CATGACAGTGCTAGCC	VEC_C1	C57BL/6J	0.433386						AV_GAATGAAAGGAACTGC	0	0.613062	0	0.189132	VEC_C0
		AV_CATGGCGGTGAACCTT	VEC_C1	C57BL/6J	0.312981						AV_GACAGAGTCGCAAACT	0.332331	0.161077	0	0.261116	VEC_C0
		AV_CATGGCGGTTGCCTCT	VEC_C2	C57BL/6J	0.338357						AV_GACCAATTCTCTGAGA	0.186014	0.619796	0.617625	0.485137	VEC_C0
		AV_CATTATCTCACCGGGT	VEC_C1	C57BL/6J	0.241293						AV_GAGCAGAAGCTCCTCT	0	0.357992	0	0.35667	VEC_C0
		AV_CCAATCCTCTGCGTAA	VEC_C2	C57BL/6J	0.305624						AV_GATCGCGCACATCCAA	0.332124	0.306028	0	0.347923	VEC_C0
		AV_CCACGGAGTGGCGAAT	VEC_C2	C57BL/6J	0.531346						AV_GATCTAGGTATGCTTG	0	0.395811	0.28853	0.323989	VEC_C0
		AV_CCACGGATCCCTAACC	VEC_C1	C57BL/6J	0.462841						AV_GCAGCCACAGGGATTG	0	0.401699	0.27745	0.129477	VEC_C0
		AV_CCATGTCTCCAAACTG	VEC_C0	C57BL/6J	0.195779						AV_GCGCAACGTTCGGGCT	0	0.375398	0.197062	0.68561	VEC_C0
		AV_CCATTCGTCGGGAGTA	VEC_C0	C57BL/6J	0.360173						AV_GCGCAGTCACTTAAGC	0	0.176855	0.43794	0.306558	VEC_C0
		AV_CCCAGTTCAGGAATCG	VEC_C2	C57BL/6J	0.310172						AV_GCGCCAATCTACTCAT	0	0.148295	0.296589	0.344236	VEC_C0
		AV_CCCATACAGAGTAATC	VEC_C2	C57BL/6J	0.371149						AV_GCTTCCAGTAGCTCCG	0.18989	0.385592	0.271271	0.463331	VEC_C0
		AV_CCCTCCTTCCGCGGTA	VEC_C0	C57BL/6J	0.24218						AV_GGAACTTGTTAGATGA	0	0.102996	0.205993	0.907742	VEC_C0
		AV_CCGTTCAAGGCTAGAC	VEC_C0	C57BL/6J	0.0895344						AV_GGAATAATCCCTTGCA	0.223915	0.292406	0.479819	0.781575	VEC_C0
		AV_CCGTTCAGTAAGTGGC	VEC_C2	C57BL/6J	0.309123						AV_GGACAAGCAGCGTTCG	0	0.374621	0.630281	0.768445	VEC_C0
		AV_CCTACCACACACAGAG	VEC_C2	C57BL/6J	0.513922						AV_GGAGCAAAGCCGGTAA	0	0.145079	0	0.39228	VEC_C0
		AV_CCTACCATCGACAGCC	VEC_C0	C57BL/6J	0.321133						AV_GGAGCAACAATGGATA	0.281907	0.4007	0	0.209308	VEC_C0
		AV_CCTAGCTCAGTCAGCC	VEC_C0	C57BL/6J	0.161115						AV_GGATGTTTCACTCTTA	0.660954	0.379664	0.774013	0.589133	VEC_C0
		AV_CCTCTGACATTTCACT	VEC_C2	C57BL/6J	0.278333						AV_GGCGTGTGTGTGGTTT	0.27303	0.332286	0.195021	0.365092	VEC_C0
		AV_CCTTTCTCATACGCCG	VEC_C0	C57BL/6J	0.0579765						AV_GGGACCTTCCTGTAGA	0	0.288525	0.407397	0.473877	VEC_C0
		AV_CGAACATAGGGCATGT	VEC_C0	C57BL/6J	0.184905						AV_GGGATGAAGCTGTCTA	0.226563	0.564778	1.24297	1.34467	VEC_C0
		AV_CGACCTTTCGGCTACG	VEC_C2	C57BL/6J	0.156195						AV_GGGCATCCAAGTCTAC	0.294763	0.105273	0.381661	0.436812	VEC_C0
		AV_CGAGAAGAGTTGTCGT	VEC_C0	C57BL/6J	0.0746528						AV_GGGTTGCCAAGTTGTC	0	0.320068	0.355273	0.466011	VEC_C0
		AV_CGAGCACCAATGGACG	VEC_C0	C57BL/6J	0.20316						AV_GGTATTGGTAGGCTGA	0	0.523173	0.729308	1.03231	VEC_C0
		AV_CGAGCCAAGTTACGGG	VEC_C2	C57BL/6J	0.284591						AV_GGTATTGTCTGGCGTG	0	0.64903	0.279293	0.597051	VEC_C0
		AV_CGAGCCACACGTGAGA	VEC_C1	C57BL/6J	0.228818						AV_GGTGAAGTCCCATTAT	0	0.191348	0.270311	0.471868	VEC_C0
		AV_CGCGTTTTCCTTTCGG	VEC_C0	C57BL/6J	0.285049						AV_GTCAAGTTCGCAAGCC	0.406221	0.290158	0.434028	0.473361	VEC_C0
		AV_CGCTATCCAAGCGATG	VEC_C0	C57BL/6J	0.128505						AV_GTCACAACATCACAAC	0.202393	0.2755	0.691839	0.826366	VEC_C0
		AV_CGCTATCTCAACCAAC	VEC_C1	C57BL/6J	0.270905						AV_GTCCTCACAGGAATGC	0.272872	0.5341	0.62743	0.528771	VEC_C0
		AV_CGCTATCTCAGCGACC	VEC_C0	C57BL/6J	0.353791						AV_GTCGGGTCAATCTGCA	0	0.157429	0.314858	0.36234	VEC_C0
		AV_CGCTGGAAGTCCGGTC	VEC_C1	C57BL/6J	0.351643						AV_GTCTCGTAGATCCCGC	0	0	0.166239	0.505582	VEC_C0
		AV_CGGACTGAGCTCTCGG	VEC_C2	C57BL/6J	0.197335						AV_GTGCATATCGCCTGAG	0	0.334748	0.603515	0.635907	VEC_C0
		AV_CGGAGCTCAAGCCGCT	VEC_C2	C57BL/6J	0.356665						AV_GTGCTTCTCCTCCTAG	0.532063	0.190023	0.621313	0.633147	VEC_C0
		AV_CGGGTCACAAGACGTG	VEC_C0	C57BL/6J	0.297754						AV_GTGTGCGTCAAAGTAG	0	0.2382	0.637383	0.872213	VEC_C0
		AV_CGGTTAAAGCCAGAAC	VEC_C0	C57BL/6J	0.229816						AV_GTGTGCGTCATCGCTC	0.307014	0.302035	0	0.490954	VEC_C0
		AV_CGTAGCGAGTGGTCCC	VEC_C0	C57BL/6J	0.232301						AV_GTGTTAGCAGACAGGT	0	0	0	0.16821	VEC_C0
		AV_CGTAGGCCAAAGGTGC	VEC_C2	C57BL/6J	0.218354						AV_TAAGAGAGTGATAAGT	0.647643	0.662375	0.63767	0.812989	VEC_C0
		AV_CGTAGGCGTGCTTCTC	VEC_C0	C57BL/6J	0.138077						AV_TAAGTGCGTGAGGCTA	0	0.306131	0	0.393423	VEC_C0
		AV_CGTCAGGAGTCATGCT	VEC_C1	C57BL/6J	0.253666						AV_TACCTTAGTTCAGACT	0.228812	0.507135	0	0.150492	VEC_C0
		AV_CGTCCATGTTCAGTAC	VEC_C2	C57BL/6J	0.0937488						AV_TACGGATTCGCTTAGA	0.275177	0.280572	0.474114	1.05237	VEC_C0
		AV_CGTCTACAGCTAAACA	VEC_C0	C57BL/6J	0.26399						AV_TACTCGCTCTGCTGTC	0	0.335257	0.202913	0.407077	VEC_C0
		AV_CGTCTACCAGCTGTGC	VEC_C2	C57BL/6J	0.232086						AV_TAGAGCTAGCTACCTA	0	0.096378	0	0.33044	VEC_C0
		AV_CGTGAGCAGGAGTCTG	VEC_C0	C57BL/6J	0.274259						AV_TAGCCGGGTCCAGTTA	0	0.214699	0.452527	0.211179	VEC_C0
		AV_CGTGAGCCACTAGTAC	VEC_C0	C57BL/6J	0.240598						AV_TATCAGGCATAAAGGT	0.752037	0.122208	0.43151	1.03165	VEC_C0
		AV_CGTGTAAAGGGTGTGT	VEC_C2	C57BL/6J	0.315114						AV_TATTACCCATTTGCCC	0	0.186696	0.546878	0.524457	VEC_C0
		AV_CGTGTCTTCCGAACGC	VEC_C0	C57BL/6J	0.244968						AV_TCAGGATGTGGCCCTA	0	0.353654	0	0.447259	VEC_C0
		AV_CGTTAGATCCGATATG	VEC_C0	C57BL/6J	0.312166						AV_TCATTACGTTATCACG	0	0.23153	0	0.0935967	VEC_C0
		AV_CGTTCTGCACCTCGTT	VEC_C2	C57BL/6J	0.22489						AV_TCGAGGCGTACCGTTA	0	0.173841	0.671663	0.547106	VEC_C0
		AV_CGTTCTGTCTTCATGT	VEC_C2	C57BL/6J	0.207435						AV_TCTATTGAGAGTTGGC	0	0.41383	0.209002	0.58131	VEC_C0
		AV_CGTTGGGAGCGATGAC	VEC_C2	C57BL/6J	0.274957						AV_TCTATTGAGCTGCGAA	0.524223	0.285452	0.572974	0.537606	VEC_C0
		AV_CTAACTTTCCCGACTT	VEC_C0	C57BL/6J	0.179763						AV_TCTCTAACACACGCTG	0.686066	0.204595	0.336769	0.401828	VEC_C0
		AV_CTACACCCATGCTAGT	VEC_C0	C57BL/6J	0.163832						AV_TGACTAGTCTTGTTTG	0	0.33361	0.744198	0.921437	VEC_C0
		AV_CTACATTTCTCGCATC	VEC_C2	C57BL/6J	0.212281						AV_TGGACGCAGGAGTCTG	0	0	0.255491	0.574637	VEC_C0
		AV_CTACCCACACGAAAGC	VEC_C2	C57BL/6J	0.232294						AV_TGGGCGTGTCATCGGC	0.29078	0.456036	0	0.211754	VEC_C0
		AV_CTACCCACACGGTAAG	VEC_C0	C57BL/6J	0.381437						AV_TGGTTCCGTATATGAG	0	0.269847	0.750106	0.643645	VEC_C0
		AV_CTACCCACAGTCCTTC	VEC_C2	C57BL/6J	0.183517						AV_TGTCCCAAGTAATCCC	0	0.304439	0	0.326274	VEC_C0
		AV_CTAGAGTCAGGGCATA	VEC_C0	C57BL/6J	0.302585						AV_TGTGGTAAGTCTCAAC	0	0.816078	1.37721	1.39381	VEC_C0
		AV_CTAGCCTAGTGAAGTT	VEC_C0	C57BL/6J	0.205539						AV_TGTGGTAGTGGGTATG	0	0.329537	0.254312	0.516045	VEC_C0
		AV_CTAGCCTCAGCCTTGG	VEC_C0	C57BL/6J	0.420603						AV_TTCTCCTAGGCATGGT	0.260245	0.474886	0.487833	0.919174	VEC_C0
		AV_CTCACACGTTCCCGAG	VEC_C0	C57BL/6J	0.212322						AV_TTGACTTAGCTCCTCT	0.624762	0.385372	0.306324	0.935962	VEC_C0
		AV_CTCATTACAGGATTGG	VEC_C0	C57BL/6J	0.231654						AV_TTGCCGTTCCATTCTA	0.259045	0.297955	0.120587	0.298911	VEC_C0
		AV_CTCCTAGAGTACGCCC	VEC_C0	C57BL/6J	0.52362						AV_TTGGAACCACTTACGA	0	0.412413	0	0.379158	VEC_C0
		AV_CTCCTAGGTGTGGTTT	VEC_C0	C57BL/6J	0.217598						AV_TTTCCTCTCTGTCAAG	0	0.496926	0.70426	0.821879	VEC_C0
		AV_CTCGAAACACGTTGGC	VEC_C1	C57BL/6J	0.0760864						ApoE-KO_AACTTTCTCACTCCTG	0	0.368508	0.378261	0.328332	VEC_C0
		AV_CTCGGAGGTGCACGAA	VEC_C0	C57BL/6J	0.186381						ApoE-KO_ACCAGTAAGCTATGCT	0	0.089662	0	0.20333	VEC_C0
		AV_CTCGGAGTCCTGTAGA	VEC_C0	C57BL/6J	0.271575						ApoE-KO_ACTGAACGTCCCTTGT	0	0.362264	0.268334	0.250257	VEC_C0
		AV_CTCTAATCAGTATGCT	VEC_C2	C57BL/6J	0.286757						ApoE-KO_ATAACGCGTGCGGTAA	0.915931	0.817049	0.450336	0.289728	VEC_C0
		AV_CTCTACGCACGGATAG	VEC_C2	C57BL/6J	0.186756						ApoE-KO_ATGAGGGCAGGAACGT	0.222971	0.462923	0.259678	0.651009	VEC_C0
		AV_CTGATAGGTACCGGCT	VEC_C0	C57BL/6J	0.297863						ApoE-KO_ATGAGGGTCGGCTACG	0	0.387263	0.57242	0.679903	VEC_C0
		AV_CTGCCTACACTCAGGC	VEC_C2	C57BL/6J	0.196073						ApoE-KO_ATGCGATCAAGGACAC	0.429561	0.751634	0.6941	0.839801	VEC_C0
		AV_CTGCGGAGTCGACTAT	VEC_C0	C57BL/6J	0.344481						ApoE-KO_CATCAGAGTGCTAGCC	0	0.416584	0.508486	0.708547	VEC_C0
		AV_CTGCGGAGTTCAGCGC	VEC_C0	C57BL/6J	0.231044						ApoE-KO_CGACTTCGTACTTCTT	0.132386	0.416661	0.593488	0.596935	VEC_C0
		AV_CTGCTGTAGTGTACGG	VEC_C0	C57BL/6J	0.180851						ApoE-KO_CGCCAAGAGGCTAGAC	0	0	0.278404	0.301128	VEC_C0
		AV_CTGCTGTCAGATCTGT	VEC_C0	C57BL/6J	0.293253						ApoE-KO_CGGGTCAGTTACCAGT	0.509792	0.755886	0.564206	0.459534	VEC_C0
		AV_CTGGTCTAGGGAACGG	VEC_C0	C57BL/6J	0.196334						ApoE-KO_CGTTAGACAGCTTCGG	0	0.637944	0.334087	0.291635	VEC_C0
		AV_CTTAACTCAGGAATCG	VEC_C1	C57BL/6J	0.377366						ApoE-KO_CTCGTCAAGTTGTCGT	0.486067	0.303705	0.260219	0.283458	VEC_C0
		AV_CTTAACTGTGCTGTAT	VEC_C0	C57BL/6J	0.393869						ApoE-KO_CTCTACGGTGAGGGTT	0	0.289154	0.462333	0.452406	VEC_C0
		AV_CTTAACTTCTGTCCGT	VEC_C1	C57BL/6J	0.219515						ApoE-KO_GACTACACATCATCCC	0	0.340481	0.715018	0.593831	VEC_C0
		AV_GAAACTCGTGCTCTTC	VEC_C1	C57BL/6J	0.449889						ApoE-KO_GCGAGAAAGAGATGAG	0.362792	0.351572	0.845606	0.958965	VEC_C0
		AV_GAAATGAAGACAGACC	VEC_C1	C57BL/6J	0.246299						ApoE-KO_GCTGCAGGTGATGTGG	1.28378	0.661948	0.487042	0.465225	VEC_C0
		AV_GAACATCAGTTATCGC	VEC_C1	C57BL/6J	0.0848067						ApoE-KO_GGATGTTCACCATCCT	0.220177	0.393065	0.556451	0.743528	VEC_C0
		AV_GAACGGAAGCTGAACG	VEC_C2	C57BL/6J	0.17481						ApoE-KO_GGCTCGACACGAGAGT	0.373248	0.509066	0.753439	0.70466	VEC_C0
		AV_GAACGGATCTTGAGGT	VEC_C2	C57BL/6J	0.255241						ApoE-KO_GTACGTACATTTGCCC	0	0.322536	0.16381	0.450602	VEC_C0
		AV_GAATAAGAGTCTCGGC	VEC_C0	C57BL/6J	0.443572						ApoE-KO_GTGCAGCTCACGGTTA	0	0.435249	0.294857	0.525238	VEC_C0
		AV_GAATGAAAGGAACTGC	VEC_C0	C57BL/6J	0.21651						ApoE-KO_TAGCCGGTCGAACGGA	0	0.211718	0.396311	0.556452	VEC_C0
		AV_GACAGAGTCGCAAACT	VEC_C0	C57BL/6J	0.178035						ApoE-KO_TAGGCATCAGTCACTA	0.421414	0.402028	0.218382	0.562627	VEC_C0
		AV_GACCAATCAAGTCATC	VEC_C2	C57BL/6J	0.367281						ApoE-KO_TGGCGCACAGCTCCGA	0.305877	0.197367	0.660344	0.596626	VEC_C0
		AV_GACCAATTCTCTGAGA	VEC_C0	C57BL/6J	0.277762						ApoE-KO_TGGTTAGGTAAGTGTA	0	0.14104	0	0.198404	VEC_C0
		AV_GACCTGGGTCGCCATG	VEC_C1	C57BL/6J	0.34383						ApoE-KO_TGTCCCAAGAGGTTGC	0.287752	0.599229	0.72594	0.840736	VEC_C0
		AV_GACGCGTCAATCGGTT	VEC_C2	C57BL/6J	0.358792						ApoE-KO_TGTGGTACAAGGACTG	0.81606	0.805403	0.335437	0.428557	VEC_C0
		AV_GACTAACAGCGTGAGT	VEC_C2	C57BL/6J	0.26433						LDLR-KO_AAATGCCCAGTACACT	0.138057	0.295138	0.560081	0.380376	VEC_C0
		AV_GACTGCGAGTTACGGG	VEC_C2	C57BL/6J	0.0596556						LDLR-KO_ACGTCAAAGTCCATAC	0.193761	0.351894	0.276801	0.240896	VEC_C0
		AV_GAGCAGAAGCTCCTCT	VEC_C0	C57BL/6J	0.250106						LDLR-KO_ATGTGTGGTATAGGTA	0.49679	0.266138	0.623978	0.492599	VEC_C0
		AV_GATCGCGCACATCCAA	VEC_C0	C57BL/6J	0.177924						LDLR-KO_ATTCTACGTCTAGAGG	0.240589	0.234365	0	0.198502	VEC_C0
		AV_GATCTAGGTATGCTTG	VEC_C0	C57BL/6J	0.40824						LDLR-KO_CAAGGCCTCTCGGACG	0	0.283572	0.237311	0.483594	VEC_C0
		AV_GATGAAACACTTGGAT	VEC_C1	C57BL/6J	0.245651						LDLR-KO_CCTTCGATCATTTGGG	0	0.271203	0.896344	0.944832	VEC_C0
		AV_GATGAAATCCTCAACC	VEC_C2	C57BL/6J	0.291469						LDLR-KO_CGACTTCTCCGATATG	0	0.245698	0.165808	0.443147	VEC_C0
		AV_GCACATAAGCGCTCCA	VEC_C1	C57BL/6J	0.505937						LDLR-KO_CGGACACGTCTAGCGC	0	0.194997	0.316736	0.747687	VEC_C0
		AV_GCAGCCACAGGGATTG	VEC_C0	C57BL/6J	0.168148						LDLR-KO_CTAATGGCAGACGCTC	0	0.152443	0.152443	0.435793	VEC_C0
		AV_GCAGCCATCGGCATCG	VEC_C2	C57BL/6J	0.0575601						LDLR-KO_CTCTGGTAGCAATCTC	0.342261	0.334157	0.244472	0.330012	VEC_C0
		AV_GCGCAACGTTCGGGCT	VEC_C0	C57BL/6J	0.200423						LDLR-KO_CTGAAGTCAAGCTGTT	0.207336	0.222145	0.767715	0.496491	VEC_C0
		AV_GCGCAGTCACTTAAGC	VEC_C0	C57BL/6J	0.241113						LDLR-KO_CTGCGGAGTTATTCTC	0	0.251139	0.492197	0.966618	VEC_C0
		AV_GCGCCAATCACCGGGT	VEC_C2	C57BL/6J	0.404282						LDLR-KO_GATGAAAGTAAAGTCA	0	0.233219	0.490967	0.312713	VEC_C0
		AV_GCGCCAATCTACTCAT	VEC_C0	C57BL/6J	0.0965897						LDLR-KO_GCATGATAGATAGCAT	0	0.313745	0.576002	0.789219	VEC_C0
		AV_GCTCTGTAGCTGGAAC	VEC_C2	C57BL/6J	0.0633014						LDLR-KO_GTAACTGCATCACGAT	0	0.386512	0.972901	0.856333	VEC_C0
		AV_GCTCTGTAGGAATGGA	VEC_C1	C57BL/6J	0.396988						LDLR-KO_GTACTCCTCGGAGGTA	0	0.377787	0.229813	0.432488	VEC_C0
		AV_GCTGCTTCACGAGAGT	VEC_C2	C57BL/6J	0.433391						LDLR-KO_TCTATTGAGGTGCACA	0	0.469086	0.460996	0.724504	VEC_C0
		AV_GCTGCTTTCTTGCATT	VEC_C2	C57BL/6J	0.126574						LDLR-KO_TGCGGGTAGCCAGTTT	0	0.150798	1.06111	0.82616	VEC_C0
		AV_GCTGGGTTCAATACCG	VEC_C1	C57BL/6J	0.411818						LDLR-KO_TGGGCGTAGGGAGTAA	0	0.281379	0	0.121661	VEC_C0
		AV_GCTTCCAGTAGCTCCG	VEC_C0	C57BL/6J	0.232276						LDLR-KO_TTTATGCGTTCGGGCT	0.471552	0.850252	0.588747	0.639665	VEC_C0
		AV_GGAACTTGTTAGATGA	VEC_C0	C57BL/6J	0.390658						AV_AACACGTCATCCTTGC	1.39884	0.188009	0	0	VEC_C1
		AV_GGAATAATCCCTTGCA	VEC_C0	C57BL/6J	0.391629						AV_AACCGCGCAAGCTGGA	2.4196	0.353853	0	0	VEC_C1
		AV_GGACAAGCAGCGTTCG	VEC_C0	C57BL/6J	0.304119						AV_ACGCAGCTCAGCCTAA	1.26465	0.447599	0	0	VEC_C1
		AV_GGACATTTCTTGCATT	VEC_C1	C57BL/6J	0.257767						AV_ACTGAACGTGTGCCTG	1.57291	0.526523	0	0	VEC_C1
		AV_GGAGCAAAGCCGGTAA	VEC_C0	C57BL/6J	0.21015						AV_AGAGCGAAGGGAACGG	0	0	0	0.197392	VEC_C1
		AV_GGAGCAACAATGGATA	VEC_C0	C57BL/6J	0.362323						AV_AGAGCGATCACGGTTA	1.44156	0.48039	0.411481	0	VEC_C1
		AV_GGAGCAATCTTAGAGC	VEC_C2	C57BL/6J	0.384773						AV_ATGAGGGCATCCGCGA	1.90426	0.502383	0.47565	0.372539	VEC_C1
		AV_GGATGTTTCACTCTTA	VEC_C0	C57BL/6J	0.316227						AV_CACACCTCACAAGACG	0.528917	0.788018	0	0.176306	VEC_C1
		AV_GGCGTGTGTGTGGTTT	VEC_C0	C57BL/6J	0.413958						AV_CACACTCTCCAGTATG	1.8924	0.16013	0.466708	0	VEC_C1
		AV_GGGAATGAGGACAGCT	VEC_C2	C57BL/6J	0.441365						AV_CACCAGGAGCCGTCGT	0	0	0.452531	0.378901	VEC_C1
		AV_GGGACCTTCCTGTAGA	VEC_C0	C57BL/6J	0.244066						AV_CATCGAACACTTCTGC	1.55163	0.553308	0.368872	0	VEC_C1
		AV_GGGATGAAGCTGTCTA	VEC_C0	C57BL/6J	0.327621						AV_CATGACAGTGCTAGCC	0.920165	0.4019	0	0.153242	VEC_C1
		AV_GGGCATCCAAGTCTAC	VEC_C0	C57BL/6J	0.105273						AV_CATGGCGGTGAACCTT	2.13115	0.370368	0.324637	0	VEC_C1
		AV_GGGCATCGTGCGCTTG	VEC_C2	C57BL/6J	0.396623						AV_CATTATCTCACCGGGT	1.09103	0.110285	0.669114	0.453869	VEC_C1
		AV_GGGTTGCCAAGTTGTC	VEC_C0	C57BL/6J	0.419978						AV_CCACGGATCCCTAACC	0.810569	0	0.541581	0.126369	VEC_C1
		AV_GGTATTGAGAATTCCC	VEC_C2	C57BL/6J	0.376002						AV_CGAGCCACACGTGAGA	0	0	0	0.400892	VEC_C1
		AV_GGTATTGGTAGGCTGA	VEC_C0	C57BL/6J	0.351897						AV_CGCTATCTCAACCAAC	1.86166	0.361207	0.361207	0	VEC_C1
		AV_GGTATTGTCTGGCGTG	VEC_C0	C57BL/6J	0.139647						AV_CGCTGGAAGTCCGGTC	1.22561	0.538924	0	0	VEC_C1
		AV_GGTGAAGCATGTAAGA	VEC_C1	C57BL/6J	0.302755						AV_CGTCAGGAGTCATGCT	1.62735	0	0	0	VEC_C1
		AV_GGTGAAGTCCCATTAT	VEC_C0	C57BL/6J	0.195632						AV_CTCGAAACACGTTGGC	0.68468	0	0.304346	0.142028	VEC_C1
		AV_GTACTCCTCTCTGAGA	VEC_C2	C57BL/6J	0.215483						AV_CTTAACTCAGGAATCG	1.55404	0.553155	0.209991	0	VEC_C1
		AV_GTCACAACATCACAAC	VEC_C0	C57BL/6J	0.371562						AV_CTTAACTTCTGTCCGT	0.6615	0	0.467403	0.367877	VEC_C1
		AV_GTCCTCAAGCACGCCT	VEC_C2	C57BL/6J	0.296433						AV_GAAACTCGTGCTCTTC	2.13753	0.361709	0.19754	0	VEC_C1
		AV_GTCCTCACAGGAATGC	VEC_C0	C57BL/6J	0.342252						AV_GAAATGAAGACAGACC	1.99134	0.194163	0.298434	0	VEC_C1
		AV_GTCCTCAGTAAGGATT	VEC_C2	C57BL/6J	0.209717						AV_GAACATCAGTTATCGC	0.474918	0	0.431442	0.632021	VEC_C1
		AV_GTCGGGTCAATCTGCA	VEC_C0	C57BL/6J	0.330523						AV_GACCTGGGTCGCCATG	0.893669	0.137532	0.550128	0.256727	VEC_C1
		AV_GTCTCGTAGATCCCGC	VEC_C0	C57BL/6J	0.203621						AV_GATGAAACACTTGGAT	1.41977	0.308193	0	0.104908	VEC_C1
		AV_GTCTCGTCAAGAGTCG	VEC_C2	C57BL/6J	0.303797						AV_GCACATAAGCGCTCCA	1.31564	0.873248	0	0	VEC_C1
		AV_GTCTCGTTCTGCGACG	VEC_C1	C57BL/6J	0.226184						AV_GCTCTGTAGGAATGGA	0.754797	0.443362	0	0	VEC_C1
		AV_GTCTTCGAGGTGTTAA	VEC_C2	C57BL/6J	0.342996						AV_GCTGGGTTCAATACCG	2.03666	0.345504	0.30049	0.140229	VEC_C1
		AV_GTGCATATCGCCTGAG	VEC_C0	C57BL/6J	0.272072						AV_GGACATTTCTTGCATT	0	0.430027	0	0	VEC_C1
		AV_GTGCTTCTCCTCCTAG	VEC_C0	C57BL/6J	0.214208						AV_GGTGAAGCATGTAAGA	0	0.807347	0	0.188381	VEC_C1
		AV_GTGGGTCAGGCCGAAT	VEC_C2	C57BL/6J	0.149879						AV_GTCTCGTTCTGCGACG	0	0	0	0	VEC_C1
		AV_GTGGGTCAGTAGCGGT	VEC_C2	C57BL/6J	0.422935						AV_TACAGTGCAAAGCGGT	0	0.203567	0	0.234249	VEC_C1
		AV_GTGTGCGTCAAAGTAG	VEC_C0	C57BL/6J	0.252001						AV_TATCAGGAGAGTCGGT	2.0867	0.160291	0	0.149605	VEC_C1
		AV_GTGTGCGTCATCGCTC	VEC_C0	C57BL/6J	0.130333						AV_TCGAGGCGTTAAAGAC	0.507182	0	0	0.169061	VEC_C1
		AV_GTGTTAGCAGACAGGT	VEC_C0	C57BL/6J	0.0901127						AV_TGACGGCAGTGTACTC	2.2442	0.57592	0	0	VEC_C1
		AV_TAAGAGAGTGATAAGT	VEC_C0	C57BL/6J	0.389013						AV_TGAGGGACACAAGTAA	1.20577	0	0.383601	0	VEC_C1
		AV_TAAGTGCGTGAGGCTA	VEC_C0	C57BL/6J	0.298199						AV_TGCGTGGAGCAGCGTA	0.879568	0.407038	0.360451	0.237788	VEC_C1
		AV_TACAGTGCAAAGCGGT	VEC_C1	C57BL/6J	0.101783						AV_TTCGGTCAGGACAGCT	1.59663	0	0	0	VEC_C1
		AV_TACCTATGTGTAATGA	VEC_C2	C57BL/6J	0.308819						AV_TTGAACGCACCACGTG	1.31485	0	0	0	VEC_C1
		AV_TACCTTAGTTCAGACT	VEC_C0	C57BL/6J	0.14004						AV_TTTGGTTCACGAGGTA	0	0	0.343338	0.320449	VEC_C1
		AV_TACGGATTCGCTTAGA	VEC_C0	C57BL/6J	0.291146						ApoE-KO_AACCATGCACGAAAGC	0.283177	1.00646	0	0.0943922	VEC_C1
		AV_TACGGTACAAGACACG	VEC_C2	C57BL/6J	0.265439						ApoE-KO_AACTGGTGTAATAGCA	1.84365	0.824118	0	0	VEC_C1
		AV_TACTCGCTCTGCTGTC	VEC_C0	C57BL/6J	0.285731						ApoE-KO_ACACCCTTCCACGTGG	1.54924	0.671543	0.20357	0.236844	VEC_C1
		AV_TACTTGTCAAACAACA	VEC_C2	C57BL/6J	0.238321						ApoE-KO_ACGAGCCTCTTGTCAT	0.28819	0.639426	0.549667	0.427003	VEC_C1
		AV_TAGAGCTAGCTACCTA	VEC_C0	C57BL/6J	0.395987						ApoE-KO_ACGAGGAAGGCTCTTA	1.40092	0.627657	0.107375	0.100217	VEC_C1
		AV_TAGCCGGGTCCAGTTA	VEC_C0	C57BL/6J	0.275718						ApoE-KO_ACGTCAATCCAAGCCG	1.67074	0.99284	0	0	VEC_C1
		AV_TATCAGGAGAGTCGGT	VEC_C1	C57BL/6J	0.240437						ApoE-KO_ACTTACTTCGTTTATC	1.03279	0.831931	0.510166	0.238077	VEC_C1
		AV_TATCAGGCATAAAGGT	VEC_C0	C57BL/6J	0.309441						ApoE-KO_ACTTTCATCCCTCTTT	2.48489	0.88579	0.160019	0.149351	VEC_C1
		AV_TATTACCCATTTGCCC	VEC_C0	C57BL/6J	0.254807						ApoE-KO_AGCAGCCTCCGCAGTG	0.952818	0.924571	0.200896	0.224999	VEC_C1
		AV_TCACGAAGTCAGGACA	VEC_C2	C57BL/6J	0.311887						ApoE-KO_AGGGATGCATCGGGTC	0.487015	0.869669	0	0	VEC_C1
		AV_TCAGGATGTGGCCCTA	VEC_C0	C57BL/6J	0.23879						ApoE-KO_ATAACGCAGCCGGTAA	1.94083	0.762496	0.251232	0.243419	VEC_C1
		AV_TCATTACGTTATCACG	VEC_C0	C57BL/6J	0.220098						ApoE-KO_ATCTACTTCTGCAAGT	1.81303	0.323252	0.557992	0.260396	VEC_C1
		AV_TCCCGATTCTGTCCGT	VEC_C2	C57BL/6J	0.353062						ApoE-KO_CAACCAACACTAAGTC	1.72549	0.490058	0.224199	0	VEC_C1
		AV_TCGAGGCGTACCGTTA	VEC_C0	C57BL/6J	0.211473						ApoE-KO_CAGCAGCGTAATTGGA	1.73922	0.448462	0	0	VEC_C1
		AV_TCGAGGCGTTAAAGAC	VEC_C1	C57BL/6J	0.181136						ApoE-KO_CAGTAACCAAGGTTTC	0.565293	0	0.312979	0.146057	VEC_C1
		AV_TCGCGAGCAATTGCTG	VEC_C2	C57BL/6J	0.252475						ApoE-KO_CAGTAACCATAGGATA	1.54149	0.773344	0.166956	0.135676	VEC_C1
		AV_TCGTAGATCCTGTAGA	VEC_C2	C57BL/6J	0.260904						ApoE-KO_CCTACCAAGGCACATG	2.16884	0.705348	0.128598	0.2111	VEC_C1
		AV_TCTATTGAGAGTTGGC	VEC_C0	C57BL/6J	0.222932						ApoE-KO_CCTACCAGTCTTCAAG	0.70604	0.858685	0	0	VEC_C1
		AV_TCTATTGAGCTGCGAA	VEC_C0	C57BL/6J	0.27049						ApoE-KO_CCTAGCTAGTGTCCCG	1.67263	0.199123	0	0	VEC_C1
		AV_TCTCTAACACACGCTG	VEC_C0	C57BL/6J	0.226918						ApoE-KO_CCTCTGAGTTTGACAC	0	0	0	0	VEC_C1
		AV_TCTGGAACAGGACGTA	VEC_C2	C57BL/6J	0.236175						ApoE-KO_CGAACATTCACCCGAG	1.88564	0.51135	0.469112	0.3678	VEC_C1
		AV_TGAAAGAGTTGAACTC	VEC_C2	C57BL/6J	0.296837						ApoE-KO_CGTAGCGTCAGGCAAG	1.63128	1.19629	0.270585	0.252546	VEC_C1
		AV_TGACAACCAGTGGAGT	VEC_C2	C57BL/6J	0.224902						ApoE-KO_CGTCCATTCGACAGCC	1.5879	0.435649	0.340564	0.079465	VEC_C1
		AV_TGACGGCAGTGTACTC	VEC_C1	C57BL/6J	0.354483						ApoE-KO_CTGTGCTAGTTACGGG	0.628173	1.09317	0.326775	0	VEC_C1
		AV_TGACTAGTCCGATATG	VEC_C2	C57BL/6J	0.388669						ApoE-KO_CTTAGGAAGACCTTTG	1.32227	0.609131	0.213561	0.166603	VEC_C1
		AV_TGACTAGTCTTGTTTG	VEC_C0	C57BL/6J	0.166805						ApoE-KO_GAATAAGTCGAGAACG	1.69638	0.137211	0.274423	0.297268	VEC_C1
		AV_TGAGAGGGTCACTGGC	VEC_C2	C57BL/6J	0.322972						ApoE-KO_GACACGCCATATGAGA	0	0.517473	0.817468	0.761902	VEC_C1
		AV_TGAGGGACAAGCGCTC	VEC_C2	C57BL/6J	0.28202						ApoE-KO_GATCGATGTATATGAG	1.13669	0.686523	0.486932	0.274715	VEC_C1
		AV_TGAGGGACACAAGTAA	VEC_C1	C57BL/6J	0.0959002						ApoE-KO_GCAATCACAGCTCGCA	1.83134	0.790356	0.644587	0.17104	VEC_C1
		AV_TGCCCATCAGTAAGCG	VEC_C2	C57BL/6J	0.266086						ApoE-KO_GCAATCATCATATCGG	1.33136	0.261593	0	0	VEC_C1
		AV_TGCGTGGAGCAGCGTA	VEC_C1	C57BL/6J	0.217499						ApoE-KO_GCAGCCAGTAGCGATG	1.7484	0.970258	0.140312	0.261916	VEC_C1
		AV_TGCGTGGTCTGATACG	VEC_C2	C57BL/6J	0.302295						ApoE-KO_GCGACCAAGTGAATTG	1.30418	0	0	0.291363	VEC_C1
		AV_TGCTACCTCCCACTTG	VEC_C2	C57BL/6J	0.37358						ApoE-KO_GCGCCAACAATAGAGT	1.45972	0.377393	0	0.176117	VEC_C1
		AV_TGCTGCTAGATAGGAG	VEC_C2	C57BL/6J	0.129646						ApoE-KO_GGACAAGTCTAACTGG	1.99943	0.645444	0.60044	0.140103	VEC_C1
		AV_TGGACGCAGGAGTCTG	VEC_C0	C57BL/6J	0.0855095						ApoE-KO_GGACAGAAGCAGCGTA	1.30824	0.641634	0	0.139228	VEC_C1
		AV_TGGGCGTGTCATCGGC	VEC_C0	C57BL/6J	0.331868						ApoE-KO_GGACAGATCAATACCG	2.15167	0.463064	0	0	VEC_C1
		AV_TGGTTCCGTATATGAG	VEC_C0	C57BL/6J	0.306138						ApoE-KO_GGACATTAGTTGTAGA	2.01968	0.575927	0.201999	0.155716	VEC_C1
		AV_TGTCCCAAGTAATCCC	VEC_C0	C57BL/6J	0.228329						ApoE-KO_GGGTCTGCACGACTCG	0.5989	0.213893	0	0	VEC_C1
		AV_TGTGGTAAGTCTCAAC	VEC_C0	C57BL/6J	0.272777						ApoE-KO_GTAACTGCATCACGTA	0.407608	0.145574	0	0.135869	VEC_C1
		AV_TGTGGTAGTGGGTATG	VEC_C0	C57BL/6J	0.237541						ApoE-KO_GTGTTAGAGAGCCTAG	1.04025	0.37322	0.398314	0.354503	VEC_C1
		AV_TTCGGTCAGGACAGCT	VEC_C1	C57BL/6J	0.0882145						ApoE-KO_TACAGTGGTCGCATAT	0.522166	0.186488	0.46665	0.174055	VEC_C1
		AV_TTCTCCTAGGCATGGT	VEC_C0	C57BL/6J	0.348051						ApoE-KO_TACTCATCACAGACTT	0	0.642489	0	0	VEC_C1
		AV_TTCTTAGTCTTGTACT	VEC_C2	C57BL/6J	0.285365						ApoE-KO_TAGACCACATGTCGAT	1.23975	0.690471	0.226068	0.105498	VEC_C1
		AV_TTGAACGCACCACGTG	VEC_C1	C57BL/6J	0.1797						ApoE-KO_TAGGCATAGTTGTAGA	0.631735	0.351132	0.396319	0.142774	VEC_C1
		AV_TTGACTTAGCTCCTCT	VEC_C0	C57BL/6J	0.154963						ApoE-KO_TCAGGTAGTGTGACGA	1.41647	0.579616	0.242267	0.0780763	VEC_C1
		AV_TTGCCGTTCCATTCTA	VEC_C0	C57BL/6J	0.287566						ApoE-KO_TCTATTGGTAATCACC	0.62586	0.223521	0.708277	0.330529	VEC_C1
		AV_TTGGAACCACTTACGA	VEC_C0	C57BL/6J	0.293591						ApoE-KO_TGACTTTCAAGCTGAG	0.663874	0.32723	0	0.195456	VEC_C1
		AV_TTGGCAAGTACAGTTC	VEC_C2	C57BL/6J	0.350857						ApoE-KO_TGATTTCTCGATCCCT	1.15858	0.33986	0	0.158601	VEC_C1
		AV_TTTCCTCTCTGTCAAG	VEC_C0	C57BL/6J	0.240851						ApoE-KO_TGCCAAAAGCTAACTC	1.70856	0.804103	0.297288	0	VEC_C1
		ApoE-KO_AACCATGCACGAAAGC	VEC_C1	Apoe-/-	0.671177						ApoE-KO_TGCGTGGGTCCTAGCG	1.27173	1.01694	0.273433	0	VEC_C1
		ApoE-KO_AACTGGTGTAATAGCA	VEC_C1	Apoe-/-	0.388715						ApoE-KO_TGGACGCCAGCGTAAG	2.0177	0.51845	0	0.107897	VEC_C1
		ApoE-KO_AACTTTCTCACTCCTG	VEC_C0	Apoe-/-	0.445478						ApoE-KO_TGTCCCATCGCTTAGA	1.35111	0.466091	0.562337	0.262424	VEC_C1
		ApoE-KO_ACACCCTTCCACGTGG	VEC_C1	Apoe-/-	0.757321						ApoE-KO_TGTTCCGCATACCATG	0.555259	0.712736	0.396614	0.185086	VEC_C1
		ApoE-KO_ACCAGTAAGCTATGCT	VEC_C0	Apoe-/-	0.421317						ApoE-KO_TTAGGACCACCGAAAG	1.3685	0.429585	0.613282	0.434428	VEC_C1
		ApoE-KO_ACGAGCCTCTTGTCAT	VEC_C1	Apoe-/-	0.750032						ApoE-KO_TTCGAAGGTGTAAGTA	0.949064	0.858957	0.172083	0.240916	VEC_C1
		ApoE-KO_ACGAGGAAGGCTCTTA	VEC_C1	Apoe-/-	0.488431						ApoE-KO_TTTCCTCCATAGGATA	0.798936	0.579245	0.374318	0.200075	VEC_C1
		ApoE-KO_ACGTCAATCCAAGCCG	VEC_C1	Apoe-/-	0.530601						LDLR-KO_AAAGTAGAGGGTGTGT	1.81905	0.198504	0.278515	0	VEC_C1
		ApoE-KO_ACTGAACGTCCCTTGT	VEC_C0	Apoe-/-	0.398505						LDLR-KO_AACTGGTGTCCTCCAT	2.02151	0.393986	0.236104	0.110182	VEC_C1
		ApoE-KO_ACTTACTTCGTTTATC	VEC_C1	Apoe-/-	0.747481						LDLR-KO_ACCAGTATCACCCGAG	0.615184	0.68764	0.446221	0.205061	VEC_C1
		ApoE-KO_ACTTTCATCCCTCTTT	VEC_C1	Apoe-/-	0.640524						LDLR-KO_ACTGATGCATTCCTGC	1.15064	0.821887	0.513585	0.409669	VEC_C1
		ApoE-KO_AGAGCTTTCGTTACGA	VEC_C2	Apoe-/-	0.630344						LDLR-KO_AGCTTGATCACTTCAT	1.12809	0.299457	0.216998	0.202532	VEC_C1
		ApoE-KO_AGCAGCCTCCGCAGTG	VEC_C1	Apoe-/-	0.523702						LDLR-KO_AGGTCCGCAGGCTCAC	1.28241	0.955966	0	0.12548	VEC_C1
		ApoE-KO_AGGGATGCATCGGGTC	VEC_C1	Apoe-/-	0.211021						LDLR-KO_AGTAGTCAGTCCCACG	0.68198	0.615447	0.16396	0.0765147	VEC_C1
		ApoE-KO_ATAACGCAGCCGGTAA	VEC_C1	Apoe-/-	0.565987						LDLR-KO_AGTGTCATCCCATTAT	1.58604	0.281624	0.281624	0.131424	VEC_C1
		ApoE-KO_ATAACGCGTGCGGTAA	VEC_C0	Apoe-/-	0.49502						LDLR-KO_ATCCACCTCTAACGGT	1.80549	0.454897	0	0	VEC_C1
		ApoE-KO_ATCTACTTCTGCAAGT	VEC_C1	Apoe-/-	0.622602						LDLR-KO_ATTACTCTCGGTTAAC	1.25991	0.700808	0.338765	0	VEC_C1
		ApoE-KO_ATGAGGGCAGGAACGT	VEC_C0	Apoe-/-	0.385285						LDLR-KO_CAAGATCGTAGCGCAA	1.20533	0.458196	0	0	VEC_C1
		ApoE-KO_ATGAGGGTCGGCTACG	VEC_C0	Apoe-/-	0.33579						LDLR-KO_CACACTCCAAGTAGTA	0.62775	0.177716	0	0	VEC_C1
		ApoE-KO_ATGCGATCAAGGACAC	VEC_C0	Apoe-/-	0.396002						LDLR-KO_CACTCCACATTAACCG	1.81066	0.20189	0.312979	0.43817	VEC_C1
		ApoE-KO_CAACCAACACTAAGTC	VEC_C1	Apoe-/-	0.677236						LDLR-KO_CAGCTAAGTCACTTCC	0.716102	0.517254	0.386452	0	VEC_C1
		ApoE-KO_CAGCAGCGTAATTGGA	VEC_C1	Apoe-/-	0.700911						LDLR-KO_CAGCTAATCTTGTCAT	1.64235	0.800605	0.525921	0.0784986	VEC_C1
		ApoE-KO_CAGTAACCAAGGTTTC	VEC_C1	Apoe-/-	0.413924						LDLR-KO_CAGCTGGTCCGTTGCT	1.03332	0.417165	0.366553	0.129785	VEC_C1
		ApoE-KO_CAGTAACCATAGGATA	VEC_C1	Apoe-/-	0.361992						LDLR-KO_CAGCTGGTCCTTAATC	1.76318	0.990384	0.291232	0	VEC_C1
		ApoE-KO_CATCAGAGTGCTAGCC	VEC_C0	Apoe-/-	0.315315						LDLR-KO_CAGGTGCCATACTACG	1.3303	0.400737	0	0	VEC_C1
		ApoE-KO_CCCAATCAGAATCTCC	VEC_C2	Apoe-/-	0.427608						LDLR-KO_CATCAGATCGAGGTAG	0	0.555903	0	0.113557	VEC_C1
		ApoE-KO_CCTAAAGGTCTCTCTG	VEC_C2	Apoe-/-	0.368944						LDLR-KO_CATTCGCTCACGATGT	1.17167	0.172194	0.344389	0	VEC_C1
		ApoE-KO_CCTACCAAGGCACATG	VEC_C1	Apoe-/-	0.621259						LDLR-KO_CCGTACTGTCATCGGC	1.42799	0.216924	0.683044	0.159377	VEC_C1
		ApoE-KO_CCTACCAGTCTTCAAG	VEC_C1	Apoe-/-	0.467428						LDLR-KO_CCTACACTCGGCATCG	0	0	0	0.183694	VEC_C1
		ApoE-KO_CCTAGCTAGTGTCCCG	VEC_C1	Apoe-/-	0.322323						LDLR-KO_CCTACCACAGCTGTAT	0.530054	1.0685	0.37861	0.176685	VEC_C1
		ApoE-KO_CCTCTGAGTTTGACAC	VEC_C1	Apoe-/-	0.343913						LDLR-KO_CCTATTAGTGTTTGGT	0	0.784718	0	0.0842631	VEC_C1
		ApoE-KO_CGAACATTCACCCGAG	VEC_C1	Apoe-/-	0.481246						LDLR-KO_CGTAGGCGTCATATGC	1.67529	0.179032	0.358064	0.167096	VEC_C1
		ApoE-KO_CGACTTCGTACTTCTT	VEC_C0	Apoe-/-	0.369762						LDLR-KO_CGTCCATGTATAGGGC	1.20141	0.621763	0	0	VEC_C1
		ApoE-KO_CGCCAAGAGGCTAGAC	VEC_C0	Apoe-/-	0.192361						LDLR-KO_CTAAGACAGTTAGCGG	1.06887	0.418416	0.282186	0.1859	VEC_C1
		ApoE-KO_CGGGTCAGTTACCAGT	VEC_C0	Apoe-/-	0.609622						LDLR-KO_CTACATTGTCCAGTAT	0.230222	0.547096	0.164444	0.188215	VEC_C1
		ApoE-KO_CGTAGCGTCAGGCAAG	VEC_C1	Apoe-/-	0.508985						LDLR-KO_CTACCCAGTTGCGCAC	0.59818	0	0	0	VEC_C1
		ApoE-KO_CGTCCATTCGACAGCC	VEC_C1	Apoe-/-	0.610038						LDLR-KO_GACGTGCTCGAGAACG	0.553022	0.829435	0	0.0921704	VEC_C1
		ApoE-KO_CGTTAGACAGCTTCGG	VEC_C0	Apoe-/-	0.389283						LDLR-KO_GATCTAGAGCACACAG	2.44212	0.577038	0.217278	0.101396	VEC_C1
		ApoE-KO_CTCGTCAAGTTGTCGT	VEC_C0	Apoe-/-	0.13011						LDLR-KO_GATGAGGTCGTTTATC	1.54847	1.1789	0.560785	0.111055	VEC_C1
		ApoE-KO_CTCTACGGTGAGGGTT	VEC_C0	Apoe-/-	0.366057						LDLR-KO_GCAGCCATCAGCTCTC	1.06334	1.33475	0	0.0515185	VEC_C1
		ApoE-KO_CTGTGCTAGTTACGGG	VEC_C1	Apoe-/-	0.674399						LDLR-KO_GCGCCAAGTAAACGCG	1.78271	0.36521	0	0.149155	VEC_C1
		ApoE-KO_CTTAGGAAGACCTTTG	VEC_C1	Apoe-/-	0.697561						LDLR-KO_GCTGGGTTCGGTGTTA	0.954106	0.170376	0	0.159018	VEC_C1
		ApoE-KO_GAATAAGTCGAGAACG	VEC_C1	Apoe-/-	0.606451						LDLR-KO_GGCCGATAGTCATCCA	1.70538	1.07296	0	0.152389	VEC_C1
		ApoE-KO_GACACGCCATATGAGA	VEC_C1	Apoe-/-	0.439704						LDLR-KO_GGGTTGCTCTATCGCC	1.05479	0.524144	0	0.117199	VEC_C1
		ApoE-KO_GACTACACATCATCCC	VEC_C0	Apoe-/-	0.353397						LDLR-KO_GGTATTGAGGACGAAA	1.44807	0.328368	0.283928	0.1325	VEC_C1
		ApoE-KO_GATCGATGTATATGAG	VEC_C1	Apoe-/-	0.683681						LDLR-KO_GTACTTTAGACTCGGA	1.19995	0.38658	0	0	VEC_C1
		ApoE-KO_GCAATCACAGCTCGCA	VEC_C1	Apoe-/-	0.75685						LDLR-KO_GTAGTCAGTGTGACCC	2.19669	0.684355	0	0.142686	VEC_C1
		ApoE-KO_GCAATCATCATATCGG	VEC_C1	Apoe-/-	0.427785						LDLR-KO_GTGCAGCGTAGCGCAA	1.53036	0.271471	0.229509	0	VEC_C1
		ApoE-KO_GCAGCCAGTAGCGATG	VEC_C1	Apoe-/-	0.523857						LDLR-KO_GTGTTAGGTCTCTCGT	1.80242	0.928517	0	0.126562	VEC_C1
		ApoE-KO_GCGACCAAGTGAATTG	VEC_C1	Apoe-/-	0.366288						LDLR-KO_TCAGATGGTCGCTTTC	1.79132	1.37578	0	0	VEC_C1
		ApoE-KO_GCGAGAAAGAGATGAG	VEC_C0	Apoe-/-	0.46034						LDLR-KO_TGACAACAGCTCCTTC	1.64636	0.429093	0	0.165532	VEC_C1
		ApoE-KO_GCGCCAACAATAGAGT	VEC_C1	Apoe-/-	0.627896						LDLR-KO_TGAGGGACAGTAACGG	0.476088	1.04445	0.170031	0.158696	VEC_C1
		ApoE-KO_GCTGCAGGTGATGTGG	VEC_C0	Apoe-/-	0.551021						LDLR-KO_TGCGTGGAGGGTCTCC	2.00901	0.259478	0	0	VEC_C1
		ApoE-KO_GGACAAGTCTAACTGG	VEC_C1	Apoe-/-	0.45755						LDLR-KO_TGGACGCAGAAGAAGC	0.94008	0	0	0	VEC_C1
		ApoE-KO_GGACAGAAGCAGCGTA	VEC_C1	Apoe-/-	0.320817						LDLR-KO_TGTATTCAGTCCATAC	1.23656	0.391192	0	0	VEC_C1
		ApoE-KO_GGACAGATCAATACCG	VEC_C1	Apoe-/-	0.653608						LDLR-KO_TGTGTTTGTGGTAACG	1.66785	0.443687	0	0.124422	VEC_C1
		ApoE-KO_GGACATTAGTTGTAGA	VEC_C1	Apoe-/-	0.507944						LDLR-KO_TTTCCTCGTCTTCAAG	0.704758	1.01767	0.26708	0.124638	VEC_C1
		ApoE-KO_GGATGTTCACCATCCT	VEC_C0	Apoe-/-	0.262619
		ApoE-KO_GGCTCGACACGAGAGT	VEC_C0	Apoe-/-	0.323447
		ApoE-KO_GGGTCTGCACGACTCG	VEC_C1	Apoe-/-	0.320839
		ApoE-KO_GTAACTGCATCACGTA	VEC_C1	Apoe-/-	0.145574
		ApoE-KO_GTACGTACATTTGCCC	VEC_C0	Apoe-/-	0.331223
		ApoE-KO_GTGCAGCTCACGGTTA	VEC_C0	Apoe-/-	0.399331
		ApoE-KO_GTGTTAGAGAGCCTAG	VEC_C1	Apoe-/-	0.991636
		ApoE-KO_TACAGTGGTCGCATAT	VEC_C1	Apoe-/-	0.279732
		ApoE-KO_TACCTTAGTACATGTC	VEC_C2	Apoe-/-	0.333764
		ApoE-KO_TACTCATCACAGACTT	VEC_C1	Apoe-/-	0.444078
		ApoE-KO_TAGACCACATGTCGAT	VEC_C1	Apoe-/-	0.377185
		ApoE-KO_TAGCCGGTCGAACGGA	VEC_C0	Apoe-/-	0.36154
		ApoE-KO_TAGGCATAGTTGTAGA	VEC_C1	Apoe-/-	0.428647
		ApoE-KO_TAGGCATCAGTCACTA	VEC_C0	Apoe-/-	0.399817
		ApoE-KO_TCAGGTAGTGTGACGA	VEC_C1	Apoe-/-	0.649354
		ApoE-KO_TCTATTGGTAATCACC	VEC_C1	Apoe-/-	0.354138
		ApoE-KO_TGAAAGATCGAGGTAG	VEC_C2	Apoe-/-	0.267512
		ApoE-KO_TGACTTTCAAGCTGAG	VEC_C1	Apoe-/-	0.315015
		ApoE-KO_TGATTTCTCGATCCCT	VEC_C1	Apoe-/-	0.422942
		ApoE-KO_TGCCAAAAGCTAACTC	VEC_C1	Apoe-/-	0.477384
		ApoE-KO_TGCGTGGGTCCTAGCG	VEC_C1	Apoe-/-	0.612511
		ApoE-KO_TGGACGCCAGCGTAAG	VEC_C1	Apoe-/-	0.608423
		ApoE-KO_TGGCGCACAGCTCCGA	VEC_C0	Apoe-/-	0.357412
		ApoE-KO_TGGTTAGGTAAGTGTA	VEC_C0	Apoe-/-	0.467493
		ApoE-KO_TGTCCCAAGAGGTTGC	VEC_C0	Apoe-/-	0.442242
		ApoE-KO_TGTCCCATCGCTTAGA	VEC_C1	Apoe-/-	0.303338
		ApoE-KO_TGTGGTACAAGGACTG	VEC_C0	Apoe-/-	0.68165
		ApoE-KO_TGTTCCGCATACCATG	VEC_C1	Apoe-/-	0.591526
		ApoE-KO_TTAGGACCACCGAAAG	VEC_C1	Apoe-/-	0.581696
		ApoE-KO_TTCGAAGGTGTAAGTA	VEC_C1	Apoe-/-	0.490461
		ApoE-KO_TTTCCTCCATAGGATA	VEC_C1	Apoe-/-	0.508343
		LDLR-KO_AAAGTAGAGGGTGTGT	VEC_C1	Ldlr-/-	0.593034
		LDLR-KO_AAATGCCCAGTACACT	VEC_C0	Ldlr-/-	0.481469
		LDLR-KO_AACTGGTGTCCTCCAT	VEC_C1	Ldlr-/-	0.504292
		LDLR-KO_AAGGCAGAGTCGTTTG	VEC_C2	Ldlr-/-	0.436806
		LDLR-KO_ACCAGTATCACCCGAG	VEC_C1	Ldlr-/-	0.500666
		LDLR-KO_ACGGCCAGTCGGCATC	VEC_C2	Ldlr-/-	0.314116
		LDLR-KO_ACGTCAAAGTCCATAC	VEC_C0	Ldlr-/-	0.23139
		LDLR-KO_ACTGATGCATTCCTGC	VEC_C1	Ldlr-/-	0.607076
		LDLR-KO_AGAATAGGTTACGTCA	VEC_C2	Ldlr-/-	0.440298
		LDLR-KO_AGCTTGATCACTTCAT	VEC_C1	Ldlr-/-	0.633863
		LDLR-KO_AGGTCCGCAGGCTCAC	VEC_C1	Ldlr-/-	0.567694
		LDLR-KO_AGTAGTCAGTCCCACG	VEC_C1	Ldlr-/-	0.783487
		LDLR-KO_AGTGTCATCCCATTAT	VEC_C1	Ldlr-/-	0.185167
		LDLR-KO_ATAGACCTCTGGTATG	VEC_C2	Ldlr-/-	0.261949
		LDLR-KO_ATCCACCTCTAACGGT	VEC_C1	Ldlr-/-	0.284879
		LDLR-KO_ATGTGTGGTATAGGTA	VEC_C0	Ldlr-/-	0.421403
		LDLR-KO_ATTACTCTCGGTTAAC	VEC_C1	Ldlr-/-	0.697903
		LDLR-KO_ATTCTACGTCTAGAGG	VEC_C0	Ldlr-/-	0.345807
		LDLR-KO_CAAGAAAGTAAGTTCC	VEC_C2	Ldlr-/-	0.576924
		LDLR-KO_CAAGATCGTAGCGCAA	VEC_C1	Ldlr-/-	0.209212
		LDLR-KO_CAAGGCCGTGATGATA	VEC_C2	Ldlr-/-	0.388394
		LDLR-KO_CAAGGCCTCTCGGACG	VEC_C0	Ldlr-/-	0.414662
		LDLR-KO_CACACAATCTCAACTT	VEC_C2	Ldlr-/-	0.370419
		LDLR-KO_CACACTCCAAGTAGTA	VEC_C1	Ldlr-/-	0.177716
		LDLR-KO_CACTCCACATTAACCG	VEC_C1	Ldlr-/-	0.437605
		LDLR-KO_CAGCTAAGTCACTTCC	VEC_C1	Ldlr-/-	0.31912
		LDLR-KO_CAGCTAATCTTGTCAT	VEC_C1	Ldlr-/-	0.530951
		LDLR-KO_CAGCTGGTCCGTTGCT	VEC_C1	Ldlr-/-	0.742087
		LDLR-KO_CAGCTGGTCCTTAATC	VEC_C1	Ldlr-/-	0.568
		LDLR-KO_CAGGTGCCATACTACG	VEC_C1	Ldlr-/-	0.400737
		LDLR-KO_CATCAGATCGAGGTAG	VEC_C1	Ldlr-/-	0.665913
		LDLR-KO_CATTCGCTCACGATGT	VEC_C1	Ldlr-/-	0.295324
		LDLR-KO_CCGTACTGTCATCGGC	VEC_C1	Ldlr-/-	0.535364
		LDLR-KO_CCTACACTCGGCATCG	VEC_C1	Ldlr-/-	0.553329
		LDLR-KO_CCTACCACAGCTGTAT	VEC_C1	Ldlr-/-	0.557719
		LDLR-KO_CCTATTAGTGTTTGGT	VEC_C1	Ldlr-/-	0.440037
		LDLR-KO_CCTTCGATCATTTGGG	VEC_C0	Ldlr-/-	0.42915
		LDLR-KO_CGACTTCTCCGATATG	VEC_C0	Ldlr-/-	0.399827
		LDLR-KO_CGGACACGTCTAGCGC	VEC_C0	Ldlr-/-	0.312708
		LDLR-KO_CGTAGGCGTCATATGC	VEC_C1	Ldlr-/-	0.629405
		LDLR-KO_CGTCCATGTATAGGGC	VEC_C1	Ldlr-/-	0.55683
		LDLR-KO_CTAAGACAGTTAGCGG	VEC_C1	Ldlr-/-	0.799649
		LDLR-KO_CTAATGGCAGACGCTC	VEC_C0	Ldlr-/-	0.335561
		LDLR-KO_CTACATTGTCCAGTAT	VEC_C1	Ldlr-/-	0.395366
		LDLR-KO_CTACCCAGTTGCGCAC	VEC_C1	Ldlr-/-	0.106818
		LDLR-KO_CTCTGGTAGCAATCTC	VEC_C0	Ldlr-/-	0.726954
		LDLR-KO_CTGAAGTCAAGCTGTT	VEC_C0	Ldlr-/-	0.233165
		LDLR-KO_CTGCGGAGTTATTCTC	VEC_C0	Ldlr-/-	0.4243
		LDLR-KO_GAAATGATCGGATGGA	VEC_C2	Ldlr-/-	0.394347
		LDLR-KO_GACGTGCTCGAGAACG	VEC_C1	Ldlr-/-	0.625046
		LDLR-KO_GATCTAGAGCACACAG	VEC_C1	Ldlr-/-	0.685456
		LDLR-KO_GATGAAAGTAAAGTCA	VEC_C0	Ldlr-/-	0.395647
		LDLR-KO_GATGAGGTCGTTTATC	VEC_C1	Ldlr-/-	0.466455
		LDLR-KO_GCAGCCATCAGCTCTC	VEC_C1	Ldlr-/-	0.626477
		LDLR-KO_GCATGATAGATAGCAT	VEC_C0	Ldlr-/-	0.340343
		LDLR-KO_GCGCCAAGTAAACGCG	VEC_C1	Ldlr-/-	0.575422
		LDLR-KO_GCTGGGTTCGGTGTTA	VEC_C1	Ldlr-/-	0.363824
		LDLR-KO_GGCCGATAGTCATCCA	VEC_C1	Ldlr-/-	0.556561
		LDLR-KO_GGGATGAGTCAGATAA	VEC_C2	Ldlr-/-	0.349181
		LDLR-KO_GGGTTGCTCTATCGCC	VEC_C1	Ldlr-/-	0.399249
		LDLR-KO_GGTATTGAGGACGAAA	VEC_C1	Ldlr-/-	0.187601
		LDLR-KO_GTAACTGCATCACGAT	VEC_C0	Ldlr-/-	0.412971
		LDLR-KO_GTACTCCTCGGAGGTA	VEC_C0	Ldlr-/-	0.475494
		LDLR-KO_GTACTTTAGACTCGGA	VEC_C1	Ldlr-/-	0.504528
		LDLR-KO_GTACTTTAGGTGCTAG	VEC_C2	Ldlr-/-	0.338048
		LDLR-KO_GTAGTCAGTGTGACCC	VEC_C1	Ldlr-/-	0.630854
		LDLR-KO_GTGCAGCGTAGCGCAA	VEC_C1	Ldlr-/-	0.375241
		LDLR-KO_GTGTTAGGTCTCTCGT	VEC_C1	Ldlr-/-	0.546289
		LDLR-KO_TCAGATGGTCGCTTTC	VEC_C1	Ldlr-/-	0.34372
		LDLR-KO_TCTATTGAGGTGCACA	VEC_C0	Ldlr-/-	0.346657
		LDLR-KO_TGACAACAGCTCCTTC	VEC_C1	Ldlr-/-	0.489855
		LDLR-KO_TGAGGGACAGTAACGG	VEC_C1	Ldlr-/-	0.521623
		LDLR-KO_TGCGGGTAGCCAGTTT	VEC_C0	Ldlr-/-	0.529314
		LDLR-KO_TGCGTGGAGGGTCTCC	VEC_C1	Ldlr-/-	0.467807
		LDLR-KO_TGGACGCAGAAGAAGC	VEC_C1	Ldlr-/-	0.578924
		LDLR-KO_TGGGCGTAGGGAGTAA	VEC_C0	Ldlr-/-	0.41666
		LDLR-KO_TGTATTCAGTCCATAC	VEC_C1	Ldlr-/-	0.482876
		LDLR-KO_TGTGTTTGTGGTAACG	VEC_C1	Ldlr-/-	0.368621
		LDLR-KO_TTTATGCGTTCGGGCT	VEC_C0	Ldlr-/-	0.680057
		LDLR-KO_TTTCCTCGTCTTCAAG	VEC_C1	Ldlr-/-	0.435983

## Sheet: Fig. 7
	Fig. 7c	Relative mean fluorescence intensity (MFI) of PPARγ in VECs (MFI/nucleus)
		C57BL/6J	Apoe-/-	Ldlr-/-
		0.372893	2.29447	5.1343
		1.73727	4.55941	2.24862
		0.132071	5.83202	4.407
		1.75777	7.83997	7.95096
	Fig. 7f	Average expression level of the genes in non-targeting siRNA (NC) and PPARG targeting siRNA-treated (PPARG knockdown, KD) human VECs under no (NT) and oxLDL treatment conditions.
		Pro-inflammatory genes					Cell adhesion molecules
			Avg	treatment	siRNA			Avg	treatment	siRNA
		NT-NC_1	3.43973	NT	NC		NT-NC_1	6.81219	NT	NC
		NT-NC_2	3.54887	NT	NC		NT-NC_2	6.86067	NT	NC
		NT-NC_3	3.49617	NT	NC		NT-NC_3	6.92294	NT	NC
		NT-PPARG KD_1	3.73626	NT	PPARG KD		NT-PPARG KD_1	7.16519	NT	PPARG KD
		NT-PPARG KD_2	3.65163	NT	PPARG KD		NT-PPARG KD_2	7.12858	NT	PPARG KD
		NT-PPARG KD_3	3.72764	NT	PPARG KD		NT-PPARG KD_3	7.1099	NT	PPARG KD
		OxLDL-NC_1	3.66501	OxLDL	NC		OxLDL-NC_1	6.88801	OxLDL	NC
		OxLDL-NC_2	3.64059	OxLDL	NC		OxLDL-NC_2	6.89809	OxLDL	NC
		OxLDL-NC_3	3.59742	OxLDL	NC		OxLDL-NC_3	6.91133	OxLDL	NC
		OxLDL-PPARG KD_1	4.32136	OxLDL	PPARG KD		OxLDL-PPARG KD_1	7.35947	OxLDL	PPARG KD
		OxLDL-PPARG KD_2	4.27647	OxLDL	PPARG KD		OxLDL-PPARG KD_2	7.27616	OxLDL	PPARG KD
		OxLDL-PPARG KD_3	4.28478	OxLDL	PPARG KD		OxLDL-PPARG KD_3	7.29218	OxLDL	PPARG KD
	Fig. 7i	Measurement of PPARγ+ cellular proportion in valvular cells (% in random field) and VECs (% in VECs)
		Valvular cells			VECs
		Non-calcified	Calcified		Non-calcified	Calcified
		100	0		86.1905	17.1429
		59.4203	27.027		79.1667	12.5
		71.1111	28.5714		57.6923	8.82353
		69.0476	3.69863		65.614	6.57895
		80.1587	3.5461		64.1079	12.7907
		86			61.1872
		53.4146			54.5455
	Fig. 7j	Correlations between PPARγ+ VECs (% in VECs) and the plasma levels of total cholesterol and LDL (mg/dL)
		Total cholesterol (X axis)	Percentage of PPARγ+ VECs (Y axis)		LDL (X axis)	Percentage of PPARγ+ VECs (Y axis)
		208	86.1905		122	86.1905
		273	79.1667		153	79.1667
		126	57.6923		31	57.6923
		195	65.614		90	65.614
		132	64.1079		91	64.1079
		118	61.1872		63	61.1872
		105	54.5455		75	54.5455

[truncated: 5 more sheets: Sup Fig. 12, Sup Fig. 14, Sup Fig. 15, Fig. 8, Sup Fig. 16]
